# Supplementary material for: A novel group of diverse Polinton-like viruses discovered by metagenome analysis
Source: BMC Biol. 2015 Nov 11;13:95. doi: 10.1186/s12915-015-0207-4 (PMC4642659; doi:10.1186/s12915-015-0207-4)
Supplement: Additional file 1: — Annotated genomes of Polinton-like viruses. (TXT 748 kb) [file 12915_2015_207_MOESM1_ESM.txt]

LOCUS       PLV-SAF1               16244 bp    DNA     linear   ENV 08-AUG-2015
DEFINITION  Uncultured polinton-like virus clone SAF1.
ACCESSION
VERSION
KEYWORDS    ENV.
SOURCE      uncultured polinton-like virus
  ORGANISM  uncultured polinton-like virus
            Unclassified.
REFERENCE   1  (bases 1 to 16244)
  AUTHORS   Yutin N, Shevchenko S, Kapitonov V, Krupovic M, Koonin EV
  TITLE     A novel group of diverse polinton-like viruses discovered by metagenome analysis
  JOURNAL   Submitted
COMMENT     ##Assembly-Data-START##
            Assembly Method       :: Geneious v. 8.0.2
            ##Assembly-Data-END##
FEATURES             Location/Qualifiers
     source          1..16244
                     /organism="uncultured polinton-like virus"
                     /mol_type="genomic DNA"
                     /isolation_source="marine metagenome"
                     /clone="SAF1"
                     /environmental_sample
     gene            111..683
                     /locus_tag="SAF1_01"
     CDS             111..683
                     /locus_tag="SAF1_01"
                     /codon_start=1
                     /product="hypothetical protein"
                     /translation="MDLQNRIENYILETKYPRSLFIGDDERICGTWIMGNNYKVKSGYYGGYPAGYLKRIKALFPDKKSILHLFSGKVELDILNGKCVDINKENNPDYIDDAQTLENVPIEDFDLILADPPYSVEDCEHYQTTMIKRNKVMKALGQKAKRGTHVVWLDQVLPMYKKSEWKIEGVIGMVKSTNHRFRVITIFNKL"
     gene            709..942
                     /locus_tag="SAF1_02"
     CDS             709..942
                     /locus_tag="SAF1_02"
                     /codon_start=1
                     /product="hypothetical protein"
                     /translation="MPYHTNKKEKRKVKPMKDKKKTMKRSKTKSISERQKKALEKHSEHHTDKHINEMISLMKDGDTFGEAHTKAMQNVGS"
     gene            1009..1932
                     /locus_tag="SAF1_03"
     CDS             1009..1932
                     /locus_tag="SAF1_03"
                     /codon_start=1
                     /product="Yrec(OLV11)"
                     /translation="MSEQELSDFVVAKDLKGQSIKMYFTNFRKFEDMNNNILTANQKVIIDYIKNAKKTDGSNPAPNTLLSMNSFAISFRRHYNKPVNKLLKQREELEDENKKRKTIINKDKLSNLPTLEEIKAHENKLFRDGDWLGFIIVHVLRMVNVRIKDLNILILKPGHKFSGGAMKNQDDKNNYFFVRKNGEVMYVRNNYKTVDKYGMKQNLLTAKKLRQAVANFIDNTGLELSKDKPIYLFSKSNNKNEQLDETSLNRIIQSKTLNNLGENQYNNIIVTEAMKNKNYKKLKQIEQNRGTDMSTLMEQYGLEFPQS"
     gene            2006..4399
                     /locus_tag="SAF1_04"
     CDS             2006..4399
                     /locus_tag="SAF1_04"
                     /codon_start=1
                     /product="S3H helicase"
                     /translation="MKEIRPKTFDLIPHKYVVVDKKNPDRKKRVKGNHTNQNWTIQQAIKTAEKEGGVVCCAYDLSKTNFIVLDIDDDYPLEDFCNDMGFNANQTIWTRGNNKGYHIWVACDEKPCYSNHDKVMLNCEGDYCGGKVFERIDKEWVYKTMYPELNPIIHFVGIDDIKKVFNTDKICKEKKKKDKKEKKSKDSSEEKEENVDLELIKSVCNLINQKAFETRRDYLKIIIAMKNTGLSREYAIEFSKRSDKFDEEAETYGIKSPEDFDNFWDYATDDYEGKPLTYATLYQYAKECNEEEFFKLTGKKKQLTLEILQKGAMCIAEVIAPKLKENLIYCNDVWYTIEKTTHLWKPIKKPSRIIVSVIHSFLNEGVSDLYKQLKDIDEDDNDARKELSLKISFYTSFYNKCDSLGFSANIGNHLSDTLRDDTFINKLDNNPGFLAYKNGILNLETKTFREGIKSSDFITDTIPFNYEPAEKEEIEFVEDVIYKICNNNEEHRDYYLALLGYSFIGKPHLEKAVYFLVGNGDNGKTLILECLQELIPCYVAKLDRKTFEMNYAKAHKHLKKIRGRRACYVEEMAKGKKLNIELIKEYGDGKNIENEIMFGTDENINIMSKLFTLSNHTPTFDVDGGVTNRYNQIHLLNNFSKDNKEYSYDKEANIHYHVRDNDLADKLKDKYRNALMHLIIKWANKYYINKGLPKLPKEFEEKTKDTLSLNDGFNTWFSENCVRELGSKTGKIALQEASGLTTKQLNDELSKLGFTFNRGLTIKGKKGGWAGFKIVEEDEKETKKEENIVLEEDNELD"
     gene            4718..5200
                     /locus_tag="SAF1_05"
     CDS             4718..5200
                     /locus_tag="SAF1_05"
                     /codon_start=1
                     /product="hypothetical protein"
                     /translation="MRYLDIMYQYQQDNNITNRCVDNCVLFGDIMKYLYPEKKIIILPVYFMGNGGDHCKIIVHCVVEIDGEIYDPSYETRKIECKVYFRSLKEMLNCVTHEFKNEIDKKKLLNMFIKIKEICDVNNYDDDNGFMVTCKEYYDAQADYIQSFFKPKNKTIKKMT"
     gene            5245..5550
                     /locus_tag="SAF1_06"
     CDS             5245..5550
                     /locus_tag="SAF1_06"
                     /codon_start=1
                     /product="hypothetical protein"
                     /translation="MSRRSKFTIEFEKRFGDKVKSRTIPSLAKHFKIKKSILQDVFNRGVGAYKNNPSSVRPSVKSEEQWAMARTYKFILNVVDKKIPTGRGHDQDLIKKVLGKS"
     gene            complement(5554..6258)
                     /locus_tag="SAF1_07"
     CDS             complement(5554..6258)
                     /locus_tag="SAF1_07"
                     /codon_start=1
                     /product="Dcm methylase"
                     /translation="MNLIEGDIHDIIKTLPSNTYDLLYTDPPFNSLTGAKWDKVLNWGDLWKEIWRVMKPNGVVVLHSTQRFTIQLASSQIKHFKYKYTWKKNIATNFLCSKFQPLRICEDICVFYKKSGIYNPQMRGNEFYQKRNVKYGGENEYWGQCKTKENIITDDGGHRGRYPNDFLEFDIDKSKGHEKNAGTRSNDLIDFILKTYSNENSEVLDITCYDARTGLRCMKLNRQYTGIDLQIKKD"
     gene            complement(6296..6784)
                     /locus_tag="SAF1_08"
     CDS             complement(6296..6784)
                     /locus_tag="SAF1_08"
                     /codon_start=1
                     /product="hypothetical protein"
                     /translation="MEYIIAEFLFDMRSAVSVKKLDAEKLETYICNEIIDEDGNILIDLPKIDVERKGYKSSKYDKEILKRQRDRNRKRLNQNNMKYMKKRYQTDEEFRRQHLDRCLANYYKKKEERKQERIAMLNKFFTEKHKKSANELRKNKLNIDPKIVKEIEEKGFYVLKFD"
     gene            6832..7464
                     /locus_tag="SAF1_09"
     CDS             6832..7464
                     /locus_tag="SAF1_09"
                     /codon_start=1
                     /product="Guillardia theta C-protein homolog"
                     /translation="MSDSEEEKVENVIIEEKKPSKIRKPMSEERKKQVLENLARGRRKAAEKRRMEKEEKEAKELKEKEVRDKAVIESTLEPVKTEPEPKPEPKEEPKLEPKPEPKKKKKKVVYEEDSDTSSSEEEIVIRRRKRSSRPKKVRLVKDPEPPPNPPPLQRSPPKKTMTPQEYEALRKKHLLMQRQKQQEAQKNSETERLRQLSQNMLKGRKNNRFN"
     gene            complement(7488..7913)
                     /locus_tag="SAF1_10"
     CDS             complement(7488..7913)
                     /locus_tag="SAF1_10"
                     /codon_start=1
                     /product="hypothetical protein"
                     /translation="MERVPNFIPQDNSYSAPRRVNVTQPTFQQAAPQTPYSFSSPPRVEYEQNDFNHANFAGSLNTFETMYKCIISPALRTNIHVSQPPIPDTFGYTAPYGNARGNPKSIRGIASIPKRDALLSKPVRPVMAINSLQAPMMKMKV"
     gene            complement(7940..8497)
                     /locus_tag="SAF1_11"
     CDS             complement(7940..8497)
                     /locus_tag="SAF1_11"
                     /codon_start=1
                     /product="hypothetical protein"
                     /translation="MPSIITDEKIKEDCFDMRFPIAALNVLKPTGSGVQGIKAPPLPLYYPASIKSLGVGLAKTSGLPEAQVVNFIERKVRQEIAGLEEEKVEELPELDIEKEIEIEAEAEGVMGGLSALSAEEPVAEERGAEEPVERGRSIQRGRGRPRGSRDSYPRFRREQSAVAAEYVLEGILDDVQRQVEQREEL"
     gene            8484..10613
                     /locus_tag="SAF1_12"
     CDS             8484..10613
                     /locus_tag="SAF1_12"
                     /codon_start=1
                     /product="hypothetical protein"
                     /translation="MIEGIYNILLYYYIMIKTLRPKCPPGFVERNGMCVRMYDYKPSFIGTSDRELPLPPPDPIPPDPDPDPDPTPPDPTPPDPTPPEPQPQPQPKPQPRPSQQPKLSKGEIAGITAGTLGAAATIGGLAKYGLRRRALRPNAVDDELEALLGMERGDFEGFGNVVSRTYTRGAATAAPRQTMFSNLRNRNYPRTSRLFESVDELNRFVEEQTPLIENVGEDIEMQDLDPMGDEGAFFGEGEEAAFGGVEIEGTEEEILERMEQAITEETPLLEEEGLEEALEEGIEMDTFGLRGGALEDPELVPITEEEIAELLAERPAMGEGLITAGESVAGDAASIGAGVGVAAGSMGASLIYDAARYGITGEGNQAVAIGEAAFGTTALTYGVASAAEIGGATAAAGALATSLAVGGIFTLGGLALGEAIHYAMGGDDRYIKKQNKEQGTHELDKREQEIVLKQLEKQQKQYEDLVLHHHMGKDPQAKKKHDEDKAVLDEINKNIEAVKSGTAYAIVREDANGDPQTVGYVTPATVEEREAVDDAYIEYGADIFKGADPEILAIKGYYPIDDNLREMRETKLRRDDLDKKELEAELERQRKEEERKQKRTEEANKILWFDEPFNEEQKKVYLEQQSRIARGLPPLIEDLSPEELAQEQEFIAGGGFEEQQRQREDKYEQARQEFIQEQEEAGNEIVTEEPLPPPPRNFGKEINVGETNE"
     gene            10652..11032
                     /locus_tag="SAF1_13"
     CDS             10652..11032
                     /locus_tag="SAF1_13"
                     /codon_start=1
                     /product="hypothetical protein"
                     /translation="MDSSNNLVLSDDKTPSIFQKGQMTEAGLICEDGTLIPRYKRENRPGLTDEDEEKIALQTKAYHQLHPTMSIGIIEMIMLWNHRDPEGCEAYVKKRREEKKNISAEDIKKEIAREKFPEMNDYERVY"
     gene            11010..12158
                     /locus_tag="SAF1_14"
     CDS             11010..12158
                     /locus_tag="SAF1_14"
                     /codon_start=1
                     /product="Minor capsid protein"
                     /translation="MIMKEFINIIISLYSIIMSNPGILTETKGIFASTQQSGKTGSALSTFSRYKICFTSTPLTCGNGQVNKISLAQFNCHKNFYTINKFNNRFRVVFDRGGATLQATMLLEEKDYDSIGDVATEFATKLKATLDTADTSTTYTVTTQTPAAGFVIGSTGKRSLNLVLTSAGAKAITNVKIQCPQFRTAGTPEDFNDSYILMGGVRISDSTDLTTSSFKITDSNPSGTGTFTIQGHFPMVLHTMPFIYLHCNIAATNLQTQSLGNAANPIDEHVETSTLLAKVPVDVEFCSAQFDTSTPYFIISSQRTITELLFQALDHHGREIPLIDDSGDGLNIETEGNLFSDMVIRHEILDVGKGEELNAPFKAYNYQTNQVGQAQFIGGGGF"
     gene            complement(12155..12304)
                     /locus_tag="SAF1_15"
     CDS             complement(12155..12304)
                     /locus_tag="SAF1_15"
                     /codon_start=1
                     /product="hypothetical protein"
                     /translation="MGLNIAVRGRLNLKTSGAYIVDRRREVFEVTGERHYNNCLENKMLNNYI"
     gene            12356..13606
                     /locus_tag="SAF1_16"
     CDS             12356..13606
                     /locus_tag="SAF1_16"
                     /codon_start=1
                     /product="Major capsid protein"
                     /translation="MRVVFQVTTTGTYARLPTMASSYFNRISFEVGGQQISAFENANLLDHILRDNLQIESDPVNEKAILSRKNNPVTLLAANNETYADDDNKAYFSIDLGTLARSIQPSIVAMQYLSQVSVTLHLAENAVCASPSNVDTAANFLAQGTQTVYTIKNAAMMVxVYDIMGSDLMQIYQQTIQDQGYLELTYSNWSSFSDTFNTITRASSSAMSVKKLVAAFRRNSDDNRPLPHAYNAVNGAIGFVGYNNDLLASAANVGTQASPVLGMPNTQGTEYESAFFTMTAPVLDANAEANTALTKAGDVDPQLNFTINSVKYPSYNCPIHQWYDITKSGWNVRRTKSNSLAEWVTNRFSICQRLDLPDSSALRLMSGLNLKASNANITLELTGNTTSATTVDNVVLFVEADAILRAGAGKQIQILH"
     gene            complement(13691..14707)
                     /locus_tag="SAF1_17"
     CDS             complement(13691..14707)
                     /locus_tag="SAF1_17"
                     /codon_start=1
                     /product=�Packaging ATPase�
                     /translation="MIKVKTIKEYNKSPTESISNAYDTKPNAFQEPGIKLLVGTRGSGKSFTASKIMLQAVKDKTFDNIIFITPTFESNAGHFKQFNISPENVIYPSRTAISEVIAKIEQDRDDFENYLVEMEIYKRFKQDSKNKKTISMITTDNLNDYMTYGYINENGMMNRNITKPEWKYAIIRPPQTLLVCDDCLASSVMSQTEDFTKLMIMNRHIAPMSEAYGNRQALGCSVMLLVQSYTARQGVPRSCRENCTDLILFTNKSKDQMKKIKDELAGAIDEHNFETACNYALKDKHDNLTITFNPKCPTKTFRKNLSSFVVFGEDLNKCNCGGKMRKVLVKKEDENINK"
     gene            14735..15616
                     /locus_tag="SAF1_18"
     CDS             14735..15616
                     /locus_tag="SAF1_18"
                     /codon_start=1
                     /product="lipase"
                     /translation="MNKLKTISKLIKGTAQYSRFIISPDIDRESKVNAELKDIGYIILPEFSSNEIGVFYNADKNNHVIIHKGTQLTSQTMATDIQSDFDLTMSGIGAKKQFLKRRDDTVEIIRSIKEINPSTSIELGGESLGGATSSYAFSYLDDKEGKYLHDNIDSLTTLNPAFPPKYLLPKKIDSVLFDLYKHVDKDTKKKIEQKPIIHHRIKSDIVSKGLEKDVPFGKVMTYELDDNKGILHSHSVNRFIELSSNNEDGEIIEEKEQEISLSPNIDMGYNISIRSLCKQYGSQFDDRCKLYTY"
BASE COUNT     5946 a   2531 c   2855 g   4911 t      1 others
ORIGIN
        1 atgggtgttg cgtgtaaaaa tatgaagcgt tcatttatcg gaatagaaaa agatgaagag
       61 atttttaaag tagctcaaaa aagatgtatt taatctctct atagaaatat atggatttac
      121 aaaatagaat agaaaactat attttagaaa caaaatatcc acgaagttta tttatcggtg
      181 atgatgaaag aatttgtgga acatggataa tgggtaataa ttataaggtc aagagtggat
      241 attatggcgg ttatccagct ggatatttaa aaagaattaa agctttattt ccagataaaa
      301 aaagtatttt acatctattt tctggaaagg tagaattaga tattttaaat ggaaaatgtg
      361 ttgatattaa taaagaaaat aatccagact atatcgatga tgcacaaact ctagaaaatg
      421 tgcctattga agattttgac cttatattag ctgacccacc ttacagcgtt gaagattgtg
      481 aacactatca aacaacaatg ataaaaagaa ataaggttat gaaagcatta ggtcaaaaag
      541 caaaaagagg aacacatgtt gtatggttag atcaagtttt acccatgtat aaaaaatcag
      601 aatggaaaat agaaggggtt ataggtatgg taaaatcaac aaatcacaga tttagagtaa
      661 ttactatttt taataaatta taggttaatc tctccacgta tatatataat gccttatcat
      721 acgaacaaaa aagaaaaaag aaaagttaaa cctatgaaag ataagaagaa gactatgaag
      781 cgttctaaaa caaaaagtat ttcagaaaga caaaagaaag ctttagaaaa acattctgaa
      841 catcatactg ataaacatat taatgaaatg atctctctta tgaaagatgg tgacaccttc
      901 ggcgaagctc acacaaaagc catgcagaac gtaggatctt aataatttaa tatatttagg
      961 aaataattta ttaaattaat ataaaaaaaa taatattaat atatataaat gagtgaacaa
     1021 gaattgtcgg attttgtagt ggctaaagat ttaaaaggtc agtcaataaa aatgtatttt
     1081 acaaatttta gaaagttcga agatatgaat aataatattt tgactgctaa tcaaaaagtc
     1141 attattgatt atattaaaaa tgcaaagaaa acagatggtt caaatccagc acctaacacc
     1201 cttctttcca tgaatagttt tgctatttct ttcagaagac attataataa accagttaat
     1261 aagttattga aacaacgtga agaactagaa gatgaaaata aaaagagaaa aactattatt
     1321 aataaagata aattaagtaa tctacctact cttgaagaaa taaaagccca tgaaaataaa
     1381 ttattccgtg atggcgactg gctaggattt atcattgttc atgttttaag aatggtaaat
     1441 gttagaatta aggatcttaa tattcttata ttaaaaccag gacataaatt ttctggtgga
     1501 gctatgaaaa atcaagatga taagaacaat tatttctttg taagaaagaa cggcgaagtc
     1561 atgtatgtaa ggaataatta taaaacagtt gataaatatg gaatgaagca aaacttatta
     1621 actgcaaaaa aactaagaca agcagtagct aattttattg ataacacagg tttagaatta
     1681 tcaaaagata aacctattta tttatttagc aaaagtaata ataaaaacga acaattagac
     1741 gaaacatctc tcaatagaat cattcaatca aaaacgttga ataatttagg agaaaatcaa
     1801 tataacaata ttattgtaac ggaagccatg aaaaataaaa actacaagaa gcttaagcag
     1861 attgaacaaa atagaggcac agacatgtcc accctcatgg aacaatacgg cttagaattt
     1921 ccacaatctt aattatgata aaattttatt ttaatataat taagcaaaat gtgatataaa
     1981 aaaaaaatat tactaatata tataaatgaa agaaatacgc cctaaaacct tcgacctaat
     2041 tccgcacaaa tatgttgtgg tagacaaaaa aaacccagac agaaaaaaac gagtaaaagg
     2101 taatcataca aatcaaaact ggactattca acaagcaatt aaaacagctg aaaaagaagg
     2161 cggtgttgtt tgttgtgctt acgatttatc aaagacaaat tttattgttc tagatattga
     2221 tgatgactac cctctcgaag acttctgcaa cgatatgggc ttcaatgcaa atcaaactat
     2281 atggacaagg ggaaataata aaggttatca tatatgggta gcatgtgatg aaaagccatg
     2341 ctattctaac catgataaag ttatgttaaa ttgtgaaggt gattattgtg gagggaaagt
     2401 atttgaaaga attgataaag aatgggttta taaaactatg tatccagaat taaaccctat
     2461 aattcatttt gtagggattg atgatataaa aaaagtattc aatacagata aaatatgtaa
     2521 ggagaaaaaa aagaaagata aaaaagagaa aaagagtaaa gatagtagtg aggaaaaaga
     2581 agaaaatgtt gatcttgaat taattaaatc agtttgtaat ctaataaatc aaaaagcttt
     2641 tgaaactaga agagattatt taaaaattat tattgctatg aaaaatactg gattatcgag
     2701 agaatacgct attgaatttt caaagagaag tgataaattt gatgaagaag ctgaaacata
     2761 cggtattaaa tcaccagaag attttgataa cttctgggac tatgcaacag atgattatga
     2821 aggtaagcct ttaacttatg ctactcttta tcaatatgct aaggaatgta acgaagaaga
     2881 gtttttcaaa ttaacaggta aaaaaaaaca gctcactctt gagattttgc agaaaggggc
     2941 aatgtgtata gccgaagtaa tcgcaccgaa actaaaagaa aatttaattt attgtaatga
     3001 tgtgtggtac actatcgaga aaacaacgca tttgtggaaa ccgatcaaaa aaccttcaag
     3061 aattatagtt tctgtaattc attcattttt gaatgaagga gtttctgatt tatataaaca
     3121 attaaaagat attgacgaag acgataatga tgctagaaaa gaattaagtt tgaaaatatc
     3181 attttacact tcattttata ataaatgtga tagtctaggt ttttcagcta atatcggtaa
     3241 tcacttatcg gatacgctga gagatgatac atttattaac aaacttgata ataatccagg
     3301 ctttcttgca tacaagaacg gaatattgaa tttggaaaca aagacattta gagagggaat
     3361 taaaagttct gattttatca cagatactat tccatttaat tatgaaccgg ctgagaaaga
     3421 agaaattgag tttgttgaag atgttatata taaaatatgc aataacaacg aagaacacag
     3481 agattattat ttagctttac ttggttattc ttttatcggt aagcctcatc ttgaaaaagc
     3541 cgtttatttc ttagtcggta atggcgacaa tggaaaaacg ctaatattag aatgtttaca
     3601 ggagttaatt ccgtgctacg tagcaaaact cgacagaaaa acatttgaaa tgaattatgc
     3661 gaaagcacat aagcatttga aaaaaatacg aggcagaaga gcttgttatg ttgaagaaat
     3721 ggctaagggt aaaaagctga atattgaatt aataaaagaa tatggagatg gtaaaaatat
     3781 agaaaatgaa atcatgttcg gaacagatga gaatattaat attatgagta aattatttac
     3841 tcttagtaat catacaccta catttgatgt tgatggcggt gtaactaaca gatataatca
     3901 aattcatcta ttgaacaatt tttcaaaaga taataaagaa tatagctatg ataaagaagc
     3961 taatattcat tatcatgtta gagataacga tttagcagat aaactaaaag ataaatatcg
     4021 aaatgctctt atgcatctaa ttattaaatg ggctaataag tattatataa ataaaggatt
     4081 accgaaacta ccgaaggaat ttgaagagaa aacaaaagac actttatcat taaatgatgg
     4141 atttaacaca tggttctctg agaattgtgt tagagagctg ggatcaaaaa ctggaaaaat
     4201 agctttacaa gaagcaagtg gattaactac aaaacaatta aacgatgaat tatcaaagct
     4261 agggtttaca tttaatagag gcttgactat caaaggaaag aaaggaggtt gggctggatt
     4321 taaaatagta gaggaagatg aaaaggaaac taagaaagaa gaaaatatag ttcttgaaga
     4381 agataatgaa ttagattaat actagaatat agatatatta ttgtataata tttgtatatt
     4441 gttattgtta atgtaggtag ttatatatga gtggtgcggt tggtatgtta tgggtgtgta
     4501 ggtaatggtg cgtttggtgc ggtgcggtgc ggttgataca aaagtttctt ccgagaagcc
     4561 atttctaaga ggacttttga actaaccgca ccgcaccgca ccagaccgca ccagccccta
     4621 catatagcgt gtaaaagcaa ccgcaccaca accgcaccag cccctacatt aacaataaca
     4681 aaagaactta aacaatattc ttcttactac tatataaatg aggtatttag atataatgta
     4741 tcaatatcaa caagataata atataactaa tcgatgtgta gataattgcg tattatttgg
     4801 cgatataatg aaatatctat atccagaaaa aaaaatcata atactaccag tttattttat
     4861 gggtaatggt ggtgatcact gcaaaataat agttcattgt gtagtagaaa ttgatggtga
     4921 aatatatgac ccttcttacg aaacaagaaa gatagaatgt aaagtgtatt ttagaagttt
     4981 gaaagaaatg ctgaattgtg taacgcatga atttaaaaac gaaattgata aaaagaagct
     5041 tttgaatatg tttattaaaa taaaagagat atgcgatgtt aataattatg atgatgataa
     5101 cggcttcatg gtaacatgta aagaatatta tgatgcacaa gccgattata ttcaaagttt
     5161 ttttaagcct aaaaataaaa caattaaaaa aatgacttaa agaagtttat aatatagaaa
     5221 atctattatt ctctatataa taaaatgagt agacgaagta aattcacgat tgagtttgaa
     5281 aagcgtttcg gtgataaagt aaaatctcgc actattccat cattagcaaa acattttaag
     5341 attaaaaaaa gtattctaca agatgtattt aatcgaggcg taggagcgta taaaaataac
     5401 ccttctagcg tacgccctag cgtaaaatca gaagaacaat gggcgatggc tcgaacatac
     5461 aagttcattc ttaatgtagt tgataagaaa atacccactg gaagaggaca cgatcaagac
     5521 ttgatcaaga aggttttagg taaatcttaa tttctagtct tttttaattt gtaaatcaat
     5581 tccagtatat tgtctattta atttcataca tcttaaacca gttctagcat cataacatgt
     5641 tatatcaaga acttcactat tttcatttga ataagttttt aaaataaaat caattaaatc
     5701 attagatctt gtcccagcat tcttttcatg tccctttgat ttatcaatat caaactctaa
     5761 aaaatcattc ggatatcttc ccctatgtcc accatcatca gttattatat tttcttttgt
     5821 tttgcattga ccccaatatt cattttctcc gccatattta acatttcttt tttgataaaa
     5881 ctcattaccc ctcatctgtg gattatagat accagatttt ttataaaata cgcaaatatc
     5941 ttcacaaata cgcagaggct gaaatttaga acataaaaaa ttagtcgcaa tattcttctt
     6001 ccatgtgtat ttatatttaa aatgttttat ttgacttgat gctaactgaa ttgtaaagcg
     6061 ttgtgtagag tgtaacacga caacaccatt aggtttcata acacgccata tctctttcca
     6121 taaatcaccc caattcaaaa ccttatccca tttagcacca gttaaagaat taaaaggtgg
     6181 gtcggtgtat aataaatcat aagtgttaga aggtaaggtt ttgataatat catgtatatc
     6241 cccctctatt aaattcatat aatatatatt tagaaaatta tttattatat taaacttagt
     6301 caaacttcaa aacataaaac cctttttctt ctatttcttt cactatttta gggtcaatat
     6361 ttaatttatt ctttctcaat tcatttgcac tctttttatg cttttcagtg aaaaacttat
     6421 tcaacatagc tattctttct tgctttcttt cttctttctt tttataataa ttagctaagc
     6481 atctgtctag gtgttgtctt ctgaactctt catcagtttg atatctcttt ttcatatact
     6541 tcatgttatt ttgatttagt ctttttctgt ttctatcacg ctgtcttttt aaaatttctt
     6601 tatcatattt agacgattta tagccttttc tctccacgtc tattttcggt aagtcaatta
     6661 aaatgtttcc gtcttcatca attatttcat tacatatata tgtttctagc ttctctgcat
     6721 ctaatttttt tacagacaca gcacttctca tatcaaataa aaattctgca attatatatt
     6781 ccattttata aaatagtttt gaaaaataaa taatctaatc ttctttataa tatgtcagac
     6841 agcgaagaag aaaaagttga aaatgtaatc atagaggaga aaaaaccttc taaaatacga
     6901 aagccgatga gtgaagaaag aaaaaagcaa gttctcgaaa atttagcacg tggacgacga
     6961 aaagctgcag aaaaacgcag aatggaaaaa gaggaaaaag aggcgaaaga attaaaggag
     7021 aaagaggtgc gtgataaggc ggttattgaa tcaaccttag agcctgtaaa gactgaacca
     7081 gagcctaaac cagaaccgaa agaagagcct aaactagagc ctaaaccaga gcctaaaaag
     7141 aaaaagaaaa aggtggttta tgaagaagat tcagacactt catctagcga ggaagaaata
     7201 gttataagac gtagaaaacg ctcttctaga cctaaaaagg tgaggcttgt gaaagatcca
     7261 gaaccgccac cgaatccacc gcctctgcaa cgaagcccac ctaaaaaaac catgacaccg
     7321 caagaatacg aagctttacg gaaaaagcat ttattaatgc aacgacaaaa acaacaggaa
     7381 gctcagaaaa atagtgaaac tgagcgttta cgtcaattaa gtcaaaatat gctaaaaggt
     7441 agaaaaaaca atcgatttaa ttaatttagt aaaagtattt aaattaatta aactttcatt
     7501 ttcatcatgg gagcttgaag agaattgata gccatgacag gacgaacagg ttttgataga
     7561 agagcatcac gtttagggat agaagcaata cctcttattg atttaggatt acctcgagcg
     7621 tttccgtatg gtgcagtata accgaatgta tcaggaatag gtggctgaga aacatgaata
     7681 ttagttctta aagccggaga gattatgcac ttatacatgg tttcaaaagt attcaatgac
     7741 cctgcaaaat tagcatgatt aaaatcattt tgttcatatt caacacgagg aggagaagaa
     7801 aaactataag gggtctgtgg ggctgcttgt tgaaatgtag gttgagtaac attcactctt
     7861 ctaggtgcag aatacgaatt atcttgagga ataaaattag gtactctttc catttataat
     7921 ataatactat attttttaat taaagttctt ctctttgttc tacttgtctt tgaacatcat
     7981 ctaaaatacc ttctagaaca tactctgctg ctacagcact ttgttctctt ctaaaacgag
     8041 gataactatc acgacttcca cgaggtcttc cacgccctct ttgtatactg cgacctcttt
     8101 caacaggttc ttcagcacca cgttcttcag caacaggttc ttcagcactc aaagcactaa
     8161 gaccacccat tacaccttca gcttcagctt caatttcaat ttctttttca atatctaatt
     8221 caggtaattc ttcaactttt tcttcttcta aaccagctat ttcttgtcta acttttctct
     8281 ctataaaatt aactacttga gcttctggta aaccagaagt tttcgcaaga cctacgccta
     8341 aagatttaat agacgcagga taatacaacg gaagaggcgg agctttaata ccttgcacac
     8401 cgctaccagt cggcttcaat acatttaggg cagcaatagg gaatcgcata tcgaaacaat
     8461 cttctttaat tttttcatct gttatgattg aaggcatcta taatatatta ttatattatt
     8521 atataatgat taagacatta agacctaaat gtccacctgg atttgttgaa agaaatggta
     8581 tgtgtgttag aatgtatgat tataaaccct cttttatagg aacaagcgac agagagttac
     8641 cattaccacc gcctgaccct attccgcctg accctgaccc tgaccctgac cctactccgc
     8701 ctgaccctac tccgcctgac cctactccgc ctgagcctca gcctcagcca caacctaaac
     8761 ctcaacctcg accttctcaa caacctaaat taagtaaagg agaaattgca gggataaccg
     8821 caggaacttt gggagcagca gccacgatcg gcggtttagc taaatatgga ttacgcagaa
     8881 gagctttaag acctaacgcc gttgatgatg aactagaagc cttattaggc atggagcgag
     8941 gagattttga aggtttcggc aatgttgttt ctagaacgta tacaagagga gctgctacgg
     9001 cagcaccacg acaaactatg ttttctaatc ttagaaatag gaattatcca cgaactagcc
     9061 gattatttga aagtgttgat gaattaaatc gatttgttga agaacaaaca ccgttaattg
     9121 aaaatgtagg tgaagatatt gaaatgcaag atttagaccc tatgggagat gaaggggcgt
     9181 tttttggaga aggagaagaa gcagctttcg gaggtgtaga gatagaagga acagaagaag
     9241 aaattttaga aagaatggaa caagcaatta ccgaagaaac gccattatta gaagaagaag
     9301 gacttgaaga agcactagaa gaaggaattg aaatggacac cttcggatta cgtggcggag
     9361 ctttagaaga tccagaacta gtacctatta cagaagaaga aatagccgag ttactagcgg
     9421 agcgaccagc gatgggcgag ggcttaatta cggcagggga aagcgtagca ggtgatgcag
     9481 cctcaattgg agcaggagta ggcgtagcag ctggaagcat gggggcatca ttaatttatg
     9541 atgcggcacg atatggaata acaggcgagg gcaatcaagc agtagcaata ggcgaagcag
     9601 cattcggcac aacggcgtta acttatggcg tggcttcggc agcagaaata ggcggagcaa
     9661 cagcggcagc cggagcatta gcgacctcat tagcggtagg cggaatattc actcttggcg
     9721 gattagcact aggcgaagcg atacattatg ctatgggcgg tgatgatcgc tacataaaga
     9781 aacagaataa agaacaagga actcatgaat tagataaaag agaacaagag atagtattaa
     9841 aacaattaga aaaacaacag aaacaatatg aggatttagt tttgcatcat cacatgggaa
     9901 aagacccaca agcaaaaaag aaacatgatg aagataaagc cgttcttgat gaaataaata
     9961 aaaatattga agctgttaag tctggaacag cttatgcaat tgttcgagaa gatgctaatg
    10021 gcgaccctca aacagtcggt tatgtaacac ctgcaacggt agaggagcga gaggcggttg
    10081 atgatgctta tattgaatat ggagcagata tttttaaagg ggcagaccct gagattttag
    10141 cgataaaagg atattatccg atagatgata atttaagaga aatgcgtgaa actaaattaa
    10201 gacgtgatga tctagataaa aaagaattag aagctgaatt agaaagacaa cgtaaggaag
    10261 aagagcgtaa acagaaacgc acagaagaag caaataaaat attgtggttt gatgaaccat
    10321 ttaatgaaga acagaaaaag gtttatttag aacaacagag ccgaattgcg agaggattac
    10381 cgcctctcat cgaggattta tcacctgaag aactagctca agaacaagaa tttattgcag
    10441 ggggtgggtt tgaagaacaa cagcgacagc gagaagataa atatgaacaa gcaagacaag
    10501 aatttattca agaacaagaa gaggctggaa atgaaatagt tacagaagaa ccactaccac
    10561 cgccccctcg caattttgga aaagagataa atgttggtga aacaaatgaa taaataattt
    10621 tatttagaaa aaaatatata tttattatat aatggatagt tcaaataatt tagtgttatc
    10681 agatgataaa accccttcta tctttcagaa aggtcagatg actgaggctg ggttgatttg
    10741 tgaagatgga acactcatac ctcgatacaa gcgagaaaat agacctggac taacagatga
    10801 agatgaagaa aaaatagctc tgcaaactaa agcttatcat cagttacacc ctacaatgag
    10861 cattggaata attgaaatga ttatgttatg gaatcataga gatccagaag gctgtgaagc
    10921 ttatgttaag aaacgccgtg aagaaaagaa aaacatctca gccgaagaca ttaaaaaaga
    10981 aatagctaga gagaaattcc cagaaatgaa tgattatgaa agagtttatt aatataatta
    11041 tatcattata tagtataatt atgtcaaatc caggtatatt aaccgaaact aaaggaatct
    11101 ttgcctcaac ccagcaaagc ggaaaaacag gctcggctct ttcaacattt agccgttata
    11161 agatatgctt tactagcacc cctcttacat gtggaaatgg tcaagtgaat aaaatctctc
    11221 tagctcaatt taattgtcat aaaaattttt atacaataaa taaattcaac aatagattta
    11281 gagtagtttt tgatcgtggc ggtgcaacat tacaagcaac tatgcttctt gaagagaaag
    11341 attatgacag cataggagat gtagcaactg aatttgctac taaattaaaa gcgacgttag
    11401 atactgccga cacttcgaca acttacacag taacaactca aacccctgcc gcaggttttg
    11461 taattggttc aacaggtaaa cgcagtctta accttgtctt aacgtcagca ggagcgaaag
    11521 cgattactaa tgtaaaaatc cagtgtccgc aatttagaac cgccggaaca ccagaagatt
    11581 ttaatgatag ttatattttg atgggtggtg ttcgaatttc tgactcaact gatttaacca
    11641 ctagttcatt taagataact gacagtaatc catctggaac tggaacattt accattcagg
    11701 gtcatttccc tatggttctt cacaccatgc ccttcatata tcttcattgt aatattgctg
    11761 ctactaatct tcagacgcaa tctttaggaa atgcagcaaa tccgatagat gaacatgtag
    11821 aaacctcaac tcttcttgcg aaagttccag ttgatgttga attctgttcg gctcagtttg
    11881 atacaagcac accttatttt attattagct cacaacgtac aattaccgag ctattattcc
    11941 aggctttaga tcatcatggt agagagattc cattaattga tgattcaggc gatggattaa
    12001 atatagaaac tgaaggtaat cttttctctg atatggtaat tcgtcatgaa atattagatg
    12061 taggaaaagg tgaagaatta aatgctccgt tcaaagctta taattatcag acaaatcaag
    12121 taggtcaagc tcagttcata ggaggaggtg gattttaaat ataattattt agcattttat
    12181 tttctaaaca attattataa tgtcgttccc cagttacctc gaatacttct cgtcttctat
    12241 cgacaatgta agcaccgctc gttttaaggt tcagccgacc tcgaacagcg atgttcaagc
    12301 ccatcagagc attcagttca atcttcccca gaatgcactt cttgacttcc gaaaaatgcg
    12361 tgttgtcttc caggttacca ctactggaac ttatgctcgt cttccgacta tggcttcgtc
    12421 gtatttcaac cgcatctcgt ttgaggttgg cggtcagcag atttcggcgt ttgagaatgc
    12481 gaatctttta gatcacattc tccgtgacaa tcttcagatt gagagcgacc ctgttaatga
    12541 gaaagctatt ctttctcgta agaataaccc agtaactctt ctcgctgcta acaatgaaac
    12601 ttatgctgat gatgataaca aagcttactt ctcgattgat ttaggaactc ttgctcggtc
    12661 tatccagccg tcaatcgtag cgatgcaata tcttagccag gttagcgtta cgctgcacct
    12721 tgctgagaac gctgtttgtg cttcgcctag caacgttgac acggctgcga acttcctcgc
    12781 tcaaggaact cagaccgtct acaccattaa gaacgctgct atgatggttg aygtttatga
    12841 tatcatgggt tcggatctta tgcaaattta tcagcagact attcaagatc aaggctacct
    12901 cgagcttact tactcgaact ggtcgtcgtt ctcggatact ttcaacacta tcactcgtgc
    12961 ttcgtcgtcg gctatgtcgg tcaaaaagct tgttgctgct ttccgtcgca atagcgatga
    13021 taaccgaccg ctccctcacg cctataatgc tgttaatggt gctatcggtt ttgtcggcta
    13081 caataatgac cttctcgcct ctgcagcgaa tgtcggcact caagcttcgc ctgttttggg
    13141 tatgcctaat actcagggta ctgagtatga gtcggcgttc ttcaccatga ctgcccctgt
    13201 tctcgacgct aacgctgagg cgaacacggc tcttacaaaa gctggtgatg ttgaccctca
    13261 gctcaatttc actattaaca gcgttaaata tccgagctac aattgcccta tccatcaatg
    13321 gtatgacatc acaaaatcag gctggaatgt ccgaagaact aaatcgaact cgttagccga
    13381 gtgggtaact aaccgtttca gcatctgtca gcgtcttgac ctccctgact cgtcggctct
    13441 tcgcttgatg agtggtctta accttaaagc gtctaacgct aacatcactc ttgagcttac
    13501 tggtaacaca acatcggcta ccaccgttga taacgttgtt ctcttcgtag aagcggacgc
    13561 catactcaga gctggagctg gtaagcagat acagattctc cattaggtaa acaataacaa
    13621 atttataata tttttctcat aatattataa atggattttg aagaattatt agtttattta
    13681 tttgatgatt ttatttatta atattttcat cttctttctt tactaaaact tttctcatct
    13741 taccgccaca attacattta tttaagtctt caccgaatac aacaaaagaa gataaatttt
    13801 ttctgaatgt tttcgttgga catttaggat tgaacgtaat agttaaatta tcatgtttat
    13861 cttttaatgc ataattacaa gcagtttcaa aattatgctc gtcaatcgca ccggctaatt
    13921 catcttttat ttttttcatc tggtcttttg atttattagt aaataatatt aaatcagtac
    13981 aattttctct gcaagatctc ggcacaccct gtcttgcagt ataagattga actagtaaca
    14041 taaccgaaca accgagagct tgtctgttac cgtaagcttc actcataggt gcaatatgtc
    14101 tattcataat cataagtttt gtaaagtctt cagtttgact cataactgat gaggcgaggc
    14161 agtcatcaca tactaataaa gtctgaggag gtctaataat tgcatatttc cattctggct
    14221 ttgtaatatt tctattcatc attccgtttt cgtttatata accataagtc atataatcat
    14281 ttaaattatc agttgtaatc atggaaatag tttttttatt tttgctatct tgtttaaagc
    14341 gtttgtaaat ttccatttca actaaataat tttcaaaatc atctctatct tgttctatct
    14401 ttgcgatcac ttcagaaata gcagttctag aaggatatat aacgttttct ggtgatatgt
    14461 taaattgttt aaaatgtcca gcattacttt cgaacgtggg cgttatgaaa ataatattat
    14521 caaatgtttt atctttaaca gcttgtaaca ttattttaga agcagtaaat gatttaccgc
    14581 tacctcgagt tcctactaat aatttgatac ctggttcttg aaaagcatta ggtttagtat
    14641 cataagcatt tgaaatactt tcagtaggag atttattata ttctttgatt gtcttgactt
    14701 taatcatcta tataatatat caacatatat tataatgaat aaattaaaaa caataagtaa
    14761 attgataaaa ggaacagctc aatattctag atttataatc tctccagata tagaccgtga
    14821 gtcaaaggta aatgcagaat taaaagatat aggatatata atacttccag aattttctag
    14881 caatgaaata ggtgtttttt acaatgctga taaaaataat catgtaataa ttcataaagg
    14941 tacacaatta acttctcaga ctatggctac ggatattcaa agcgattttg atttaactat
    15001 gagcggaata ggtgcaaaga aacaatttct aaaacgccgt gatgatacag tagaaataat
    15061 aagatcaata aaagaaatta atccatcaac ttcaattgaa ttagggggcg aatcactcgg
    15121 cggagctacg tcgagttatg catttagtta tctagatgat aaagaaggaa aatatttaca
    15181 tgataatata gatagtctaa caacattaaa cccagcattt ccccctaaat acttattacc
    15241 taaaaagatt gatagtgtat tatttgattt atataaacac gtagataaag acactaagaa
    15301 aaaaatagaa caaaaaccta ttattcatca tagaataaag tcagatattg tttcaaaagg
    15361 attagaaaaa gatgttccat tcggtaaagt aatgacttat gagttagatg ataataaagg
    15421 aattttgcat tctcattcag taaatcgttt tatagaacta agttcaaata atgaagatgg
    15481 agagataata gaagaaaaag aacaagaaat aagtttatca cctaatatcg atatgggcta
    15541 taatataagt attagaagtc tatgtaaaca atatggctct cagtttgatg atcggtgtaa
    15601 attatataca tattagaata aaaatttctg tttaagtagt tattataaaa tatattaatt
    15661 aaatcggtgc ggtggtgcgg tgcggtgcga taaaaaaaaa agtatctctt agaatggatt
    15721 tctaagagga cttttgaacc aaccgcaccg caccacacca accgcaccac tataaagaaa
    15781 aaaatatatt aatataatta aataaatttt attaataaaa aaatttaaaa aatcatataa
    15841 ttaactagta ttttctctcc atgtttctaa aattatttgt atttataaaa tgaattctat
    15901 taaatttcat ataaaatagt tgagtatata tagatgattt gcaaaacatg gctgtgttga
    15961 ttgtggcggg gttttcggcg ataaaagtcg tgataatcaa aattagtttt aaaatgaaac
    16021 taattttgaa atataaaaca aaatttgttt cattttgttt caaattttga aatgcaaaac
    16081 aaaatttgtt tcattttgtt tcaaattttg aaatatatag aaaaataaag agaattaaaa
    16141 tatttttatt tttcttacta tatctatgat ttttaaaaat tttcaaaaaa atttaagact
    16201 gaaaaaggtg tgctttattt tcggcgatat tatcgctgaa attt
//
LOCUS       PLV-SAF2               18846 bp    DNA     linear   ENV 08-AUG-2015
DEFINITION  Uncultured polinton-like virus clone SAF2.
ACCESSION
VERSION
KEYWORDS    ENV.
SOURCE      uncultured polinton-like virus
  ORGANISM  uncultured polinton-like virus
            Unclassified.
REFERENCE   1  (bases 1 to 18846)
  AUTHORS   Yutin N, Shevchenko S, Kapitonov V, Krupovic M, Koonin EV
  TITLE     A novel group of diverse polinton-like viruses discovered by metagenome analysis
  JOURNAL   Submitted
COMMENT     ##Assembly-Data-START##
            Assembly Method       :: Geneious v. 8.0.2
            ##Assembly-Data-END##
FEATURES             Location/Qualifiers
     source          1..18846
                     /organism="uncultured polinton-like virus"
                     /mol_type="genomic DNA"
                     /isolation_source="marine metagenome"
                     /clone="SAF2"
                     /environmental_sample
     gene            complement(1..7671)
                     /locus_tag="SAF2_01"
     CDS             complement(1..7671)
                     /locus_tag="SAF2_01"
                     /codon_start=1
                     /product="hypothetical protein"
                     /translation="MSSIGRISGGTASLDFSVDLNTASLSSIVAQEQKISDLQDEIYEIENEIKDDVHNRIGDMGKVVTIDEETGESTTTKTSVRENLETLYEIITGVAAVTGQEELAVPLIGLKALYDEGDHLYQQGHSIYEAINNFKNLVGNPHSSGEIQDTDEDGYLLWHDDEQTNPIYKTIPPSGLHARAYDLENMLYKKEWWPNYTKDDTTKFNMLRLENWEEGGEIHFITRIANDYNGIEFGTFQEKKQYYNTKIGADGKLYCWYKQGYIPDPLFTWDDEWIDITDKIADNSFQNLGARVDITILQAAVFGIGGTQALAGTTKETIQVGAYTLWETIKGTFTVSAGVIGGTLAGYYVANRNKEDLQKANKYLEDQLIKIANKEAPYDALTDEDLAELEQAYIDKIQEGINEIKELDKQNINEIGFLHSDLLTDSKFEIDDTNKLISSDLNHLVDNIGVKGTNGTSTKLFKDVEDIIAEIGDDNQDITSTGIHKNIYDIFNLIGHKTLTTPPKDPTGIFGQIEEIQELLGISDDTETGETTLISRIETNENAISTIQGNITTIDDTISGIETELGTSPQDGISINTKIADLQTYTGITNPLPTKSLKEEIDSIRTITGYDDSSLLYLLLPPNQDGTIPSIQENTINNNSLIHLGYKGTALKENFSDYFILYVMPHYSITTDITIANYYLVRDLVSNKDPSSSGLQIENATDEYLSALRGWIQYDDIILSNNWYFSIYIKNIQSYNSSLYKYNNIEVLINENQLVVSYQKNATVEYHYLDSQFSNGLQQDNITFFDRYCVRFTNTNPTYQFHQLIFLANNPGRTLENYKSIFNDDINYQNGFEMYPFKGSAGNYFVYHTGARFPDFQNWIFNISRNWTSGSLFLGAVEVFIRIYIYATNTNTAPGSYLNFQQIYASNPINLGQQQMTSINNNIILEYGQNSGYNWWYVSYEYTNSSGNIINDYDNKTLMFGKIKHHLVNYEQEITSFNTSINHNITFDDDFKHLVFNDRVADENKIVYYVDGVEKGTIDIPSDRELINNNNFLLGDIDIIYRSFGIGNGILTTDIVNEISQLAKTNYRVRIPELSVMDEVYITETLILENDIQFRNKDDGSTFNYYTETSGSRRRQAIQENGVIIDTFTYTDELIFRTPPTQNQFLFYNSTTGLFEGVTTDFYTKADIDSKGYLTETELNTRGYITVNDIPSEYITETELNTRSYITVNDIPSDYITETELNNKGYLTTIPSEYITETELNTRSYITANDIPSEYITETELNTRSYITANDIPSEYITETELNTRSYITANDIPSEYITETELDNRNYITASSIPDNIVDTTELDSRNYISYDHFSKNQASEINPGIVKYNDDTERFYTVDKIQKEDVDGLIDTIQNIPNVYTFSEQFPVLNHLILDRYFQKRATEYLELYVKYDDIIHTLAPHLYIEYTYLGVQQSKSTYNTTPINIHKNDIIKFVREQITSENEALYTHQYYFKDELGNIMTDGGVEKKYIDTTMNWVQDTEYPLNYKLQLYRSNRDDTNEILLATFNIIQEAYEIEFKPDVIPKVVQDITKIDNDLQINFSDSTNTTINILDNSLVKNIEINGGFLNYTQLDDTVISRTLPFIENDVDDVLTFFEGTTFTRNGANKIDLLQIDTFNENIIINGSASYGSGSIQLNCENNTHNVKIIAPSHSSFTGGGGDYTLTLPIDLGTNGQVLAINPNSLTRNGRLYWTDRINITDFNASQFELSGSLISIKSSVLGGGSGGSISIADFDNTQFETNTAGEISIIPSVLGTGSIINYNDLNVPGGQEEVTETVDVIASVAEYEILTFTHSGGSETQTTHTLTFTEETKCDILIVGGGGGGGKYGAGGGGGDVQYFNNIELNGSYTVKVGKGGNGSTTHGTATQNATNGVNSEIILDSQIIYISAGGGAGTSWDGGDTGGIDPLITYTYLNNSSTGGGGGGAANHVIGSSGNPIISTHSGDGGGGGSYGDNIGSGDVCIAAGGGGGGGPQGQNGQSAYMDGTSDVNSKSGNGGNGTPSTITEINVYYGGGGGGGGSNGGAGTINSKTRYIIQDGIGGLGGGGNGGSGLNDAQNNTGGGGGGGGSNGGGNGGSGIVIIKKYKTPQPIYEDTTEKLQYLAEQKTGVKGWRLVRFLPPTSASWHPIDDNLAGTTTYGTAYDYTNAFSVIFDSFDQFVFSTKGFNHWLWTTKEQAIGSQYSGVSKNILKSSISSTSYNAIWYNRSTDEEDPWFGLRDHGKSPRNDPDNGGDLLLYGEDGYGNTGSWQNYAISLDEGMCVFVRTSTDTATVNPExxYKxxTFTTNPDLVYDFTPYNDLASWNNYASSIGATYYNTSFSQGGVYHHPGNGWIELVLPNGYDYVSVFYGNAHNGGTTILYIDGIQKSSCSAGITTTYSQSYTGGQTTLKILESSGIIHPDLKITLSQSQTPYTLTFDNPTECDILIVGGGGSGGGSLGGGGGGGGVLFATFDSTNPLSAGTYNIKVGKGGDRVQSDAGGGARLGITGTETEFEGTIVYGGGGGGDYQYHAGLSGGSGGGGGFQTANGGTKTLPTYGSFMI"
     gene            complement(7715..8278)
                     /locus_tag="SAF2_02"
     CDS             complement(7715..8278)
                     /locus_tag="SAF2_02"
                     /codon_start=1
                     /product="Guillardia theta G-protein homolog"
                     /translation="MEEIKLNKHQVKMLQDYRDKSYVMNVLLTRSYERYAxxKQxxNIPLIISSSAMAIINSSSFSGEEVKLPNIIINSLTALTIAMIGNFQINQKEMLFQNLSSKFLKLCHQIEDDLTNNLDIIDKTDVKKYVDDYDVLIESINYVIPKDIQNKVKDLYGNKKTMPSFLNCEGDFTNNGRNSGDLGYSNV"
     gene            complement(8306..8509)
                     /locus_tag="SAF2_03"
     CDS             complement(8306..8509)
                     /locus_tag="SAF2_03"
                     /codon_start=1
                     /product="hypothetical protein"
                     /translation="MVNNGEEVLPEDRKLDVEERVCSACKKYYTPQRSDISTKNPNVFYKQCTPCRIKKREYMAEYLKRSF"
     gene            complement(8537..11224)
                     /locus_tag="SAF2_04"
     CDS             complement(8537..11224)
                     /locus_tag="SAF2_04"
                     /codon_start=1
                     /product="cell-surface adhesin"
                     /translation="MKLTLNFRDAVITQFNNPGCEYRFEFDLSQMNKPRLSPDARMYIEAVNLPDFVDEVLGAERGKYRGYFEVRCQNIDSGNNYDTEYGNTNNSIIYTAPLDDVKSFRNNDPMFISNFKVSQGFLADKFVLHMKIYDHLGEPFIRGSNLITELGQALTGDYVNKLSAFSAKKDLYDKTKPISDDLELQLNIEKGQNTLMYQQFQKTLNELVLAVQTFIKTFKTLTLRQRLRAEQMVILLSAYNINLFSYLFDDLFTFTEHPYNQSSIQAGIDAARIAFVSYNISNLKLEKLQKTNAEVNSGESRVFYDVNAEFADKKIHLRSQTQKVNYEIPVVGSATKTGTLQITNFNSVKAKQDFVSVFNIEPTDTSDANKLFKNEILIVDASNFQRIVPDIFEYSFSKHDAKVPTGTELNLASSGAVKGPLRYAIKVIRNGSTYDYELLDKELKTAGFEVGDKIKFLGTTLGGASPANDMEITINGVFTPQAQVDYSNIEISSTDGTDKGKIIFDIRRTNTAGGYSILSENFTASKNYNIGDSVVIPGIRLGGESPANDYNLQVNDVVLAERIINITQDEAVHVLPDVTITSTNSTTTSSSGANYTFTVSTxDGKYAVDFQPTQDSSTGFAPGDIIEIDGTVLGGDSGxNDLKVKVDAVDASASNKITAIDVDTSATYKGRFSTAFKFDVKLTKDSAKFEATYISGGANFEKDDKIxIDGAQLNAGMSGTHDLTITVTGVKADPNVLLVNVIDTFAVSGTANFDTGDLGKIKELSEQDNNSFVEKADGSFTKSQATITSGTPIDIGAQTTPVLNVTLNEDPINGLALIQSDLASAQADLDAAKGTLIPSTGQYQPTFGPAQKQKMRTMNMSLVLYDEVPEYTQASQDAIKGNTYSRIQNCQFKRI"
     gene            complement(11254..11466)
                     /locus_tag="SAF2_05"
     CDS             complement(11254..11466)
                     /locus_tag="SAF2_05"
                     /codon_start=1
                     /product="hypothetical protein"
                     /translation="MKYVLEEHELQEISDKLRHLLEVKYKDEIGDIPEHVKNTICQNYILQCKNNKIDLDKILDENKIAIEVIE"
     gene            complement(11500..11790)
                     /locus_tag="SAF2_06"
     CDS             complement(11500..11790)
                     /locus_tag="SAF2_06"
                     /codon_start=1
                     /product="hypothetical protein"
                     /translation="MVFIQKDIYPKIIDTYIKAQNNATKVTHYNPMDNVKPMHSTTNLILNQRTASLKNAPIQNSDKKKAAVIQPYKLFKGSTALPTFKKDLKHWGIVCD"
     gene            complement(11817..13331)
                     /locus_tag="SAF2_07"
     CDS             complement(11817..13331)
                     /locus_tag="SAF2_07"
                     /codon_start=1
                     /product="Major capsid protein"
                     /translation="MPFQDANSQLEPLLFAMKQYKNMTKSTIEVLPSSGQTIYTPGRKAIFTLPYASLISLEDIALHFSFTPTGVQNTTTDGYPTLRVLPPKDIASLIEEVDIKINGQTIQHLTRYNDIVNLLNYFDQPQSAKRVLQNADATQSYIKGEHGQFVSMDTNYNYDNKTYNEPKAEKYVINHWYGLLGHRGDEVSSNFVDTNMLGEVTIAFTFASAATCFKTPTATGAAIIAGFGKKADAxATPPVLPGSHPTSLGNATLIQTEIDNALLKNTNVSYQLTDLKMSMVRYNLPQSYSEALASNLSSGAKYQIAFNHYEIRSQHLGGVDKGTLRWNENSRDIKGLIAFFTNTLRADSTSPSAYDTKVESSAYFNYGNPIHDNSQFQIGSVKLPQNALDSTDAYLELIRAVPGARGYNRELMYQDDMSVNKWLETYFMAYLSLEMTEGMTTLANGGKKLLSGLSSEQLPISCSYSVVNDTRFKGASTPDKTMNVMTLSSRLLVIENGQNVFVEI"
     gene            13385..14320
                     /locus_tag="SAF2_08"
     CDS             13385..14320
                     /locus_tag="SAF2_08"
                     /codon_start=1
                     /product="Minor capsid protein"
                     /translation="MKLTKKYTIFIDTKLDTSQNPSNFNIRLNNWFVRNNIKNDDGADNEWFLSVKTFSMFNSFSNITTGVNDKVVLYVAKTLSVGGLDLSYNAGNYTKYEFTIPPGNPNVINIQDFLNTELNTFELECVYQDYDSKYLFRNKLLSTDKKKRYLLFENTYDLFGMTKNKLYKLDNEEVVKFRSDQNVNLMADRLVKMSLGNNSDIRLKNMHFCNHMNIYDECNHFFLMPVNVASYELMYYQRSTEDLIPIELLGNSIRNIEILARNQENDIIEGLNNYIMVLELIQVKTWNYEKMIYNVLYQIYMWIATWLQWRI"
     gene            complement(14317..15225)
                     /locus_tag="SAF2_09"
     CDS             complement(14317..15225)
                     /locus_tag="SAF2_09"
                     /codon_start=1
                     /product=�Packaging ATPase�
                     /translation="MSIEVQKIKGLDSIIKHKKKPVPQSSHPDFPVNLFFTYCSFGMKNSGKTYSIVKLISLFEQYPVKDTDGSVMPNKVIWFSPTSNFSSNSIVHTLKCLDAEEDIYENVTEAVIEEVFNEVRAEKELLLKKDDYIAAYKRFIKIKDPMRLKIEDVLILGDYNFEPPQKVFGHLKNYVYFFVLDDLIGQKDAVLGTKKNSFVSNLVIKHRHYGINLIFTSQEIKYIPPIIRSNLDIIQLFKTSSNRNLEKFYEEVSNLLTFEEFEQLFKYCTDQPYGSMIINNHQSAKRKYWLNWDKALTINNKG"
     gene            complement(15246..15797)
                     /locus_tag="SAF2_10"
     CDS             complement(15246..15797)
                     /locus_tag="SAF2_10"
                     /codon_start=1
                     /product="Guillardia theta C-protein homolog"
                     /translation="MPRKVKVEEPEIVEVEPEPEPEIKISKRTGKPTRQLTELQKENLRKGREKAVSTRKALIEGIDLEKRAENIKKAKEEVHRAKIESQKKKYEEAVRDFDEETEPAPKPKAEKKIKKKIVKFVEESDSDSEEEEVIIRKKKRDKAPQQPAPEPPIPEQVSRDNLRKKLQDEQSASMAKLMMPSYF"
     gene            15938..16237
                     /locus_tag="SAF2_11"
     CDS             15938..16237
                     /locus_tag="SAF2_11"
                     /codon_start=1
                     /product="Tlr6F"
                     /translation="MRATKVEIKKSTRSGKKMMAVFYDGDKKVKTIHFGADGYEHYSGGHKDEARRQRYIDRHKSSEDWGNPMTAGALALYILWSKPTISAGIAAYKKKFGFK"
     gene            complement(16230..17036)
                     /locus_tag="SAF2_12"
     CDS             complement(16230..17036)
                     /locus_tag="SAF2_12"
                     /codon_start=1
                     /product="Guillardia theta G-protein homolog"
                     /translation="MMNCVHCCKDLENQCEDIDYIGCNGVCNYYICNDCIGNKYKTFKNNLRQIPCEKCEKLIKSYYGYESKYYVKLSHGNTRVILHQNIHEIVGCDVNERVLKLVDDSSGYQYCKYGSRILYHDTPPQCSKHSNNVNYVCNDKCYDFTNNNNLQKDTNYIKGVKKIKKDMMEQNNVTRMEYLHEDDFNKAKTEAIKTLEEELENLENKKRNNNTAEIRQEIKETLEQIAEQQRSRYLNKKFKDFVFEVQEVKNKEEYKCCFEGDNERMQFT"
     gene            complement(17334..18845)
                     /locus_tag="SAF2_13"
     CDS             complement(17334..18845)
                     /locus_tag="SAF2_13"
                     /codon_start=1
                     /product="S3H helicase"
                     /translation="VSLVFDGFQLIKNDAINDELLEELRLYAKEHTGFDVPLKLKPFDKALSIPDDYNVEDDDDNDDNIPDDLKSYNDFKQEFEKKCCKILHPPSVYTIDDDEDKLQSIKHARDTYGHENCYVVAKVKGKEVKSSVLFMNRWLSDRNIKYYKAVCWKPPPLISDDNMLNTWKPFEISNITLEKCDRNYYQEFMTFCENLFESKEVMHYILARYAFRLQNPGLRSNVCVVYYGEEGGGKSTFIDTIYQLFGKYAIQIDKAKKLYDSHSSFEKEKCFICVNEAGGTDNFENSEVLKTRITENKLHINPKGIQAYEIDNFCDYDMTTNNVNVVKITDSSTRRWFQHECSSHYLGDVKFFNDYRKNILDNTNALRQIYDGLMKYDWKDVIKSGNFQDVNHKPDTNITKQVKECNRDKLTYFYKYIVDDYTCDESDTVKFHNSDLFKIWLNWCSTNKINMDMNNIQFGIKTWQLSKKIKGKTHSDFISKDSNAFVFIVRNVFKQYYELLDHS"
BASE COUNT     5796 a   3295 c   2626 g   7114 t     15 others
ORIGIN
        1 tatcataaat gaaccataag ttgggagtgt ttttgttcca ccattcgctg tctgaaatcc
       61 accacctcca ccactaccac cacttaaacc tgcgtgatac tgataatcac ctccaccacc
      121 acctccatat acaattgttc cttcaaactc tgtctctgtt ccagttatac ctaatcttgc
      181 tcctcctcct gcatcagatt gaactctatc accaccttta ccaactttta tattatatgt
      241 ccctgctgat aatggatttg tagaatcaaa tgtagcaaac aacactccac cacctccacc
      301 tcccccacct aaactaccac caccagaacc accaccacca acaattaata tatcacattc
      361 agtaggatta tcaaaggtta atgtgtaggg tgtttgagat tgtgataaag ttattttcaa
      421 atctggatga attatacctg atgattctaa tatctttaaa gtcgtctgtc ccccagtata
      481 tgattgacta tatgttgttg tgattcccgc tgaacaactt gatttctgta tcccatctat
      541 atataaaatt gtagttcccc cattatgtgc attaccataa aagactgaaa cataatcata
      601 cccatttggt aatactaatt ctatccatcc attgcctgga tgatgataaa cccctccttg
      661 tgaaaatgaa gtattatagt atgttgcacc aatggaagaa gcataattat tccaacttgc
      721 taaatcattg taaggtgtaa aatcataaac taaatcaggg tttgtagtaa aagtyaawkw
      781 tttatawtcw ggttctggat ttactgttgc tgtatcagta gaagttctta caaatacaca
      841 cataccttca tccaaagaaa tagcgtaatt ttgccaacta cctgtattac cataaccatc
      901 ttcaccatat aataacaaat caccaccatt atctggatca tttcttggag attttccgtg
      961 atctctcaaa ccaaaccaag gatcttcttc atctgttgat ctattatacc aaatagcatt
     1021 ataagatgtt gatgatattg atgattttag tatatttttg gaaacaccac tatattgtga
     1081 tcctatggct tgttcttttg ttgtccataa ccaatgatta aaccctttcg ttgaaaatac
     1141 aaattgatca aaactatcaa aaataacact aaaagcgtta gtataatcat atgctgtgcc
     1201 atatgttgtt gttcctgcta aattatcatc tattggatgc cacgatgcag atgtaggcgg
     1261 taaaaatctt actaatcgcc aacctttaac acctgttttt tgttctgcta aatattgtaa
     1321 tttttcggtt gtatcttcat atattggttg tggtgtttta tattttttaa ttattactat
     1381 acctgaaccg ccattgccac caccattaga acctccacca cctccacctc cacctgtatt
     1441 attttgtgca tcatttaaac cacttccacc attaccccca ccgcctaaac caccaatacc
     1501 atcttgtatt atatatcttg tttttgaatt aatagttcca gcacccccat tactcccacc
     1561 acctcctcca ccaccaccat aataaacatt gatttctgtt attgttgaag gtgttccatt
     1621 tccaccatta cctgatttac tattcacatc agatgttcca tccatataag cactttgtcc
     1681 attttgaccc tgtggaccac ctcctcctcc accaccagca gcaatacaaa catcaccact
     1741 acctatatta tcaccataac tacctcctcc accaccatca ccagaatgtg tagatataat
     1801 tggattacct gaactaccta ttacgtgatt agcagcacca cctccaccac cacctgttga
     1861 tgaattatta agatatgtat atgtaattaa gggatcaata cctcctgtat caccaccatc
     1921 ccacgatgtt ccagcacctc ctcccgcaga tatataaata atttgtgagt ctaatataat
     1981 ttcactatta actccatttg ttgcattctg agttgctgtt ccgtgagttg tgctaccatt
     2041 accacccttt ccaactttaa cagtatatga tccattcaat tcaatgttat taaaatattg
     2101 aacatctcca cctcctccac ctgctccata tttaccccca ccaccaccac caccaacaat
     2161 taatatatcg catttagttt cttctgtaaa agttaatgta tgggttgttt gagtttcact
     2221 accaccacta tgtgtaaaag ttaatatctc atattcagca acactcgcta taacatcaac
     2281 agtttctgtg acttcttctt gacctcctgg aacatttaaa tcattataat tgattattga
     2341 acctgtccct aaaacacttg gaataattga tatttctcct gctgtatttg tttcaaattg
     2401 agtattatca aaatctgcta ttgatatact accgccactt ccaccaccta aaacactact
     2461 cttaatactt attaaacttc cgcttaattc aaattgactt gcattaaaat ctgttatatt
     2521 aattctatca gtccagtata atctaccatt tcttgttaaa gaattaggat ttattgctaa
     2581 tacttgccca tttgttccta aatcaattgg tagagttaga gtataatcgc cacctccacc
     2641 agtaaatgac gaatgagatg gagctattat tttaacatta tgagtattat tttcacaatt
     2701 taattgaata ctaccagacc catatgaagc actaccattt attataatat tttcattaaa
     2761 tgtatcaatt tgtaataaat ctatcttatt tgccccatta cgagtaaatg tagttccttc
     2821 aaaaaaggtt aatacatcat caacatcatt ttctataaat ggtaatgttc tactaataac
     2881 agtatcatca agttgagtat aattcaagaa accaccatta atttctatat ttttaactaa
     2941 actattatct aatatgttta tagttgtatt tgtagaatcg ctaaaattaa tttgtaagtc
     3001 attatctatt tttgttatat cttgaactac ttttggtata acatcaggtt taaattcaat
     3061 ttcatatgct tcttgtataa tattaaaagt tgctaataag atttcatttg tatcatctct
     3121 atttgaccta tataattgaa gtttataatt taatggatat tcggtatctt gaacccaatt
     3181 cattgttgta tctatatatt ttttttcaac gcctccgtct gtcataatat tccctaattc
     3241 atctttaaaa taatattgat gtgtatataa tgcctcattt tcacttgtta tttgttcacg
     3301 aacaaatttt ataatatcat tcttatgaat attaataggt gttgtattat atgtgctttt
     3361 agattgttga actcctaaat aagtatattc aatatataaa tgaggagcta atgtatgaat
     3421 gatatcatca tatttaacat aaagttctaa atattctgtt gctctttttt gaaaatatct
     3481 atcaagaatt aaatgattta atacagggaa ttgttcagag aatgtataga cattaggtat
     3541 attttgaata gtatctataa gaccatcaac atcttctttt tgtattttat caactgtata
     3601 aaacctttca gtatcatcat tatattttac tataccagga ttaatttctg atgcttgatt
     3661 ctttgaaaaa tgatcataag agatataatt acgactatct aattctgttg tatcaacaat
     3721 attatcaggt attgaacttg ctgttatata attacgatta tctaattctg tttcagttat
     3781 atattcactt ggtatatcat ttgctgttat ataactacga gtatttagtt ctgtttcggt
     3841 tatatattca cttggtatat catttgctgt tatataacta cgagtattta gttctgtttc
     3901 ggttatatat tcacttggta tatcatttgc tgttatataa ctacgagtat ttagttctgt
     3961 ttcggttata tattcacttg gtattgttgt taaatatcct ttgttgttta gttcagtttc
     4021 agttatataa tcacttggta tatcattaac tgttatataa ctacgagtat ttagttctgt
     4081 ttcagttata tattcacttg gtatatcatt aactgttata taaccacgag tatttagttc
     4141 tgtttcagtt aaatatccct tactatctat atctgccttt gtataaaaat cagttgtaac
     4201 accctcaaat aatcctgttg tagaattata aaataaaaac tgattttgcg taggaggtgt
     4261 tctgaatata agttcatctg tataggtaaa tgtatcaatt attacaccat tttcttgtat
     4321 tgcctgtcgt cttctactac cgcttgtttc agtataataa ttaaatgtag aaccatcatc
     4381 tttatttcta aattgtatat cattttctaa tattagtgtt tcagttatat acacctcatc
     4441 cataacagat aattctggta ttctaactct ataattagtt tttgctaatt gagatatttc
     4501 attaacaata tcagttgtta aaataccatt acctatacca aaagaacgat atataatatc
     4561 aatatcacct aataaaaaat tgttattatt tattaattct ctatcacttg gtatatcaat
     4621 tgttcctttt tcaacaccat caacataata aactatttta ttttcatctg ctactctatc
     4681 attaaataca agatgtttaa aatcatcatc aaaagtaata ttatgattaa ttgatgtatt
     4741 aaatgatgtt atttcttgct cataatttac aagatgatgt tttatttttc caaacattaa
     4801 agttttattg tcataatcgt taatgatatt tcctgaactg ttcgtatatt catatgaaac
     4861 ataccaccaa ttataacctg aattttgacc atattctaat attatattat tgttaatact
     4921 cgtcatttgt tgttgtccta aattgatagg attagaagca taaatctgtt gaaaatttaa
     4981 ataacttcca ggtgctgtat ttgtatttgt agcataaata tatattctaa taaatacttc
     5041 aacagcacct agaaataaac ttccagaagt ccaattcctt gatatattaa aaatccaatt
     5101 ttgaaaatct gggaatcttg ctcctgtatg ataaacaaaa taatttcctg ccgaaccttt
     5161 aaacggatac atttcaaaac cattttgata attaatatca tcattaaata ttgatttata
     5221 attttctaat gtcctacctg gattattggc taaaaatatt aattggtgaa attgataagt
     5281 tggattagtg ttagtaaatc ttacacaata tctatcaaaa aatgttatat tgtcttgttg
     5341 taatccattt gaaaattgac tatctaaata atgatattct actgttgcat ttttttgata
     5401 acttactact aattgatttt cattaatcaa tacttcaata ttattatatt tatacaaaga
     5461 actattataa gattgtatat ttttaatata tattgaaaaa taccaattat ttgataatat
     5521 aatgtcatca tattgtatcc atcctcttaa agctgataga tattcatcag ttgcattttc
     5581 tatttgaagt cccgatgaag atggatcttt atttgatact aaatctctta ctaaataata
     5641 attagcaata gttatatcag tcgtaatact ataatgaggc attacatata atataaaata
     5701 atctgaaaag ttctctttta gtgctgttcc tttatatcct aaatgtatta aactattatt
     5761 attgattgta ttttcttgaa tacttggtat tgttccatct tgattaggtg gtaataatag
     5821 atataaaaga ctactatcat catatcctgt aatcgttctt atactatcta tttcttcttt
     5881 taatgattta gtaggtaatg ggttagttat tcctgtatag gtttgtaaat cagcaatttt
     5941 agtattaata gatattccat cttgtggtga tgttccaagt tcagtttcta taccacttat
     6001 agtatcatca atagtagtta tattaccttg tatggttgat atagcatttt catttgtttc
     6061 tattcttgat attaatgttg tttcgcctgt ttctgtatca tctgatatac ctaataattc
     6121 ctgtatttct tctatttgac caaaaatgcc tgttggatct tttggtggtg ttgttaatgt
     6181 tttatgtcct attaagttaa atatatcata aatattttta tgtattcctg ttgatgttat
     6241 atcttgatta tcatcaccaa tttcagctat aatatcttca acatctttaa ataactttgt
     6301 tgacgttcca ttagttcctt taactccaat attatcaact aaatgattta ggtcacttga
     6361 tattaattta ttagtgtcat ctatttcaaa tttactatca gttaataaat cactatgtaa
     6421 aaacccaatt tcatttatat tttgtttatc caattcttta atttcattta taccttcttg
     6481 tattttatct atatatgcct gttcaagttc tgctaaatct tcatcagtga gagcatcata
     6541 aggtgcttct ttgttagcaa tttttattaa ttggtcttct aaatacttat tagctttctg
     6601 taaatcttcc ttatttctat tagcgacata ataaccagca agtgttccac ctattacccc
     6661 agcactgact gtaaatgttc ctttaatagt ttcccataat gtataagctc ctacttgtat
     6721 ggtctctttt gttgttcctg ctaatgcttg tgttcctcct ataccaaata cggcggcttg
     6781 taaaatagta atatcaactc tggcgcctaa attttgaaaa gaattatcag caattttatc
     6841 agttatatca atccattcat catcccaagt aaaaagagga tcgggtatat atccttgttt
     6901 ataccaacaa tataatttac cgtctgctcc tattttggtg ttatagtatt gttttttttc
     6961 ttgaaatgtc ccaaattcta tgccattata atcatttgct attctagtaa taaaatgtat
     7021 ttctcctcct tcctcccagt tctctaatcg taacatatta aattttgtag tatcatcttt
     7081 ggtataatta ggccaccatt cttttttata caacatattt tctaaatcat aagcccttgc
     7141 gtgtaatcct gatggtggga tagtcttata aattgggttc gtttgttcat catcgtgcca
     7201 taataaataa ccatcttcat ctgtatcttg tatctcccca gaactatgag gattacctac
     7261 aagattttta aagttattta tcgcctcgta tatgctatgc ccttgttgat acagatgatc
     7321 tccttcatca tataatgctt tcaaacctat caaaggaacc gctaattctt cctgcccagt
     7381 aaccgcagca acacctgtaa tgatttcata taaggtttct aaattttctc ttacagatgt
     7441 tttagttgtc gttgattcgc ctgtttcttc atcaatagtt acgactttac ccatatcgcc
     7501 aattctatta tgcacatcat ctttgatttc attttcaatt tcatagattt catcctgtaa
     7561 atcacttatt ttttgttctt gtgctacgat agaggataat gatgctgtat ttagatcgac
     7621 actaaaatct aaacttgctg ttcctccgct tattctccct atactggaca ttnttgttta
     7681 atctctattt ataataagat tttaaaaaaa ataactatac atttgaataa cctaaatctc
     7741 cactatttct accattatta gtaaaatctc cttcacaatt aagaaatgat ggcatagttt
     7801 ttttattacc atataaatct tttactttat tttgaatatc ttttggtatt acataattaa
     7861 tactttcaat caaaacatca taatcatcaa catatttttt aacatctgtt ttatcaatta
     7921 tatctaaatt attagttaaa tcatcttcaa tttgatgaca gagtttcaaa aatttactac
     7981 ttaaattttg aaataacatc tctttttggt ttatttgaaa attacctatc atagcaatag
     8041 ttaaagcagt taaactatta ataattatat ttggaagttt tacttcttca cctgaaaatg
     8101 atgaggaatt tataattgcc atagcactac ttgaaataat taaagggata ttwgtwattt
     8161 gtttwatraa tgcatatctt tcataacttc ttgtaagtaa tacattcatt acatagctct
     8221 tgtcacgata atcttgtaac atcttaactt gatgtttatt taatttgatt tcttccatat
     8281 tctaaatatt agcaactttt tatttctaaa atgatcgttt gagatattct gccatgtatt
     8341 ctcttttttt tattctacat ggtgtgcatt gcttgtaaaa tacattagga tttttagtac
     8401 ttatatcgct ccgttgtggt gtataatatt tcttacaagc actacacact cgctcttcaa
     8461 catctaattt tctatcttct ggcaacacct cctcgccgtt attcaccatt tcttcttttt
     8521 atatatattt tttttcctag attctcttga actggcaatt ttgtattctg gaatatgtat
     8581 tccctttaat agcatcttgc gacgcttgtg tgtattctgg gacttcatca tacaagacca
     8641 gagacatgtt catagttctc attttttgtt tttgtgcagg tccaaacgtt ggctgatatt
     8701 gacccgtgga tggaattaat gtgcctttgg cggcatctaa atcagcctgt gctgatgcta
     8761 aatcactttg aatcaacgct aaaccattta tcgggtcttc attcaatgtt acattcaata
     8821 caggggtcgt ttgtgctcct atatcaattg gagtacctga cgttatagtt gcttgtgatt
     8881 ttgtaaaact cccatctgct ttttctacaa atgaattatt gtcttgttct gataattctt
     8941 taatcttacc aaggtctccc gtgtcaaaat tagctgttcc agataccgca aatgtatcaa
     9001 taacatttac caataaaaca tttgggtctg ctttgacacc cgttactgtt attgttaaat
     9061 cgtgagttcc agacattcct gcatttaatt gtgcgccatc aatttytatc ttatcatcct
     9121 tttcaaaatt tgccccccct gaaatatatg ttgcttcaaa tttggcagaa tcttttgtca
     9181 attttacatc gaacttaaaa gcagttgaaa atctaccttt gtatgttgcc gaagtatcta
     9241 catcaattgc agtaatttta ttggaagcgg aagcatcaac cgcatcaact ttaactttca
     9301 aatcatttgy accagaatcc ccacccaata ctgtaccatc tatttcaatt atatcaccag
     9361 gagcaaatcc agttgaagaa tcttgtgtag gctgaaaatc cacagcatat ttaccatcct
     9421 ycgttgatac tgtaaatgta taattagcac ccgatgaact tgttgttgtt gaattcgtag
     9481 atgttattgt tacgtctggt aaaacatgga ctgcttcatc ctgagtaata ttaataatcc
     9541 tttccgctaa aactacatca ttaacttgta aattgtaatc atttgctggc gattcacctc
     9601 ccaatctaat tcctggaatt actacactat cccctatatt ataattttta gaagctgtga
     9661 agttctcaga taaaattgaa tatccaccag cggtatttgt tcttctgata tcgaatatta
     9721 ttttaccttt atcagtacca tcagtactac tgatttcaat attagaataa tcaacttgtg
     9781 cctgtggtgt aaaaacacca tttattgtta tttccatatc attcgctggt gatgccccac
     9841 ctaaggtagt acctaaaaat ttgattttat cccccacttc aaatccagct gtttttaatt
     9901 ctttatctag aagttcataa tcataagtac taccatttct aataactttt atggcatatc
     9961 ttagcggtcc tttaactgct ccactactag caaggttcaa ttctgtacca gttggtactt
    10021 ttgcatcgtg tttactgaaa gaatattcaa atatgtctgg tactattctt tgaaaattag
    10081 atgcgtcaac tatcaatatt tcattcttaa ataacttatt cgcatcagat gtatctgttg
    10141 gttcaatatt gaatactgat acaaaatcct gctttgcttt tactgaattg aaattggtta
    10201 tttgcaatgt acccgttttg gttgcagaac caacaacagg tatttcataa tttacctttt
    10261 gtgtttgaga tcttaaatgt atctttttat cagcaaactc agcatttaca tcataaaaaa
    10321 ctcttgattc accagaatta acttcggcgt tagtcttttg taatttttca agtttcaaat
    10381 tgcttatatt gtaagataca aatgcaattc ttgctgcatc tatgcctgct tggatactcg
    10441 attgattgta aggatgttcg gtaaacgtaa ataaatcatc aaataagtag ctaaatagat
    10501 ttatgttata ggctgataac aatataacca tttgttcggc tcttaacctt tgtcgcagag
    10561 ttaatgtttt gaaagttttt ataaaggtct gaacagctaa taccaactca ttcaatgtct
    10621 tctgaaattg ctgatacata agagtatttt gccctttttc tatattaagt tgtagttcta
    10681 aatcatctga tattggcttc gtcttgtcat ataaatcctt ttttgccgag aatgctgata
    10741 atttattcac ataatcaccc gttaatgctt gacccaattc tgttatgaga ttagaacctc
    10801 taatgaatgg ttcgcctaaa tggtcgtata tcttcatgtg tagtacaaat ttatctgcta
    10861 aaaagccttg actaaccttg aagtttgata taaacatggg gtcgttgttt ctgaatgatt
    10921 taacatcatc taatggtgcg gtataaatta tactattgtt agtattacca tattccgtat
    10981 cataattatt tcccgaatct atattttggc agcgaacttc aaaataacca cgatatttcc
    11041 cacgttcagc tcctagtact tcatccacga aatctggcaa attcacagct tcaatataca
    11101 ttctcgcatc aggagataat ctcggcttat tcatctgtga taaatcaaac tcaaaccgat
    11161 attcgcaacc tggattatta aactgcgtta taactgcatc tctaaaattt aatgtaagtt
    11221 tcattttaat atataaaaag ataaaaaaaa aacctattca ataacctcaa ttgctatttt
    11281 gttttcatca agtatcttat ccaaatcaat cttattattt ttacattgta gtatgtagtt
    11341 ttggcaaatt gtattcttaa catgctcggg tatatcacct atttcatctt tatactttac
    11401 ttcaagtaaa tgtctgagtt tatccgatat ttcttgtagt tcatgttctt ctaatacata
    11461 tttcataatt gtctttatta tattacaata taaaaaaaat taatcacaaa caatacccca
    11521 atgcttcaaa tccttcttaa atgttggaag tgcggttgaa cccttaaata acttataagg
    11581 ctggatcacc gccgctttct ttttatcaga attttgaatg ggtgcatttt tcaaactggc
    11641 tgttcgttga tttaatataa gattagttgt ggagtgcata ggcttcacat tatccattgg
    11701 gttgtaatgc gttacttttg tagcgttatt ttgggctttg atgtaagtgt caattatctt
    11761 cgggtatata tctttttgaa taaaaaccat ttctttctta atctaagcta agatttttat
    11821 atttccacga aaacattttg cccattctcg ataacaagta gccgggaaga tagggtcata
    11881 acattcatgg ttttatcagg agtagaagct cctttgaatc tagtatcatt aacgacagaa
    11941 taagagcatg agataggtag ttgttcagat gatagacccg ataggagttt tttaccacca
    12001 ttagcaagag tagtcatgcc ttcggtcatt tcaagcgata gatacgccat gaaataggtt
    12061 tctaaccatt tatttacaga catatcatct tgatacatta actcccgatt atatccacga
    12121 gcaccaggaa cagctcggat taattcaaga taagcatcag tagaatcaag agcattctgc
    12181 ggtagtttta cgctcccaat ttggaattgt gagttatcgt ggataggatt gccgtagttg
    12241 aaatatgcag atgattctac tttggtgtca taagcacttg gtgatgttga atcggctctt
    12301 agtgtattag taaaaaacgc aattagtccc ttaatatcac gagagttttc attccatctg
    12361 agagttcctt tatcaactcc tccgagatgt tgggagcgga tctcataatg attgaaggca
    12421 atttggtatt tagcaccact tgataaattg gatgcgaggg cttccgagta tgattgaggt
    12481 agattgtaac gaaccatact cattttaaga tcagttaatt gatagcttac attcgtattt
    12541 ttaagaaggg cgttatctat ttctgtttga atgagcgtgg cattccctaa ggaagttgga
    12601 tgactgccag gaagaactgg tggtgtagct gmggcatctg cttttttacc aaatccagca
    12661 ataatggctg caccagtagc agtaggtgtt ttgaagcaag tagcagcaga agcaaaagtg
    12721 aaagcaatag ttacttcacc aagcatatta gtatctacaa agttagagct tacttcatcg
    12781 ccacgatgtc ctaaaagacc ataccaatga ttgattacat atttttctgc ttttggttca
    12841 ttgtaagtct tattgtcata gttataattg gtatccatac ttacaaattg tccgtgctca
    12901 cctttgatat atgattgtgt agcatcagca ttttgtaata cgcgtttagc ggattgaggt
    12961 tgatcaaaat aattgagtag attgacaata tcattgtatc tagttaaatg ttggatagtt
    13021 tgtccgttga ttttaatatc tacttcttca attaaactgg caatatcttt gggtggcaat
    13081 acacgtagag ttggatatcc atctgttgtg gtattttgta cacctgttgg agtaaagcta
    13141 aaatgtaatg cgatatcttc aagggatatt aaactggcat agggtaaagt gaaaatagct
    13201 ttacgtccgg gggtatagat tgtttgacca gatgatggaa gtacctcaat agttgattta
    13261 gtcatattct tgtattgctt catagcaaat aaaagaggtt caagttggct gttggcgtct
    13321 tgaaaaggca ttgtatatca gatttttctt ctaatatata agtaagataa taattttttt
    13381 tataatgaaa ttaacgaaga aatatactat atttatagat actaaattgg atacttctca
    13441 aaatccaagt aattttaata taagattaaa taattggttt gtaaggaaca acattaaaaa
    13501 tgacgatgga gcggacaacg agtggttttt gagtgttaaa accttttcta tgttcaatag
    13561 ttttagtaat atcacaacag gggtcaatga caaggtcgta ttatatgtag caaaaacttt
    13621 gtcagtagga ggtttggatt tgagttacaa tgcagggaac tatactaaat atgaattcac
    13681 aattcctcct ggaaatccca atgtaatcaa tattcaagat tttttgaaca ccgaattaaa
    13741 tacttttgaa ctcgaatgtg tgtatcaaga ctatgatagt aaatatctat ttcgcaacaa
    13801 attattatca actgacaaaa agaaaagata tcttttattt gaaaacacat atgacttatt
    13861 tggtatgacg aaaaataaat tatataaatt agacaacgaa gaagtagtaa aattcagaag
    13921 cgatcaaaac gttaatttga tggcggatag attggtcaaa atgagtttag gcaacaatag
    13981 tgatatcaga ttgaagaaca tgcatttctg taatcatatg aatatctatg atgaatgtaa
    14041 tcactttttc ctcatgcctg ttaatgtagc gagctatgaa ttgatgtatt atcaaagaag
    14101 cacagaagac ctaataccca ttgagttgct ggggaatagt atccgtaata ttgagatact
    14161 cgctcgtaat caggaaaatg acataattga agggttaaat aactacatca tggtattaga
    14221 attaatccaa gtcaaaactt ggaattacga aaaaatgatt tataatgttt tgtatcagat
    14281 ttatatgtgg atagcgacat ggttacaatg gaggatttaa cctttattat tgatagttaa
    14341 agctttgtcc cagtttagcc aatatttccg cttagccgac tgatgattat tgataatcat
    14401 agaaccatag ggctggtctg tacaatactt aaataactgc tcaaactctt caaaggttag
    14461 taggtttgat acttcctcat agaatttctc taaattgcgg ttggatgatg tcttaaatag
    14521 ctggattata tctaaattag agcgaataat gggtggtatg tatttaatct cttgtgaggt
    14581 aaatataaga ttaatcccgt aatggcgatg ttttataacc aagtttgata caaacgagtt
    14641 cttcttagtt cccagaaccg catctttctg tcctattaaa tcatctagta caaaaaaata
    14701 tacgtaattt ttcaaatgtc cgaatacctt ttgtggtggt tcaaaattat aatcaccaag
    14761 tatcaataca tcttctatct ttaacctcat agggtctttg atttttataa agcgtttata
    14821 tgcagcgata taatcatctt ttttaaggag tagctctttt tcagctctaa cctcattaaa
    14881 tacctcctct attacagctt ctgttacatt ttcatatata tcttcctcgg catctaagca
    14941 ctttaatgta tgcacgatgg aattactact gaaatttgac gtaggactga accatatcac
    15001 tttgttgggc ataacagaac catctgtatc cttaactgga tattgctcga ataatgatat
    15061 tagcttaact atgctgtatg ttttaccgct atttttcatc ccaaacgagc agtatgtaaa
    15121 gaatagattt acagggaaat ctggatggga tgattgcggt actggtttct ttttgtgttt
    15181 gattatacta tctaatccct tgattttttg aacttcaata ctcatcttac tatattatga
    15241 tatatttaaa aatagcttgg catcatcagt ttagccattg atgctgattg ctcatcttgt
    15301 agcttcttgc gaagattatc acgcgacacc tgttctggta tgggtggttc gggtgcgggt
    15361 tgttgaggtg ctttgtctct tttttttttg cggattatga cctcttcttc ttcactatct
    15421 gaatctgatt cttcaacaaa ttttactatc ttctttttaa tcttcttctc agctttgggt
    15481 tttggagcag gttcagtttc ctcatcaaaa tccctgaccg cttcctcata tttctttttt
    15541 tgcgattcaa ttttagcacg atgcacctcc tctttcgctt tcttgatatt ctcagcgcgt
    15601 ttctccaaat ctatcccttc tataagggct ttacgagtgc ttactgcctt ctctctacct
    15661 ttacgcaggt tctctttttg taactcggtt aattgtctcg ttggtttccc tgtgcgtttg
    15721 ctaatcttga tttcaggttc tggctcgggt tctacttcta ctatttcagg ctcttctact
    15781 ttcacttttc ttggcatttc ttaaataagt acaagaaaaa aaataactta tttttatcgg
    15841 tatataaggg gtgttgagtg gatatatttt ctcacttgta tcttaggaat gaggtattac
    15901 atagctaaaa aaatctatta cttatacaga aggtataatg agagcaacga aagtagaaat
    15961 aaaaaaaagc acgcggtcag gtaaaaaaat gatggcggta ttctatgatg gtgataagaa
    16021 ggttaagaca attcactttg gtgctgatgg atatgaacat tatagtggtg gacataaaga
    16081 tgaagctcgt cgacagcgat atatagaccg ccataagagt agcgaagatt ggggcaatcc
    16141 catgacggct ggtgcccttg cattgtatat cttatggtca aaacctacta taagtgctgg
    16201 tatagcagct tacaaaaaga agtttgggtt taagtgaatt gcattctttc attatctccc
    16261 tcaaaacaac atttatattc ttctttattt ttaacctctt gtacttcaaa tacaaaatct
    16321 ttaaactttt tgtttaaata tctactacgt tgttgctctg caatctgttc aagtgtttct
    16381 ttaatttcct gtctaatttc tgctgtatta ttatttctct ttttattctc caaattttca
    16441 agttcttctt ctagtgtttt gattgcttct gtttttgctt tattaaaatc atcttcatgt
    16501 aagtattcca ttctcgtgac attattctgc tccatcatat cctttttgat tttttttact
    16561 cctttaatat aattagtatc tttctgtaaa ttattattat tggtaaagtc ataacattta
    16621 tcattacata cataattaac attgtttgaa tgtttagaac attgtggcgg tgtatcatga
    16681 tataatattc tactaccata cttacaatat tgatatccac tgctatcatc taccagtttt
    16741 aatactcttt catttacatc acaacctact atctcatgta tattttgatg taatattacc
    16801 ctcgtatttc catgagataa tttaacataa tattttgatt catatccata ataacttttg
    16861 attaattttt cacatttttc acacggaatc tgtcttaaat tatttttaaa agtcttatat
    16921 ttattcccta tacaatcatt acagatataa taattacata caccattaca tcctatataa
    16981 tcaatgtcct cacattggtt ctccaaatct ttacaacaat gaacacaatt catcatttac
    17041 tctattatat agaaatatct ttatatggtt tcttatactt taatagggtt gaggtaatag
    17101 ggttgctttt agacatcgat atatattgaa aaacaaaaaa aaaaaattta atcttttact
    17161 ttaactattt tttttttttt atctctactt tctctatata tctctattaa ccctattaac
    17221 cctattatat gataataata atatataata aatcataaaa agaagaagat aatgatgtat
    17281 aatagggttg ttaatagggt tgtcaaaaaa ctaatagggt taatagggtt gtattaagaa
    17341 tggtctagta gctcataata ttgcttaaat acattacgaa caataaagac gaaagcattg
    17401 gaatccttgg aaataaaatc gctatgtgtt ttacccttga ttttttttga taattgccaa
    17461 gtttttatac cgaactgaat gttattcata tccatattga ttttatttgt agaacaccaa
    17521 ttaagccata ttttaaacaa atctgaatta tggaacttaa cagtatcaga ttcatcacat
    17581 gtgtaatcat ctacaatgta tttatagaag taggtaagtt tatctctgtt gcattcttta
    17641 acttgtttag taatattagt atcgggttta tgattaacat cttgaaagtt tcctgattta
    17701 attacatctt tccaatcata cttcataaga ccatcgtata tttgtcgcaa agcattagta
    17761 ttatccaaaa tattttttct gtaatcattg aagaacttta catcacctaa ataatgagat
    17821 gagcattcgt gttgaaacca tctgcgggta ctagaatcag taatcttaac aacattaaca
    17881 ttattggtag tcatatcata atcacaaaaa ttgtcaattt cataagcttg aatacctttg
    17941 ggattgatat ggagtttatt ttcagtaatt ctggttttaa gaacttcgct attttcaaaa
    18001 ttatcagtac caccagcttc attaacacaa ataaagcatt tttctttctc aaaagaggaa
    18061 tgactatcat atagtttttt agccttatca atttgtatag catatttacc aaacaattga
    18121 taaatggtat caataaaagt ggatttaccg ccaccttctt cgccataata aacaacacat
    18181 acattgctac gcaaaccagg attttgcaat ctaaacgcat aacgagcgag gatataatgc
    18241 ataacttctt tgctttcaaa gagattttca caaaatgtca tgaactcttg ataatagttt
    18301 ctgtcgcatt tttccaatgt aatattagat atttcaaatg gtttccacgt attcaacata
    18361 ttgtcatcag aaattagagg cggtggtttc cagcatactg ctttataata tttaatattt
    18421 ctatcagaca gccatctgtt cataaagaga acacttgatt taacttcttt cccttttact
    18481 tttgcaacaa catagcagtt ctcatgacca taagtatctc tggcgtgttt aatactttgt
    18541 aatttatctt catcatcatc aatggtatat acacttggtg gatgtaagat tttacaacat
    18601 tttttttcaa actcttgttt aaaatcatta taagatttca aatcatctgg gatattatca
    18661 tcattatcat catcgtcttc aacattataa tcatccggaa tactcaaagc tttatcgaag
    18721 ggttttaatt tgagtggaac atcaaatcca gtatgttctt tggcgtataa tcttaattct
    18781 tcaagtagct catcattaat ggcatcattt ttaataagct ggaagccatc aaatacaagg
    18841 cttaca
//
LOCUS       PLV-SAF3               16882 bp    DNA     linear   ENV 08-AUG-2015
DEFINITION  Uncultured polinton-like virus clone SAF3.
ACCESSION
VERSION
KEYWORDS    ENV.
SOURCE      uncultured polinton-like virus
  ORGANISM  uncultured polinton-like virus
            Unclassified.
REFERENCE   1  (bases 1 to 16882)
  AUTHORS   Yutin N, Shevchenko S, Kapitonov V, Krupovic M, Koonin EV
  TITLE     A novel group of diverse polinton-like viruses discovered by metagenome analysis
  JOURNAL   Submitted
COMMENT     ##Assembly-Data-START##
            Assembly Method       :: Geneious v. 8.0.2
            ##Assembly-Data-END##
FEATURES             Location/Qualifiers
     source          1..16882
                     /organism="uncultured polinton-like virus"
                     /mol_type="genomic DNA"
                     /isolation_source="marine metagenome"
                     /clone="SAF3"
                     /environmental_sample
     gene            14..550
                     /locus_tag="SAF3_01"
     CDS             14..550
                     /locus_tag="SAF3_01"
                     /codon_start=1
                     /product="GIY"
                     /translation="MPRVPTDYSQTCIYKLVHKDDIDNENIYIGSTTNFRHRKNTHKSSCNCESSKEYNNAKYQFIRENGGWDNWIMVEVEKYPCNDKREAEARERYWVEYYKSNLNRCIPTRTSKQYHQDNRDMILERNKQHYQENRDKILKYQKEKITCECGCVLNRKVISAHRKTVKHIKRMEQLNTPL"
     gene            complement(533..1468)
                     /locus_tag="SAF3_02"
     CDS             complement(533..1468)
                     /locus_tag="SAF3_02"
                     /codon_start=1
                     /product="Minor capsid protein"
                     /translation="MKLTKKYTIFIDTKLDTSQNPSNFNIRLNNWFVRNNIKNDDGADNEWFLSVKTFSMFNSFSNITTGVNDKVVLYVAKTLSVGGLDLSYNAGNYTKYEFTIPPGNPNVINIQDFLNTELNTFELECVYQDYDSKYLFRNKLLSTDKKKRYLLFENTYDLFGMTKNKLYKLDNEEVVKFRSDQNVNLMADRLVKMSLGNNSDIRLKNMHFCNHMNIYDECNHFFLMPVNVASYELMYYQRSTEDLIPIELLGNSIRNIEILARNQENDIIEGLNNYIMVLELIQVKTWNYEKMIYNVLYQIYMWIATWLQWRI"
     gene            1522..3036
                     /locus_tag="SAF3_03"
     CDS             1522..3036
                     /locus_tag="SAF3_03"
                     /codon_start=1
                     /product="Major capsid protein"
                     /translation="MPFQDANSQLEPLLFAMKQYKNMTKSTIEVLPSSGQTIYTPGRKAIFTLPYASLISLEDIALHFSFTPTGVQNTTTDGYPTLRVLPPKDIASLIEEVDIKINGQTIQHLTRYNDIVNLLNYFDQPQSAKRVLQNADATQSYIKGEHGQFVSMDTNYNYDNKTYNEPKAEKYVINHWYGLLGHRGDEVSSNFVDTNMLGEVTIAFTFASAATCFKTPTATGAAIIAGFGKKADASATPPVLPGSHPTSLGNAVAIQTEIDNALLKNTNVSYQLTDLKMSMVRYNLPQSYSEALASNLSSGAKYQIAFNHYEIRSQHLGGVDKGTLRWNENSRDIKGLMAFFTNTLRADSTLPSTYDPKVESSAYFNYGNPIHDNSQFQIGSVKMPQNTLDSTDAYLELIRAVPGARGYNRELMYQDDMSVNKWLETYFMAYLSLEMTEGMTTLANGGKKLLSGLSSEQLPISCSYSVVNDTRFKGASTPDKTMNVMTLSTRLLVIENGQNVFVEI"
     gene            3063..3353
                     /locus_tag="SAF3_04"
     CDS             3063..3353
                     /locus_tag="SAF3_04"
                     /codon_start=1
                     /product="hypothetical protein"
                     /translation="MVFIQKDIYPKIIDTYIKAQNNATKVTHYNPMDNVKPMHSTTNLILNQRTASLKNAPIQNSDKKKAAVIHPYKLFKGSTALPTFKKDLKHWGIVCD"
     gene            3387..3599
                     /locus_tag="SAF3_05"
     CDS             3387..3599
                     /locus_tag="SAF3_05"
                     /codon_start=1
                     /product="hypothetical protein"
                     /translation="MKYVLEEHELQEISDKLRHLLEVKYKDEIGDIPEHVKNTICQNYILQCKNNKIDLDKILDENKIAIEVIE"
     gene            3628..6315
                     /locus_tag="SAF3_06"
     CDS             3628..6315
                     /locus_tag="SAF3_06"
                     /codon_start=1
                     /product="cell-surface adhesin"
                     /translation="MKLTLNFRDAVITQFNNPGCEYRFEFDLSQMNKPRLSPDARMYIEAVNLPDFVDEVLGAERGKYRGYFEVRCQNIDSGNNYDTEYGNTNNSIIYTAPLDDVKSFRNNDPMFISNFKVSQGFLADKFVLHMKIYDHLGEPFIRGSNLITELGQALTGDYVNKLSAFSAKKDLYDKTKPISDDLELQLNIEKGQNTLMYQQFQKTLNELVLAVQTFIKTFKTLTLRQRLRAEQMVILLSAYNINLFSYLFDDLFTFTEHPYNQSSIQAGIDAARIAFVSYNISNLKLEKIKKTYDEVNSGESRVFYDVNAEFADKKIHLRSQTQKVNYEIPVVGSATKTGTLQITNFNSVKATQDFVSVFNIEPTDTSDANKLFKNEILIVDASNFQRIVPDIFEYSFSKHDAKTPTGTELNLASSGAVKGPLRYAIKVIRNGSTYDYELLDKELKTAGFEVGDKIKFLGTTLGGASPANDMEITINGVFTPQAQVDYSNIEISSTDGTDKGKIIFDIRRTNTAGGYSILSENFTASKNYNIGDSVVIPGIRLGGESPANDYNLQVNDVVLAERIINITQDEAVHVLPDVTITSTNSTTTSSSGANYTFTVSTEDGKYAVDFQPTQDSSTGFAPGDIIEIDGTVLGGDSGANDLKVKVDAVDASASNKITAIDVDTSATYKGRFSTAFKFDVKLTKDSAKFEATYISGGANFEKDDKIKIDGAQLNAGMSGTHDLTITVTGVKADPNVLLVNVIDTFAVSGTANFDTGDLGKIKELSEQDNNSFVEKADGSFTKSQATITSGTPIDIGAQTTPVLNVTLNEDPINGLALIQSDLASAQADLDAAKGTLIPSTGQYQPTFGPAQKQKMRTMNMSLVLYDEVPEYTQASQDAIKGNTYSRIQNCQFKRI"
     gene            6343..6546
                     /locus_tag="SAF3_07"
     CDS             6343..6546
                     /locus_tag="SAF3_07"
                     /codon_start=1
                     /product="hypothetical protein"
                     /translation="MVNNGGEVLPEDRKLDVEERVCSACKKYYTPQRSDISTKNPNVFYKQCTPCRIKKREYMTEYLKRSF"
     gene            6574..7137
                     /locus_tag="SAF3_08"
     CDS             6574..7137
                     /locus_tag="SAF3_08"
                     /codon_start=1
                     /product="Guillardia theta G-protein homolog"
                     /translation="MEEIKLNKHQVKMLQDYRDKSYVMNVLLTRSYERYAFIKQITNIPLIISSSAMAIINSSSFSGEEVKLPNIIINSLTALTIAMIGNFQINQKEMLFQNLSSKFLKLCHQIEDDLTNNLDIIDKTDVKKYVDDYDVLIESINYVIPKDIQNKVKDLYGNKKTMPSFLNCEGDFTNNGRNSGDLGYSNV"
     gene            7180..15177
                     /locus_tag="SAF3_09"
     CDS             7180..15177
                     /locus_tag="SAF3_09"
                     /codon_start=1
                     /product="endosialidase"
                     /translation="MSSIGRLQGGTASLDFSVDLNTASLSSIVAQEQKISDLQDEIYEIENEIKDDVHNRIGDMGKVVTIDEETGESTTTKTSVRENLETLYEIITGVAAVTGQEELAVPLIGLKALYDEGDHLYQQGHSIYEAINNFKNLVGNPHSSGEIQDTDEDGYLLWHDDEQTNPIYKTIPPSGLHARAYDLENMLYKKEWWPNYTKDDTTKFNMLRLENWEEGGEIHFITRIANDYNGIEFGTFQEKKQYYNTKIGTDGKLYCWYKQGYIPDPLFTWDDEWIDITDKIADNSFQNLGARVDITILQAAVFGIGGTQALAGTTKETIQVGAYTLWETIKGTFTVSAGVIGGTLAGYYVANRNKEDLQKANKYLEDQLIKIANKEAPYDALTDEDLAELEQAYIDKIQEGINEIKELDKQNINEIGFLHSDLLTDSKFEIDDTNKLISSDLNHLVDNIGVKGTNGTSTKLFKDVEDIIAEIGDDNQDITSTGIHKNIYDIFNLIGHKTLTTPPKDPTGIFGQIEEIQELLGISDDTETGETTLISRIETNENAISTIQGNITTIDDTISGIETELGTSPQDGISINTKIADLQTYTGITNPLPTKSLKEEIDSIRTITGYDDSSLLYLLLPPNQDGTIPSIQENTINNNSLIHLGYKGTALKENFSDYFILYVMPHYSITTDITIANYYLVRDLVSNKDPSSSGLQIQNATDEYLSALRGYIQYDDIILSNDWYFSIYIKNIQSYNSSLYKYNNIEVLINENQLVVTYQKYVIEEQHYLNNVWTGELQINIINYWGRSNIVSFTNISSYYLNHSLTFLAANPNRQLSDYYNMFLDNAEAQKGFNMYPFKNSNGDYIVYHTGANFAPFNQWKISVARNWTYSSIIGGQTIYIRIFIMATNTLPSSYADFSMIYESDVLSLSQAQYTSNSNFTLNTGNNTGYNYWLIGYIYTNSAGNIITDHDTNPIMIGKVRQLLVEEKQSYQTNQIISNHSITFDNDFKHLVLNDRVASENKIVYYADGVEKGTIDIPSDRVLINNNNFLLGDSYYVYRSFGIGNGILTTQTLDEISQLAKTNYRVRIPELSVMDEVYITETLILENDIQFRNKVDGSTFNYYTETSGSRRRQAIQENGVIIDTFTYTDELIFRTPPTQNQFLFYNSTTGLFEGVTTDFYTKADIDSKGYLTETELNTRGYITVNDIPSEYITETELNTRSYITVNDIPSDYITETELNNKGYLTTIPSEYITETELNTRSYITANDIPSEYITETELDSRNYITASSIPDNIVDTTELDSRNYISYDDFSKNQASEINPGIVKYNDITERFYTVDKIQKEDVDGLIDTIQNIPNVYTFSEQFPLLNHLILDRYFQQRATEYLELYVKYNDFIYTLAPHLYIEYTYLGVQQSKSTYDTTAINIHKHDIIRFKAEQISSDNEALYTHQYYFKDELGNIMTNDGGLPKKYLDTATNWIQDTEYPLNYKLQLYRSNRDETNTNEILLATFNVIQEAYEIEFKPDVIPKVVQDITKIDNDLQINFSDSTNTTINILDNSLVKNIEINGGFLNYTQLDDTVVSRTLPFIENDVDAVLTFFEGTSFTRNGANKIDLLQIDTFNENIIINGSASYGSGSIQLNCENNTHNVKIIAPSHSSFTGGGGDYTLTLPIDLGTNGQVLAINPNSLTRNGRLYWTDRINITDFNASQFELSGSLISIKSSVLGGGSGGSISIADFDNTQFETNTAGEISIIPSVLGTGSIINYNDLNVPGGQEEVTQTVDVIPSVDAVEPQPIYEDTTEKLQYLAEQKTGVKGWRLVRFLPPTSSTWYSPNDNALGTAPAYGTAYDYTNEWSVDYGGTFNEMFFSTKNMVYWLWTPKSSVDDVFTNEGRLVYKSSNNSSQHNVAWYNRDGTDPDPFISVLNHSTLVNQCLYAENSFSSAHTQLIPGNEGMCVFVRTSTDTATVNPEPEYKYLTFTYDSANDVSGQTPYTLTFDNPTECDILIVGGGGGGGKRGGGAGGAGALLYHKNVSLNGTYNIKVGNGGRGNSGILGATTNYGLSGYNSEIIDDGSTILYRAKGGGGGQGGSTNTNTGGGSSGGGTWTGGSDPLSTDNIFNGSTVSVSANQYVNSLPSPEGCRGNIGGTQTENYKGGGGGGAGSAGQNHGLETTTNDGYGGLGLTIDITGTPIVYAGGGNGGNYSTGVGIETGVQSQSFNPLYPTIESRGGGGYGSDNGNAQNGLDGTGGGGGGQGSDITGVSAGDGGSGIVIIRYKTTYSQTITEGTGTSQSGYMKYDGTTWDLVDIEIADLPTKLTDLSTEGFTLTTAEISDFPTIPTVPTTINEITNGEIFKSLLGMYVINESMYVEFNVTVGNNITASGNTNVNNIQVNNSFNSSCLIEAHDGITVKGGGIYIENVADNTFYSERLIQGNGGLLINGNTTINDRAIIYDGLYVGSVGYESWMYISPQGATGLFGIDYVSSAIRPFWGGSYQAIMANGNIATNGWLLAYSDERIKTDIEDLDDTECLNILNQIKPVKYHYKDPARRGEHKTIGYIAQQIKEVLPNAVKLQRGYLPNILEIAKYDLETNIIELDDACSFTPTSNLNIKIMDKKEHNDITITDVIDDKHFKIDTTLNTSNIYVYGSLTDDIHTINKEAINAVHLSASQELHRMIVAQQQIIDDLKTRIEALENI"
     gene            15191..15406
                     /locus_tag="SAF3_10"
     CDS             15191..15406
                     /locus_tag="SAF3_10"
                     /codon_start=1
                     /product="hypothetical protein"
                     /translation="MPVKNTCDHVKLINDLLQYEDISNEILEHIDINEMDRIDRRKRENINSEHRRRWRRGKNSYDSLKFYEIRR"
     gene            complement(15862..16338)
                     /locus_tag="SAF3_11"
     CDS             complement(15862..16338)
                     /locus_tag="SAF3_11"
                     /codon_start=1
                     /product="GIY"
                     /translation="MPLYQNSSIYKLVHRNDLDNENIYIGSTTNFRGRKGIHKSNYFNINSKNHNVPIYQYIRNNGGWDNWLMIEIEKFSCNDKRELEIRERYWIEKNKSKLNACIPTRTPKEYRQDNRERLLEQKKQKVKCECGCVVIKREIERHRKSNKHQRLMLNILEK"
BASE COUNT     6476 a   2285 c   2823 g   5298 t
ORIGIN
        1 ttaataaaac aatatgccca gagttcctac tgattatagt caaacttgta tttataaatt
       61 agtccataaa gatgatattg acaatgaaaa tatttatatt ggttctacta ctaatttcag
      121 acatagaaag aatacacata aatcaagttg taattgtgaa tcaagtaaag aatataacaa
      181 tgcaaaatac caatttattc gtgagaacgg aggatgggat aattggatta tggttgaagt
      241 tgaaaagtac ccgtgtaatg ataaaagaga agcagaagca cgggagagat attgggtgga
      301 gtattataaa tcaaatttga acagatgtat tcctacaaga acttctaaac aataccacca
      361 agataatcgt gatatgattt tagagagaaa caaacaacat tatcaagaga atcgtgataa
      421 gattttgaaa tatcaaaaag aaaaaatcac ttgtgaatgt gggtgcgtac ttaatagaaa
      481 agtaatatca gcacaccgca aaaccgttaa acatatcaaa cgaatggaac agttaaatac
      541 gccattgtaa ccatgtcgct atccacatat aaatctgata caaaacatta taaatcattt
      601 tttcgtaatt ccaagttttg acttggatta attctaatac catgatgtag ttatttaacc
      661 cttcaattat gtcattttcc tgattacgag cgagtatctc aatattacgg atactattcc
      721 ccagcaactc aatgggtatt aggtcttctg tgcttctttg ataatacatc aattcatagc
      781 tcgctacatt aacaggcatg aggaaaaagt gattacattc atcatagata ttcatatgat
      841 tacagaaatg catgttcttc aatctgatat cactattgtt gcctaaactc attttgacca
      901 atctatccgc catcaaatta acgttttgat cgcttctgaa ttttactact tcttcgttgt
      961 ctaatttata taatttattt ttcgtcatac caaataagtc atatgtgttt tcaaataaaa
     1021 gatatctttt ctttttgtca gttgataata atttgttgcg aaatagatat ttactatcat
     1081 agtcttgata cacacattcg agttcaaaag tatttaattc ggtgttcaaa aaatcttgaa
     1141 tattgattac attgggattt ccaggaggaa ttgtgaattc atatttagta tagttccctg
     1201 cattgtaact caaatccaaa cctcctactg acaaagtttt tgctacatat aatacgacct
     1261 tgtcattgac ccctgttgtg atattactaa aactattgaa catagaaaag gttttaacac
     1321 tcaaaaacca ctcgttgtcc gctccatcgt catttttaat gttgttcctt acaaaccaat
     1381 tatttaatct tatattaaaa ttacttggat tttgagaagt atccaattta gtatctataa
     1441 atatagtata tttcttcgtt aatttcatta taaaaaaaat tattatctta cttatatatt
     1501 agaagaaaaa tctgatatac aatgcctttt caagacgcca acagccaact tgaacctctt
     1561 ttatttgcta tgaagcaata caagaatatg actaaatcaa ctattgaggt acttccatca
     1621 tctggtcaaa caatctatac ccccggacgt aaagctattt tcactttacc ctatgccagt
     1681 ttaatatccc ttgaagatat cgcattacat tttagcttta ctccaacagg tgtacaaaat
     1741 accacaacag atggatatcc aactctacgt gtattgccac ccaaagatat tgccagttta
     1801 attgaagaag tagatattaa aatcaacgga caaactatcc aacatttaac tagatacaat
     1861 gatattgtca atctactcaa ttattttgat caacctcaat ccgctaaacg cgtattacaa
     1921 aatgctgatg ctacacaatc atatatcaaa ggtgagcacg gacaatttgt aagtatggat
     1981 accaattata actatgacaa taagacttac aatgaaccaa aagcagaaaa atatgtaatc
     2041 aatcattggt atggtctttt aggacatcgt ggcgatgaag taagctctaa ctttgtagat
     2101 actaatatgc ttggtgaagt aactattgct ttcacttttg cttctgctgc tacttgcttc
     2161 aaaacaccta ctgctactgg tgcagccatt attgctggat ttggtaaaaa agcagatgcc
     2221 tcagctacac caccagttct tcctggcagt catccaactt ccttagggaa tgccgttgct
     2281 attcaaacag aaatagataa cgcccttctt aaaaatacga atgtaagcta tcaattaact
     2341 gatcttaaaa tgagtatggt tcgttacaat ctacctcaat catactcgga agccctcgca
     2401 tccaatttat caagtggtgc taaataccaa attgccttca atcattatga gatccgctcc
     2461 caacatctcg gaggagttga taaaggaact ctcagatgga atgaaaactc tcgtgatatc
     2521 aagggattaa tggcgttctt cactaataca ctaagagccg attcaacatt accaagtact
     2581 tatgacccca aagtagaatc atcggcatat ttcaactatg gcaatcctat ccacgataac
     2641 tcacaattcc aaattgggtc agtcaagatg ccgcagaata ctcttgattc tactgatgct
     2701 tatcttgaat taatccgagc tgttcctggt gctcgtggat ataatcggga gttaatgtat
     2761 caagatgata tgtctgtaaa taaatggtta gaaacctatt tcatggcgta tctatcgctt
     2821 gaaatgaccg aaggcatgac tactcttgct aatggtggta aaaaactcct atcgggtcta
     2881 tcatctgaac aactacctat ctcatgctct tattctgtcg ttaatgatac tagattcaaa
     2941 ggagcttcta ctcctgataa aaccatgaat gtgatgaccc tatctacccg tctccttgtg
     3001 atagagaacg ggcaaaatgt tttcgtagaa atataaaaat cttagcttag attaagaaag
     3061 aaatggtttt tattcaaaaa gatatatacc cgaagataat tgacacttac atcaaagccc
     3121 aaaataacgc tacaaaagta acgcattaca acccaatgga taatgtgaag cctatgcact
     3181 ccacaactaa tcttatatta aatcaacgaa cagccagttt gaaaaatgca cccattcaaa
     3241 attctgataa aaagaaagcg gcggtgatac atccttataa gttatttaag ggttcaaccg
     3301 cacttccaac atttaagaag gatttgaagc attggggtat tgtttgtgat taattttttt
     3361 tatattgtaa tataataaag acaattatga aatatgtatt agaagaacat gaactacaag
     3421 aaatatcgga taaactcaga catttacttg aagtaaagta taaagatgaa ataggtgata
     3481 tacccgagca tgttaagaat acaatttgcc aaaactacat actacaatgt aaaaataata
     3541 agattgattt ggataagata cttgatgaaa acaaaatagc tattgaggtt attgaataga
     3601 ttttttttta tctttttata tattaaaatg aaacttacat taaattttag agacgcagtt
     3661 ataacgcagt ttaataatcc aggttgcgaa tatcggtttg agtttgattt atcacagatg
     3721 aataaaccaa gattatctcc tgatgcgaga atgtatattg aagctgtgaa tttgccagat
     3781 ttcgtggatg aagtactagg agctgaacgt gggaaatatc gtggttattt tgaagttcgc
     3841 tgccaaaata tagattcggg aaataattat gatacggaat atggtaatac taacaatagt
     3901 ataatttata ccgcaccatt agatgatgtt aaatcattca gaaacaacga ccccatgttt
     3961 atatcaaact tcaaggttag tcaaggcttt ttagcagata aatttgtact acacatgaag
     4021 atatacgacc atttaggcga accattcatt agaggttcta atctcataac agaattgggt
     4081 caagcattaa cgggtgatta tgtgaataaa ttatcagcat tctcggcaaa aaaggattta
     4141 tatgacaaga cgaagccaat atcagatgat ttagaactac aacttaatat agaaaaaggg
     4201 caaaatactc ttatgtatca gcaatttcag aagacattga atgagttggt attagctgtt
     4261 cagaccttta taaaaacttt caaaacatta actctgcgac aaaggttaag agccgaacaa
     4321 atggttatat tgttatcagc ctataacata aatctattta gctacttatt tgatgattta
     4381 tttacgttta ccgaacatcc ttacaatcaa tcgagtatcc aagcaggcat agatgcagca
     4441 agaattgcat ttgtatctta caatataagc aatttgaaac ttgaaaaaat aaaaaagact
     4501 tacgacgaag ttaattctgg tgaatcaaga gttttttatg atgtaaatgc tgagtttgct
     4561 gataaaaaga tacatttaag atctcaaaca caaaaggtaa attatgaaat acctgttgtt
     4621 ggttctgcaa ccaaaacggg tacattgcaa ataaccaatt tcaattcagt aaaagcaacg
     4681 caggattttg tatcagtatt caatattgaa ccaacagata catctgatgc gaataagtta
     4741 tttaagaatg aaatattgat agttgacgca tctaattttc aaagaatagt accagacata
     4801 tttgaatatt ctttcagcaa acacgatgca aaaacaccaa ctggtacaga attgaacctt
     4861 gctagtagtg gagcagttaa aggaccgcta agatatgcca taaaagttat tagaaatggt
     4921 agtacttatg attatgaact tctagataaa gaattaaaaa cagctggatt tgaagtgggg
     4981 gataaaatca aatttttagg tactacctta ggtggggcat caccagcgaa tgatatggaa
     5041 ataacaataa atggtgtttt tacaccacag gcacaagttg attattctaa tattgaaatc
     5101 agtagtactg atggtactga taaaggtaaa ataatattcg atatcagaag aacaaatacc
     5161 gctggtggat attcaatttt atctgagaac ttcacagctt ctaaaaatta taatataggg
     5221 gatagtgtag taattccagg aattagattg ggaggtgaat cgccagcaaa tgattacaat
     5281 ttacaagtta atgatgtagt tttagcggaa aggattatta atattactca ggatgaagca
     5341 gtccatgttt taccagacgt aacaataaca tctacgaatt caacaacaac aagttcatcg
     5401 ggtgctaatt atacatttac agtatcaacg gaggatggta aatatgctgt ggattttcag
     5461 cctacacaag attcttcaac tggatttgct cctggtgata taattgaaat agatggtaca
     5521 gtattgggtg gggattctgg tgcaaatgat ttgaaagtta aagttgatgc ggttgatgct
     5581 tccgcttcca ataaaattac tgcaattgat gtagatactt cggcaacata caaaggtaga
     5641 ttttcaactg cttttaagtt cgatgtaaaa ttgacaaaag attctgccaa atttgaagca
     5701 acatatattt cagggggggc aaattttgaa aaggatgata agataaaaat tgatggcgca
     5761 caattaaatg caggaatgtc tggaactcac gatttaacaa taacagtaac gggtgtcaaa
     5821 gcagacccaa atgttttatt ggtaaatgtt attgatacat ttgcggtatc tggaacagct
     5881 aattttgaca cgggagacct tggtaagatt aaagaattat cagaacaaga caataattca
     5941 tttgtagaaa aagcagatgg gagttttaca aaatcacaag caactataac gtcaggtact
     6001 ccaattgata taggagcaca aacgacccct gtattgaatg taacattgaa tgaagacccg
     6061 ataaatggtt tagcgttgat tcaaagtgat ttagcatcag cacaggctga tttagatgcc
     6121 gccaaaggca cattaattcc atccacgggt caatatcagc caacgtttgg acctgcacaa
     6181 aaacaaaaaa tgagaactat gaacatgtct ctggtattgt atgatgaagt cccagaatac
     6241 acacaagcgt cgcaagatgc tattaaaggg aatacatatt ccagaataca aaattgccag
     6301 ttcaagagaa tctaggaaaa aaaatatata taaaaagaag aaatggtgaa taacggcggg
     6361 gaggtgttgc cagaagatag aaaattagat gttgaagagc gagtgtgtag tgcttgtaag
     6421 aaatattata caccacaacg gagcgatata agtactaaaa atcctaatgt attttacaag
     6481 caatgcacac catgtagaat aaaaaaaaga gaatacatga cagaatatct caaacgatca
     6541 ttttagaaat aaaaagttgc taatatttag aatatggaag aaatcaaatt aaataaacat
     6601 caagttaaga tgttacaaga ttatcgtgac aagagctatg taatgaatgt attacttaca
     6661 agaagttatg aaagatatgc atttataaaa caaattacta atatcccttt aattatttca
     6721 agtagtgcta tggcaattat aaattcctca tcattttcag gcgaagaagt taaactccca
     6781 aatataatta ttaatagttt aactgcttta actattgcta tgataggtaa ttttcaaata
     6841 aaccaaaaag agatgttatt tcaaaattta agtagtaaat ttttgaaact ctgtcatcaa
     6901 attgaagatg atttaactaa taatttagat ataattgata aaacagatgt taaaaaatat
     6961 gttgatgatt atgatgtttt gattgaaagt attaattatg taataccaaa agatattcaa
     7021 aataaagtaa aagatttata tggtaataaa aaaactatgc catcatttct taattgtgaa
     7081 ggagatttta ctaataatgg tagaaatagt ggagatttag gttattcaaa tgtatagtta
     7141 ttttttttaa aatcttatat taaatagaga ttaaacaata tgtccagtat tgggagattg
     7201 caaggaggaa cagcaagttt agattttagt gtcgatctaa atacagcatc attatcctct
     7261 atcgtagcac aagaacaaaa aataagtgat ttacaggatg aaatctatga aattgaaaat
     7321 gaaatcaaag atgatgtgca taatagaatt ggcgatatgg gtaaagtcgt aactattgat
     7381 gaagaaacag gcgaatcaac gacaactaaa acatctgtaa gagaaaattt agaaacctta
     7441 tatgaaatca ttacaggtgt tgctgcggtt actgggcagg aagaattagc ggtgcctttg
     7501 ataggtttga aagcattata tgatgaagga gatcatctgt atcaacaagg gcatagcata
     7561 tacgaggcga taaataactt taaaaatctt gtaggtaatc ctcatagttc tggggagata
     7621 caagatacag atgaagatgg ttatttatta tggcacgatg atgaacaaac gaacccaatt
     7681 tataagacta tcccaccatc aggattacac gcaagggctt atgatttaga aaatatgttg
     7741 tataaaaaag aatggtggcc taattatacc aaagatgata ctacaaaatt taatatgtta
     7801 cgattagaga actgggagga aggaggagaa atacatttta ttactagaat agcaaatgat
     7861 tataatggca tagaatttgg gacatttcaa gaaaaaaaac aatactataa caccaaaata
     7921 ggaacagacg gtaaattata ttgttggtat aaacaaggat atatacccga tcctcttttt
     7981 acttgggatg atgaatggat tgatataact gataaaattg ctgataattc ttttcaaaat
     8041 ttaggcgcca gagttgatat tactatttta caagccgccg tatttggtat aggaggaaca
     8101 caagcattag caggaacaac aaaagagacc atacaagtag gagcttatac attatgggaa
     8161 actattaaag gaacatttac agtcagtgct ggggtaatag gtggaacact tgctggttat
     8221 tatgtcgcta atagaaataa ggaagattta cagaaagcta ataagtattt agaagaccaa
     8281 ttaataaaaa ttgctaacaa agaagcacct tatgatgctc tcactgatga agatttagca
     8341 gaacttgaac aggcatatat agataaaata caagaaggta taaatgaaat taaagaattg
     8401 gataaacaaa atataaatga aattgggttt ttacatagtg atttattaac tgatagtaaa
     8461 tttgaaatag atgacactaa taaattaata tcaagtgacc taaatcattt agttgataat
     8521 attggagtta aaggaactaa tggaacgtca acaaagttat ttaaagatgt tgaagatatt
     8581 atagctgaaa ttggtgatga taatcaagat ataacatcaa caggaataca taaaaatatt
     8641 tatgatatat ttaacttaat aggacataaa acattaacaa caccaccaaa agatccaaca
     8701 ggcatttttg gtcaaataga agaaatacag gaattattag gtatatcaga tgatacagaa
     8761 acaggcgaaa caacattaat atcaagaata gaaacaaatg aaaatgctat atcaaccata
     8821 caaggtaata taactactat tgatgatact ataagtggta tagaaactga acttggaaca
     8881 tcaccacaag atggaatatc tattaatact aaaattgctg atttacaaac ctatacagga
     8941 ataactaacc cattacctac taaatcatta aaagaagaaa tagatagtat aagaacgatt
     9001 acaggatatg atgatagtag tcttttatat ctattattac cacctaatca agatggaaca
     9061 ataccaagta ttcaagaaaa tacaatcaat aataatagtt taatacattt aggatataaa
     9121 ggaacagcac taaaagagaa cttttcagat tattttatat tatatgtaat gcctcattat
     9181 agtattacga ctgatataac tattgctaat tattatttag taagagattt agtatcaaat
     9241 aaagatccat cttcatcggg acttcaaata caaaatgcca ctgatgaata tctatcagct
     9301 ttaagaggat atattcaata tgatgacatt atattatcaa atgattggta tttttcaata
     9361 tatattaaaa atatacaatc ttataatagt tctttgtata aatataataa tattgaagta
     9421 ttgattaatg aaaatcaatt agtagtaact tatcaaaaat atgtaataga agaacagcat
     9481 tatttaaata atgtatggac tggtgaatta caaataaata taataaatta ttgggggaga
     9541 agtaatatag tttcatttac aaatattagt tcatattatc tgaatcattc attaacattt
     9601 ttagcagcaa atccaaatag acaactatct gattattata atatgttttt agataatgcg
     9661 gaagctcaaa aaggttttaa tatgtatcct tttaaaaatt ctaatggaga ttatatagta
     9721 tatcatacag gtgctaattt tgctccattt aatcaatgga aaatatcagt tgcgagaaac
     9781 tggacttatt cttctattat tggcggtcaa acaatttata ttagaatatt tattatggca
     9841 acaaatacac taccgtcaag ttatgcggat ttttctatga tatatgaaag cgatgtttta
     9901 agtttatcac aagcacaata tacatcaaat tcaaatttta ctttaaatac tggaaacaat
     9961 acaggctata attattggtt aattggatat atctatacta attcagcagg taatataata
    10021 acagatcacg atactaaccc aataatgatt ggtaaagtaa gacaattatt agttgaagaa
    10081 aaacaatcat atcaaactaa tcaaataata agtaatcatt caataacttt tgataatgat
    10141 tttaaacatc ttgttttaaa tgatagagta gcaagtgaaa ataaaatagt ttattatgct
    10201 gatggtgttg aaaaaggaac aattgatata ccaagtgata gagtattaat aaataataac
    10261 aattttttat taggtgattc atattatgta tatcgttctt ttggtatagg taatggtatt
    10321 ttaacaacac aaacacttga tgaaatatct caattagcaa aaactaatta tagagtaaga
    10381 attccagaat taagtgttat ggatgaggtg tatataactg aaacactaat attagaaaat
    10441 gatatacaat ttagaaataa agttgatggt tctacattta attattatac tgaaacaagc
    10501 ggtagtagaa gacgacaggc aatacaagaa aatggtgtaa taattgatac atttacctat
    10561 acagatgaac ttatattcag aacacctcct acgcaaaatc agtttttatt ttataattct
    10621 acaacaggat tatttgaggg tgttacaact gatttttata caaaggcaga tatagatagt
    10681 aagggatatt taactgaaac agaactaaat actcgtggtt atataacagt taatgatata
    10741 ccaagtgaat atataactga aacagaacta aatactcgta gttatataac agttaatgat
    10801 ataccaagtg attatataac tgaaactgaa ctaaacaaca aaggatattt aacaacaata
    10861 ccaagtgaat atataaccga aacagaacta aatactcgta gttatataac agcaaatgat
    10921 ataccaagtg aatatataac tgaaacagaa ttagatagtc gtaattatat aacagcaagt
    10981 tcaatacctg ataatattgt tgatacaaca gaattagata gtcgtaatta tatctcttat
    11041 gatgattttt caaagaacca agcatcagaa attaatcctg gtatagtaaa atataatgat
    11101 attactgaaa gattttatac agttgataaa atacaaaaag aagatgttga tggtcttata
    11161 gatactattc aaaatatacc taatgtctat acattctctg aacaattccc tttattaaat
    11221 catttaattc ttgatagata ttttcaacaa agagcaacag aatatttaga actttatgtt
    11281 aaatataatg atttcattta tacattagct cctcatttat atattgaata tacttattta
    11341 ggagttcaac aatctaaaag cacatatgat acaacagcta ttaatattca taagcacgat
    11401 ataatacgat ttaaagctga acaaatatca agtgataatg aggcattata tacacatcaa
    11461 tattatttta aagatgaatt aggtaatatt atgacaaatg acggaggtct tccaaaaaaa
    11521 tatttagata ctgcaacgaa ttggattcaa gataccgaat atccattaaa ttataaactt
    11581 caattatata ggtcaaatcg agatgaaaca aatacaaatg aaatcttact agcaactttt
    11641 aatgttatac aagaagcata tgaaattgaa tttaaacctg atgttatacc aaaagtagtt
    11701 caagatataa caaaaataga taatgactta caaattaatt ttagcgattc tacaaataca
    11761 actataaaca tattagataa tagtttagtt aaaaatatag aaattaatgg tggtttcttg
    11821 aattatactc aattagatga tactgttgta agtagaacat taccatttat agaaaatgat
    11881 gttgatgctg tattaacctt ttttgaagga acatcattta ctcgtaatgg ggcaaataag
    11941 atagatttat tacaaattga tacatttaat gaaaatatta taataaatgg tagtgcttca
    12001 tatgggtctg gtagtattca attaaattgt gaaaataata ctcataatgt taaaataata
    12061 gctccatctc attcgtcatt tactggtgga ggtggcgatt atactctaac tctaccaatt
    12121 gatttaggaa caaatgggca agtattagca ataaatccta attctttaac aagaaatggt
    12181 agattatact ggactgatag aattaatata acagatttta atgcaagtca atttgaatta
    12241 agcggaagtt taataagtat taagagtagt gttttaggtg gtggaagtgg cggtagtata
    12301 tcaatagcag attttgataa tactcaattt gaaacaaata cagcaggaga aatatcaatt
    12361 attccaagtg ttttagggac aggttcaata atcaattata atgatttaaa tgttccagga
    12421 ggtcaagaag aagtcacaca aactgttgat gttataccaa gtgttgatgc agtagaacca
    12481 caaccaatat atgaagatac aaccgaaaaa ttacaatatt tagcagaaca aaaaacaggt
    12541 gttaaagggt ggcgattagt aagattttta ccgcctacat catctacttg gtatagtcca
    12601 aatgataacg cattaggaac agcaccagca tatggaacgg catatgatta tactaatgaa
    12661 tggtctgttg attatggtgg aacttttaat gagatgtttt tttcaactaa aaatatggtt
    12721 tattggttat ggactcctaa aagttctgtt gatgatgttt tcactaatga aggtagatta
    12781 gtatataaat catctaataa ttcatcacaa cataatgttg cttggtataa tagagatgga
    12841 actgacccag atccatttat tagtgtttta aatcattcaa cattagttaa tcaatgttta
    12901 tatgctgaaa atagttttag ttcagcacat acccaattaa tacctggtaa tgaaggtatg
    12961 tgtgtatttg taagaacttc tactgataca gcaacagtaa atccagaacc tgaatataaa
    13021 tatttaactt ttacttatga tagtgcgaat gatgtttcag gtcaaacccc ctacacatta
    13081 acctttgata atcctacgga atgcgatata ttaattgttg gtggtggtgg tggtggtgga
    13141 aaaagaggtg gtggagctgg tggtgctggt gctttattat atcataaaaa tgtatcatta
    13201 aatggaacat ataatattaa agtaggaaat ggaggaagag gtaattctgg gattcttggt
    13261 gctacaacaa attatggatt atcaggatat aatagtgaaa taattgatga tggttcaaca
    13321 attttatata gggcaaaagg aggtggaggt ggtcaaggtg gaagcactaa tactaataca
    13381 ggaggtggtt catctggtgg tggaacttgg acgggtggtt ctgatccatt atcaacagat
    13441 aatattttta atggttcaac agtatcagtt tctgctaatc aatatgttaa ttctttacca
    13501 tccccagaag gatgtagagg aaatataggt ggaactcaaa ctgaaaatta caaaggagga
    13561 ggaggaggtg gtgctggtag tgctggacaa aatcacggtt tagaaactac tacgaatgat
    13621 ggatatggtg gtttgggttt aactattgat ataacaggaa cacctattgt ttatgctggt
    13681 ggtggaaatg gtggtaatta ttcaactggt gtaggaattg aaacaggagt tcaatctcaa
    13741 agttttaatc cattatatcc tacaatagaa tcaagaggag gtggtggata tggtagtgat
    13801 aatggaaatg cacaaaatgg tttagatgga acaggtggag gtggaggagg tcaaggtagt
    13861 gatattacag gtgtttcagc aggtgatggc ggttcaggta tagtaataat ccgttataag
    13921 actacatatt cacaaacaat aacagaaggc acaggaacat ctcaatcagg atatatgaaa
    13981 tatgacggca ctacttggga tttagtagat atagaaatag cagatttacc tacaaaatta
    14041 acagatttat caacagaagg ttttacatta accacagcag aaatatcaga ttttcctaca
    14101 ataccaacag ttcctacaac tataaatgaa ataacaaatg gtgaaatatt taaatcgctt
    14161 ctgggaatgt atgtcattaa tgaatctatg tatgtagaat ttaatgttac tgttggaaat
    14221 aatataacag cttcgggaaa tacaaatgtt aataacattc aagttaataa tagttttaat
    14281 tcatcttgtc ttatagaagc acacgatggg attactgtaa aaggtggtgg tatttatata
    14341 gaaaatgttg cagataatac tttttattct gaaagattaa ttcaaggaaa tggtggtctt
    14401 cttataaatg gaaatacaac tataaatgat agagcaatta tttatgatgg tttatatgtt
    14461 ggttcagtag gttatgaaag ttggatgtat atctcaccac aaggtgctac tgggttattt
    14521 ggtatagact atgtttcaag tgctataaga cccttttggg gtggaagtta tcaagcaatt
    14581 atggcaaatg gtaatatagc aacgaatggg tggttattag catattcaga tgaaagaatt
    14641 aaaacagata tagaagattt agatgataca gaatgtttaa atatattaaa tcaaattaaa
    14701 cctgtaaaat atcattataa agacccagca agaagaggtg agcataagac aataggatat
    14761 attgctcaac aaataaaaga agtattacca aatgccgtta aactacaaag aggatattta
    14821 ccaaatatat tagaaatagc aaaatatgat ttagaaacca atataataga attagatgat
    14881 gcatgttcgt ttacaccaac aagtaattta aatattaaga taatggataa aaaagaacat
    14941 aatgatatta ctataactga tgtcatagat gataaacatt ttaagataga tacaacactt
    15001 aatacaagta atatttatgt atatggaagt ttaacagatg atattcatac aataaataaa
    15061 gaggcaataa atgcggttca tcttagtgca agtcaagaat tacatagaat gatagtagca
    15121 caacagcaaa taatagatga tttgaaaaca agaatagaag cgttagaaaa tatctaatgt
    15181 atttagtaga atgcctgtaa aaaatacttg cgaccatgta aaattaatta atgatttgct
    15241 acaatatgaa gatatttcaa atgaaatatt agaacatatt gatattaatg agatggatag
    15301 gatagataga agaaagcgtg aaaatattaa ttcagaacat agaagaagat ggaggagggg
    15361 taagaattca tatgatagtt taaagtttta tgaaataagg agatgaattt atttttattt
    15421 ttataaataa tcttaataaa aagtaaagat attgcacaat aatatgcgtg aaaatataaa
    15481 tatagacctt aggacaaaat agaatataaa aataaaaata taaaaatata aaaaagttat
    15541 agaaaagaga atatgaaatt atataatcta aaacgtccta aaatattaga ggtatatact
    15601 ttaatagggt tgttaatagg cttgctttta gacatcgcta tatattgaaa aacaaaaaat
    15661 aatttttaat cttttacttt aactttttct tttttaattt ttcttttttc tttttactat
    15721 ataaccctat taaccttatt acttaattat atgataataa taatatataa taaataatta
    15781 aaagaataag agaatggtat ataataaggt tgttaatagg gttgggtaaa atataatagg
    15841 gttgataaaa agagagataa attatttttc taaaatgttt aacattaaac gttggtgttt
    15901 atttgatttt ctatgtcttt caatttcacg tttaataact acacaaccac attcacattt
    15961 aactttttgt tttttctgtt ctaaaagtct ctcacgatta tcttggcgat attcttttgg
    16021 agttcttgta ggaatacacg catttaattt tgatttattt ttttcaatcc agtatctctc
    16081 tcttatttct aactctcttt tatcattaca agaaaacttt tcaatttcaa tcatcaacca
    16141 attatcccaa ccaccattat ttctaatata ttgatatata ggtacattat gatttttact
    16201 atttatattg aaataattag atttatgaat acctttcctg cctctaaaat tagttgtaga
    16261 accaatataa atattttcat tatctaaatc attgcgatga actaatttat aaattgatga
    16321 gttttgatat aacggcatat agcgaatcct ttttttatgt atataaatgt ctataaatgt
    16381 ttatatcaat ttttttcaaa ataaatagtt cctatattta ggacaaaata gaatataaaa
    16441 ataaaaatat aaaaatataa aaaagaaata gaaaaagaga tttgaaaata tataatctaa
    16501 gttgtcctaa aaataataag agatatataa gatataataa ataatgttca tggattataa
    16561 tgatgtgata taaaaaatat tataataaat aaaaagatta ttgtgatgtg tctagaataa
    16621 tttggcggga gttgccagga gttgatagtg caggactgcc tgcggcagtc ggcgaccttg
    16681 ttttgtgatg gttttgctgg actgcggaca ttctttttta aaatacacgc ccagaataat
    16741 cacgcgggga aagaaaaagg tgcatttatt ggagggaaaa tccatttaga ataatctgcc
    16801 gccatttact acaccatttc ggtgtggaaa cccacctata atattatgcg ccatttacta
    16861 caccataacg gtaagcgtaa cg
//
LOCUS       PLV-SAF4               12017 bp    DNA     linear   ENV 08-AUG-2015
DEFINITION  Uncultured polinton-like virus clone SAF4.
ACCESSION
VERSION
KEYWORDS    ENV.
SOURCE      uncultured polinton-like virus
  ORGANISM  uncultured polinton-like virus
            Unclassified.
REFERENCE   1  (bases 1 to 12017)
  AUTHORS   Yutin N, Shevchenko S, Kapitonov V, Krupovic M, Koonin EV
  TITLE     A novel group of diverse polinton-like viruses discovered by metagenome analysis
  JOURNAL   Submitted
COMMENT     ##Assembly-Data-START##
            Assembly Method       :: Geneious v. 8.0.2
            ##Assembly-Data-END##
FEATURES             Location/Qualifiers
     source          1..12017
                     /organism="uncultured polinton-like virus"
                     /mol_type="genomic DNA"
                     /isolation_source="marine metagenome"
                     /clone="SAF4"
                     /environmental_sample
     gene            2..295
                     /locus_tag="SAF4_01"
     CDS             2..295
                     /locus_tag="SAF4_01"
                     /codon_start=1
                     /product="hypothetical protein"
                     /translation="KxYDIVIYIMCETQYIAMVTGVLVFISEVLPFLEKHKSNGIIHCIYVCWNSDCLKDNDTLKEPEEPNIEMSEVIISSDTEISTDDETDDETFDECNY"
     gene            279..602
                     /locus_tag="SAF4_02"
     CDS             279..602
                     /locus_tag="SAF4_02"
                     /codon_start=1
                     /product="Tlr6F"
                     /translation="MNVIIKMLVFINMINLVSIKPSTVKGKKMTAVFNIDGKKKTVNFGASNYSDYTIHHDEERKKRYIARHQKNENWKDPTKAGTLSRYILWEYKNKQKAIKMYKKLFKL"
     gene            622..819
                     /locus_tag="SAF4_03"
     CDS             622..819
                     /locus_tag="SAF4_03"
                     /codon_start=1
                     /product="hypothetical protein"
                     /translation="MPKLNVKKIQRMAKQAKKHHDDAKKAYGQAKRAHGEVKKIHKAVKSAKVGTIKGEVRKTARRAYM"
     gene            888..1277
                     /locus_tag="SAF4_04"
     CDS             888..1277
                     /locus_tag="SAF4_04"
                     /codon_start=1
                     /product="GIY"
                     /translation="MVKCNDTDNVYYGSTKNIKRRMYNHKTNPSKSIKDIIQNNNFDVFILYIGDGYIETENYFIKNFPCVNHNIVKVYDLRERQKFYRERYSENILNYKRKLFICECGCHMQNHHKYNHFKTKKHQTLVLKS"
     gene            complement(1253..1744)
                     /locus_tag="SAF4_05"
     CDS             complement(1253..1744)
                     /locus_tag="SAF4_05"
                     /codon_start=1
                     /product="hypothetical protein"
                     /translation="MTFNAIDIYKGTLYYPKNEGIELYIKQENLDKIVVCFNNENDKINDKLSKLSKLSINAIALMTDDERMLESExxFLYLISNPxKDIKYYxxPILDYFHMIGYLKFKKNIYNDNKQKIIRYRVEFKNKQGKLLITKRYSSLAQLSDDLGKKMTSLHYQLFKTSV"
     gene            complement(1789..2739)
                     /locus_tag="SAF4_06"
     CDS             complement(1789..2739)
                     /locus_tag="SAF4_06"
                     /codon_start=1
                     /product="hypothetical protein"
                     /translation="MAKSKRVKQKFFTTKGGDLQKAVSSDLLLQQAETSKSIKNYNTAGINYDKRIYNKLVRNMEAQKIASQSDDASLKLKLKNYGDALRDDLKKSVGGTQTSVIRRPQAQQLNLDYVQQELPSDQAVAIATHIPTVEVNEAERKILSLVSNKLYQTKKPDARTIARWATLYARSDKGFVNQVLRKHYEDKGTSETRTKLREEAVKQSQYKTASKQLKLSKKIRQADERKKAEDERKKAEEERKKVESSSVKPKQISTILKNRIIRDAITPTIQANKNVPPSKIKQLLKKRLWKTNNITEEDVNKVIVTELKKKKKSITI"
     gene            complement(2764..3480)
                     /locus_tag="SAF4_07"
     CDS             complement(2764..3480)
                     /locus_tag="SAF4_07"
                     /codon_start=1
                     /product="hypothetical protein"
                     /translation="MSIIPQIYNQGTGLIGSTTEGNNLPDTVTDLIVENTLTVLGDSTFNGLVSINNDLDVNGQITAQSIVSNNLSRKLQTLIVPYTVVSNATTPQTLLGSGLQVIGNNQIPNNLQIGDTFSITSSGQQLNINNGLAIFNIVFGDGLAIVQQSSIDATLGTNETGFNLNLTFTVLSLGVTASASWTLVYTFSSGVDDVQGRIFSDELTFDSTLGGNIDLLVREDVGTGNPVTFNVKQAIITT"
     gene            3536..4087
                     /locus_tag="SAF4_08"
     CDS             3536..4087
                     /locus_tag="SAF4_08"
                     /codon_start=1
                     /product="Guillardia theta C-protein homolog"
                     /translation="MSDLENKPIESTDYDELEAIPEEKPKRIMSEKQLANLARAREKAKVTLTEKKKRSTTLKQQERKLRELKLKEKEDRIQAELNTIQHTVNIDGDVEDEPVVYKKKPRKKKPPKVVYYSSSEDDEPEPEIIYKKKARKPKRANFQSMPTMEEADKKVEDAAIEKKYNDELIRMRRQYMMDQVFPK"
     gene            4110..5030
                     /locus_tag="SAF4_09"
     CDS             4110..5030
                     /locus_tag="SAF4_09"
                     /codon_start=1
                     /product=�Packaging ATPase�
                     /translation="MSVVKLEHINGLDNNEIVVQDDYRMDVPKHLPQGFFSLLSVGNSGSGKTNAVLNLIQKLKPFYNRYILISPTGCYDVERGKRAEPKYNKLKIDFDEEHSNYHMGLISEIIQRQRQCLIDYEEWKRYTEVYKMAMEFLKRSKDKTEDAIFAFPHVEYLLKYDFCEPTDEFYFPQQIVPTAMLIIDDMASTPIYTNALGELTNLQMKNRHLKMSVLNLVQAYKLCPRSIRLNSTVMMLFPCKSEKMIKEFAESCSNHYTPEQFIKLFEYATGNGKPYDFLYIDCREVKGFRKNFNERIDITDEFKNEK"
     gene            5054..5575
                     /locus_tag="SAF4_10"
     CDS             5054..5575
                     /locus_tag="SAF4_10"
                     /codon_start=1
                     /product="hypothetical protein"
                     /translation="MTKLSGDYFKDKAEAVEFYKNSTDSLKDKPDWLIEAVIDFACQYPNYKEYLEVEAKVKNGQELTPKQKKKYGHLSWEQQTTKYKKDQVLYDKVEINKKGEYDDIVNDTEARATMNKYNLDFGEQHKPDENVKLRLKTKDGEYEAVANIEELNENGVSNRETWDIKEVSKNNII"
     gene            5586..6164
                     /locus_tag="SAF4_11"
     CDS             5586..6164
                     /locus_tag="SAF4_11"
                     /codon_start=1
                     /product="hypothetical protein"
                     /translation="MDWNNGTIFRAFIRTNEINSDCKIDIGQQELNNKVFIGVENMVLKPNVSDADPDIQDFLQDFWSTKSYIQLESYQLPPYIDYTSNNISTGGDDVQESLRCRNTNIFARLPLIATPTLGDSQLTTEATFALDRVLNKDSILYEMVNNPHALSNGRLKFRILDEQGRPLSQGDVNLIKSLSFTLVIYKPDNKYN"
     gene            6173..7183
                     /locus_tag="SAF4_12"
     CDS             6173..7183
                     /locus_tag="SAF4_12"
                     /codon_start=1
                     /product="Minor capsid protein"
                     /translation="MVYETVKSILFYLDTRLRSGGTIGSPQFSFPNNLIGLQPQNGELIKLTMQEASIEYTFYQTEDFNNKFLVEELILGLPLEVREITIEIGNYNLVTFIVELTRVLNAGNLYTYVLTYIPNTNQIKYIAIPKIPNSVAESIIFNFNNNDVFDLVGFNIGESMNEIMGFEVNSIIQFTDTGNNTLETQSTVPITMSPGVENLYVTISNSCGNYGNANVQNVFTSSNILAKIPVATPPFSTLYFYDLNSNFSTIITNKYLEKLLKNLNSNFSTIITNKYLDNLNISLFNERFTQIEPRKNWTFTMKIEIIRPHTVNKSTLLLQELLDITKLKFMKKNKDK"
     gene            7211..7411
                     /locus_tag="SAF4_13"
     CDS             7211..7411
                     /locus_tag="SAF4_13"
                     /codon_start=1
                     /product="hypothetical protein"
                     /translation="MARGKRLGRKLFKSVKKGGSILRKSANVTKSIIGQVDKLSGGALTKALNEDPRTRAMLTGVDVVAN"
     gene            7454..9370
                     /locus_tag="SAF4_14"
     CDS             7454..9370
                     /locus_tag="SAF4_14"
                     /codon_start=1
                     /product="hypothetical protein"
                     /translation="MSNNSNAPFVSSKKYPLVGGISNSPFTDQRAVEAGGGSGGLGNVIYDGVTLSVDDGAGSSIIQDIDQGIEDFTIRNDAGEITLNSTTGVTISAENENIFLNTEKEFVCTNTKTTAGELFKWVNDLDDPLIDNPTFKLSRVGTGATATDIIICENIELVTFAGNNSAVESKPLIRFSQIAGQNSEVRFENNPTVVGDVLRYAGGTIPRQLEWQPLNVENLIKPVNPLPYEQDTTRVFNTGTDATRGNVVQLFASTVSSGGTFTNTMTLESGPDEDKFNILMNSTKDEWFNITSQNVGSGTGTFVTEFKINASTYLQGAGNPKPTGRSSAMIFNNFIEFDFAGGVPHTSPLFAFRSQPSGVGGEYYQFLASVPSIDGAPIVPNTPVQNSVLTVVSGLGTIASPYIMQWIVPSGGGGGNLNTLDIEYDTSSSTLVLSDPVDGIISTTPIVSGRTILIESLVVNGQGTFSVFGLSNTTFPPPASTSIVGNNPPNVPLGSLGESLWTVGNTFRVTIGGKINDFDNNDNLVYQVISNRGQTSQNILNTFSLELSSVLNTAFGFTWVVLFTVRTLNAGAVLGTIATNSNFTYTDDQFKPENEGAIVSNVNASFDTSIQQYLDLTLRFPSAGNSLTVTTAVIERIY"
     gene            9354..9983
                     /locus_tag="SAF4_15"
     CDS             9354..9983
                     /locus_tag="SAF4_15"
                     /codon_start=1
                     /product="hypothetical protein"
                     /translation="LKEYIKKIYLQLLYMNIPFRNEQQPFFQNQMGNAGNGGKPNPPTIPDNPTGMRPRVNFSKDFIIGGYNNNLESYVSPTNFNQYWNDNFYSNNPIGIGKKWTSPGGLVGLGGNGNNQGGAGFTPNRWSPYDVSSLGVSGGTSQTYPYNDNDIYIDGGSRRVWSLQDNINEGVEQNVQSAEPEKLPSVDEVEMEVQRLVREMSDDQKISFV"
     gene            10021..11613
                     /locus_tag="SAF4_16"
     CDS             10021..11613
                     /locus_tag="SAF4_16"
                     /codon_start=1
                     /product="Major capsid protein"
                     /translation="MSSSFASRESSSSLFVPDALKFYVNRLSFSKNRVRLQALSSQRASSSSQIIVRLPSNTMINLASLTMTGSVRATIASAVAGEGVALPTNWDYSFIETLSLIANGGIITQPFTNYKLLGNTLNDVYGSNAKVFSRSGLQGSLPSPLIEVSGIVASEEQQYVPFSINSWISATQTMAPSYIATNLLGDLELRLTMADTSILQTGTTADGKPKAGLQQRANWDMKDINFYVETCSLDSVVLDQAIQAKLASGEGINVPFENVFSFSQTNGGDSFNQRFSVSSQSINKIVAVSQLQSDLSPPQGDDGSGDNRLGQRKYVNGIPQALRRNVCGATQAQFSINNQYSPNYQINSELGAGYSPVDGTSANYQMSSGLVETVAAMDIPDYDYDCGHKLTSTTQMPFEFLGGGAVVGANSEITGYIQPPSSQILQEPDAGAVDQNASVWFEPYVYKSGIDTYLEDKYVVATSFDLDVCDKDRVISGVNTIGSNAQLFYNVVGGGRVPTATGGNANVSNIFVICTSMVQIYAGSALKIIQ"
     gene            11673..11924
                     /locus_tag="SAF4_17"
     CDS             11673..11924
                     /locus_tag="SAF4_17"
                     /codon_start=1
                     /product="hypothetical protein"
                     /translation="MRTFEYFDKKLGGDVWGKVNDYLQEDNKQVKKDLVFGLHEYFFYHQYDEDKPHFRACDRDYEYDENGRVLCFIFYDDSECEYY"
BASE COUNT     4141 a   1871 c   2138 g   3861 t      6 others
ORIGIN
        1 aaaaaaatat gatatagtta tatacattat gtgcgaaacc caatatattg ctatggttac
       61 aggtgtttta gtttttataa gcgaggtttt acccttttta gagaagcata aatcaaacgg
      121 aataatacat tgtatttacg tttgttggaa ttcagactgc ttgaaggata acgatacact
      181 taaagaacca gaagagccaa atattgaaat gagcgaggta ataatatcaa gcgataccga
      241 aatatcaaca gacgatgaaa cagatgatga aacatttgat gaatgtaatt attaaaatgt
      301 tagtatttat taatatgatt aatttagttt caataaaacc atcaactgta aaaggtaaaa
      361 agatgactgc ggtttttaat atagatggta aaaagaaaac ggtcaatttt ggagcgtcaa
      421 actatagtga ttataccata catcacgatg aggaacgcaa aaaacggtac atagcccgcc
      481 accaaaaaaa tgaaaattgg aaagatccaa ccaaggccgg gacattaagc cgttatattc
      541 tgtgggaata taaaaataaa caaaaagcaa taaaaatgta taaaaaacta ttcaaattat
      601 aatgtttagt aattttatac aatgccaaaa ctcaacgtga aaaaaatcca acgaatggct
      661 aaacaagcta aaaaacacca cgacgacgcc aagaaagctt acggacaagc aaagagggca
      721 catggtgaag tcaagaagat tcataaagcg gtcaaatccg caaaagtagg aacaatcaag
      781 ggagaggtca gaaagacagc cagacgggct tacatgtaaa ttgaatgcta caagcggacg
      841 atttataaaa ttaaaatata tagtaatttt atatggggta ttcgtacatg gtaaaatgca
      901 atgacaccga caatgtttat tatggttcta caaaaaatat taaaagacgt atgtataatc
      961 acaaaacaaa cccgtcaaaa tctatcaaag atattataca aaacaataac tttgatgtat
     1021 ttattttata cataggtgac ggttatattg aaaccgaaaa ctattttata aaaaactttc
     1081 cttgtgttaa tcataatatc gttaaagttt atgatttaag agagagacaa aaattttata
     1141 gagagagata cagcgaaaat atactaaatt ataaacgtaa attatttata tgtgaatgtg
     1201 gatgccacat gcaaaatcac cataaatata atcactttaa aacgaaaaaa catcaaacac
     1261 tggttttaaa aagttgataa tgtaatgagg tcattttctt acctaaatca tccgataatt
     1321 gagcaagtga tgaatatctt ttagttatta acaatttccc ctgtttgttt ttaaattcaa
     1381 cacgataccg tataattttt tgtttattgt cgttatatat attcttctta aatttcaagt
     1441 agcctatcat gtgaaaataa tctaaaattg gytgyaaata atatttaata tcctttcktg
     1501 gatttgatat taaatataaa aaraaymttt cgctttccag catacgttca tcatcagtca
     1561 ttaatgctat ggcgtttatt gatagttttg atagttttga taatttgtca ttgattttat
     1621 cattttcatt gttaaagcac actactattt tatctaaatt ttcttgttta atgtatagtt
     1681 ctataccttc attttttgga taatacaacg ttcccttata aatatcaatt gcattaaatg
     1741 tcatataatt atatctatat aatttttaaa aaagatgaac gttatttctt agatagtgat
     1801 tgatttcttc ttcttcttta attctgttac tattacttta ttaacatctt cttctgttat
     1861 attatttgtc ttccaaagcc tttttttcaa gagttgtttt attttggatg gtggcacatt
     1921 tttatttgct tgtattgttg gcgttatggc atcacgtata attctatttt ttaatattgt
     1981 actaatttgc tttggtttca cactgcttga ttctactttt tttctttctt cttcagcttt
     2041 ttttctttca tcttcagctt tttttctttc atcggcttgc ctgatttttt ttgataattt
     2101 taattgcttc gatgctgttt tatattgaga ctgcttaacg gcttcttctc gtagtttagt
     2161 acgagtttcg ctggtacctt tatcttcgta atgtttcctc aaaacctgat taacaaaacc
     2221 tttatcgctt ctggcatata gcgtcgccca tcttgcaata gtccttgcat ccggtttttt
     2281 tgtttgatac aatttgttag atactaaact taaaatttta cgttctgctt catttacttc
     2341 aacagtagga atatgcgtag caatagcaac tgcttggtca ctcggtaact cctgttgaac
     2401 ataatctaaa tttaattgtt gcgcctgtgg tcttcttata acactcgttt gtgttcctcc
     2461 aactgatttt tttaaatcgt cacgcaatgc atcgccgtaa tttttcaatt taagttttaa
     2521 acttgcatcg tcactttgtg atgctatttt ttgggcttcc atattcctaa ccaatttgtt
     2581 atatatccgt ttgtcataat taatgcctgc ggtattatag ttttttatac tcttgcttgt
     2641 ttctgcttgt tgtaataata aatcacttga aactgctttt tgcaagtctc cacctttagt
     2701 tgtaaaaaat ttttgtttaa cacgttttga ttttgccata tataatacta ttatatatat
     2761 tttttacgtt gttataattg cttgtttaac attgaatgtg acggggttac cagttccaac
     2821 gtcttcacgt actaataaat caatattacc gcctagtgtt gaatcaaatg ttaattcatc
     2881 gctaaaaatt cgtccttgga catcatcaac accagatgaa aatgtataaa caagagtcca
     2941 tgatgcggac gcggttacac ccaatgataa aacggtaaat gttaaattta aattaaaacc
     3001 tgtttcattt gtcccaagtg ttgcatcaat tgaagactgt tgaacaatag ccagaccatc
     3061 accaaataca atattaaaga ttgctaatcc gttatttata tttagttgtt gtccagatga
     3121 agtaattgaa aatgtatctc ctatttgtaa attattgggt atttggttat tgcctatcac
     3181 ttgaagacca gagcctaaaa gagtttgtgg tgttgttgca tttgacacaa ccgtataagg
     3241 aacaataagc gtttgtaatt ttcggcttag gttatttgat actattgatt gagcggtaat
     3301 ttgtccgttt acatccaaat cattatttat tgaaactaag ccgttaaaag tactgtcgcc
     3361 taaaacggtt aatgtatttt caacaatcaa atcagttacc gtatctggta aattattacc
     3421 ttctgtagtt gagccaatta atccagttcc ttgattgtat atttgtggta ttatagacat
     3481 tatatatatg atatagaaaa aaaccttata tttattttct atagatatta taataatgtc
     3541 agatcttgaa aacaaaccta tagaatctac ggattatgat gaacttgagg caataccaga
     3601 agaaaaaccc aagcgaatta tgagtgaaaa acaattagca aatttagcta gagccagaga
     3661 aaaggcaaaa gtaacactta cggaaaagaa gaaacgttca accaccctta agcaacaaga
     3721 acgaaaactt agagaattga aactgaaaga gaaagaagac agaatacaag cagaattaaa
     3781 cacaattcaa catactgtta atattgatgg agatgtagaa gatgaaccag ttgtttataa
     3841 aaagaaacca cggaagaaga aaccgcccaa ggttgtttat tatagttcaa gtgaagatga
     3901 cgaaccagag ccagaaatta tttataaaaa gaaagcaagg aaaccaaaac gggcaaattt
     3961 tcaatcaatg ccaacaatgg aagaggcgga taaaaaagtt gaagatgcag ccattgaaaa
     4021 gaaatataat gacgaactta taagaatgcg acggcaatat atgatggatc aggttttccc
     4081 aaaataaaaa tatattgtca ttatatataa tgtcagtagt taaattagaa cacataaatg
     4141 gtttagataa taacgagatt gttgttcaag atgattatag aatggacgtg cctaagcatt
     4201 taccacaggg gttttttagt ttattaagtg ttggtaattc aggttcaggt aaaacaaatg
     4261 ctgttttaaa tcttattcaa aaattgaaac cgttttacaa tcgttatatt ttgatttccc
     4321 ccactgggtg ctatgatgtc gaacgtggca aacgagcaga acctaaatac aataaattga
     4381 aaatagattt tgatgaagag cattcaaatt atcacatggg tttaataagt gaaatcattc
     4441 aacgacaacg gcaatgttta atagattatg aagagtggaa acgctacact gaggtttata
     4501 aaatggctat ggaattttta aaacgctcaa aggataaaac agaagatgct atttttgcat
     4561 ttccacatgt cgaatattta ttaaaatatg acttctgcga gcctacagac gaattttatt
     4621 tcccccaaca aatagtacca actgcaatgt tgattattga cgatatggca agcaccccca
     4681 tttatacaaa cgcattagga gaactaacaa accttcaaat gaagaataga caccttaaaa
     4741 tgtcagttct taatttggtt caggcatata agttatgccc tcgttcaatt cgtttaaatt
     4801 caactgtcat gatgttattt ccatgtaaaa gtgagaagat gattaaggag tttgctgaat
     4861 cttgttcaaa tcattatacc ccggagcagt ttataaaact atttgaatat gcaacaggta
     4921 acggaaagcc ctacgatttt ttatatatcg attgtagaga agtgaaaggc tttagaaaga
     4981 attttaacga acgcatcgat ataacagatg aatttaaaaa cgagaaataa aaaaaatata
     5041 tagtatatta taaatgacga aacttagcgg agattacttt aaagataaag ccgaggctgt
     5101 tgaattttac aagaattcaa ccgattcatt gaaggataaa ccagactggc ttatagaggc
     5161 tgtgattgat tttgcttgtc agtaccctaa ctataaggaa tatttggagg tggaggcaaa
     5221 agtaaaaaat ggtcaggaat tgacaccaaa acaaaagaaa aaatacggtc atctgtcttg
     5281 ggaacaacaa acaacgaaat acaaaaaaga ccaagtgtta tatgataagg tcgaaatcaa
     5341 taaaaaaggc gaatatgacg atatagtaaa tgatacagaa gcaagggcga caatgaataa
     5401 atataattta gattttggag aacaacataa acctgatgaa aatgtaaaac tacgattgaa
     5461 aaccaaagat ggggaatatg aggcagttgc taatattgaa gaattaaatg aaaatggcgt
     5521 atcaaaccgt gaaacttggg atattaaaga agtttcaaaa aataatatca tatagtatat
     5581 atataatgga ttggaataac ggaacaattt ttagggcatt catacgaact aatgaaatta
     5641 attccgattg taaaattgat attgggcagc aagagttgaa caataaagtt tttataggtg
     5701 tggaaaatat ggtcttaaag cctaatgtat cagacgcaga ccccgatatt caggattttt
     5761 tacaagattt ttggagtaca aaatcatata ttcaattaga atcataccaa ctaccgccgt
     5821 atattgatta tacaagcaat aatatttcta ctggcggtga tgatgttcaa gaaagtttaa
     5881 gatgtagaaa tacaaacata tttgcacgtc tccctctaat agccaccccg actctgggag
     5941 attcacaact gactacagaa gccacatttg cacttgatag ggttttaaat aaagatagta
     6001 ttttatatga aatggttaat aaccctcatg ccttgtctaa tggaaggctt aaatttagaa
     6061 tattggacga acaggggcga ccgctatcac aaggcgacgt taatcttatt aaatcattga
     6121 gttttacgct cgtcatttat aagccagata ataaatataa ttaatatata taatggttta
     6181 cgaaacggta aaaagcattt tattttatct tgatacgaga ttaagaagcg gtggaacaat
     6241 tggtagccct cagttttcat ttcctaataa tttaattggg ttacaaccac aaaatggaga
     6301 acttataaaa ctaaccatgc aagaagcatc tatagaatat acgttttatc aaacagaaga
     6361 ctttaataat aaatttttag ttgaagaact aattttagga ctaccgttgg aagtaagaga
     6421 gattacaata gaaatcggga attataattt agtaacattt attgttgaat taacaagagt
     6481 tttaaatgct ggtaatttat acacatatgt tttaacatac ataccgaata ccaaccaaat
     6541 taaatatatt gcgataccta aaatccccaa ttctgttgca gagtcaatta tttttaattt
     6601 taataataac gatgtttttg atttggtagg ttttaatatt ggtgaatcca tgaacgaaat
     6661 aatgggattt gaagtaaatt caataataca atttaccgac acagggaata atactttaga
     6721 aactcaatca accgtaccca ttacgatgtc cccaggtgtg gaaaatttat atgtcactat
     6781 ttctaattca tgcggtaatt atggtaatgc aaatgtacaa aacgttttta cgtcatctaa
     6841 tatacttgct aaaataccag ttgctactcc tcctttttcc acattatatt tttatgattt
     6901 gaattcaaat ttttcaacaa ttattacaaa taaatattta gaaaaattgt tgaaaaattt
     6961 gaattcaaat ttttcaacaa ttattacaaa taaatattta gataatttga atatctcgtt
     7021 attcaatgaa agatttacac aaattgaacc acgcaaaaat tggactttca caatgaaaat
     7081 agaaattata agaccacaca cagtaaataa aagcactctt cttttacagg aacttttaga
     7141 tataactaaa ttaaaattca tgaaaaagaa caaagataag tgaaatttat tatattatat
     7201 aaattatata atggcacgag gaaaaagact aggtcgtaaa cttttcaaat ctgtaaaaaa
     7261 aggcggttct atactccgca aatctgcaaa tgttactaaa tcaattattg gacaggttga
     7321 taaactttca ggcggggctt taactaaagc attgaatgaa gacccacgaa ccagagcaat
     7381 gttaacaggt gttgatgttg tcgctaatta ataaactcaa gtaaataaaa tattattata
     7441 cattatatat acaatgtcta ataatagtaa tgctcctttt gtaagttcta aaaaataccc
     7501 acttgttgga ggcataagca atagtccatt taccgaccag agagcagttg aggctggtgg
     7561 cggtagtggt ggtttaggaa atgtgattta tgatggtgtg accctttcag ttgatgatgg
     7621 ggctgggtca tcaattattc aagatataga ccaaggaatt gaggatttta caataagaaa
     7681 tgacgcagga gaaataacat taaatagtac aactggtgtt actattagtg ctgaaaatga
     7741 aaacatattt cttaatactg aaaaagaatt tgtctgtaca aacactaaaa caacggctgg
     7801 tgaattattt aaatgggtaa atgacctcga tgaccccctt attgataatc caacttttaa
     7861 actgtcacgc gttggaactg gcgcaactgc aacagatatt atcatatgtg aaaatattga
     7921 gttggttact ttcgctggta ataattcggc ggtagagagt aagcccttaa taagattttc
     7981 acaaattgct gggcaaaatt ccgaagttag atttgaaaat aacccaacag tcgttggtga
     8041 tgtgttacgc tacgctggcg gtactatccc cagacaattg gaatggcaac cgttaaatgt
     8101 agaaaattta ataaaacctg taaatccgct accatatgaa caggatacaa cccgtgtttt
     8161 taatactgga acagatgcta caagaggtaa tgttgtgcaa ttatttgcat ctactgtcag
     8221 ttctggtggt acatttacaa atacgatgac gctcgaaagt ggtccagatg aagataaatt
     8281 taatattctc atgaattcta caaaggatga atggtttaat ataacatctc aaaatgttgg
     8341 gtcaggtact ggaacatttg taacggagtt taaaataaat gcgagtactt atctccaagg
     8401 tgctggaaat cccaagccta ctgggcgttc atccgccatg atttttaaca actttataga
     8461 gtttgatttt gctggtggtg tcccccatac atccccctta tttgcttttc gttcgcaacc
     8521 atcaggagta ggtggcgagt attatcaatt tttagcaagt gttccttcga ttgatggagc
     8581 acctattgta cccaatacac cagttcaaaa ttccgtttta acggtggtga gcgggttagg
     8641 gactattgct tctccgtata tcatgcaatg gattgtacca agcggaggag gtggtggaaa
     8701 tttaaacacg ttggatattg agtatgatac atcgtcatca actttagtat tatccgaccc
     8761 tgttgatggt attatatcaa caacgcctat tgtgagtggt agaactatac ttattgaatc
     8821 tttagtggta aatggacaag gaacgtttag cgtgtttggt ttgagtaaca ctacatttcc
     8881 gcctcctgct tcaacatcca ttgttggtaa taatccgcct aatgttcctt tgggttcatt
     8941 gggtgaatct ctctggacag ttggtaatac ttttagggtt acaattggag gtaaaataaa
     9001 cgacttcgat aataacgaca atttagttta tcaagtaata tccaataggg ggcagacaag
     9061 tcaaaatatt ttaaatacat tcagccttga attatcaagt gttttaaata ccgcgtttgg
     9121 ttttacttgg gttgtacttt tcactgtaag gacgcttaat gctggtgccg ttctgggtac
     9181 aatagcgact aattcaaatt ttacatatac cgacgaccaa tttaaacctg agaatgaagg
     9241 ggctattgta tcgaacgtta atgcatcgtt tgatacatca atacagcaat atctcgacct
     9301 taccttacgc tttccatctg ctggaaattc tttaactgtt acaacagcgg ttattgaaag
     9361 aatatattaa aaaaatatat ctacaactat tatatatgaa tattcctttt agaaatgagc
     9421 aacagccttt ttttcaaaat caaatgggta acgcaggaaa tggcggaaaa ccaaatcctc
     9481 ctacaattcc agataatcca acaggaatgc gaccaagggt aaatttttca aaagatttta
     9541 taattggtgg ttataataat aatttagaat cgtatgtatc acctacgaat tttaatcaat
     9601 attggaatga caatttttat tcaaataatc ctataggcat aggtaaaaaa tggacaagcc
     9661 caggcggttt ggttggtttg ggtggtaatg gcaataatca gggcggggct ggttttacac
     9721 cgaaccgttg gtcaccctat gatgtttcaa gcctcggagt atctggtgga acaagtcaaa
     9781 catacccata taatgataat gatatttata ttgatggagg atcaaggcgt gtatggtcat
     9841 tgcaggataa tataaatgaa ggcgttgaac agaacgtaca aagtgcagag cctgaaaaat
     9901 taccatcagt ggatgaagtt gaaatggaag ttcaaaggct ggtacgagaa atgagcgatg
     9961 accaaaaaat atcattcgta taaaaaatta tgaaaaatta atatatatag taaatatata
    10021 atgtcatctt cttttgcatc tcgtgaatca agctcttctc tgttcgttcc tgacgctttg
    10081 aaattctatg ttaatcgttt atcgttttct aaaaatcgag tccgcctaca ggctttaagt
    10141 agtcaaaggg cctcaagttc ttctcaaatc atcgtacggc ttccgtccaa tactatgata
    10201 aaccttgcaa gtttaacaat gactggttcg gttcgggcta caattgcctc tgctgtcgca
    10261 ggtgaaggcg tcgcattgcc gaccaattgg gactactctt ttattgagac cctaagcctc
    10321 atagcaaacg gaggcataat tacgcaaccg tttacgaatt ataaattgct tggtaatact
    10381 ttgaatgatg tttatggttc taatgctaaa gttttctctc gttctggtct tcaggggtct
    10441 ctaccatctc cgctaattga ggtttcaggt atagtggcaa gtgaggaaca gcaatatgtg
    10501 ccatttagta ttaattcatg gatttcagca acgcagacca tggcaccttc ctatattgct
    10561 actaacttac ttggtgacct tgaattacgg ctaactatgg cggatacatc cattttacaa
    10621 actggtacta ctgcggacgg taaacctaag gcaggactac aacagcgtgc aaattgggac
    10681 atgaaagaca ttaactttta tgttgaaact tgtagtcttg attcagttgt attggatcaa
    10741 gcaatccagg ctaaactcgc ttctggtgaa ggtatcaatg taccatttga aaatgtgttt
    10801 tccttttcac aaaccaacgg cggagatagt tttaaccaac gtttcagtgt ttcgtctcaa
    10861 agtattaata aaattgttgc cgtgtctcaa ctacaatcag acctttcacc gccacaaggt
    10921 gatgacggaa gcggtgataa tcgtcttgga caacgtaaat atgttaatgg tattccacag
    10981 gctctacgac gtaatgtatg cggtgctaca caggctcaat tttccattaa taatcagtac
    11041 tcgcctaatt accaaatcaa ttcggaactt ggtgctggtt acagcccagt tgatggaact
    11101 tctgctaatt atcaaatgtc gtctgggctg gttgaaacgg tggcagctat ggatattcca
    11161 gattatgatt atgattgcgg tcataaatta acatctacta cgcaaatgcc gtttgaattt
    11221 ttgggcggtg gtgctgttgt tggtgctaat agtgaaatta ctgggtatat tcaacctcct
    11281 tcctctcaaa ttcttcaaga acccgatgct ggggcagttg atcaaaatgc ttccgtatgg
    11341 tttgagccat atgtttataa atcagggatt gatacctatt tagaagataa atatgtcgtt
    11401 gcaacatctt ttgatttgga tgtatgcgat aaagacaggg tcatctcagg tgttaatacc
    11461 atcggaagca acgctcaact gttttacaat gtggtaggcg gtggtagagt gcctactgcc
    11521 acaggcggta atgcgaatgt ttctaatatt tttgtcatct gtacttccat ggttcaaatt
    11581 tacgctggta gtgccttgaa gattattcag taaataaaat aatacatgta tattgactta
    11641 aagacatata tatatagtat attataaaaa acatgagaac ttttgaatat tttgataaaa
    11701 aacttggtgg tgatgtttgg gggaaagtaa atgactattt acaagaagat aataaacaag
    11761 ttaaaaaaga cttagttttt ggactgcatg aatatttttt ttatcatcaa tatgatgaag
    11821 ataaaccgca ttttagagcc tgcgaccgtg attatgaata tgatgaaaac gggcgtgttt
    11881 tgtgttttat tttttacgat gattcggaat gtgaatatta ttaaatcata gatataaata
    11941 tgaccctatg aacgggtggc tatgaatgaa ccaaagtatg aaaccatatt ttgaaataat
    12001 aagattattt caaaata
//
LOCUS       PLV-SAF5               16458 bp    DNA     linear   ENV 08-AUG-2015
DEFINITION  Uncultured polinton-like virus clone SAF5.
ACCESSION
VERSION
KEYWORDS    ENV.
SOURCE      uncultured polinton-like virus
  ORGANISM  uncultured polinton-like virus
            Unclassified.
REFERENCE   1  (bases 1 to 16458)
  AUTHORS   Yutin N, Shevchenko S, Kapitonov V, Krupovic M, Koonin EV
  TITLE     A novel group of diverse polinton-like viruses discovered by metagenome analysis
  JOURNAL   Submitted
COMMENT     ##Assembly-Data-START##
            Assembly Method       :: Geneious v. 8.0.2
            ##Assembly-Data-END##
FEATURES             Location/Qualifiers
     source          1..16458
                     /organism="uncultured polinton-like virus"
                     /mol_type="genomic DNA"
                     /isolation_source="marine metagenome"
                     /clone="SAF5"
                     /environmental_sample
     gene            complement(151..3681)
                     /locus_tag="SAF5_01"
     CDS             complement(151..3681)
                     /locus_tag="SAF5_01"
                     /codon_start=1
                     /product="Tlr helicase"
                     /translation="MAITRGIRTKLEKYGLNLPHKRNTRAYKKILSENNWTEEQYTRYLKDVTKRYDTKLKSIAKTVQDTKYRQEIAERNKVRHIGSILVRFLITKDRRADNGDRSANEESEKYLKGQVEFLPDILDENGAKLQQVREFHSIPFNKKVSSKKEINQVVNYLVSKLYDKIMGRNYVIDVEIENQSQSIHTETNVPLENIRMKQSGSYMIDGYDKQEWDTNTNRCVYDYIIHRYGDIKGFKKSCTYEKLEEIFDNGNSLVEGVNTGGIRNFCRHFNICLHALDDEEKRFMHFVPFKVRKDLPAMIFRISNGHFYPVPQKKVQSILTINYIIDADCDTVYNIKKDDKKEKVPIENVVVLEDTNPMLEISKCIRETNTLPTKRIIVKDGVIQSYELNNITYCINQNIPMTKKLCENMKIDYTGQSMGNILNLIIEETIKILPKSTHNPHVFDTLLIANANRTHNGLIDKSYERLLNNPNTIARDINKCYGSIMYNPLTKWIRYDFNDCWEKYDGKLKLGLYYVRTEDTRLFHKSDIYSNCIIEKAMTTNIDFEIEYQLIPKYQEKKNMFKLVIDKILEYSKGDKNIYKLMINMISGMCGKTKRSAGNYKINKDINQIFQFLHKYPDMDTVIHQIPETDFYLYGAEKEMKITENNLAMYFQIIDQANIKLFDMVQDMRGTLIGRKVDCAVVHYGKYDEKPKLQNSTKWGGNQECHIPVLKKQQEFKSKDYKFKVDDWKDWNIQDSDDWEKIKNILVNEGGLLLQADPGTGKTYTAKNIASVLDKVRKIAPTNKASLNLKGSTIHKFLNMDIEGNISTRQLNRIKRNYEYIIVDEISMITKELWRRLVFLKQATGVKFLLLGDDFQLPPVEDEKVEDYFNHPAVKYLCHNNRNVLKVTKRFDMDLKNELNTLKYTDKNIDISKYPFKDTSINIAYTHKTRKMVNKKWNDKLKPNDALFIPVREDDDKGQYMHIYEGLPLIARENDNKNGLYMNNETFVVSDYDNKYVRVYSERVDDNDKVYINAMEVEIDKVQKTFYLNYCSTIHKVQGDTINKQFTIWDWNHPCMTRKAKYTALSRATCCKNISIVGKYEVDDYNDKKIQEKLNSYILSDKEKGFDNDLTIEKVKKLIIKQNSTCNICNCDLKFNYSSNDRQQFSVDRIDSRMGHLCSNVQMLCWGCNSSKGARF"
     gene            complement(3774..4043)
                     /locus_tag="SAF5_02"
     CDS             complement(3774..4043)
                     /locus_tag="SAF5_02"
                     /codon_start=1
                     /product="hypothetical protein"
                     /translation="MTDIKPNRVSVKDMNEEQKKEHRRKQNREYQAKKRLDPEFAEKQRQLMRNYRQTEKYKEYNKKHCAENYQKTKDTIRDLKLRVQILEGY"
     gene            4245..4604
                     /locus_tag="SAF5_03"
     CDS             4245..4604
                     /locus_tag="SAF5_03"
                     /codon_start=1
                     /product="hypothetical protein"
                     /translation="MTDIIPPQDPQIISPEDEIDETLVKKLINKKEIRLLFPYADRAEMKKLGARWNAVKKIWYYPSVDGQIPAELIPFKCNDIHIEYEDKEYWKSVLPSMRWEDPRKRWVVNERDYRIFCNL"
     gene            complement(4601..5206)
                     /locus_tag="SAF5_04"
     CDS             complement(4601..5206)
                     /locus_tag="SAF5_04"
                     /codon_start=1
                     /product="hypothetical protein"
                     /translation="MPNSGTEVKDFGTIKQLLASKTGGKTRDMRHYFYILQMPKCGAYRIKIGKSSNIYARFKYYQEHFHGDTVFIKDLRHFPNTEARFDSGKSQAMKLYALYEREAGYWLREFNKEKTKTGLGILTEWFDEDVSNKLMKKYEKFPDEFQKMKFDKTIKRQGLRSQTPYNVSDDEKSSSESETDEEPIIIRKSNRSKKKVIRYKP"
     gene            complement(5216..5506)
                     /locus_tag="SAF5_05"
     CDS             complement(5216..5506)
                     /locus_tag="SAF5_05"
                     /codon_start=1
                     /product="Tlr6F"
                     /translation="MQVKFAKSDRDGKKMKAVFYDGDKKVKTTHFGLDTGSTYIDHKDEDKKKAYIARHSKNNENWNDYQTAGSLSRYILWNKTSLKDSINDYKKKFNLN"
     gene            complement(5487..6050)
                     /locus_tag="SAF5_06"
     CDS             complement(5487..6050)
                     /locus_tag="SAF5_06"
                     /codon_start=1
                     /product="Guillardia theta G-protein homolog"
                     /translation="MDLSEKANNLLEKCEAMSLLCTKANYFWSIMNMIFKIPLILTSSVMCILNSFDDDKGGMKIPNVVVNGVSVLILSLQSNLKVPEKVELFKSLSDQFLLLSHQIDKYEENEITKDIVNNLTDKYDGLVQQVNFSEIPRKYKIEVITLWDKEQKSLPLSLNGVSGIRINKKRFSNHNSGAVIGHAGEIC"
     gene            complement(6078..6404)
                     /locus_tag="SAF5_07"
     CDS             complement(6078..6404)
                     /locus_tag="SAF5_07"
                     /codon_start=1
                     /product="hypothetical protein"
                     /translation="MGFGSLIGKAFSFGMKNAPKIGRAFGSIAEGSKKFGQIVEGGRKFGSVIDSVSGNKGSKFYKDADALAEKAGQISNLVGQNAGKAEQSIQRIGKAFMPRQNPATEGYV"
     gene            complement(6451..7290)
                     /locus_tag="SAF5_08"
     CDS             complement(6451..7290)
                     /locus_tag="SAF5_08"
                     /codon_start=1
                     /product="Minor capsid protein"
                     /translation="MSKNKINVYISSKNYNKPNDFEVSFPTSLIKCDPKTEYIVLNVNGWIMKNEFYNIQSINNKYKMQIENTVINFELPIGNYNVIELEKILKSQLSAFLNVEYDTYLNKYKFTNNVLTNKIIKITSISANDFIGFDNMVENIISPTEFIYSSNPINMAGDELVVLSIPNIQKSYPVIDDFKTGIMKSSDIIAFLSIDQAPFGLLQYSNQDGGDSFSYRLENTEIDTLRLVCKNQNLEDIQVGNYQLNLQFEIHPKVNEFTVLKKIERLVSNIFQFLGKDIE"
     gene            complement(7283..7738)
                     /locus_tag="SAF5_09"
     CDS             complement(7283..7738)
                     /locus_tag="SAF5_09"
                     /codon_start=1
                     /product="hypothetical protein"
                     /translation="MINNKQYRFTLFTNRDCTIENTPEGHGRVFKFLMNMGSRLEQNKEYKMTLESVSSFGIIDQDTLVIRCPNVMGKYFYNNSRESAPIIYAGSVSHNNSSLDLFSYDVDANIMMGDFTLILDNGFGANPNVDLGIADDTEFVITFLLTEYRNE"
     gene            complement(7764..8030)
                     /locus_tag="SAF5_10"
     CDS             complement(7764..8030)
                     /locus_tag="SAF5_10"
                     /codon_start=1
                     /product="hypothetical protein"
                     /translation="MELNNNNQDTDTNIEDTDRYQFLMEESVRQYPDACIWMVHCAVCEQMLEEQGIEVDENDVNEMKHLYCKKLEYDDMIKATNDITLNEN"
     gene            complement(8017..8946)
                     /locus_tag="SAF5_11"
     CDS             complement(8017..8946)
                     /locus_tag="SAF5_11"
                     /codon_start=1
                     /product=�Packaging ATPase�
                     /translation="MIEEKSIPNWDNKPVPIKDKVKYPQVKDENAPKNFYVSIFCGSRGTGKSFQLSKMLKSVEEKGTYTPDGQKIHNRILLISPTAFSPSNNCFRCLNIDWENDIMEDYDEDEFKGKIQEIKQDHEDAKEYRNYCRCYKIFEKIEDPNKMRMEDMMTLYAKDFQHPDEIDKPKYPDFITTIILDDLLGSKAFKLGRNYLTNCIIRNRHTAGGLNFCIAVQAINSVPKNVRLNANFISVFKFANKQSVINDIMPNLSAWVSEEDLTELYDFATKEPHSSLIVDMTNGTPIFKKNFDKLITLKKKSLDKIDGVK"
     gene            complement(8981..9547)
                     /locus_tag="SAF5_12"
     CDS             complement(8981..9547)
                     /locus_tag="SAF5_12"
                     /codon_start=1
                     /product="Guillardia theta C-protein homolog"
                     /translation="MSEYNEEISDSLVETVKPKKPRTPAQEEAFKKMLEKKQEINRIKKEHTAVMKQEKNMEKSQALKEKEIKTKQIQQKLTEYRTDDDEEIEEPVKKPKPRKKAVKKIVYEDPSSSSDEEIIVVRPKKSKSKKKKKKVIVQEESSSEEEEIQKPARNNNISQNVDRTAQDQLKFDLQSERIHSAMRSLGFI"
     gene            complement(9587..10045)
                     /locus_tag="SAF5_13"
     CDS             complement(9587..10045)
                     /locus_tag="SAF5_13"
                     /codon_start=1
                     /product="hypothetical protein"
                     /translation="MARVDSCFKSQRPLQDFGNDKTYWYDLNKNRDMDFKKRLDFDSIQYTSTRVKNSDFNPAFYGKSNRIALRRDLIEELESKQHPNNPYPNLTLEEQYSLIPRAMCGRYGSTLTDPKSINNGMGNIDKRLNKLTAEQLAKSKVPMPQPSGKVIW"
     gene            complement(10114..11574)
                     /locus_tag="SAF5_14"
     CDS             complement(10114..11574)
                     /locus_tag="SAF5_14"
                     /codon_start=1
                     /product="Major capsid protein"
                     /translation="MSYPKNLGTKLNYLTNYSTNSVKLNMDNSITELDNISSGARMQFTLPPNSLVDLSSFSIHAQFETTPATSAGNATRPYYLTRNVMSMVRRLTVEIGGQTVSDIQDYNLINQIFSDYQFGIEGSSKKLLSNYDPLDKRNTIGGQQSALSAIANANAVNLRVDRRPICLSQFLGFLGGGAGIKYLDTQLTGTIKITMELAPASHILWRPRPVAVDGITAIGAAADNGNDAVIDGTYKLSSVYATIKKCSIDDGVYFASVASALQAGIPFEYKYNHFQTTKSNVTDGNLTMRYEIMSNSVDLALLTFYNDGRETFGEMVDSANLGSNGETDILAANVLAPKCSGKSLALAGKQSSFSSQYFRRVGTHIDTTKFFINGERLPQYDMKNPQCYNQSLIDFGIHDDTANGIFWGINSYETWQKYYWIASARLSHICNDDTFVSGFNANGVPLTLSVETTAVAGAGVNKHGQLFVMTSEVLQVYAGRQVNRVK"
     gene            complement(11621..12964)
                     /locus_tag="SAF5_15"
     CDS             complement(11621..12964)
                     /locus_tag="SAF5_15"
                     /codon_start=1
                     /product="hypothetical protein"
                     /translation="MPTYSDIVKNPRIPRENAGSQANNQNKRRVYNKSNTQRKKQTNTRKPNQPQPPFNFNLYVGNMPSGSNNGIPQILADRALLGLMNSQNIPIGGQNPVNPLPAQPPPVPHILGGGFHADDRQQLVDIVEAQRIFYDEQNNIRNAINNNAFNQERQNQLRDELLANQNNSREYLELVSNQTRQTLDNLRQQTFNTSMNGMRSRRLIETVNNRTTDLENTINTSREEHKKNMEKIQTMFNIMLTPTNDRKALNEAYNKNREELRNNPQGVLDVIFANKERGAPRQSPENEDIEAGARLRTPENFATPLTTPRTEPRTEFSKRTGQTPQGTNFSKRLDMAAGGTTGTSSDNAEISNARNEMVNENTNDISQMDGVDSDDENTDIRNARNEMTNIYVNPTPPRQRFAFQLDDEVTLNTGGAERMEQGMDTSAITDDARPVMNQSGMFLDDSD"
     gene            13012..13185
                     /locus_tag="SAF5_16"
     CDS             13012..13185
                     /locus_tag="SAF5_16"
                     /codon_start=1
                     /product="hypothetical protein"
                     /translation="MDSQKKLDYNKKLKDRYNYDEDYRERKKQIAINHYYRKKYPKFTMSIENQTKILYFD"
     gene            13193..16456
                     /locus_tag="SAF5_17"
     CDS             13193..16456
                     /locus_tag="SAF5_17"
                     /codon_start=1
                     /product="hypothetical protein"
                     /translation="MSYVAGTGLFTNSININIDQIEVNKNDITALNTNLGNFIIDTGNNFQDSSNYVKITSNILDDKIEDTSNYVLSTSNILDDKIEVLTNVLNGYQDENGYNVGVIDVLNGYTDLDGNEVKGNTERITNLEPIVLENTNNIAGINNVINGSIDRDENGSAYLDEEGNISYTAGIIDLIQGYYTKTTDENGDIVNNEQNLVDGLYQDIQSLRDKDQQQDIQGYVVLGAQAAFEGYKWAVAKAKNGGWFGSKLNAYQELGESQFNTFAGNSAEEIIGELNNMVSVYRYDAINNEAGIHTDPITGYKLLVGGKTKIEGNLEILETGTTYLNVKDYLKIKGVKADDVLKIDTTNKLLELSYLNSHFTKDANNNLKLKIHQTSAIKVDADGLQVDVDAYHFDKANGQIKLRLKTNSGIKESGFDGFEVHLKQNGGISKDEHGLYLKNLIDTFDNQSLEKDTSSNLFVKLKQSGGITKDNEGLKLNYQIDAIDTNTLSKGTDNKLSVKDDVFHPKITQINNTTSTIQENSKLEFNTEKSILTFTEGYKIKTYRDEAKVYAGLDSTNSDTNKGAKQYSNDSQSYATDSQKHAGLHSSNDNSNKGAKQYSVDSETHATNSQKYAGLHATNGPANKGAKQYATDAGTSASTSTTAAGNALRSEGSAWTAASVATGSAGVSALVSIGNALFDNGGEVQVSAVPIVAPLQIQTNPITDEGAIGLNINQYELKSNDWDLSLHEYYSSLIDWKPPSNEETGLKVNLKGKTGEGIVDFLNNVSSTLDGGEQFNDDLIGTIPDTFESIFKFDDTVGGTNGVANGEQFKRRIHYQTAGIFDSNPTQLSVGFYTAITNFQLNRNNYYLPEGGGGHEILFSTCNTGAQSYNDDGDNGIVIKFQTGRSGPMRIRCDIRWTDDNGNDRFDIIDDEWYYYLGNDNYSSSTHLELDDEFVKDQYHHYFFSFIIDTPQIRIVFYLNHQKYAVGLKNISDGNHFRNTEYHIIGGYNIAHSGIARTPLSGQFWSGNAADIKIYNNYIEADTLASISDAYINGDAPSKPKIFADRIKLNPNHFQVNSEAGLEINDSFTGYQLPVATTSTLGGVKQGD"
BASE COUNT     5339 a   2553 c   2188 g   6378 t
ORIGIN
        1 gtcatatatc ttaacgaatc tcaaaaataa acctatcatt ctcgtcttaa ttcatatatc
       61 cacttccaat atttttgttt tttggagaac agatttaagc gtttaatcat tatatattta
      121 cataaatatt tttaaaaaat aaatacttaa ttaaaatctc gcacctttac ttgaattaca
      181 accccaacat aacatttgaa cattactaca taaatgcccc attctactat caattctatc
      241 tactgaaaat tgttgtctat cgttagatga ataattaaat tttaagtcac aattacagat
      301 attacaagta ctattctgtt ttatgattaa ctttttaact ttttcaatag ttaaatcgtt
      361 atcaaatcct ttctctttat ctgatagtat ataactattc aatttctctt gaattttttt
      421 atcattataa tcatctactt cgtatttacc aacaatactt atatttttac aacaagtcgc
      481 tctacttaat gctgtgtatt ttgcttttct agtcatacag gggtgattcc aatcccaaat
      541 ggtaaattgt ttgttaatag tatcgccttg aaccttatga attgtactac aataatttaa
      601 atagaaggtt ttttgaactt tgtctatttc tacttccatc gcattaatat atactttatc
      661 gttatcatca actctttcac tatatacacg aacatattta ttatcataat ctgatactac
      721 gaatgtttca ttattcatat ataaaccatt cttattatca ttctctctag caattaaagg
      781 taatccttca tagatatgca tatattgacc tttatcatcg tcttctctaa caggaataaa
      841 caaggcatca tttggtttca atttatcatt ccatttttta ttaaccattt tacgagtctt
      901 atgtgtataa gcgatattga tagaggtatc tttaaaggga tatttggaaa tatcaatatt
      961 tttatctgta tatttaagag tatttaattc attcttcaaa tccatatcaa atcttttagt
     1021 tacttttaaa acatttctgt tattatgaca aagatattta acggcagggt gattaaaata
     1081 atcttctact ttttcatctt caactggtgg taactgaaaa tcgtccccca acaatagaaa
     1141 tttaacacca gttgcttgtt taagaaaaac taatcttctc cataactctt tagtaatcat
     1201 agaaatctca tcaacaataa tatattcata atttcttttt attctattaa gttgtcttgt
     1261 agaaatattg ccttcaatat ccatatttaa aaacttatga attgtactgc ctttcaaatt
     1321 tagacttgct ttattagttg gtgctatttt tctgacttta tcaagaacag atgctatatt
     1381 ttttgcagta taagtttttc cagttccagg gtctgcttgt aataataaac caccttcatt
     1441 aactaaaata tttttgattt tttcccaatc atcgctatct tgaatattcc aatctttcca
     1501 gtcatctact ttgaacttat aatctttact tttgaactct tgttgttttt ttaaaacagg
     1561 tatatgacat tcttgatttc caccccactt tgtactattt tgtaatttgg gtttttcatc
     1621 atatttacca taatgaacta cagcacaatc tactttacga ccaatcaaag tacctctcat
     1681 atcttgtacc atatcaaata atttgatatt tgcttggtct attatttgaa aatacatagc
     1741 aagattattt tctgtaattt tcatttcttt ttccgcacca tatagataaa aatctgtttc
     1801 aggtatttga tgaataactg tatccatatc aggatactta tgtaaaaact gaaatatctg
     1861 attaatatct ttgttgattt tataattacc agcactgcgt ttagttttac cacacatacc
     1921 tgaaatcata ttaatcatta acttgtaaat gttcttatca cctttagaat attctaatat
     1981 tttatcaata actagtttga acatattttt tttttcttga tattttggga ttaattgata
     2041 ttcaatctca aaatcaatat tagttgtcat cgctttttca atgatacaat tagagtatat
     2101 atctgattta tgaaatagtc ttgtatcttc tgttctaaca taatataatc ctaattttaa
     2161 tttaccatca tatttttccc aacagtcatt gaagtcgtat ctaatccatt tggttaatgg
     2221 attatacata atactcccat aacatttatt aatatctcta gcaatagtat taggattatt
     2281 caataatcgt tcatacgatt tatcaattaa accattatgt gttctatttg catttgctat
     2341 taataatgta tcaaatacat gtggattgtg tgtagatttt ggtaatatct taatagtttc
     2401 ttctataatt agatttaaaa tatttcccat agattgacct gtataatcaa ttttcatatt
     2461 ctcacacaat tttttagtca taggaatatt ttgattaata cagtaagtta tattatttaa
     2521 ttcataagat tgtattactc catctttaac tattattctt ttagtaggta aagtattagt
     2581 ttctctgata catttagata tttctaacat aggattagta tcttccaata caaccacatt
     2641 ttcaataggt actttttctt ttttatcatc tttcttgata ttataaacag tatcacagtc
     2701 tgcatctatg atataattaa ttgttaatat actctgtacc tttttttgtg gtactggata
     2761 aaaatgcccg ttactaattc taaaaatcat tgctggtaaa tcttttctaa ctttgaatgg
     2821 tacaaaatgc atgaatcgtt tttcttcatc atctagtgcg tgtaagcaaa tattaaaatg
     2881 tctgcaaaaa tttctgatac caccagtatt aacaccttca actaaactat taccattatc
     2941 aaatatttct tctagtttct cataagtaca agattttttg aaccctttta tatctccata
     3001 tctatgaata atataatcat atacacaacg atttgtattt gtgtcccatt cttgtttatc
     3061 ataaccatca atcatatatg aacctgattg tttcattcta atattttcaa gtggtacatt
     3121 ggtttcagtg tgaatagatt gagattgatt ttctatttca acatcgatga cataatttct
     3181 acccataatc ttgtcgtata attttgaaac taaataattt actacttgat tgatttcttt
     3241 tttagaagaa acttttttat taaatgggat actgtgaaat tctctcactt gttgtagttt
     3301 cgccccattt tcatctaaaa tatcaggtag aaactcaact tgacctttta aatatttttc
     3361 agattcttca ttagcacttc tatctccatt atctgctctt ctatctttgg taattaaaaa
     3421 tcgaactaaa atgcttccta tatgtcttac tttatttctc tctgctattt cttgtctata
     3481 tttcgtatct tgaactgtct ttgcgatact ttttaatttt gtatcatatc tttttgtgac
     3541 atctttcaaa tatcttgtat attgttcttc agtccaatta ttctcactca atattttctt
     3601 gtatgctcta gtgttgcgtt tgtgtggtaa atttaaacca tatttctcaa gtttcgttct
     3661 aatacctcta gttatggcca tagttatatt aatataatat attattctat attatactaa
     3721 gataataatt cttatatcgt ttatacgaaa tttaaaaaaa taatcatttt tttttaatac
     3781 ccctccaaaa tttgtacccg aagttttaaa tcccgaatag tatcttttgt tttttgataa
     3841 ttttctgcac aatgtttttt attgtattct ttatattttt ccgtctgtct atagtttctc
     3901 attaactgtc tttgtttttc agcgaattca gggtctagtc ttttttttgc ttgatattct
     3961 ctattctgtt ttctccgatg ttcctttttt tgttcttcat tcatatcttt aacagatact
     4021 ctgttaggtt taatatctgt catattactt attatattat aagatattct ttatatatct
     4081 tttaaaacaa tcattttttt ttcaagatac atatatttat gttttttatt atgaaactcc
     4141 ctgaatacat ttaaataata cctcttacaa atatcacaga agaaataatt cattctattt
     4201 tctgcgaata tttttttaaa taaaaatatc cagtatatat aagaatgacc gatattatac
     4261 ctccccaaga cccccaaatt atatctcctg aagatgagat agatgaaaca ttagttaaaa
     4321 aactaataaa caaaaaagag attcgtttat tatttcctta tgctgataga gcagaaatga
     4381 aaaaattagg tgctagatgg aatgctgtta aaaaaatttg gtattatcca agtgtagatg
     4441 gtcaaatacc tgctgaatta attccattca aatgtaatga tattcacata gaatacgagg
     4501 acaaagaata ttggaagagt gttttaccat caatgaggtg ggaagaccct agaaaaagat
     4561 gggttgttaa tgagagagac tatagaattt tttgtaatct ttaaggttta tatcttatta
     4621 cttttttttt gcttctatta cttttacgaa ttataatagg ttcttcatct gtttctgatt
     4681 ctgaagatga tttctcatca tcacttacat tataaggagt ttgacttctt aaaccttgtc
     4741 tttttattgt tttatcaaat ttcatttttt gaaactcgtc aggaaatttt tcatattttt
     4801 tcatcaattt atttgataca tcttcatcaa accattctgt caatatacct aatcctgttt
     4861 tggttttttc cttattaaac tctcttaacc aatatcctgc ttctctttcg tatagagcat
     4921 ataatttcat tgcctgagat tttccactat caaatcgtgc ttctgtgttt ggaaaatgtc
     4981 ttaaatcttt tataaacact gtatccccgt ggaaatgttc ttgataatat ttaaaacgag
     5041 cataaatatt tgaactcttg cctattttaa ttctataagc accacattta ggcatttgta
     5101 agatataaaa ataatgtctc atatctctcg ttttaccgcc tgttttagaa gctaataatt
     5161 gttttattgt tccaaaatct ttaacctctg taccactatt aggcatctct taacattagt
     5221 tgagattaaa ttttttctta taatcgttta tactatcttt aagactagtt ttattccata
     5281 gtatatatct acttaaactt ccagcagttt ggtaatcatt ccagttttca ttattctttg
     5341 aatgacgagc aatatatgct ttttttttat cttcgtcttt atggtctata taagtactac
     5401 cagtatccaa accgaaatgt gtcgttttga ctttcttatc accatcatag aaaactgctt
     5461 tcattttttt accatctcta tcagatttag caaatttcac ctgcatgtcc aataactgct
     5521 cctgaattat gattagaaaa tctttttttg tttattctaa tacctgaaac accattgaga
     5581 cttaaaggta aagatttttg ttccttatcc cacaaagtta taacttctat tttatatttt
     5641 ctgggtatct cactgaaatt gacttgttga actaatccat cgtatttatc agttagatta
     5701 tttacaatat ctttggttat ctcgttttct tcatatttat caatttgatg acttaataat
     5761 aaaaactggt ctgataatga tttaaataac tccactttct caggtacttt taaatttgat
     5821 tgtaaagaca aaatcaatac cgatactcca ttcaccacaa cattgggtat tttcatacca
     5881 cctttatcat catcaaatga atttaaaata cacattactg aacttgttaa aattaaaggt
     5941 attttaaata tcatattcat tatactccaa aaataattcg ctttagtaca taataaagac
     6001 attgcctcgc atttttctaa taaattattt gccttctctg ataaatccat tataactaat
     6061 aaatggaaat agaaaaatta tacatatcct tctgttgctg gattttgacg aggcataaat
     6121 gccttaccta ttctctgtat tgattgctct gctttacccg cattttgacc gacaagatta
     6181 gaaatttgtc ctgctttttc cgctaacgca tcagcatctt tatagaattt agaaccttta
     6241 ttaccactga cgctatcaat aactgaacca aatttgcgtc ccccttctac aatttgaccg
     6301 aattttttgc taccttccgc tattgaacca aaagctctgc cgatttttgg ggcattcttc
     6361 ataccaaaac taaatgcctt gccaattaat gaaccaaaac ccattattaa tttgattatc
     6421 taatatagaa aaatattttt attatttttt tcattctata tctttaccta aaaactgaaa
     6481 tatattactt accaatcttt ctattttttt taaaacagtg aattcattaa cttttgggtg
     6541 aatctcaaat tgtaagttta attgataatt accaacttga atatcttcta aattttgatt
     6601 tttacatacc aatctcaatg tatctatttc agtattttca agtctatatg aaaaactatc
     6661 tccaccatct tgattgctat attgaagtaa tccaaaaggt gcttggtcta tacttaaaaa
     6721 tgctataatg tcagaactct tcattatacc tgttttaaaa tcatcaatta caggataaga
     6781 cttttgtata ttaggaatac ttaaaactac caattcatca cccgccatat tgatagggtt
     6841 actgctgtat ataaactcag taggtgatat tatattttct accatattat caaaacctat
     6901 aaaatcattc gcactaatac ttgtaatttt tataatcttg ttagtcaaga cattattagt
     6961 aaatttatac ttgttcaaat aagtatcata ttctacattt aaaaaagcac ttaactgact
     7021 ttttaaaatc ttttctaatt ctataacatt ataattacca attggtagtt caaagttaat
     7081 tacagtattt tctatttgca ttttatattt attattgata ctttgaatgt tataaaactc
     7141 gtttttcata atccaaccat ttacattcaa gacaatgtat tctgttttag ggtcgcattt
     7201 tatcaaacta gtagggaaac tgacttcaaa gtcatttggt ttattatagt ttttactact
     7261 gatatataca ttaattttat ttttactcat ttctatattc tgtcaataaa aaagttataa
     7321 caaattctgt atcatcagca atacctaaat caacatttgg atttgctcca aatccattat
     7381 caagtattaa tgtaaaatct cccatcatta tatttgcatc tacatcatac gaaaataaat
     7441 caagtgatga attattatgc gatacagaac cagcataaat tattggtgcg gattcacgac
     7501 tattattata aaaatattta cccatcacat tggggcatct tatgactaag gtgtcttggt
     7561 ctattattcc aaaagaagaa acactctcta atgtcatttt atattctttg ttttgttcta
     7621 aacgacttcc catattcatt aaaaatttga aaactcgtcc gtgtccttct ggtgtatttt
     7681 caatagtaca atcacgatta gtaaataaag taaatctata ttgtttatta ttaatcatat
     7741 ctataaatta aaaaagaaaa aaattaattt tcatttaagg ttatatcatt tgttgcctta
     7801 atcatatcat catattctag ttttttacaa tacaaatgtt tcatttcatt aacatcattt
     7861 tcatcaactt caattccttg ttcttccaac atttgttcgc aaactgcaca atgaaccatc
     7921 caaatacaag catcaggata ttgtcttaca ctttcttcca ttaaaaattg atatctgtca
     7981 gtatcttcaa tattagtgtc ggtatcttgg ttattattat ttaactccat ctattttatc
     8041 taaagatttt tttttcaagg taattaattt atcaaagttt tttttaaata ttggcgttcc
     8101 atttgtcata tcaacaatta aactagaatg tggttctttt gttgcaaaat catataactc
     8161 cgttaaatct tcttcactta cccaagcact gagattaggc attatatcat ttataactga
     8221 ttgtttatta gcaaatttaa atactgatat aaaattagca tttaatctta catttttagg
     8281 tactgaattt atcgcttgta ctgctataca aaaatttaaa ccacctgctg tatgtctgtt
     8341 tctaataata caattggtta agtaatttct accgagtttg aatgcttttg aaccaagtaa
     8401 atcatctaaa attattgttg taataaaatc agggtatttg ggtttatcaa tttcatcagg
     8461 gtgttgaaaa tcttttgcat ataatgtcat catatcttcc attctcattt tgtttgggtc
     8521 ttcaatcttt tcaaatattt tgtaacatct acaataattt ctatattctt ttgcatcttc
     8581 gtggtcttgt ttaatttctt gaattttccc tttaaattca tcttcatcat aatcctccat
     8641 aatatcattt tcccaatcta tattcaaaca tctaaaacaa ttattactag gcgaaaatgc
     8701 tgttggacta atcaataaaa ttctattatg tattttttgt ccatcaggtg tatatgtgcc
     8761 tttttcttct actgatttca acattttaga taactggaac gatttaccag ttcctctact
     8821 accacaaaaa atacttacat aaaaattttt aggagcattt tcatctttca cttgtggata
     8881 tttaacctta tcttttatgg gtacaggttt attgtcccaa ttcggtatag atttttcttc
     8941 tatcattatt actatatgat aatataaaaa taaaagttta ttatatgaat cctaaacttc
     9001 tcattgctga atgtattcgt tctgattgta aatcaaattt caactggtct tgtgcagttc
     9061 tatctacatt ttgacttata ttattatttc ttgcgggttt ttgtatttct tcttcttcgc
     9121 tactagattc ttcttgtact attacttttt tctttttctt tttagattta gacttttttg
     9181 gtctaacaac aataatttct tcatcactag aacttgatgg gtcttcatat actatttttt
     9241 ttactgcttt ttttcttggt tttggttttt tgactggttc ttctatctcc tcatcatcat
     9301 ctgttctgta ttcagtcaat ttttgctgta tctgtttggt tttaatttcc ttttctttta
     9361 gtgcttgaga tttctccata tttttttctt gtttcattac tgctgtatgt tcttttttaa
     9421 ttctatttat ctcttgtttt ttttctaaca tttttttaaa tgcctcttct tgtgctggag
     9481 tcctaggttt tttaggttta actgtttcta cgagactatc cgatatttct tcgttatatt
     9541 ccgacatata tacttaatat ataatgagaa aaaaaattag ttattatcac caaataactt
     9601 taccactggg ttgaggcata ggtacttttg attttgctaa ttgttctgct gtgagtttat
     9661 ttaatctttt atcaatattt cccataccat tattgattga tttagggtct gttaaagtac
     9721 taccatatct tccacacatc gcccttggta tgagactata ttgttcttct aaagttaaat
     9781 ttgggtaagg attattaggg tgctgttttg attctaattc ttctattaaa tctcttctta
     9841 atgctattct atttgatttt ccataaaatg ctgggttaaa atctgaattt ttaactcttg
     9901 ttgatgtata ttgtatgctg tcaaaatcta gtcttttttt aaaatccata tcacgatttt
     9961 tatttaaatc ataccagtaa gttttatcat ttccaaaatc ttgtaaaggt ctttgtgatt
    10021 taaagcaact atctactctt gccattatct ctatttttta gataatatta tttataattt
    10081 tatctattta aaaaaaaatt tttactgttt tgctcatttg actctattaa cttgtctccc
    10141 tgcataaact tgtaaaactt cgctagtcat aacgaataat tgaccatgtt tattaacacc
    10201 tgcaccagca actgctgttg tttcaacaga caaagtcaaa ggcacaccat tagcattgaa
    10261 tcctgaaaca aaagtatcat cgttacagat atgggataat cttgctgatg ctatccagta
    10321 atatttttgc caagtttcat aagagttgat accccaaaag attccattag cggtatcatc
    10381 gtgaatacca aaatcaataa gagattgatt atagcattga ggatttttca tatcatattg
    10441 gggtagtctt tcaccattga taaaaaattt agtagtatca atatgagtgc ctactcgtct
    10501 gaaatattga gaagagaatg atgattgttt tcctgctaat gctaatgatt ttcctgagca
    10561 tttaggtgct aatacattcg ctgctaatat atcagtttcc ccattgctac ctaaattagc
    10621 actatctacc atttctccga aagtttctct gccgtcatta tagaatgtaa gtaatgctaa
    10681 atcaaccgaa ttagacatta tttcatatct cattgttaaa ttaccatcag ttacatttga
    10741 tttagtagtt tggaaatgat tgtatttgta ttcaaatggt attcctgctt gaagagcact
    10801 agcaacactg gcgaaataaa caccatcgtc aatcgagcat tttttgatgg ttgcatatac
    10861 tgaagataat ttataagttc catcaattac agcatcattt ccattatcag cagctgcacc
    10921 gatagctgtt ataccatcta cagccacagg acgaggtctc cataaaatat gagatgctgg
    10981 tgcaagttcc atagtaattt taatagtacc agttaattgg gtatctaaat attttatacc
    11041 agcacctccc cctaagaaac caaggaattg ggacaaacag attggtcgtc tatctactct
    11101 caaattgaca gcattggcat ttgcaatagc tgatagtgcg gattgctgac ctccaattgt
    11161 atttctttta tctaacgggt cataattaga taatagtttt ttagaagaac cttcaatacc
    11221 aaattggtaa tcagagaaga tttgattgat taagttgtaa tcttgaatat cagaaacagt
    11281 ttggccgccg atttctacag ttaatcgtct taccatagac ataacattac gggttaaata
    11341 atatggtcta gtagcattac cagcggaagt tgcgggagtg gtttcgaatt gagcgtgaat
    11401 cgaaaaacta gataaatcta caagagaatt ggggggtagt gtgaattgca ttctcgcacc
    11461 tgatgatata ttgtctaatt cagttatgga attatccata tttaatttca ccgagttagt
    11521 tgaataattg gttaagtaat ttaatttagt acctaaattt ttagggtatg acatttttct
    11581 atctaatata acagaagata tttatttttt attttatcat ttaatctgaa tcatctaaaa
    11641 acatacccga ttgattcatt acgggtcttg catcatctgt tattgcagaa gtatccattc
    11701 cttgttccat tctttcagca ccacccgtat ttaatgttac ttcatcatct aattgaaacg
    11761 caaatctttg tcttggtggt gtaggattta catatatatt tgtcatctcg tttcttgcat
    11821 ttctaatgtc cgtattttca tcatcagaat ctactccatc catttgtgag atatcatttg
    11881 tattttcatt taccatttca tttctagcat ttgaaatttc tgcattatca ctacttgtac
    11941 ctgtagtacc tccagcagcc atatctaatc ttttagaaaa attagtacct tgtggtgttt
    12001 gtcctgttct tttagaaaat tctgttcgtg gttctgttct tggtgttgtt aatggtgtag
    12061 caaaattttc aggagttctc aatcttgcac ctgcttcaat atcttcattt tcaggacttt
    12121 gtcgtggtgc tcctctttct ttattagcaa aaataacatc taaaacacct tgcggattat
    12181 ttcttaattc ttctctgttt ttattatatg cttcatttaa tgcttttcta tcatttgttg
    12241 gtgtaagcat aatattaaac atagtttgaa ttttctccat atttttcttg tgttcttctc
    12301 gtgaggtatt aatagtattt tccaaatcag ttgttctatt atttacggtt tcaataagtc
    12361 ttctacttct cattccattc attgatgtat tgaaagtttg ttgtcttaaa ttatccaatg
    12421 tttgacgggt ttgattgcta actaattcta aatattccct actattattt tggtttgcta
    12481 ataattcatc tcgtaattgg ttctgtcttt cttgattaaa tgcattattg tttattgcat
    12541 ttcttatatt attttgctcg tcataaaaaa ttctttgtgc ttccacaata tctaccaatt
    12601 gttgtctatc atctgcgtga aatccgccac ctaatatatg aggaactggt ggaggttgtg
    12661 ctggtaatgg attaactgga ttttgtcctc caataggaat attttgagag ttcattaaac
    12721 cgagtaatgc tctgtcagca agaatttgag gaattccatt atttgaacca ctcggcatat
    12781 tacctacata aagattaaaa ttgaatggtg gttgtggttg atttggtttt ctagtatttg
    12841 tttgtttttt tctctgtgtg ttagatttat tataaactct tcttttattt tgattatttg
    12901 cttgagaacc cgcattctct ctaggtattc ttgggttctt aacaatatca ctataggtag
    12961 gcattggtta tctattttat gactatattt aaaataattt ttataattag aatggattca
    13021 caaaaaaaat tagactataa taaaaaatta aaagatagat ataattatga tgaagattat
    13081 agagaaagaa aaaaacagat agctatcaat cactactata gaaaaaaata tcccaaattt
    13141 actatgtcaa ttgaaaatca gacgaaaata ttatattttg attaagtaga gaatgtcata
    13201 tgttgcagga acaggtttat ttaccaatag tatcaatata aatatagacc aaattgaagt
    13261 taataaaaat gatataacag cattaaacac taatttagga aattttataa tagacactgg
    13321 aaataatttt caagattcaa gtaattatgt taaaataaca agtaatattt tagatgataa
    13381 aatagaagat accagtaatt atgtattatc tacaagtaat attttagatg ataaaataga
    13441 agttttaaca aatgttctaa atggatatca agatgaaaac ggttataatg taggagttat
    13501 agatgttttg aatggataca cagatttaga tggtaatgaa gtaaaaggta atacagaaag
    13561 aattacgaat ttagaaccaa tagtattgga aaatacaaat aacatagcag gtataaataa
    13621 tgtcataaat ggttcaatag atagagatga aaatggtagt gcttatttag atgaagaagg
    13681 taatatttct tatacagcag gtataattga tttgatacaa ggctattata ccaaaacaac
    13741 agatgaaaac ggcgatattg tgaataatga gcaaaacttg gtagatggat tatatcaaga
    13801 tattcaaagt ttaagagaca aagaccaaca gcaagatata caaggatatg ttgttctagg
    13861 cgcacaagca gcttttgaag gctataagtg ggctgttgca aaagcaaaga atggtggttg
    13921 gtttggtagt aaattaaacg catatcagga gttaggcgaa agtcaattca atacctttgc
    13981 tggaaatagc gcagaagaaa taattgggga attaaataat atggtttcag tttataggta
    14041 cgacgccatc aataatgaag caggtattca taccgacccg ataactggct ataaattact
    14101 ggttggggga aaaacaaaaa ttgagggtaa tttggaaata ttagaaacag gaacaaccta
    14161 tttaaatgtc aaagattatt tgaaaataaa aggtgtaaaa gcagatgatg ttttaaaaat
    14221 agacaccaca aacaagttat tagaattatc atatttgaat agtcatttta caaaagatgc
    14281 aaataataat ttgaaattaa aaatacacca aacctcagct attaaagtag atgcagatgg
    14341 attacaagtt gatgttgatg cttatcattt tgataaagca aatggacaga taaaattaag
    14401 actgaaaaca aactcgggaa ttaaagaaag cggttttgat ggttttgagg tacatttaaa
    14461 acaaaatgga ggaatttcaa aagatgaaca tggtttgtat ttaaaaaatc taatagatac
    14521 atttgataat caaagtttag aaaaggatac ttcaagtaac ctttttgtta aattgaaaca
    14581 atcaggagga attacaaaag ataatgaagg tttaaaattg aattatcaaa tagatgccat
    14641 tgatacaaat acactatcaa aaggaacaga taataaatta tctgtaaaag atgatgtatt
    14701 tcatccaaaa attacacaaa tcaataatac aacatctaca attcaagaaa actcaaaact
    14761 agaatttaat actgaaaaat caatactaac ttttacagaa ggttataaaa tcaagacata
    14821 tagagacgaa gctaaagtat atgcggggct tgattcaaca aatagtgata ccaataaggg
    14881 agcaaaacaa tattctaatg attctcaaag ttatgctact gattctcaaa aacacgcagg
    14941 actacattca agtaatgata attcaaataa gggagcaaaa cagtattctg tggattctga
    15001 aacacatgct actaattctc aaaaatatgc aggacttcat gcaactaatg gtcctgcaaa
    15061 caaaggagct aaacaatatg ctactgatgc tggtacaagt gcaagtacat ctactacagc
    15121 tgcaggtaat gccctgagaa gtgaaggttc agcttggacc gccgcatctg ttgctacggg
    15181 gtcagcaggt gtaagtgcgt tagtatcaat tggtaacgct ttatttgaca atggtggtga
    15241 agtacaagtt tctgccgtcc ctattgtagc acctttacaa attcagacca atcctataac
    15301 agatgaaggt gcaataggtt tgaatataaa tcaatatgaa ttaaaatcaa atgattggga
    15361 tttatcttta catgaatatt attctagttt aatagattgg aaaccacctt ctaatgaaga
    15421 aacaggactg aaagtaaatt taaagggtaa aactggagaa ggtattgtcg attttttgaa
    15481 taatgtatca tcaacattgg atggtggaga acaatttaat gatgatttaa ttggaactat
    15541 accagatact tttgaatcaa tttttaaatt tgatgatact gttggaggaa cgaatggagt
    15601 ggcaaatgga gaacaattta aaagaagaat acattatcaa actgctggaa tatttgatag
    15661 caatcctaca caattatcag taggttttta tactgcaatt actaattttc agttaaatag
    15721 aaataattat tatttaccag aaggtggtgg aggtcacgaa attcttttta gtacctgtaa
    15781 tacaggggct caatcatata atgatgatgg agacaatggt attgttataa aattccaaac
    15841 aggacgaagt ggtccaatga gaattagatg cgatattaga tggacagatg ataatggtaa
    15901 tgatagattt gatattatag atgatgaatg gtattattat ttgggaaatg acaattatag
    15961 tagttcaact catttagaat tggatgatga atttgttaaa gaccaatatc atcattactt
    16021 cttttctttt ataatagaca ctcctcaaat aagaatagtt ttttatttga atcatcaaaa
    16081 atatgcggtt ggacttaaaa atatttcaga tggaaatcat tttagaaata ctgaatacca
    16141 tattattggt ggttataata tagcacattc aggaatagca agaactcctt tatcaggtca
    16201 attttggtct gggaatgcag ctgatataaa aatttataat aattatattg aagcagatac
    16261 attagcatct atttctgatg cttatataaa tggagatgct ccttctaaac ccaaaatatt
    16321 tgctgataga atcaaattga atccaaatca ttttcaagta aatagtgaag ctggtttgga
    16381 aattaacgat tcttttacag gttatcaatt accagtagca acaacatcta cattaggagg
    16441 agtaaaacaa ggtgataa
//
LOCUS       PLV-SAF6               17109 bp    DNA     linear   ENV 08-AUG-2015
DEFINITION  Uncultured polinton-like virus clone SAF6.
ACCESSION
VERSION
KEYWORDS    ENV.
SOURCE      uncultured polinton-like virus
  ORGANISM  uncultured polinton-like virus
            Unclassified.
REFERENCE   1  (bases 1 to 17109)
  AUTHORS   Yutin N, Shevchenko S, Kapitonov V, Krupovic M, Koonin EV
  TITLE     A novel group of diverse polinton-like viruses discovered by metagenome analysis
  JOURNAL   Submitted
COMMENT     ##Assembly-Data-START##
            Assembly Method       :: Geneious v. 8.0.2
            ##Assembly-Data-END##
FEATURES             Location/Qualifiers
     source          1..17109
                     /organism="uncultured polinton-like virus"
                     /mol_type="genomic DNA"
                     /isolation_source="marine metagenome"
                     /clone="SAF6"
                     /environmental_sample
     gene            1..195
                     /locus_tag="SAF6_01"
     CDS             1..195
                     /locus_tag="SAF6_01"
                     /codon_start=1
                     /product="hypothetical protein"
                     /translation="FESRETSPEPFGSDVEVEETEIVETVRDPTPPPQPPVEPPSPRRLTPDQERMLAFSQEFEEGDN"
     gene            218..2329
                     /locus_tag="SAF6_02"
     CDS             218..2329
                     /locus_tag="SAF6_02"
                     /codon_start=1
                     /product="lipase"
                     /translation="MTDICIRHPEFCKSSNRFEYSQSFGSNRTHKNEFRPKSTEPETFTTRRFGVREIETPPQGGAPRRNITDVPTTQPTVRRFGIRETGTEPTFGKHIRNQRDDPPPILRGISKKYNKKLAAFKEKQLKNLDLGLQESLESLEQHKYARLSQGAYDQAFKSKAKAMNGLKETGKYIPELNDFEIVPEFTNNNFTAYRNRVTGERHFAVRGSDTDFFSVDKNIESLMKGKGIRAKRGVMDWVTNAKFVAGKHQSSERYREGENLFKEFAASEGVNLTEVTTSGHSLGGGLAKYLSRKFGSKAFVFNAASNPIKGLKGDLKIKDFHPKSFVKSFRTYGDGVSIGEVLGNKEPQLEVVSHTSMPGHETSVVGQHTLADQFLPSPEDVEIVTPEVTERTGLLEPEPKVRVRRTTKFRNVSGLTGGTVKEIGMKNALMAIPAVLLEPEYSSAQEKKFRRTELGIDLGKGMLEFEGAQVFKLGEGGLPLNESGTFMDLWIGDLIGGADAQEEGSMANKYHKFMKSIREPIFGKDAPEDNSFKKSPELINSFNKMTKNLFGNSRYDADVEKALIQEQADAYGISFEEAYQMTPETDTGKPLSEGAIERQESYLARAIAAAPERGPDRAEYNFTRELKSYEVRDPETGRILIDTELYDEYKIQEAGEARWAASQEEIRQAQQAAEYENNYTGPVYSQSRRNITEIYSDDTVNGN"
     gene            2319..2609
                     /locus_tag="SAF6_03"
     CDS             2319..2609
                     /locus_tag="SAF6_03"
                     /codon_start=1
                     /product="hypothetical protein"
                     /translation="MAISNKQEYNKRHNQKKDQPNSKKDISKLSKISMSVLDKVYDRGIGAYKTNPSSVRPTVTSKEQWAMARVYSFINKLESKKKLNHDADLVPKKFLS"
     gene            2621..3526
                     /locus_tag="SAF6_04"
     CDS             2621..3526
                     /locus_tag="SAF6_04"
                     /codon_start=1
                     /product=�Packaging ATPase�
                     /translation="MKEVTVPNLKIKVPDGSPFTYETKPELPKAHQNCLVVAPRGQGKTTFCINLMERMPYDRTFVVSPSIKSNHALLSRLKLDEEDIYEDADDISCLDKIKEQIEIERDELEKYEADKKKYKELMKLLAEDNVVGGSVKISDELLIKFYRDGAFEPPQHKWGGRMPCMAILFDDCMGSQLFTKGIRKLNAMVIYHRHLGQMKKGGALGCSLYFLVQSYKAQSGGISKCIRGNTTSLAIGRTKSEKELDDIAEECGAEVPKEIFYKIHTQATKDSKFDFLLIDFHKKEHHPSMFRKNLDTFIIPE"
     gene            3551..3826
                     /locus_tag="SAF6_05"
     CDS             3551..3826
                     /locus_tag="SAF6_05"
                     /codon_start=1
                     /product="hypothetical protein"
                     /translation="MAQISDFINIVDDSKSLKDKELPKLTPLQVKQLDFLVKEYPMLDLMALESVLRLSEKQVDKIVSEIKSGDLKHSEPLPPEECVIQAVKVSD"
     gene            3853..4929
                     /locus_tag="SAF6_06"
     CDS             3853..4929
                     /locus_tag="SAF6_06"
                     /codon_start=1
                     /product="Minor capsid protein"
                     /translation="MKTKSIRHVLIDSEINSVGGGEVTKLNFPSSVFSVTPSENIKLTLATFELRRNFYNVNQTNNRFYWLSGGVYNEITIAPGTYTFWGTTVNAVVNPPTNLLEATFNAIQAAVPGLVTQIDYNNVTRKITLTVAAGQPANSKFVFFQCKSNTNQPVGVSDDGYFNDCFELFGCYPNRDGWNPAAPLDGYTGLSAGGAVPATLLTPFVVQLNTLEAIYIRTNLHSGNYQSYGFERDLPNQQGVTPTQIWARIPLKDQFYTDLTPFITFEDPNNLFEMFLNQTQLSQVYFEVTDDKNRQLPQVNTGINGAQSQAQVGLLSFKLTFKFETIIDDTMHGDMVLKPNNIANKFEHLSMNGLPRGG"
     gene            4975..6417
                     /locus_tag="SAF6_07"
     CDS             4975..6417
                     /locus_tag="SAF6_07"
                     /codon_start=1
                     /product="Major capsid protein"
                     /translation="MAMSYDEMGDMDGKFIPENVRYLVDSMSMYSRNRFRLETVSAQTAGPGRIVTVNLPEGACLDLKSFRFHFDATGVGAGTGTDVVHAILPNDAAQSLVQRVEVLFNGIACQQGANEYNTMAQIKKLVDGNQDRWSSVDSLCSGAAVAPTLPGVSSSNESLVLQDWCGILGEVSTRFIDTSVFGQCQVRITLAPTAVLIPLQQGQQLGAAFTTPAALTNAGNISYNIGSMFFTIDSVSLNPIYNRMLRDRLENDDFLPLNFKEYYSFALDSINSTASTPRFSVSSGSIDKLYGTYRDSNYLSTGILPHQLGGTGGAGAGYAAWVSNYLRFRSLNTFVAGGTQLAGALRYNWSINNVQMPQYRADLLDSACDVSYAQDKVGIGGAGTLISSKDTLNDGKFVCSQTLNHPTRWGVGCQSGFNSRGINTMMTWNVTGQTMTAIDPYVPASPVTGSGTTGIASAYVVVESTAQLRAGVGKNLSVLF"
     gene            6635..7153
                     /locus_tag="SAF6_08"
     CDS             6635..7153
                     /locus_tag="SAF6_08"
                     /codon_start=1
                     /product="Guillardia theta C-protein homolog"
                     /translation="MSEPTEQPPQVNLKTKKTRTPEQLEVLSKAREKALQIRKENAKLRQAEKQIEKDKKSKELLARKQKVEEYNNPKETPEPEPVETEPETPKVVKRITKEKPKKEKKKKIIYVEESSESEEEEIVYVKKSKPKKEILEPLERVEGFKPPPKPKSKGQTNYEQMMKNTFGKCREF"
     gene            7235..8671
                     /locus_tag="SAF6_09"
     CDS             7235..8671
                     /locus_tag="SAF6_09"
                     /codon_start=1
                     /product="hypothetical protein"
                     /translation="MSCNSKTTKGKDCKNKVYQDGLCKRHQKTPIVLKEKVVVPVVGKKMKSGVTLGDGSFKLTPKDKKGKPTSKIIKLRMVTPESQTQFLQMMTDKFKKDYTKLQPYYENGLSQDELIPVNWTGLPSFENDPSPWGIIEVKVETQEQWDWFMNNTRNHKNSTHTYSVWYPDKPQEKTKNKVWTTDSTPIQTRHPIYILSKGRSSVGSSRMTWWNLKKLGLNFKVVVETQEYDDYLKTIPENNLIKLPQHLCNLGQGGIPVRNFIWEHSQSLGHTHHWIMDDNLGGFERLHHNTRLPVESGIYFNMIEDFMDKYNNLYITGLNYSSDNPEIDKSRTSVITNSKIYSCILIRNDLDQILEEKWRGKYNEDVDLVLRVLKKGLPTVGFQSFTCKKESTGKMVGGNSEIYKGNEKNKFDGFQKKFDSLLEQHPDVVTQTNKRHKDGRPHHKVDYTPYKNNPLCLLPIKKWTINNYPTFSLKDKET"
     gene            8701..8988
                     /locus_tag="SAF6_10"
     CDS             8701..8988
                     /locus_tag="SAF6_10"
                     /codon_start=1
                     /product="hypothetical protein"
                     /translation="MSFVSFLPNKNFYYNDKWGNTYKFRITKMTKCYITIHQISSKDGDIKNNQRIKIRKEKESDYVKFKFVWEDKKRWKDGTNYLEMSSDNVNYTDEI"
     gene            9013..9180
                     /locus_tag="SAF6_11"
     CDS             9013..9180
                     /locus_tag="SAF6_11"
                     /codon_start=1
                     /product="hypothetical protein"
                     /translation="MDKNFIKSFVFLGMFFILLQRNITSGSNTVSGESITIENTLESSGVFPRNQMTGN"
     gene            9321..9629
                     /locus_tag="SAF6_12"
     CDS             9321..9629
                     /locus_tag="SAF6_12"
                     /codon_start=1
                     /product="Tlr6F"
                     /translation="MWLLSVNQSPKPEKKLKATFCKCEKKNECKGSNHKTVHFGSKGSSTFIDHKDQKKKDAYLARHKVNENWNDPTSAGALSRWLLWNKESLSASISDFKKRFKL"
     gene            complement(9619..10002)
                     /locus_tag="SAF6_13"
     CDS             complement(9619..10002)
                     /locus_tag="SAF6_13"
                     /codon_start=1
                     /product="hypothetical protein"
                     /translation="MTDYNFGITQEKTLLPTLQKKFGETLSRATNKYCRYDFHNDSCLIELKSRRCKSTTYPTTMIGENKLQMAKRQEKDVYFCFGFTDGLFYHKYNPETEYNIQSGGRWDRGKSEISNYVYIPIDQLIKV"
     gene            10066..10377
                     /locus_tag="SAF6_14"
     CDS             10066..10377
                     /locus_tag="SAF6_14"
                     /codon_start=1
                     /product="hypothetical protein"
                     /translation="MEETKIKYFKPEGFKGRGLGNKSYKKNKWEAIVFDKDTNSFSSGKYPTKEKLIEDLSLDISPDQIYRLVSGARVDKEKTKKKSSFLTKFGHIQITKISESSVE"
     gene            10464..13307
                     /locus_tag="SAF6_15"
     CDS             10464..13307
                     /locus_tag="SAF6_15"
                     /codon_start=1
                     /product="hypothetical protein"
                     /translation="MDRPPRKLRIVDNPTVLQRRILRQTFGGRRYSRDQYIQLRLRYNEQLPQLRQQFRLRQRNIGRIQDRAARVIQRARDRRGGQTFIPRGDNVFQYKEWLRNFRGQTVKVYSMIDGVIIDEQLVEIPLNGFNAWWDNVGSYSFLIGPSGEQRTPITDGANKVVITPNINLQPNRVEQLFREGIKHCVFQPILDWGQEQFETVKSRASHFRYKGFIKKCNEYIEKYQNGVPEKDLQDICNRLQINIVIDFPLDKQNFLSFKSLKSGIHTFKFVNTRLNHIDVNEVINKQFIEMESDDFDELVEELTEKGEYFDYRKDMENNYIKIRTLKGNYSKKNEFLDLCSDFENQSGIVECKIDGIQDWELWNFCNEGNKTTGTQQYLDWNSEVEHIDMKYAYSNFHLCSEYEGFVGKITDFRKVCNPKDFQKLIGYFNVSKIDSSKCKVPELFNKLNYLKEHQIYPSVELKKWESLGVDIEVDEGCWGTKLDFRFSEEMLKKVDDDETNPRGYSKWCGIAEKVTDRQSFQMKGDKEFFENMKSYLEDTNTEIKWFDDGEGTISYPKEHCYGSVHIVGFIKMYQRLTLINQLLELDISKLIGVCVDGVFYNPHKFKMIEPFREKGLGGGLKHSSCNLTNKVGCEDDDEFDIVYYPHTESEPREYFQKELFLGAGGNGKTHKNLMDKGLVRPIYIAPSWKLCSSKYNDYNCPNEVLSNLLHPKKINFYRNIYNTIIIDECSQISNNTKDTILQTYPNSRVIFCGDLGYQLPPTGKTPEEKQEMNLDGFDNVIELTHNYRILCDKQKDICEKVRTMIKEKKPKNLINQFICESYENIEIPVGYKPEDIILCSKTRCIKHQKEDCNCDGQNYCLEYTKKFGKNKWKCLERSYTHSRGDISVGEKPENGKWENRHGYTIHSVQGETFKETIFIDGRNLFDERMGYTAISRARYHHQIKIII"
     gene            13335..13757
                     /locus_tag="SAF6_16"
     CDS             13335..13757
                     /locus_tag="SAF6_16"
                     /codon_start=1
                     /product="hypothetical protein"
                     /translation="MEPLVNKSIKPYSGLKGSPASAARMNVKNCDWGAQEAVGNGPSGFQNTKLTKYSDDIQSPMKQMGINPQYMISLPCVEVNELANKKIHQGRGSLFNGQLSVAKPTTGMDEINFEPSQRIGRIGMDATQRPFTFGSFQYAC"
     gene            13783..14940
                     /locus_tag="SAF6_17"
     CDS             13783..14940
                     /locus_tag="SAF6_17"
                     /codon_start=1
                     /product="hypothetical protein"
                     /translation="MASIGENAYGGTLVVDTLKYTTLDPALTGFVHNPMNSDLDGDNRNINNLNSLTATQLNYTTLNPPINPGVTNPLGSDLLCAGKNIGVGAPADKANEIKGVTGTFDNSAIGVSTGTTLGLSGALTAVGSTYGSLGNIVDGLTVGNGLTVSTGDIKTDVGDIIATGSLTAIVGACTAAEIIAGNDVTAQTGDIVATAGKVQSGANMYAGTHIVADQYIRSDNGNILTATGNIYTQGGKIYTEGSGDIYTDGTGNIDCKVGIVSGQRLKMNNWIDGGTTYLAPVLPTVTFIPDMTGKTKACIWIYDPANTVIQFFVQTGILDVCRNASTFLTMNQYSTVNPKRIINYRIGQKDIAGNPDSSILVVSVQLDGVVPSSAPVRICLMVIPD"
     gene            14964..15176
                     /locus_tag="SAF6_18"
     CDS             14964..15176
                     /locus_tag="SAF6_18"
                     /codon_start=1
                     /product="hypothetical protein"
                     /translation="MENKTEFSESFILGLIASLGGLIGLIFNNMRKSRCADIRCCWGMFSCNREVLSKDELQLEPVSPDKNNHL"
     gene            15180..15395
                     /locus_tag="SAF6_19"
     CDS             15180..15395
                     /locus_tag="SAF6_19"
                     /codon_start=1
                     /product="hypothetical protein"
                     /translation="MDYTNSKISCPVCNKKYAKNYLLNHLKTIHKNCYGTDWWDRYSEKYDKIIKDHRDMFGIRNKKNVCLNQPK"
     gene            15492..16166
                     /locus_tag="SAF6_20"
     CDS             15492..16166
                     /locus_tag="SAF6_20"
                     /codon_start=1
                     /product="RING domain protein"
                     /translation="MAEQEKSIGRVMCDVNNGKERLNFPVRKTKNKVLQKTILKLYLSINSNLPIFDKGDEIVNFTVGSLDPELCEKYKDFNSCKFLNNHFQNMEKFSDLMYIDDKYAVSIINGFGFNECVVMLIELSDSGYLDILFDFQKYPKQTTILFNEKFIITNGYTLNDEMFSQYLPQPEPKPESPKEIFNCCICFDDFEKVSYKCRTCKEGLVCRGCCRKMKGVKKCPICRS"
     gene            16211..16513
                     /locus_tag="SAF6_21"
     CDS             16211..16513
                     /locus_tag="SAF6_21"
                     /codon_start=1
                     /product="hypothetical protein"
                     /translation="MDLSFVKDLPFLVQDIIKHKLIMSDLKEHKFKIVHKKKEKKTKVPLIIPIIEQMWWMKEHLGPYGWSKKKDWLKELFEMNQKKFYKSYSTKKLASLYLKW"
     gene            16683..17057
                     /locus_tag="SAF6_22"
     CDS             16683..17057
                     /locus_tag="SAF6_22"
                     /codon_start=1
                     /product="hypothetical protein"
                     /translation="VNDWKKKAQKHSSNASSLKYVLMCLMNDNTQQVQRDEESPILPQLTITEKRGESKWRKCGICMEKMTYGGEHNMVVFPCGHTTCITCYNRIEFREKGQCCYCRKDINKAYSLWGDEQEEDSPDE"
BASE COUNT     6360 a   2589 c   3228 g   4932 t
ORIGIN
        1 tttgaatcca gagaaacctc cccagaacca tttgggtctg atgtagaggt tgaggaaaca
       61 gaaatagttg aaacagtcag agacccaact ccaccaccac aaccaccagt tgaacctccc
      121 agtcctcgca gactgactcc agaccaagaa agaatgttag cattttccca agaatttgag
      181 gagggagata attaaaaata ttgttaaata gtaaataatg actgatattt gtataagaca
      241 tccagagttt tgtaagtcaa gtaataggtt tgaatattcc caatcttttg gtagtaatag
      301 aacacacaag aatgagttca gacctaaatc aacagaacca gaaactttta caacccgcag
      361 atttggtgtt agagaaattg aaactccccc acaaggtgga gcccctcgca gaaacatcac
      421 agatgtcccc accactcaac caactgttag gagatttggt atcagagaaa ctgggactga
      481 accaacattt ggaaaacaca tcagaaacca aagggatgac ccacccccaa ttttgagagg
      541 aatatctaaa aaatataata aaaagttggc tgcttttaaa gaaaaacaat tgaaaaactt
      601 agatttagga ttacaagaat ctttagaaag tttggaacaa cataaatatg ctagactttc
      661 acaaggtgct tatgaccaag cattcaaatc taaagcaaaa gcaatgaatg gtttgaaaga
      721 aactggtaaa tatattccag aactaaatga ttttgaaatt gttccagaat ttacaaacaa
      781 taactttact gcttacagaa acagagtaac tggtgaaaga cattttgctg taaggggttc
      841 agatacagat ttctttagtg ttgataaaaa tattgaaagt ctgatgaaag gtaaaggaat
      901 aagagcaaaa aggggtgtga tggattgggt aacaaatgct aagtttgtag ctgggaaaca
      961 tcaaagttca gaaagataca gagagggtga gaatctattc aaagagtttg ctgcttctga
     1021 gggtgttaat ctaacagagg ttactacatc tggtcacagt ttaggtggtg gtcttgctaa
     1081 gtatttatcc agaaagtttg gtagtaaagc atttgtgttt aatgcggcaa gtaatccaat
     1141 taagggttta aagggagacc taaaaataaa agatttccat ccaaaaagtt ttgtaaaaag
     1201 ttttagaact tatggtgatg gtgtaagtat tggtgaggtt cttggaaata aagaaccaca
     1261 attggaggtg gtttctcaca ccagtatgcc agggcacgaa acatcagttg ttggacaaca
     1321 caccttagca gaccagttct taccaagtcc agaggatgta gaaattgtta caccagaggt
     1381 tactgaaaga actggacttt tagaaccaga accaaaagtc agagttcgca gaacaactaa
     1441 atttagaaat gtttctggat taactggtgg aacagtaaaa gagattggaa tgaaaaatgc
     1501 tttaatggca attccggcag tattattaga accagaatac tcctcagcac aagaaaagaa
     1561 atttcggaga actgaattag gtattgattt aggaaaagga atgttggagt ttgagggtgc
     1621 tcaagtattc aaacttggtg agggaggatt accactgaat gaatctggga catttatgga
     1681 tttgtggatt ggtgatttaa ttggtggtgc tgatgctcaa gaggagggga gtatggcaaa
     1741 taaatatcat aaatttatga aatcaatcag agaaccaata tttggaaagg atgctccaga
     1801 ggacaacagt tttaaaaagt caccagaatt aattaatagt ttcaataaaa tgaccaaaaa
     1861 tctatttggt aattccagat atgatgctga tgtagaaaaa gcattgattc aagaacaggc
     1921 agatgcttat ggaatatcat ttgaggaagc ataccaaatg accccagaga cagatactgg
     1981 aaaaccattg agtgagggag caatagaaag acaagagtca tatctggcaa gagcaatagc
     2041 agcggcacca gaaagagggc cagatagagc agagtataat ttcaccagag aactgaaatc
     2101 ttatgaggtc agagacccag aaactggtag aatattaatt gatactgaat tgtatgatga
     2161 atataaaata caagaggcag gtgaagcaag atgggcagca agtcaagagg aaatcagaca
     2221 agcacaacaa gcagcagagt atgaaaacaa ttacactggg ccagtttatt cccaatcaag
     2281 gagaaacatt acagaaatat attctgatga tactgtaaat ggcaattagt aacaaacaag
     2341 aatacaataa aagacacaat caaaaaaaag accaacccaa ttctaaaaaa gatatttcaa
     2401 aattatctaa aattagtatg tctgttttag ataaagttta tgatagagga attggtgctt
     2461 acaaaacaaa tccctccagt gtgagaccaa cagtaacatc aaaagaacaa tgggctatgg
     2521 caagagttta tagtttcata aataaattag aatccaaaaa gaaattaaat cacgacgcag
     2581 acttagttcc caagaaattt cttagttaat agtaattaga atgaaagagg ttactgttcc
     2641 caatttaaaa attaaagttc cagatgggtc acctttcact tatgaaacta aaccagaatt
     2701 acctaaagca catcagaatt gtttggttgt agctccaaga ggtcaaggta aaaccacatt
     2761 ttgtattaat ctgatggaaa gaatgcctta tgatagaaca tttgtagtca gtccaagtat
     2821 aaaaagtaat cacgcactat tgtccagact gaaattagat gaggaggata tttatgagga
     2881 tgctgatgat atttcttgtt tagataaaat aaaagaacaa attgaaatag aaagggatga
     2941 attagaaaaa tatgaagcag ataaaaagaa atataaagag ttgatgaaac tgttagcaga
     3001 ggataatgta gttggtggta gtgttaaaat atctgatgaa cttttaatta aattctatag
     3061 agatggagca tttgagcctc ctcaacacaa gtggggtggt agaatgcctt gtatggcaat
     3121 cctatttgat gactgtatgg gttctcagtt atttacaaaa ggtataagaa aattgaatgc
     3181 tatggtaatt tatcatcggc atttaggaca gatgaaaaaa ggtggagcat tgggatgtag
     3241 tttatacttt cttgtgcagt catataaagc tcagtcaggc gggatttcaa aatgtatcag
     3301 aggaaataca acaagtttag caattggtag aactaaatca gaaaaagagt tggatgatat
     3361 agcagaggaa tgtggtgctg aagttccaaa agagatattt tataaaatac atacacaagc
     3421 aactaaggac agcaagtttg atttcctgct gattgatttt cataaaaagg agcaccatcc
     3481 atctatgttt agaaaaaatc ttgatacatt tattattcca gaataatttt cttttcttat
     3541 tataataaaa atggctcaaa ttagtgactt tattaatatt gtggatgatt ccaaatcact
     3601 aaaagataaa gaactcccaa aacttactcc actccaagta aaacaattgg actttttggt
     3661 taaggaatat ccaatgttag atttaatggc tcttgaatca gtccttcgcc tttcagaaaa
     3721 acaagttgat aaaattgttt ctgaaatcaa aagtggtgac ctaaaacatt ctgaaccctt
     3781 acctccagag gaatgtgtaa ttcaagcagt taaagtttct gattaaatta aaaatattta
     3841 cttaatataa agatgaaaac taaaagtatc cggcacgtgc ttattgactc agagattaat
     3901 tctgtgggag gtggtgaggt tactaaactc aattttccat caagtgtatt ctctgtaaca
     3961 ccatctgaaa atataaaatt aaccttagct acatttgagc tacgacgcaa tttctataat
     4021 gtgaatcaga ccaataacag attctattgg ttatctggtg gtgtttataa tgaaattaca
     4081 attgctccag gcacttatac attctggggg acaactgtaa atgctgtggt gaatcctcca
     4141 accaatctcc ttgaagctac atttaatgct atccaagcag cagttcctgg ccttgttact
     4201 cagattgatt acaataatgt aaccagaaaa attacactta ctgtagctgc tggacaacct
     4261 gctaactcca aatttgtatt tttccagtgt aagtcaaaca caaaccaacc agtaggagtg
     4321 agtgatgatg gctactttaa tgactgtttt gagctatttg gctgttaccc caacagagat
     4381 ggttggaatc ctgctgctcc acttgatggt tacactggtt taagtgctgg tggtgctgtc
     4441 cctgctacac tactcacacc atttgttgtc caactgaata ctcttgaagc aatttatatc
     4501 agaacaaact tacattctgg aaattatcag agctatggct tcgagcgaga cttaccaaac
     4561 caacaaggag ttacacctac acaaatatgg gcaagaattc cactaaaaga ccaattctat
     4621 acagacctta caccattcat tacttttgaa gacccaaata atctatttga aatgttccta
     4681 aatcaaaccc aactgtctca agtatatttt gaggtaacag atgataagaa ccggcaacta
     4741 cctcaagtaa atactggaat taatggagca caatcccagg ctcaagtagg actgttatca
     4801 ttcaaactca cattcaaatt tgaaactata attgatgata caatgcacgg agatatggtt
     4861 ctgaaaccaa ataatattgc taacaaattt gaacatctca gtatgaatgg attaccaagg
     4921 ggtgggtaaa tttaaagatt tctgctaaaa taaaatatta ttatactata aaaaatggct
     4981 atgtcttatg atgagatggg tgatatggac ggcaagttca ttccagaaaa tgttcgctat
     5041 cttgttgatt ctatgagtat gtattcacgc aatcgctttc gccttgaaac tgtttcagca
     5101 caaactgccg gcccagggcg tattgtaaca gtaaatctcc cagagggggc ctgcttagac
     5161 cttaagtctt tccgctttca ctttgatgct actggtgttg gtgccggaac tgggactgat
     5221 gtggtgcatg ccattctccc taatgatgct gctcagtcac ttgttcaacg cgttgaggtt
     5281 ctgtttaatg gaatcgcgtg ccagcaggga gctaatgagt ataacactat ggctcaaatc
     5341 aagaaacttg tagatggtaa ccaagaccgc tggagttcag tagattctct ctgttctggt
     5401 gctgctgttg cacctactct cccaggcgtt agtagttcta atgaatcact tgtcctccaa
     5461 gattggtgcg gtatattagg cgaggtctca acgcgtttta ttgataccag cgtgtttggc
     5521 caatgccagg tgcgcatcac gctagctcct actgctgttc ttatccctct ccaacagggc
     5581 caacagttag gtgctgcttt cactacacct gctgctctta caaatgctgg taatatcagt
     5641 tacaatattg ggtcaatgtt ttttaccatt gattccgtat cgcttaatcc tatttataat
     5701 agaatgcttc gcgaccggct ggaaaatgat gactttctcc cactaaactt taaggagtat
     5761 tattcatttg ctcttgactc aattaactca actgcttcca ccccgcgctt tagtgtttca
     5821 agtggttcta ttgataagct gtatggcaca tatcgcgata gtaactacct ttctactggc
     5881 atcctccctc atcaacttgg tgggactggt ggtgccggtg ctgggtatgc tgcttgggtt
     5941 tctaattacc ttcgctttcg ctcactaaac acttttgtgg ctggtgggac tcaacttgcc
     6001 ggtgcccttc gctacaactg gagcatcaat aatgttcaaa tgccgcaata ccgagctgat
     6061 ttgctggatt ctgcttgtga tgtttcttat gctcaagaca aggttggtat tggtggtgct
     6121 ggaacactta tctcaagtaa agatacactc aatgatggta aatttgtctg ttctcaaacc
     6181 ctcaatcatc caactcgctg gggcgtaggt tgccaaagtg gcttcaatag ccgtggcata
     6241 aatacaatga tgacttggaa tgtaactggt caaacaatga ctgctattga cccctatgtt
     6301 cctgcctccc cagtcactgg ttctggaact actggtattg catctgccta tgtggtagtt
     6361 gaaagcactg ctcagttacg ggctggagtt ggtaaaaatc taagtgtgct gttttaaata
     6421 aaatatacac acacactaaa gatggacaat aaattatcaa aagtagaaaa agagattaag
     6481 gaaataaaaa ccctattaga aatacttatg aaaaagtatt aagatactca accaaaaatt
     6541 attaattagt caaatttcta cttaataatt tttagaaatc tttagaaacc ttaagaaatc
     6601 agaaatatta aaatattttc ttaagttata gtaaatgtct gaacccacag aacaaccccc
     6661 tcaagtgaat ctcaaaacta aaaagaccag aacaccagaa caactggagg tcttatctaa
     6721 ggcacgagaa aaagcactac aaatccgaaa ggaaaatgct aaacttagac aggctgaaaa
     6781 acaaattgag aaagacaaaa agtctaaaga acttttagcc cgaaaacaaa aagttgagga
     6841 atacaacaat cctaaggaaa ctccagaacc agaaccagtt gaaactgaac cagaaacacc
     6901 taaggttgta aaaagaatta caaaagaaaa acctaagaaa gaaaaaaaga aaaagattat
     6961 ttatgtggaa gaatcatcag aatctgagga ggaggaaatt gtttatgtta agaaatcaaa
     7021 acctaagaaa gaaatcttag aacctttaga aagagttgag ggtttcaaac caccacccaa
     7081 accaaaatct aaaggtcaaa caaattatga acaaatgatg aaaaacactt ttggaaaatg
     7141 tagggaattt taaaaataat tcctaaagaa aaaacaaaaa ccccagtcca gaaaaaagta
     7201 actttaagaa ttaaaatctt tagtaattat aaagatgagt tgtaattcaa aaaccacaaa
     7261 aggaaaagat tgtaagaaca aggtgtatca agatggtttg tgtaaaagac atcagaaaac
     7321 accaatagta ttaaaagaaa aggttgttgt tccagtagta ggaaaaaaga tgaaatctgg
     7381 agtaactctt ggggatggtt cttttaaact tacaccaaaa gacaaaaagg gaaaacctac
     7441 cagtaaaatc attaaactca gaatggttac cccagaatct caaacacaat tcttacaaat
     7501 gatgactgat aaattcaaaa aggattacac taaactacaa ccttattatg agaatggact
     7561 ttcccaagat gaactcatac cagtaaattg gactggatta ccatcatttg aaaatgaccc
     7621 gtccccttgg ggaattattg aggtgaaagt tgaaacccaa gaacaatggg attggtttat
     7681 gaataataca agaaaccata aaaattcaac acacacctat tctgtttggt atccagataa
     7741 accacaagaa aaaactaaaa ataaagtttg gactactgat tcaaccccaa ttcaaaccag
     7801 acatccaatc tatattcttt ccaaggggag gtcaagtgtt gggagttcca gaatgacttg
     7861 gtggaatctg aaaaaattag gtttgaattt taaagtagtt gttgaaacac aagaatatga
     7921 tgattatcta aaaacaatcc cagaaaacaa tctaatcaaa ctcccacaac atctgtgtaa
     7981 tttaggtcaa ggtgggattc cagtaagaaa ttttatctgg gaacacagtc aatccttggg
     8041 tcatactcac cattggatta tggatgataa tttgggtggt tttgaaagac tacaccacaa
     8101 taccagactc ccagttgaat ctggtatcta ttttaatatg attgaggatt ttatggataa
     8161 atacaacaac ttatatataa ctggtttgaa ttattcaagt gataatccag aaattgataa
     8221 atcaagaaca tcagtcatta ccaattcaaa aatctatagt tgtatcctca tcagaaatga
     8281 cttagaccaa atccttgagg agaaatggag aggtaagtat aatgaggatg tagatttggt
     8341 tttaagggtt ttgaaaaaag gattacctac agttgggttt caaagtttca cttgtaaaaa
     8401 agaatcaact ggtaaaatgg ttggtggtaa ttcagaaatc tataaaggta atgaaaaaaa
     8461 taagtttgat ggatttcaga aaaaatttga ttcacttttg gaacaacacc cagatgtggt
     8521 aacacaaaca aataaaagac ataaagatgg gagaccacat cacaaggttg attacacacc
     8581 atacaaaaac aatcccttgt gtctcctccc catcaaaaaa tggactataa ataattatcc
     8641 tactttttca cttaaggaca aagaaactta ataagtaacc agaggtaact aaaacaagat
     8701 atgtcttttg tatcttttct cccaaacaaa aacttttatt ataatgataa gtggggaaat
     8761 acttacaagt ttagaataac taaaatgacc aaatgttata tcaccattca tcaaatcagt
     8821 tccaaggatg gtgatataaa aaacaatcaa agaatcaaaa tcagaaagga aaaggaatca
     8881 gattatgtta aattcaaatt tgtgtgggaa gataaaaaaa gatggaaaga tggaacaaat
     8941 tatcttgaaa tgtccagtga taatgtaaat tatacagatg aaatttaaaa taattattaa
     9001 tagtaaatca aaatggacaa aaattttata aaatcatttg tttttttagg gatgttcttt
     9061 atactactcc aaaggaacat tacatctggg tcaaatactg tatctggaga aagtattact
     9121 atagaaaaca ctttagagag ttctggagta ttcccaagaa atcagatgac tgggaattaa
     9181 tttctttaga taatacataa ggatgggaat gtatatttca aaagaacaac tggaacagtt
     9241 ccaacccaga tacacataca aagaggttct ccaagctaac aatactctga aaacaattaa
     9301 aaagttagat aatagtaaag atgtggttgt tatcagtgaa tcagtccccc aaaccagaaa
     9361 agaaacttaa agcaacattt tgtaaatgtg aaaaaaagaa tgaatgtaaa ggttcaaacc
     9421 ataaaacagt tcatttcggc agtaaaggta gttcaacatt catagaccat aaagaccaaa
     9481 agaaaaagga tgcttacctc gcgagacata aagtgaatga gaactggaat gacccaacca
     9541 gtgctggagc actcagtaga tggttactct ggaataaaga atctctcagt gcgagtattt
     9601 cagatttcaa aaaaagattt aaactttaat aagttggtca ataggaatat aaacataatt
     9661 actaatttct gatttacctc tgtcccatct accaccagac tggatattgt attctgtctc
     9721 tgggttatac ttgtgataaa acaaaccatc agtaaaacca aaacaaaaat aaacatcctt
     9781 ttcttgtctt ttagccattt gtaatttatt ttcaccaatc atagttgttg ggtatgtagt
     9841 tgatttacat ctccttgact ttaattctat caaacaacta tcattatgaa aatcatatct
     9901 acagtattta tttgtagctc tactgagagt ttcaccaaac tttttttgga gagttggtaa
     9961 aagtgttttc tcttgagtaa ttccaaaatt ataatcagtc atttatatta agaaaagaaa
    10021 ttaaatatct taagaaataa aaatatattc taatagtata gtagaatgga ggaaaccaaa
    10081 atcaaatatt tcaaaccaga gggatttaaa gggagaggtt taggtaacaa atcctataag
    10141 aaaaacaagt gggaggcaat tgtatttgat aaagatacaa atagtttttc atctggtaaa
    10201 tatccaacca aggagaaatt aattgaggat ttgtctttag atatttcacc agaccaaatc
    10261 tatagacttg tatctggggc aagagtagat aaagaaaaga ctaagaaaaa aagttctttt
    10321 ctaacaaaat ttggtcacat tcagattact aaaatttcag aatcctcagt agagtaattt
    10381 ttgaggattt ctcacttaag gatttgggaa ttatataaag taaggattat ctgaaattat
    10441 tttcttctct tataataata agaatggaca gaccaccaag aaaattgagg attgttgata
    10501 acccaacagt cttacagcga aggatactaa gacaaacatt tggtgggagg agatactcca
    10561 gagaccaata cattcaactg agactcagat acaatgaaca gttacctcaa ctgagacaac
    10621 agtttagact gagacagagg aatattggta gaatacaaga tagagcagca agggtaatac
    10681 aaagagcgag agaccgcaga ggtggtcaga ctttcatccc aagaggtgat aatgtttttc
    10741 aatacaaaga atggttgaga aactttagag gacagactgt gaaagtctat agtatgattg
    10801 atggggtcat aattgatgaa cagttagtag aaatcccact taatggtttc aatgcttggt
    10861 gggataatgt tgggagttac agttttctga ttgggccatc tggagaacaa agaacaccaa
    10921 ttacagatgg agcaaacaag gttgttatca caccaaacat taacttacaa ccaaacagag
    10981 tagaacaatt gtttagggag ggaatcaaac actgtgtctt tcaacctata ttggattggg
    11041 gtcaagaaca gtttgagact gttaaatcaa gagcatctca ttttagatac aaagggttca
    11101 ttaaaaagtg taatgaatat attgaaaaat atcaaaatgg tgttccagaa aaagacctcc
    11161 aagatatttg taacagactc cagattaata ttgtaattga ttttccattg gataaacaaa
    11221 actttctttc tttcaaatca ttaaagtctg ggatacatac attcaagttt gtaaatacaa
    11281 gactgaatca tattgatgta aatgaggtta tcaacaaaca atttattgaa atggaatcag
    11341 atgattttga tgaattagtt gaggaactaa ctgaaaaggg tgagtatttt gattacagaa
    11401 aagatatgga aaacaattac attaaaataa gaaccttgaa aggtaactat tctaaaaaga
    11461 atgaattttt ggatttgtgt tcagattttg aaaaccagtc tgggattgta gaatgtaaaa
    11521 ttgatggtat ccaagattgg gaactctgga acttttgtaa tgagggaaac aaaacaactg
    11581 gaacacaaca atatttagat tggaactctg aggttgaaca tattgatatg aaatatgctt
    11641 attcaaactt tcatttgtgt tctgagtatg aggggtttgt tggaaagatt actgacttta
    11701 gaaaagtgtg taatccaaaa gactttcaaa aacttattgg atactttaat gtttctaaaa
    11761 tagattccag taagtgtaaa gttccagaac tttttaacaa attaaattat ctaaaagaac
    11821 accaaatcta tccatcagtt gaattaaaaa aatgggaatc tttaggtgtg gatattgagg
    11881 tggatgaggg atgttgggga actaaattag atttcagatt ctcagaggaa atgttaaaga
    11941 aagttgatga tgatgaaaca aaccccagag gatattctaa atggtgtgga atagctgaga
    12001 aagtgactga tagacaatcc tttcaaatga aaggggacaa agagtttttt gaaaatatga
    12061 aaagttatct ggaggacacc aatacagaaa tcaaatggtt tgatgatggt gagggaacta
    12121 tctcttaccc taaagaacac tgttatggtt cagttcatat tgttggattt atcaaaatgt
    12181 atcaaagact tacactgatt aatcaactgt tagaactgga catttccaaa cttattggtg
    12241 tatgtgttga tggggttttt tacaatccac acaaatttaa aatgattgaa ccattcagag
    12301 aaaagggttt aggtggaggt ctcaaacatt caagttgtaa cttaactaac aaggttggtt
    12361 gtgaggatga tgatgagttt gatatagttt attatccaca tacagaatct gaaccaagag
    12421 aatactttca aaaagaatta tttctgggtg ctgggggtaa tggtaaaact cacaaaaatc
    12481 tgatggacaa gggtttagtt agaccaatat atatagcacc aagttggaaa ttgtgtagtt
    12541 caaaatacaa tgattacaat tgtcccaatg aggtgttaag taatttactc catcctaaaa
    12601 aaattaactt ttatagaaat atttacaata caataattat tgatgagtgt agtcaaatta
    12661 gtaacaatac aaaagatact attctccaaa cctatcccaa tagtagagtt attttttgtg
    12721 gtgatttagg atatcaactc ccaccaactg gaaaaacacc agaggaaaaa caagaaatga
    12781 atctggatgg ttttgataat gttattgaac tcactcacaa ttacagaata ttgtgtgata
    12841 aacaaaaaga tatttgtgaa aaagtcagaa caatgataaa agaaaagaaa ccaaaaaatt
    12901 taattaatca atttatttgt gaaagttatg aaaatattga aattccagtt ggatacaaac
    12961 cagaggatat catactgtgt tctaaaacca gatgtataaa acatcaaaaa gaggactgta
    13021 attgtgatgg tcagaattat tgtttagaat acacaaaaaa gtttggtaaa aataaatgga
    13081 aatgtttgga aaggagttat actcattcca gaggtgatat atcagttggg gagaaaccag
    13141 agaatggtaa gtgggagaac agacacggct atacaatcca ttcagttcaa ggtgaaactt
    13201 tcaaagaaac aatttttatt gatgggagaa atctatttga tgaaagaatg ggatatacag
    13261 caatttccag agcaagatat caccaccaaa ttaaaataat catttgaaaa ttaaaatatt
    13321 tatataaagt aaaaatggag cctttagtaa ataaaagtat caaaccttac agtggtctca
    13381 aagggtcacc agcatcagca gcaagaatga atgtaaaaaa ttgtgattgg ggtgctcaag
    13441 aagcagtagg aaatggccca tctgggtttc aaaacacaaa acttactaaa tattcagatg
    13501 atatccaaag tccaatgaaa caaatgggta taaaccccca gtatatgatt tcattacctt
    13561 gtgttgaggt caatgaatta gctaataaga aaattcacca agggcgtgga agcctgttta
    13621 atggtcaatt gtctgttgct aaacccacaa ctggtatgga tgaaattaat tttgaaccat
    13681 cccaaagaat tggtagaatt ggtatggatg ctactcaaag accatttact tttggtagct
    13741 ttcaatatgc ctgctaatta aaataatact ttataataaa taatggcgtc aattggtgaa
    13801 aatgcttatg gtgggactct ggttgtggat acactgaaat acacaacttt agacccagcg
    13861 ctaactggtt ttgttcataa cccaatgaat agtgatttgg atggagataa cagaaatatt
    13921 aataatttaa attcacttac agcaactcaa ctaaattaca caacactcaa tccaccaatc
    13981 aatcctggcg tgaccaatcc tcttggttca gatttactct gtgccggtaa gaatattggt
    14041 gttggagcac cggcagataa agcaaatgaa ataaaaggtg ttactggaac ttttgataat
    14101 tcagctattg gtgtatcaac tggaacaacc ttgggactgt ctggtgctct gactgctgtt
    14161 ggttcaactt atgggtcatt aggtaatatt gttgatggtc tcactgttgg taatggactt
    14221 acagtatcta ctggtgatat taaaacagat gtgggtgata ttattgctac tggtagtcta
    14281 acagcaattg ttggagcctg cactgctgct gagataattg ctggaaatga tgtaacagca
    14341 caaactggtg atattgttgc tactgctggt aaagttcaat ctggtgctaa tatgtatgct
    14401 ggaactcata ttgttgctga ccagtatatc agaagcgata atggtaatat tcttactgct
    14461 actggaaata tttacacaca aggtggtaag atatacactg aggggtctgg tgatatttat
    14521 acagatggaa ctgggaatat agattgtaaa gtgggaattg tatctggaca aagattgaaa
    14581 atgaataatt ggatagatgg aggaacaacc tatctcgcac cagtattacc aactgttacc
    14641 tttattccag atatgactgg gaaaacaaag gcttgtattt ggatttatga cccagcaaat
    14701 actgtaatcc aattttttgt ccaaactggt atattagatg tatgccgaaa tgcttcaacc
    14761 tttttaacaa tgaatcaata tagcactgtt aatcctaaaa gaataattaa ttatagaatt
    14821 ggtcaaaaag atattgctgg taatccagat agttctatac ttgttgttag tgtccaatta
    14881 gatggagttg tcccatcatc agcaccagta agaatttgtt taatggttat cccagactaa
    14941 attttgttag tctattgtaa agaatggaga ataaaacaga attttcagaa tcattcattt
    15001 taggtttaat tgcctcatta ggaggtttga ttggattaat atttaataat atgagaaaat
    15061 caaggtgtgc tgatatcaga tgttgttggg gaatgttttc ttgtaacaga gaggttttat
    15121 caaaagatga attacaatta gagccagtat caccagataa aaataaccat ttatagtaaa
    15181 tggattacac caacagtaag atttcgtgcc cagtgtgtaa taaaaaatat gctaaaaatt
    15241 acttattaaa tcatctcaaa acaatacata aaaattgtta tgggactgat tggtgggaca
    15301 gatattctga aaagtatgat aaaataatta aagaccacag agatatgttt ggaattagga
    15361 ataaaaaaaa tgtgtgtctg aatcaaccta agtaaaaaag atgtataaat ttcacttaaa
    15421 caacaacaac tgtgtatagt atatgaacaa caactactta aggaacaatg agtcctatct
    15481 cagattgtat tatggctgaa caagagaaat ctattggtag ggtaatgtgt gatgttaata
    15541 atggtaagga aagacttaat ttcccagtca gaaaaacaaa gaataaagtt ttacaaaaaa
    15601 ctattttgaa attgtattta tctataaatt ctaatctccc tatttttgat aagggtgatg
    15661 aaatagtcaa ttttactgtt gggagtttag acccagaatt atgtgaaaaa tataaggatt
    15721 ttaattcttg taagtttttg aacaatcatt tccaaaatat ggaaaagttt tcagacttga
    15781 tgtatattga tgataaatat gctgtttcaa tcatcaatgg atttggattt aatgaatgtg
    15841 ttgtaatgtt gattgaattg tctgattctg gatatttgga catcttgttt gatttccaaa
    15901 aataccccaa acaaacaact attctgttta atgaaaagtt tataattact aatggttaca
    15961 cattgaatga tgaaatgttc tctcagtatc tcccacaacc agaaccaaaa ccagaatcac
    16021 caaaggaaat ttttaactgt tgtatttgtt ttgatgattt tgaaaaagtt tcttataaat
    16081 gtagaacttg taaggaggga cttgtttgta gggggtgttg tagaaaaatg aaaggtgtga
    16141 aaaaatgtcc tatctgtaga agttaaaaat cacctaaaaa gaattgaata aaataatata
    16201 caaaaacaaa atggatttat catttgtaaa agatttacct tttcttgttc aagacatcat
    16261 taaacataag ttaataatgt ctgatttgaa agaacataaa tttaaaattg ttcataaaaa
    16321 aaaagaaaaa aaaactaaag ttcccttaat tataccaatc atagaacaaa tgtggtggat
    16381 gaaagaacat cttgggcctt atgggtggtc aaaaaaaaaa gattggttga aagaactttt
    16441 tgaaatgaat caaaaaaagt tttataaatc ttacagcact aaaaaacttg cttctttata
    16501 tttgaaatgg taaaaaaaaa agtgtgtctg aatcaaccta agtaaaaaaa aaatgtataa
    16561 atttcactta aacaacaaga acactaatag tatatacaga tatacagata aagatgtcca
    16621 actatcgcaa caactggaag ctttgtaagt cgcacgaaaa ttgtgctaag tgtaagaaat
    16681 gtgtgaatga ctggaaaaag aaagcacaaa aacattcatc aaacgcctca tcattgaaat
    16741 atgttctgat gtgtttaatg aatgataata cacaacaagt tcaaagggat gaggaatcac
    16801 ccattctccc tcaacttact attactgaaa agaggggtga aagtaaatgg agaaagtgtg
    16861 gtatctgtat ggaaaagatg acttatggtg gggaacataa tatggtagta ttcccttgtg
    16921 gtcatactac ttgtatcact tgttataaca gaattgagtt tagagaaaag ggtcagtgtt
    16981 gttattgtag aaaagatatc aacaaagcat attctctgtg gggagatgaa caagaggagg
    17041 actcaccaga tgaataaaaa aaaagtgtgt ctgaatcaac ctaagtaaaa caaaaatata
    17101 taaatttca
//
LOCUS       PLV-INO1               24075 bp    DNA     linear   ENV 08-AUG-2015
DEFINITION  Uncultured polinton-like virus clone INO1.
ACCESSION
VERSION
KEYWORDS    ENV.
SOURCE      uncultured polinton-like virus
  ORGANISM  uncultured polinton-like virus
            Unclassified.
REFERENCE   1  (bases 1 to 24075)
  AUTHORS   Yutin N, Shevchenko S, Kapitonov V, Krupovic M, Koonin EV
  TITLE     A novel group of diverse polinton-like viruses discovered by metagenome analysis
  JOURNAL   Submitted
COMMENT     ##Assembly-Data-START##
            Assembly Method       :: Geneious v. 8.0.2
            ##Assembly-Data-END##
FEATURES             Location/Qualifiers
     source          1..24075
                     /organism="uncultured polinton-like virus"
                     /mol_type="genomic DNA"
                     /isolation_source="marine metagenome"
                     /clone="INO1"
                     /environmental_sample
     gene            complement(3..227)
                     /locus_tag="INO1_01"
     CDS             complement(3..227)
                     /locus_tag="INO1_01"
                     /codon_start=1
                     /product="hypothetical protein"
                     /translation="MVECGVPSAPPPFEGGLRAGGFFGQTARNAEALxYGYCAHSAKQRQTRKLSPPPSRVADKNFFSGKYDFEYLKLS"
     gene            290..1324
                     /locus_tag="INO1_02"
     CDS             290..1324
                     /locus_tag="INO1_02"
                     /codon_start=1
                     /product="hypothetical protein"
                     /translation="MSESTNTPTKFLKRTEICRIMGTVCNAPIARDAIPEKTPIDPTNEENWIGMNIFKxCTKYSVDNKYEEKDAPETGDYVASVECMTILGKWDCGSFICARAAMLPTTVSESWYGIKRRLYCVQALPTxxEDTIAVRFSGTRGGEPVFRSTHDGSTWRMELGGDTDEWEDRVANTSFWCLDHWSWDANLNGEVGHELIPESSMFVTRALYLRCMHARVSNLHATDVGGVPLDTHPETPATPLTPQASAGPTTPVCPDAPKKKRRLSTIDHHTVKRRCDREWLKSMAARHAVQVEKELEMQLLERTGLHKRFCKAEVxGxIPKNDWVVEESEGDSSSDDSQKKKSEE"
     gene            complement(1380..4610)
                     /locus_tag="INO1_03"
     CDS             complement(1380..4610)
                     /locus_tag="INO1_03"
                     /codon_start=1
                     /product="hypothetical protein"
                     /translation="MMARGGMGTKAAKGVVDAQTKWQATRALGREVAENVGRTYLGNERQRGKQQAHEDYCEDNPEECFKKYCEMYPNTPECGAATEEPEPAPRRDVRAPPRSSNVNRRVRFVQHARAGPNVQSAKRRRTFSRVGSRATALNSAKEGGVVPYGPQEKEDGMRPPPLTNAQRQARWRERQRGNNASEAKPESGLMDPRRVEIDEVPIPSPPVVETPQQGKPVRRLGAEERVDVYKKTLEDLGVKVPADDLTGKTADEQSRILEDVVARCTKVEEDVTNWVKLRMMQNDGALPSVAEVRAFIGNDRVCTLSDEKIKARMEALKVEGLSQEITVQERLDRMCTVLRMNNDNRAKQGLPLLPVPAECPTPSSLAQANNLAKSVVESGSTAIWVFVVSTIGAILLNIRKGSPVTREARNMARNVVSAITSSFDSPAAYATATDTNGAITRTIASTNATLENDLIDALTETKASEFLGVNIESIISGEATAVINNAMGQLTQPTEPSTPRSILSWFNTVNPIPWMTWMASLGANERLEEEKKFMIRQLAAFGKAKRAMEEQVRADHLAVDDETQEEDINALRGELMNKYAVFMESASLLTAAVRSGPDSAGYFTPSRFVEALAQRSHERLFPLSVGQAVARNLITRSTLRRIETALDAVQAGRATDGQRQLVDKSRELVGWYTQQAGPRRVGSATLQRQLAAQEEAQRPLPGGISREEDDDDDNFEESVESVEEQDWPDEDLRTALNETDTQTAIEAAAIESALAPDAPSRFLVVAEALGLTGEAGDAGVVVALENWLRNHNYYAGLEDKSLRVWDWLSQEQMRPWQLALATVPTSMYTVYELARNSPGALAYMMYQFGGRPGRAGNPFTNGDATGTTVEVARAFYRQIHQDPTYTAQQRAEAYRQEGDLYRSGQLMNFGFTMLRVxTPVITALASAPNVGTAVMMSAAASGGAAALNIEEPTTAGMGTNLLASVAINVATAVSSRGRRGAIMARRLGPLVLVNVFPYAAKYVMWQAGLQWPTLDSYLPRALPQYDAPLMPERSWLETALGNFPRVEHPTSMYNPNVRFVTDEPPASMRSITDEMW"
     gene            complement(4600..5193)
                     /locus_tag="INO1_04"
     CDS             complement(4600..5193)
                     /locus_tag="INO1_04"
                     /codon_start=1
                     /product="hypothetical protein"
                     /translation="MGPVASKIEKTVEKIIVPGDDDDDDSSPGVFNPIAVKIDQTLTPGGKMGLQGLGLGIISEQIGTDEDGHHNFSGFQDLTEPFFGLAAERLPSNPYTMVTEGPGAASKEKKALGKWAADATVGSIDRSINEAADISTGRAQKDWEKVSGLHSSSLSTHYAPPTLTGVPLKHVVFREASVYECSTRGKRNDSDRSAYDG"
     gene            complement(5202..5669)
                     /locus_tag="INO1_05"
     CDS             complement(5202..5669)
                     /locus_tag="INO1_05"
                     /codon_start=1
                     /product="hypothetical protein"
                     /translation="MAKRSTARKTGRCQKRPHSTKSKGRRRPGKRTTSKVVPLSTILNKRAPKTLAEARVKGFENVVKENELAAEAQNWRHIHDQEAARIERKENPLPSRIYLIEKHIQDRVRDDLKKRLRPDDPRRPVGLEISxELGYRQQTVKNGDLHKLWFSAHYE"
     gene            complement(5700..6107)
                     /locus_tag="INO1_06"
     CDS             complement(5700..6107)
                     /locus_tag="INO1_06"
                     /codon_start=1
                     /product="hypothetical protein"
                     /translation="MTTAGARAPPQWMKAEHNMMEARANATGMPTQTPSNWKWYVQAQIDANIPPDLVSQLFDAPKGLKGGGRVTRLGARENVERRKNLLGRVGLAGPRWTRGEMEKPKGEEKRGTYTGYVYTLEQQKRLGVDKYGNPQ"
     gene            6157..6507
                     /locus_tag="INO1_07"
     CDS             6157..6507
                     /locus_tag="INO1_07"
                     /codon_start=1
                     /product="hypothetical protein"
                     /translation="MGFEVYDFPLGDLKVRRAYVSLSRAAPLSIGKLKVVGGTLYDAQDSAQVKTMWRIIYTVGIYKEKRSTSPIVPGATETWALFTSGLPVGESLFHLAYADYKRKLILxDIEYNTMEI"
     gene            complement(6513..7007)
                     /locus_tag="INO1_08"
     CDS             complement(6513..7007)
                     /locus_tag="INO1_08"
                     /codon_start=1
                     /product="hypothetical protein"
                     /translation="MTEATDPMVLVERQFARCQVVVKDTKLAEKSPLDHHLLLCQEVAKLVCAEHEHCSFHNQILDSQLAVDALTSCIAKLRESDNYAPEELQKAQEAMECAESVQQTSSHAWLLHIGTLAGMFSNGKKLEAESWDSLKRYFGNPELADSSKVCVQRMQELMARFGEV"
     gene            7006..7563
                     /locus_tag="INO1_09"
     CDS             7006..7563
                     /locus_tag="INO1_09"
                     /codon_start=1
                     /product="hypothetical protein"
                     /translation="MAASRWNEALDNYISSVECKEAAIDLRAYLGAAREAFNNAQHGIAHVQLRAALAILVYHGKETTQEIVKTLxDRNTKTAPEPIETLVAGPLVNGNWTNPDLLFELWKKLDYGQRTRMVQICYGVTADEDRDSSADWVDNLVMNASFTEFYDALLPRQRATYRSAVFSILKVPDPSHAEDYSSSSD"
     gene            complement(7756..8838)
                     /locus_tag="INO1_10"
     CDS             complement(7756..8838)
                     /locus_tag="INO1_10"
                     /codon_start=1
                     /product="VLTF3"
                     /translation="MTDNTSFDAVFGSFQDNTARTNFILRNMDFIEEYGTKNSRMTLELEQRIKERNTPHLISGFLTVCEKCGSRGSLKLIDRRVGLKMCGECEEIFQMSEPPPIGGATGLRDTFCSAQTNARPRSVYLPVSHLTNWLGRLTGVQIPHLPDPVVTEVERRLQVRGLLRPPDTNEEAMRRLRSFTFWFELLKYPVDSGALNISTYYYNISYFMRCYCPGQSDLPVFTSEEKAEMLRIFVSALDLFTNLKQDLRKMSHTAANRKNFWSYGLFISHVLEHWGRRGQQFLTAYPHQLxRVHVIAEVQRNSGRLFHTLFYQLSKKIGEQYGNSRRLARRHRRSWDECDDNNSSEWCPPTISERACSSSN"
     gene            complement(9060..9281)
                     /locus_tag="INO1_11"
     CDS             complement(9060..9281)
                     /locus_tag="INO1_11"
                     /codon_start=1
                     /product="hypothetical protein"
                     /translation="VQRVDGTGTIIEGIARLEEFVEVDAERYMCDLEDPVTNFAGRDYEIAATQSYVIVIDLGDSRIEFQGVGPRVW"
     gene            complement(9919..10275)
                     /locus_tag="INO1_12"
     CDS             complement(9919..10275)
                     /locus_tag="INO1_12"
                     /codon_start=1
                     /product="hypothetical protein"
                     /translation="MRTGGYTGNNTSLFSLHPNELVLSAPVVKKLRKHLGKGELPRDLERSIQQLLKRSPQPVSKAEFARVCQSVGACGRKSAATKKKKGVSKTKHVKRKTTTKSSGISKHHLVVPTQPSHQ"
     gene            10510..11172
                     /locus_tag="INO1_13"
     CDS             10510..11172
                     /locus_tag="INO1_13"
                     /codon_start=1
                     /product="hypothetical protein"
                     /translation="MSETNSYDVGASEKEANCDEGLNNTISEEPLPSKESADTVAIPTREPEQPPKKYRTPKQIAAYERMNKARKDNVERRRIERRNNKNANIRSARGLENKEMETLKSVLDPFISLAHYQNECIEDLQRTRRVARKPSRRLVRDVDESLPEYDGESDTEEETDDDEIAKLEKTKSTPKKGAKPPAPTTAGPIQRPATPPPQTEAPVPNSQAKRMFSYMASLGY"
     gene            11182..12045
                     /locus_tag="INO1_14"
     CDS             11182..12045
                     /locus_tag="INO1_14"
                     /codon_start=1
                     /product=�Packaging ATPase�
                     /translation="MSRPIELIPFSGEESPISVEPPLHRTSFFTILSGPPGSGKTSTALNLLIQNWAYRGKYDYVFIVSPSLPSFPQELIAGIPEDQIYTELDDNVLKEILTKIRSEEFSGKKVLILLDDVVTEIGRRGHNDELIRLILNRRHLTTHPGGPRGGFVSVIIATQKYNMIPKRLRINATSTWMFPTQSAAEKRNFREDLTESLSKQGFEDATQQAWWNPHAPLIQLANGDWWATRAGSPGALDFYPLYSDMIRYGEHRDPAIIREEDDDEFLERLLGSPNPIRSKRPRSRRRR"
     gene            12052..13506
                     /locus_tag="INO1_15"
     CDS             12052..13506
                     /locus_tag="INO1_15"
                     /codon_start=1
                     /product="hypothetical protein"
                     /translation="MAPERRQRIREAVPIFIPPTPPEIPDLVGDEGAQSIAGFQRGKNQRGIFINSRSYKDDQDPTNTNLDIQLEEPLSVSSMEEIKASVGTLTIPAAFYQVCDDFRNRYFCVRYTGFPNAGGPATTEIVRFDLGEGNFDLKVEVDPLTGTRTVYSTLIARIEELFAEWFIAPNGAVSPNWSTGVVAHTQYAAPPNVVPPVVLGYAQPTNTLDWAIQNNGTFSVPAGMNLPVGQVELLLDPASTIPSTVVLLPTDLNFRYLVGLTPVDTHIFANNVIPEIILTGQFSIDLTHANELVLHVSFANRNMIATNRQATTVSTILSVIPINVDALGLLTMDGSMERPEITLPGNQISQFSIFLTTSYNEPINLRGHGWNCSLRLTIEEIPPLHVPTTTEQKLRELGFQLNREGRLQPRVSLEWMMRDEDKIITDEEAQAYLMEFRKNALRPRYADLKPHSGSASLGGHSHEHAGGEEVDVRHVAEDETADRL"
     gene            13591..17352
                     /locus_tag="INO1_16"
     CDS             13591..17352
                     /locus_tag="INO1_16"
                     /codon_start=1
                     /product="DNAp"
                     /translation="MILYLAYEDSLGQYVAYQLLSPSGGEAVLYGASGLSVLPNGRNWWTVYEPPYVTVERPYGSSHAGSSYISPSLSISQADGTVGSISALATVCGRAAAWAVKDSRFSVSVSIDFNFGAVFRGITSEAASALYPEVSEIRTVSTPFVPVYPGDGPRSPTDDDRLEASNWLARDLELSMFELITDYDKAMSGSSIYIPVITVRINAITSPPIGVGGGAITSLVGKNLTRASDKWIHFSPETDWMCLYVCFAASMNLLKKSKKRKTPESEVTDVAAATPEDVFEPTRTNKRKWTLWAQTVRNQARAVFKARGETDLFPTHEGDFRVLQCLCDVYDKSCVVYGTHFGELARFEPQDPSARLQRVQPLPEIDYTPEVTGMRRTPIRRMEVIELHYTKNHYSLLLPRVALTHYFGDSSWTENLPQTLIENRLNFYQAPKYAAARASPVPGATVPDTPEGIDCSANRIVKPRYRLGPKVFGDDCAQRMRLLAFDTETYCEPITGKHILYATGVAWWESTFNEGQDGEDEMRTRTKLFYGEDSFDAFLTWLSSGQDLSPDRVHGSYLFAHNGGRYDITSLVNGVALGTNKWEFVSHKMMESSDRWISGMISCYMDLKGHRRPKKRVQVKLRDSWPILPQALAKLGKDFRVEVLKGDIPHDRVVGGAMIEKPTQAAFDEGTCAVHWEHMRRDDWDGKGSMGSEKYLAADCLCLLHIMSKYNRGIFERWGFEVFSACTAASIAKRLYLQKYHKDDHYALHSCSDELDAIIRQGYIGGRCEAFVLGVRKAPTYYYDVTSLYPACATGDLPGGMPEVVGASFTEMGIQSGEFFGFVIADVWADLAVVANHVHYFPLHGWYQNSRLIFGWPETPIRMVLTSESIKDAEKYMPGVYKYSYKWGIRFMRSRCMKSYFEDLFELKAEARKNGQDAIAAAAKITANSGYGWAGLRWCGKDSMMMNAEGNRDVFNKMLEERRLVNYSEIGKYQLMRVRKDVPHDSVSVQCAAWISDSARRRLFELMFAIRNEGHRVFYCDTDSVMTSLKLSDYPQLLNKFCPDHASGSPGALLGSLKNELAWDEPFDMGVWNGCKYYALSRTMPDGSVTTTTKLKGYQKKGQPELTPEILAKATENIEKIRELFGSNRPRDQSFIREAEQLGCIISHSKYFSFSKSSMLDTLEKRDNEIITTGWHICTRKVTKLFRPIYNKGEILALESDGLRPIIPFIYNADGDDIDSRAPDEAEIKERMGELTLLAHHVNGADLLGETLE"
     gene            complement(17626..17967)
                     /locus_tag="INO1_17"
     CDS             complement(17626..17967)
                     /locus_tag="INO1_17"
                     /codon_start=1
                     /product="hypothetical protein"
                     /translation="MLTVVVLNTLKLGAVRALNTQTLNDAVGGAIQIAIFGYVRRNIWRETVHKHLEVEVGIRGVQEERPVKRDANHIIGVGLERRAVVREELTRNLLACRWGTIYLEPIISGYVLL"
     gene            18041..18751
                     /locus_tag="INO1_18"
     CDS             18041..18751
                     /locus_tag="INO1_18"
                     /codon_start=1
                     /product="Major capsid protein(partial)"
                     /translation="MLLDYQSGNSHNSTTRIYEKTAARVSAVGLDVTSTDRQASFIPAGNAVAPNRNIGGEHDMIYQLGNPQMGLGGQVLAFAATDYSTVASSPVDAGVLNMNGGFAMNPVFPAVLYCDATRSANHTASGNAVAVGLKLVSGILKNSRYLPLLALKGSGLTLEITLADHRTAFCNTSGVAAVGNAGLGGGGSIQPTATALTAPDAIAAGNLSSYTLQNVEYVGKWRNRIQRVVHYCATVL"
     gene            18812..19471
                     /locus_tag="INO1_19"
     CDS             18812..19471
                     /locus_tag="INO1_19"
                     /codon_start=1
                     /product="Major capsid protein(partial)"
                     /translation="MAMVQANGLIQFHGVSFHSFIWTFTKAAAMTEVIPIALRARSLKGILCGLRQNSMVNQQDSFSIGRRINGNLSQYVWNIGSIRLPQAPVTMLASKEGMVQAYCEIVKMFSSFNSLDYAGRVEMGQYFDAGFAIGVDTEAYSQDTSLLESGMDTSSQSLPVRLELTFSALNGVRLAGGQGGYWSGGVMADSTNQIVRADIYGMVDVIYSVTADGLMTASD"
     gene            complement(19487..19882)
                     /locus_tag="INO1_20"
     CDS             complement(19487..19882)
                     /locus_tag="INO1_20"
                     /codon_start=1
                     /product="hypothetical protein"
                     /translation="MSPLASVPERYQRVKFEESIWDMPPEVDQSSYVCYVGTEKEDPRPVLVVFDPADYVHAPCIRCFAEKCWQVEEAALIEYLAEYGYDGASYEHCCTCECHERVPLKQESNEEFIDDWGYHEDDDEGEGPALD"
     gene            19915..20712
                     /locus_tag="INO1_21"
     CDS             19915..20712
                     /locus_tag="INO1_21"
                     /codon_start=1
                     /product="hypothetical protein"
                     /translation="MVGVSGYKPTIPSREANYPIAPGAVALAMLGAQGGGLICPQNYAPVTVDGKVYSNSCHALDQTGRTGRPYDGPRGARNGGRIRGEQVACPMNYDPVTHDGRTYSNRCHYEQGWPGWPADGAQNGGLLGEPGHGRPPMHFGSPIDPIVTIPIPRDPTVQPMHFGYGTNATIPIPKDPTVKPMGAKKGGWLQKADKEMERRGTEGAFTRQAAAHKMGVQQYAAKVIKDMKNKDKSGKKLTASEKKLLRRAVFARNMGKIAKDRKAKK"
     gene            complement(20724..20933)
                     /locus_tag="INO1_22"
     CDS             complement(20724..20933)
                     /locus_tag="INO1_22"
                     /codon_start=1
                     /product="hypothetical protein"
                     /translation="MVTRKAVRSWKRFGKNRLRAQKHKGQRILKIAKVLGTTLQVGKIREGPAALPPGLKKGGMARSTRSCKC"
     gene            20985..21149
                     /locus_tag="INO1_23"
     CDS             20985..21149
                     /locus_tag="INO1_23"
                     /codon_start=1
                     /product="hypothetical protein"
                     /translation="MAIDDKHTEQNEMGKCATKKHTMKVGKKGTKSKTQKGRKNVRILREFANSVRVV"
     gene            21328..22038
                     /locus_tag="INO1_24"
     CDS             21328..22038
                     /locus_tag="INO1_24"
                     /codon_start=1
                     /product="hypothetical protein"
                     /translation="MTTTVANSKRKRNGRWDQMDAPYDIFSQPPLYKELYPNVSGSCRTFSIPICFRASSNIVADFNAMVVETEKWPKAFDGKTHKASYTVTQFMISTSSVEDPTHIVHPNNAYFDLTSFQRPYALAVQMSGPNTPLSSCKAVLAATPVTEECHVILAFPAPSENYNPWFRLLPAAPGLFSTxRSPNYNGSAAAGTFIADYPPPGLMRFALPWLSDMTVxQTLNGPRSVTFIKLMVTLLD"
     gene            22082..22798
                     /locus_tag="INO1_25"
     CDS             22082..22798
                     /locus_tag="INO1_25"
                     /codon_start=1
                     /product="hypothetical protein"
                     /translation="MTTTVxNSKRPRTGRSDNANAPYDVFTQPKLYKQLYPNVSGACRTFSIPILFRSTANVLANFENMAVETEKWPKAFDGKTHKAAYTVTQFMISTDTVADPVLQTVPNNSYFTPTCMALPYALAVQMSGSNTHLTSCKAMLAATPVTEECHVVLAFPAPFExYNPWYQTIPPAVPPGNTSTPHSPNYNGEAPQGTWIAAYPPPGIFRFALPWLYDMTQFQEWNGPAQVTFIKLMVTLLD"
     gene            22830..23585
                     /locus_tag="INO1_26"
     CDS             22830..23585
                     /locus_tag="INO1_26"
                     /codon_start=1
                     /product="Guillardia theta G-protein homolog"
                     /translation="MKRGLDSKVYYTEEEDVLAKWATASQIKCRLHRVAARHYAHHSKNTTVVILILQTCAGSLTLSNDVPDWAQPLVALLQLSLAVMLAISSYLKMEQRSESHRSASLAYGEIYKKLSTLLIRRPSERAAAPGIIDAMLQTLIQLDKNSPMLPMSLCDKEARKTHIAERFRDTELPEELNGLATVSVYGRGKHRVEKSVLETVTEVVQEITTPSTPDSIALSPVAIKEVTDETFHEPLEDTERQSITDSEESKE"
     gene            23615..24073
                     /locus_tag="INO1_27"
     CDS             23615..24073
                     /locus_tag="INO1_27"
                     /codon_start=1
                     /product="hypothetical protein"
                     /translation="MKRGAASSGSEHPDPYNYSRLYGEDGLKRKRDGEDEEIALFHVRTPKYRRVSRVSEVRGAENGGVVDADRRRLIDEQWAAWRRKRDQKPAQGLGAKEEPPAPADNRSWLKKVWDNPYGKTAIITAGVGVAGLGMDAAMARSAGLSTTVENFGR"
BASE COUNT     5810 a   6190 c   6137 g   5922 t     16 others
ORIGIN
        1 actgacaatt tcaaatattc aaaatcatat ttcccgctaa aaaagttctt atctgccaca
       61 cggctaggtg ggggtgagag cttccgtgtt tggcgctgtt tggctgaatg tgcgcagtac
      121 ccgtaggkca gagcttccgc atttcgagct gtttggccaa aaaagccccc cgcccgcagg
      181 ccgccctcaa aaggcggcgg cgcactcggc accccacact cgaccatccg attttctata
      241 ggagacaata ttcttaaaac ttttcaacat ttcactgcgc attgacaaga tgtctgagtc
      301 gaccaacacc ccgacgaaat tcctcaaaag gacggagata tgccgcatta tgggcacggt
      361 ctgtaacgcg ccgattgcgc gcgacgcgat tcctgagaag acgccgatcg acccaaccaa
      421 tgaggagaac tggatcggca tgaacatctt taagkcgtgc acgaagtact ctgtggataa
      481 caagtacgaa gagaaagatg caccggaaac tggggattat gtagcttcag ttgagtgcat
      541 gacaattcta ggcaaatggg actgtgggtc gttcatatgc gcgcgggccg ccatgctccc
      601 gacgactgtc tcggaatcgt ggtacggcat caagcgccgg ctgtactgtg ttcaagctct
      661 gccgactwtg ytggaggata cgatcgcggt gaggttttct ggaactcggg gtggcgagcc
      721 cgtcttccgt tcgacgcatg acggttcgac ctggcgcatg gagttgggcg gcgatactga
      781 tgagtgggag gatcgtgtgg cgaacacctc attctggtgc ctagaccact ggtcctggga
      841 tgcgaacctt aacggcgaag tggggcacga gttgattccg gagtcttcga tgttcgtgac
      901 aagggcgctg tacttacgct gcatgcatgc gcgggtgagc aatctgcacg ccacggatgt
      961 cggaggtgta cccctggata ctcatccgga gacgcccgcc acaccgctga cgcctcaggc
     1021 ttcggctggg ccgacgacgc cagtgtgccc cgatgcaccg aagaagaagc gtcggctgtc
     1081 tacgattgat catcatacgg tgaagcgtcg gtgcgaccgt gagtggctga agtcgatggc
     1141 ggctcgtcat gcggtccagg tcgagaagga gctggagatg cagcttctcg agcgtaccgg
     1201 cctacacaag cggttctgca aggcggaggt tccsggcccm atccccaaga atgactgggt
     1261 cgtcgaggaa agcgagggtg atagctcgag tgatgattcg cagaagaaga agtcggagga
     1321 gtaagagctc gagcaactga gtgcgagtaa agcggcggaa tataggtggc gcttctttat
     1381 caccacatct cgtcggtaat actccgcata gaggctggag gctcatccgt gacaaaccgg
     1441 acattaggat tatacattga cgtgggatgt tccactcgtg ggaaatttcc aagagctgtt
     1501 tcaagccagc tgcgttcggg catcaatggc gcgtcatact gtggaagggc cctaggtaga
     1561 tagctgtcca gcgtaggcca ttgcagtccc gcttgccaca tcacatattt agctgcgtac
     1621 gggaatacat taaccaatac taaaggacca agtctacgcg ccattatagc gccacgacgg
     1681 cctctggatg atacagcagt tgcaacatta attgctacgc tcgcgagcag gtttgtcccc
     1741 atacccgccg tcgtgggttc ctcaatatta agcgcagcgg cgccgccgga tgcagcggct
     1801 gacatcatca ctgccgtgcc aacatttgga gcggaggcga gagcagtaat gacaggggtg
     1861 cygacacgta gcatggtgaa gccgaagttc atcagttgtc ccgagcgata caaatcccct
     1921 tcttgtctgt atgcttctgc tcgctgctgg gctgtatatg ttggatcctg gtgtatttgg
     1981 cgatagaatg cgcgcgccac ttccacagtt gttccggtcg cgtctccgtt ggtgaaggga
     2041 ttgcctgcgc gtccaggtct tccgccgaac tgatacatca tataagcgag tgctcccgga
     2101 gaatttcgcg ctagttcgta gactgtatac attgacgttg ggacagtggc gagtgctagc
     2161 tgccacggtc tcatctgttc ttgggacagc cagtcccata cacgtagcga cttatcttca
     2221 agtcccgcgt agtaattgtg gttgcgtaac cagttttcta gtgccacgac aaccccagca
     2281 tctccagctt ccccggtcag acctaaagct tcagcgacga ccaggaagcg tgagggtgca
     2341 tcaggggcaa gagccgactc tatagctgca gcctcgatgg cagtctgggt atcagtttca
     2401 ttgagggcag tgcgcaggtc ctcatcaggc cagtcctgtt cttctacgct ctcgacgctc
     2461 tcttcgaagt tgtcatcgtc gtcatcttct tctctcgaaa ttccgcccgg tagggggcgt
     2521 tgcgcttctt cttgcgctgc tagttgacgt tgtagagttg ccgaacctac gcgcctaggc
     2581 ccagcttgtt gggtatacca gccgacgagt tcgcgagatt tgtctacaag ctggcgttga
     2641 ccatcggtgg ctcgtccagc ttgtacggca tccaaagcgg tttctatacg ccttagggta
     2701 gatcgagtga tgagattgcg agcgacagcc tgaccgacac tgagggggaa gagtcgctcg
     2761 tgggaacgct gtgcaagagc ttccacgaac cggcttggcg tgaagtaacc cgcagaatct
     2821 ggaccggacc tcaccgcggc tgtgagaaga gatgcactct ccatgaatac ggcgtacttg
     2881 ttcatcagtt caccccgcag ggcgttaata tcttcttcct gtgtctcgtc gtcgaccgcg
     2941 agatgatcgg cccgcacttg ctcttccatt gctcgtttag ctttgccgaa cgcggctagt
     3001 tgccgaatca tgaacttctt ttcttcttcc aagcgttcgt tagcgccaag gcttgccatc
     3061 catgtcatcc acggaattgg gttaaccgtg ttgaaccacg aaaggattga gcgtggggtc
     3121 gaaggctcgg taggttgggt tagttgaccc attgcattgt tgatgacggc tgtagcttcc
     3181 ccggaaataa tgctctctat gttcacaccc aaaaattcgc tcgctttggt ttcagtaaga
     3241 gcgtcaatca ggtcgttttc caatgtagcg tttgtgcttg ctatagtcct cgtaatagcg
     3301 ccgttggtgt cagtagctgt agcgtaggct gctggagaat cgaatgaact agtaatggcc
     3361 gacacgacgt ttctcgccat gttacgggct tcccgtgtga caggtgaacc tttgcgaata
     3421 ttgagaagga ttgcgccaat ggtagagact acaaagaccc atatagctgt acttccagac
     3481 tcgactacgg atttggccag gttgttggct tgtgcgagtg atgagggtgt aggacattct
     3541 gctggtactg gtagaagcgg tagcccttgt tttgcgcggt tgtcattgtt catgcgtagg
     3601 actgtacaca tccgatccag tctttcctgg accgtgatct cttgactgag gccctcgacc
     3661 ttgagagcct ccattcgcgc cttaatcttc tcgtcggaga gcgtgcagac acgatcattt
     3721 ccgatgaagg cacgtacttc ggctacggaa ggtaatgcac catcgttctg catcatccgg
     3781 agtttgaccc agttggtcac atcttcttcc actttggtgc accgcgccac cacatcctct
     3841 aatatacgcg actgttcatc cgcagtcttc cccgtaagat cgtcagctgg gaccttgacg
     3901 cccaggtcct caagtgtctt cttatatacg tcaacgcgct cttcggcacc caaccgacgt
     3961 accggtttac cctgttgggg agtttcgacg actggagggc tgggtatggg cacctcgtcg
     4021 atttctactc ggcgggggtc catgagcccg ctctcaggct tggcttccga agcattgttt
     4081 ccacgttgac gctctcgcca gcgtgcttgc cgttgagcgt tggtgagtgg tggcggccgc
     4141 ataccatcct ccttctcttg tggaccgtat ggaacaactc ctccttcttt ggcgctattc
     4201 aatgctgtgg ctctcgatcc gaccctcgaa aaggtacgtc gacgtttcgc actttggacg
     4261 ttcggaccgg ctcgtgcatg ttgtacgaat cgcactcggc gattgacatt tgagctacgt
     4321 ggtggtgcgc ggacgtcccg acgcggagca ggttcgggtt cctctgtagc ggccccgcat
     4381 tcgggggtgt tggggtacat ttcacagtat tttttaaaac actcttcggg attatcctcg
     4441 cagtaatctt cgtgtgcctg ttgttttcca cgctgccgct cgtttccaag gtatgtccta
     4501 cccacattct ctgccacctc gcggccaagg gcccgcgtag cttgccattt cgtctgagca
     4561 tcgaccaccc ccttcgcagc tttagttccc atgccacccc tagccatcat aagcggatct
     4621 gtcagagtca ttgcgcttcc cgcgtgttga acattcatac acgcttgcct ctcgaaaaac
     4681 gacatgcttg aggggcacgc ctgttagtgt gggaggtgcg taatgtgtgc tcagcgaact
     4741 ggagtgtagt ccacttactt tttcccagtc cttctgagcc cgtccagtcg agatatctgc
     4801 agcctcattg atggacctgt cgatagagcc aaccgttgca tcagcagccc acttcccaag
     4861 ggctttcttt tctttgctgg ccgcaccagg accttcagta accatcgtat atggattcga
     4921 aggtaaccgt tccgcggcta aaccaaaaaa aggttctgtc aagtcctgaa agccgctgaa
     4981 gttgtggtgt ccgtcttcgt cggtgcctat ttgctcgcta ataatgccga ggcccagacc
     5041 ctgcagaccc attttcccgc caggcgtaag agtttgatct atcttgaccg caatgggatt
     5101 aaatactccg ggcgaactat cgtcgtcgtc gtcatcgccg ggcacgataa tcttttctac
     5161 cgttttctct atcttcgagg caaccggtcc catttttcca attactcgta gtgtgcacta
     5221 aaccacaatt tgtgtagatc gccgttcttc accgtctgtt gacggtagcc caattckgga
     5281 ctgatttcta ggcccacagg tcggcgggga tcgtcaggtc tcaaccgctt cttcaagtcg
     5341 tcgcgtaccc ggtcttgaat gtgcttttcg attaggtaga tacgactcgg cagaggattc
     5401 tcttttctct caatccgagc agcctcttgg tcgtggatgt gccgccaatt ctgggcttca
     5461 gcagctaatt cgttctcttt cacaacgttc tcaaatcctt tcacccgcgc ctccgccaga
     5521 gttttaggcg cccgcttgtt cagaatagta cttagaggaa ctactttaga cgtggttctc
     5581 tttccgggcc ggcgtcgacc cttagatttg gttgaatgtg ggcgcttttg acaccggcca
     5641 gttttacgtg cagtagaacg tttggccatt gaggtcctta catggtccca tatttacttt
     5701 cactgcgggt tcccatactt atccacaccg agccgcttct gctgttcaag tgtgtacaca
     5761 tagcctgtat aagtcccccg cttttcctcc cccttcggct tctccatctc tccacgcgtc
     5821 cagcgagggc cagcgaggcc aactcgtccg agaagattct tgcgtctttc aacattttcc
     5881 cgcgcaccca gtcgagtcac acggccgcct cctttcagtc ccttaggcgc atcaaagagt
     5941 tgactaacca gatcgggcgg aatattggca tcaatctggg cttgaacata ccacttccaa
     6001 ttggaaggtg tttgtgtagg cattcctgtc gcgtttgcgc gtgcttccat catattgtgt
     6061 tccgccttca tccactgcgg gggagcacga gcgccggcag tcgtcatctt gcgttaaggt
     6121 tgactttact gcagctcaca ttacatttta gttgacatgg gattcgaggt ctacgatttt
     6181 cctctcggag atcttaaagt tagacgggcc tatgtgagtc tttcccgcgc cgcgccgctc
     6241 tcaattggga aactcaaagt agttggcggg actctctacg acgcccagga ttcggctcaa
     6301 gtcaagacta tgtggcgcat aatttataca gttggaatat ataaggagaa aagatcgaca
     6361 tctcctattg ttccgggcgc tactgagact tgggcgctct tcacgtcagg cctcccagtg
     6421 ggggagagtc tctttcacct ggcatacgcg gactataagc ggaaacttat tctacgsgac
     6481 attgagtaca atacgatgga gatataaaca atttacacct ccccaaagcg tgccattaat
     6541 tcttgcatgc gttggacaca cactttagag ctgtcggcca attcgggatt gccaaagtac
     6601 cgcttaagcg aatcccacga ttcggcttcc agcttcttgc cattggagaa cattccagct
     6661 aatgtaccta tatgtaaaag ccacgcatgt gaagacgttt gttgcacact ttcggcacac
     6721 tccatggctt cttgagcttt ttggagttcc tcgggggcgt aattatcgga ctctcgaagc
     6781 ttcgcgatgc aacttgttaa cgcatcgacc gccaactgac tgtctaggat ctgattatgg
     6841 aagctgcaat gctcatgctc ggcgcacact aatttagcaa cttcttgaca caatagtaag
     6901 tggtgatcta gcgggctttt ctctgcaagt ttggtatcct tcaccacaac ttggcagcgc
     6961 gcgaattgac gctccaccaa caccatggga tccgtagctt ccgtcatggc agccagtcga
     7021 tggaatgaag ccttagataa ttatatctct tcggtcgagt gtaaggaagc ggcaatcgac
     7081 ttgcgcgcgt atctcggcgc cgcccgcgaa gcattcaata atgcgcaaca cggaattgcc
     7141 catgtccagc tccgagcagc gctggcgatt ctcgtttatc atggaaagga aactacacaa
     7201 gaaattgtta agacattggt wgataggaat acaaagactg ctccggagcc aatagagact
     7261 ctagtggctg gcccattagt gaacggcaac tggactaatc ccgacctact ctttgaactc
     7321 tggaagaagc ttgattacgg ccaacgcacg cgtatggttc aaatttgtta tggagtgaca
     7381 gctgatgagg accgtgacag ttcagcggac tgggtagata atttagtgat gaatgcctca
     7441 ttcacggaat tctacgatgc tttattaccg cgtcaacgag cgacgtatcg ttcagcggtc
     7501 ttttcgattc tgaaggtccc agatccttct catgccgaag attactccag ctcatccgat
     7561 tgagctgggt agcgggatgg cttgagtttg cgatcgggac tcgctagttc ggtaaattga
     7621 aaggccatct tcgagttagt tttagggtcg cacatagtta ccatataatt aagttcgtct
     7681 ggaatttccc catcacaaag tgtttcgtat tgttgagtta gttcaattga tgtactgtca
     7741 gagcgttgaa gagaactaat tggaactgct gcacgccctt tcggagattg tgggcgggca
     7801 ccactctgag ctattgttgt cgtcgcactc gtcccaggaa cgtcggtggc gtcgcgcgag
     7861 tcttcgggag ttgccatatt gttcgcctat tttcttgctg agttggtaaa ataaagtgtg
     7921 gaacaatcga cctgaatttc gttgaacttc tgcaataaca tgcacgcgwc gcagctggtg
     7981 gggataggct gtaaggaatt gctgcccccg gcgcccccaa tgttcgagaa catgtgagat
     8041 gaacaggccg taactccaaa aattcttacg gtttgcagct gtgtgggaca tttttcgtaa
     8101 atcttgtttg agattcgtaa acaagtccaa ggcacttaca aagatgcgta gcatttctgc
     8161 tttttcctca gatgtgaata ctggcaaatc agactgtccc ggacaatagc agcgcataaa
     8221 gtaagaaata ttatagtagt aggtacttat atttagtgct ccactgtcta cgggatactt
     8281 gagtaattca aaccaaaaag tgaagctacg gagtcgacgc atcgcttctt cattggtatc
     8341 gggcggcctc aacaatcctc gtacctgcaa ccttctttcc acttcggtaa ctactggatc
     8401 gggcaagtga ggtatttgta ctccagtaag tctacccaac cagttagtta aatgagaaac
     8461 ggggagatag acacttcgag gtctggcatt cgtttgagcc gagcaaaagg tatcgcgtag
     8521 cccggtagct ccaccgatag ggggcggttc gctcatctga aatatttctt cacactctcc
     8581 acacatttta agaccaacgc gtcggtcaat gagcttaagc gagcccctag atccgcattt
     8641 ctcgcagacg gtgagaaagc ctgagatgag atggggagta ttacgctctt tgatgcgctg
     8701 ttccaattcc agggtcatcc ggctattttt tgttccatat tcttcgatga agtccatgtt
     8761 ccgtaagata aagttcgttc gggccgtatt atcttgaaag cttccgaaca cggcatcgaa
     8821 cgaagtgttg tcagtcatat tgttcgtgcg cggtatatta gtcgctcgcc acgcgcgacc
     8881 gccagtcact aacactattg tatgactaaa tgtacgccgt cattatgacc gatagttacg
     8941 taaatctttc caaaatgcat gtggcgcggg gatttgtcaa gaattatcta ggcaagccca
     9001 ttgccggcgc tccccacgcg cttctcgaag ctcggcactt aaccgaaaac gccgaaggcc
     9061 taccatactc gtggcccgac gccttggaac tcgatacgag aatctccgag gtctattacg
     9121 ataacatagg actgcgtagc tgcgatttcg tagtccctac ctgcgaagtt cgtaaccggg
     9181 tcttccaggt cgcacatgta tcgctctgca tcgacctcga cgaactcttc aaggcgcgcg
     9241 ataccctcaa ttatcgtacc tgtcccgtca actcgctgca ctatagagaa aattcactaa
     9301 gaactgtgcg agaaacttcc gatcgtatcg ttcgtacctg gctcttgcca gacaagaaat
     9361 actttggagg acttctggtg gactgggaga gtccgatgct aaactacaga cgttgtcatg
     9421 caaagatgta taaccgctcc ccgtgtcttc aaattcattg ccaaatgaat caagctgacg
     9481 catatgcctc ctaccgctcg cttaaagaca ttcttttgaa gctcgatgac gggcgctaca
     9541 ctgcggagtt tgccacgtcg cgcgacatta taccacagga ttttagatgt gtgttggaga
     9601 attctcggat agatttgaat cgtgttgtta accatattga tgatttagtt actattatgc
     9661 gtacggatgc tcaaacgcta agagacaatg ttcatacaat ttttccgctc attgacgctg
     9721 tatccaaggg ccatgctcgc atcattataa ggttcaaaat gaagtgcgga aataaggcta
     9781 ctgctactat ttgctcgact gggcgtggat atatgtcttc tacgcatcca ggcgcgagag
     9841 tatttgccta catcgggctg ctacacctca tggaccttta ctccgagttt ttcgctccac
     9901 gagcgtccat gttgaagtct actgatgaga tggctgcgtc ggaacaacca agtgatgctt
     9961 cgaaattccc gaactcttcg tcgtcgtctt ccgcttcaca tgcttcgtct tcgaaacacc
    10021 cttcttcttc ttcgtcgccg ccgacttccg cccacaagcg cccacggatt ggcaaacacg
    10081 cgcaaactcg gccttcgaca ccggttgagg gctgcgcttc agtagctgtt gaatcgaacg
    10141 ctccaggtcc cgcggaagct ctcctttccc cagatgtttc cgcagcttct tcactacagg
    10201 agcgctcaga accagctcgt tcggatgcaa actgaataat gaggtgttat taccagtata
    10261 gcccccggtg cgcattgtta agggtggtga gaacgacggc cttaaccaat taaacaacca
    10321 cgcgaacaac attatacact attactctga cacacatgca attcatacac aacaaaagca
    10381 gcgcaataca catgcgactc ctacttacag aagtgttatc gagtcgggcg accctctcat
    10441 tttaggggcg cgcttccggg cccccggaca ctcctgcgat atgctacgaa atcctacgat
    10501 aatcctacga tgtcggagac caactcgtac gatgtcggag cgtcggagaa agaggccaac
    10561 tgtgatgagg gcttaaacaa tacaataagt gaggaacctc ttccttctaa agaaagcgca
    10621 gataccgttg cgattccgac ccgcgagcct gagcaaccgc cgaaaaagta tagaacccct
    10681 aagcaaatag ccgcatatga acgaatgaat aaggcgcgaa aagataatgt ggaaagacgt
    10741 cgaattgaac gccgtaataa taagaatgcc aatattcggt cagcccgcgg gcttgagaat
    10801 aaggagatgg agactcttaa gtcagtcctg gatcctttta taagtttagc tcattaccaa
    10861 aatgaatgta ttgaagatct tcagcgtact cgtcgagtag ccaggaagcc gagccgtcgg
    10921 cttgtacgag atgtcgatga gagcttgcct gagtatgatg gggagagtga tacggaggaa
    10981 gagactgacg acgacgaaat tgctaaactg gagaaaacaa aatctacccc caagaaaggg
    11041 gcgaaacctc cggcacctac tacggctggt cctatccagc ggccggctac cccgccgccg
    11101 cagaccgaag cgccggtacc taatagccag gcgaagcgta tgttctcgta catggcttca
    11161 ttaggctact aattataaag aatgtctcga cctattgaac tcattccctt ctcgggagag
    11221 gaaagtccta tcagcgtcga gccgcccttg catcgcacgt catttttcac tatattgagt
    11281 ggaccgcctg gaagtggcaa gacatcgact gcactcaact tgctcattca aaactgggcc
    11341 tacagaggaa agtacgatta tgtctttatt gtgagtccga gcctgccgag ttttccacag
    11401 gagttgattg cgggaatccc ggaggaccaa atctacacgg agctagatga taatgtactg
    11461 aaagagatac ttacaaaaat tcgtagcgaa gaattctctg gaaagaaagt tttgatccta
    11521 ctcgatgatg tagtaacaga gattgggaga cgcggacaca acgacgaact tattcggctg
    11581 attcttaacc gacgacatct cactacccac cccggaggac ctagaggcgg gtttgtgagc
    11641 gtaataattg ctacacaaaa gtacaatatg atccctaaaa ggcttaggat caatgctaca
    11701 tctacatgga tgtttcctac tcagtcggca gcagagaagc gcaattttcg cgaagacctg
    11761 acggagtcgc tctcgaaaca ggggttcgaa gacgcgacac agcaggcgtg gtggaatcct
    11821 cacgctccct taattcaact agccaacgga gactggtggg ctacacgcgc aggatctccg
    11881 ggggcactcg atttctatcc gctttactcc gacatgatca gatatggcga acatcgagac
    11941 cccgccatta tacgggaaga agacgacgac gaatttttag agagactctt gggtagccct
    12001 aatccaatta ggtctaaacg ccctcgtagt cggcggcgtc gataaaaaga tatggctccc
    12061 gagcgtcgtc aacggatacg cgaagccgtc cctattttca taccgccaac accccctgag
    12121 atcccggact tggtgggaga cgaaggcgcg caaagtattg ccggatttca acggggcaag
    12181 aatcagagag gtatttttat caacagccgt agctacaaag atgaccagga tccaacgaac
    12241 actaacctgg atatacaatt ggaagagcca cttagtgttt cgtccatgga ggagatcaag
    12301 gcgagtgtgg gcacgttgac tattccagcc gcattctacc aagtatgtga tgattttagg
    12361 aaccgctatt tctgtgttcg atatacggga tttcctaatg ctggtggccc cgccacaacg
    12421 gagattgtcc gcttcgattt gggtgaagga aactttgatc tcaaggtaga ggtagacccg
    12481 cttacaggga cgcgtaccgt atatagcaca ttgattgcta gaatcgaaga gctcttcgca
    12541 gaatggttta tagcgccgaa tggcgcggta agtcccaact ggagtaccgg agtcgttgct
    12601 catacacaat atgccgcacc accgaatgtc gtgccgcctg tagtattggg gtacgctcag
    12661 cctacaaata cgttggactg ggccattcag aacaatggaa catttagtgt ccccgccggt
    12721 atgaatttac ccgttggtca agtagagctc cttctagatc cagcttcgac catcccatca
    12781 acagttgtcc ttttacctac tgatctcaat ttccgatacc tagtaggtct tactccggtt
    12841 gatacccaca tcttcgctaa caatgtcatt cctgaaatta ttttaaccgg tcaattttcg
    12901 attgatttga cccacgctaa cgaactcgtt ctccacgtat cattcgccaa tcggaacatg
    12961 attgcaacga atcgacaagc cactacagtc tctactattc tatccgtgat tcctattaac
    13021 gtcgacgcgt tgggactact gactatggat ggaagtatgg aacggccaga aattacattg
    13081 ccaggcaacc aaatatcgca attctcaatc ttcctgacca cgagctacaa tgagccaatc
    13141 aatctgcggg gacatgggtg gaactgctca ctgcgtctca ctattgaaga gataccgccg
    13201 ctccatgtac ccacaacgac agagcaaaaa cttcgagaac tgggatttca gctaaatcgc
    13261 gaaggtcgat tgcagccgcg cgtaagtctt gagtggatga tgcgcgatga agataagatt
    13321 attacggacg aggaggcgca agcctatctt atggaattcc gtaagaacgc tctcaggcca
    13381 cgctatgcag acttaaagcc tcactctgga agtgcgtcat taggcggaca ctcgcacgaa
    13441 catgctggtg gagaagaagt ggatgtacgc catgttgccg aggacgagac tgccgaccgt
    13501 ctgtaattga cagtcaataa agcgcggcct gttaaaaaca cctgagtgac ggaatctcgt
    13561 ataggcatta gttgagcgac tgccggcccc atgattctat atctggcata cgaagattct
    13621 ctcggtcaat atgtggctta ccaactctta tcgccttctg gcggcgaagc ggtcttgtac
    13681 ggcgcttccg ggttatcggt gctccctaac ggccgaaact ggtggactgt atacgagcct
    13741 ccgtatgtta ccgtggagag gccatatggt tccagccacg ccgggagtag ctacatatct
    13801 ccgagtttgt cgatcagtca agctgatggt actgtaggga gtatttcagc tctcgctaca
    13861 gtctgtgggc gcgccgcggc ctgggccgtt aaggatagta gattctccgt ctcggtcagt
    13921 atcgacttta acttcggagc cgtattccgt ggcataactt ctgaggccgc ttcagcctta
    13981 tatccggagg tgagtgaaat aaggacggta tcgactccat ttgtccccgt ataccctgga
    14041 gacggcccga ggagcccgac cgatgacgat cgcctcgaag cttccaattg gctcgcaaga
    14101 gacctggagc tcagcatgtt cgaactcatt actgactacg acaaagctat gagcggttct
    14161 tctatctata ttcccgtaat tactgttcgc atcaatgcta ttacttcgcc gcctatcggt
    14221 gtaggcggag gagctattac ttcgctggtc ggcaagaatc ttacgcgcgc gtcggataag
    14281 tggattcact tttcgccgga gaccgactgg atgtgtctct atgtttgttt tgccgcgagc
    14341 atgaatttat tgaaaaaatc aaagaagcgc aagactccgg aatccgaagt tacagatgtg
    14401 gcagctgcca cacctgagga tgtattcgag ccgacacgca caaacaagcg gaaatggacg
    14461 ctgtgggctc agaccgtacg caaccaggcg agagctgtct ttaaagctcg cggagaaacc
    14521 gatttgtttc caacacatga aggagacttt agagtattac agtgcctctg tgatgtatac
    14581 gacaaatcgt gtgtggtcta cggaacgcac tttggcgaac tagcacgctt cgaacctcaa
    14641 gatccctccg ccagacttca acgggttcaa cctctgccag aaatcgatta cacaccggag
    14701 gtaactggaa tgcgtcgtac gccgattcgc cgtatggagg tgatagaact gcattatacc
    14761 aagaatcatt attcgctgct tttaccgcgg gttgctctta cgcactactt tggagacagt
    14821 tcgtggacag aaaatctgcc tcaaaccctc attgagaatc gtcttaactt ttatcaggct
    14881 ccgaagtacg ccgctgcacg tgcaagtccc gttccaggtg ccacagttcc ggatacgcca
    14941 gaggggatag attgtagtgc caatcgaatt gtcaaacctc ggtatcgact aggtcctaaa
    15001 gtattcggtg atgattgcgc gcagcgaatg cggctgttag ctttcgatac cgaaacttac
    15061 tgcgaaccta taactggaaa acatatttta tacgccaccg gggtagcttg gtgggaatct
    15121 acgtttaacg aaggtcaaga tggggaggat gagatgcgga ctcgcactaa attgttttac
    15181 ggcgaagact cctttgacgc atttcttacc tggctaagct ccggtcagga tttgtctccc
    15241 gatcgggtcc acggatccta cctcttcgct cataatggcg gacgatacga tattacctct
    15301 ctcgttaatg gtgtagctct cggaactaac aagtgggagt ttgtgtctca caagatgatg
    15361 gaaagtagtg ataggtggat ttcgggtatg attagctgct atatggacct caagggccat
    15421 cgacgtccca aaaaacgtgt gcaggtgaaa ctgcgagact cctggccgat cctgccacaa
    15481 gctctggcta agttggggaa ggatttccgc gtagaagttc ttaagggaga catcccgcac
    15541 gaccgtgtcg ttggcggagc catgattgag aagcctacgc aggcagcctt cgatgaaggg
    15601 acctgtgcag ttcactggga gcacatgaga cgtgacgatt gggatgggaa agggtctatg
    15661 ggatcagaaa aatatttagc tgccgactgt ctctgtcttc tacatatcat gtcgaagtac
    15721 aaccgaggga tttttgagcg ctgggggttc gaggtcttca gtgcgtgtac ggccgcgtcg
    15781 attgccaaaa gactttatct acaaaagtac cataaggatg atcattacgc gctacacagc
    15841 tgttctgacg aattggatgc gattattcgt caaggatata tcggagggag atgtgaagct
    15901 tttgttttag gggtccgcaa agcgccaacg tactactacg acgtaacgtc gctctatccg
    15961 gcttgtgcaa cgggagatct tccgggcggg atgccggaag tagtcggcgc ctcattcact
    16021 gaaatgggaa tccaatctgg agagtttttc ggattcgtca ttgccgatgt gtgggccgac
    16081 ttggccgtcg ttgcgaatca tgttcattat tttccgctcc atggctggta tcagaattcg
    16141 aggctgattt tcggatggcc cgaaactcct atcagaatgg tgctcacgag cgagagcatc
    16201 aaagacgctg agaaatacat gcctggggta tacaagtatt catacaaatg gggtattaga
    16261 tttatgaggt cgcgctgtat gaaatcctac tttgaagatc tgttcgagct aaaagctgag
    16321 gctcgtaaga acgggcagga tgcaattgcc gccgctgcaa agatcacggc gaacagcggg
    16381 tatggctggg cggggctcag gtggtgtggc aaggattcga tgatgatgaa cgctgaaggt
    16441 aaccgtgacg tgttcaacaa aatgcttgag gagaggcgtc ttgtcaacta ctcggaaatc
    16501 ggcaagtacc aactcatgcg agtccgcaag gatgttcctc acgattctgt cagtgttcag
    16561 tgtgcagcat ggatctcaga ttccgcccgc cgtcggctct tcgaattaat gttcgccatt
    16621 cgaaacgaag gacatcgcgt attctactgc gacaccgaca gtgtaatgac ttcgctcaag
    16681 ttgtcagact accctcaact cttgaacaag ttctgccccg atcacgcttc cgggtcgccg
    16741 ggcgctctac taggatcact caagaacgaa ctggcgtggg atgaaccgtt tgacatgggc
    16801 gtctggaatg ggtgcaaata ctacgcactg agtcggacaa tgccggacgg gtcagtcact
    16861 acaacgacga aattgaaggg ttaccaaaag aaagggcagc cagagctgac gcccgaaatt
    16921 ctggctaaag ccacggaaaa catcgagaaa atccgtgaat tattcggatc aaatagacct
    16981 cgcgaccaat cttttattcg cgaggctgag caattggggt gtatcatctc gcattccaag
    17041 tactttagct tctccaaatc ctctatgctt gacaccctcg agaaacggga taacgaaatt
    17101 attacgactg gctggcatat ttgtacgagg aaagtgacaa aactctttcg ccccatttac
    17161 aacaagggcg aaatcctcgc actcgaaagc gacggactga gaccgattat cccgttcatc
    17221 tacaacgccg acggcgacga tatagattcc cgcgcgccgg atgaagctga aattaaggaa
    17281 agaatgggcg aactcaccct gttagcccac cacgtcaatg gtgctgatct gctcggagaa
    17341 actctggagt aagataagtt gcgcgctacg aaacctaaca ctcactaata agtgtgtcac
    17401 tgaaatttaa tctcgcgtaa atcgaagtct ctttgccaat tgacattgtt gttggtgtat
    17461 ttcgttacgg cctttaatta atagccaaca tgtcctccgc tgccgatgct gctgcggcgg
    17521 ctgccgctgc ggcgccgatg ccggacgtgc gtgccccgcc ccgcggcgtg aagtacggca
    17581 gcctcttgcc gctcggtgtc aaaggtgggt gggggttaaa ttattctaaa gcaaaacata
    17641 cccacttata attggctcga gataaattgt cccccacctg caggcaagca ggttacgcgt
    17701 aagttcttcc cgaacaacgg ctctacgttc cagtccaact ccaataatgt gattcgcatc
    17761 ccgcttaacg ggccgttctt cctgaacgcc cctgattcct acctctactt cgagatgttt
    17821 gtgaacggtc tcccgccata tgttgcgcct aacgtagccg aaaattgcta tctggatagc
    17881 tccgcccaca gcgtcattca gcgtctgcgt attgagggcc ctgacggcgc cgagcttgag
    17941 cgtattgagg actacaacgg taagcattac ttgcgcaaag tctgaaatcg tacactaaaa
    18001 tttcccatat ttacgcacct caaacacagt gctccacgcg atgttgcttg actaccagag
    18061 cggcaattcc cacaactcca ctacccgtat atacgagaag acggctgcgc gtgtctcagc
    18121 agtcggtctc gacgtgacct ctaccgaccg ccaggcttcg tttatccccg ccggcaacgc
    18181 tgttgcgccg aatcgcaaca ttggcggcga gcacgacatg atttaccagc tcggcaaccc
    18241 tcagatgggt cttggcggcc aggttctggc gtttgcagct accgactact ctaccgtcgc
    18301 ctcgagcccg gtggatgccg gtgtccttaa catgaacggc ggtttcgcta tgaacccggt
    18361 tttcccggcg gtgctctact gtgacgcaac tcgctcggca aaccatactg cctctggaaa
    18421 tgcggtcgcg gtcgggctta agctcgtgtc gggcattctg aagaactccc gctatcttcc
    18481 gttgctggct cttaagggta gcggtctcac gcttgagatt acgctcgccg atcaccgcac
    18541 agccttctgc aatacgtctg gggtggccgc agtcggaaat gccggccttg gcggcggtgg
    18601 cagcattcaa ccaactgcta ctgcactcac tgcgccagac gctattgctg ctggtaactt
    18661 gtcgagctac acccttcaga acgtcgaata tgttggtaag tggagaaata ggatacagag
    18721 ggttgtacat tattgcgcta ctgtactata atctccactt acttgcgcag gtagcaccat
    18781 tgacttcgat gaggccttca cggcgacgtt catggccatg gtgcaggcta atggccttat
    18841 ccagttccac ggtgtctcgt tccatagctt catttggacg ttcaccaagg ctgcagccat
    18901 gacggaggtt atccctattg ctctgcgtgc ccggtcactc aagggaattt tgtgcggcct
    18961 gcgccagaat tcgatggtta accagcagga ttccttctcc atcggccgcc gcatcaacgg
    19021 caacctgtcc cagtatgtgt ggaacatcgg ttccattcgg ctgccgcagg cgcctgtcac
    19081 gatgctcgct tccaaggaag gcatggtgca ggcgtactgt gagattgtga aaatgttcag
    19141 cagctttaat tctctggact atgcgggtcg tgtggagatg gggcagtact tcgacgccgg
    19201 gttcgccatc ggcgtggaca cggaggcata cagtcaagac acttctctgc tggagtcggg
    19261 catggacact tcgagccaga gtttgccggt gcgcctcgag cttacgttca gtgcgctgaa
    19321 tggtgttcgg cttgctggcg ggcagggcgg atactggagc ggcggtgtca tggccgactc
    19381 taccaaccag attgtccgcg ccgacatcta cggcatggtt gacgtcatct atagtgtcac
    19441 ggcggatggt ctcatgacag cgtccgacta atttaacaac aatttattaa tccaacgccg
    19501 gtccttcacc ctcatcgtca tcctcatgat acccccagtc atcaataaac tcttcattac
    19561 tctcctgttt caagggaact cgttcgtgac attcacacgt gcagcagtgt tcatacgacg
    19621 cgccgtcgta gccatattcc gccaagtatt caatgagtgc agcttcctcc acttgccagc
    19681 acttttcggc gaagcatcga atacacggag catgaacata gtcggccgga tcaaatacaa
    19741 ctagtacagg tctgggatcc tctttctccg ttccgacgta gcacacatag gagctttgat
    19801 caacctcggg cggcatatcc catattgact cttcgaattt cactcgctgg tatcgctcgg
    19861 gaactgaggc gagcggagac atattaaatc tgagggagac taagactaga aacgatggtc
    19921 ggtgtaagtg gctacaaacc gacgatcccg tcgcgggaag cgaattaccc tattgcgccg
    19981 ggggccgtcg ccctagcaat gttgggcgcc cagggtggcg gactaatatg cccccagaat
    20041 tacgcacctg tgacagttga cggcaaagta tattccaatt cctgccacgc gcttgatcag
    20101 acgggcagaa ctgggaggcc ctacgatggg ccacgcggag cccgcaatgg cggccggatt
    20161 cgcggagagc aagtggcatg tcctatgaac tacgatccgg ttacacacga tggtaggaca
    20221 tatagtaatc gatgccacta cgaacaaggg tggccaggct ggcctgctga tggcgcacag
    20281 aatggtggct tgttgggcga acctggccac ggccgtccgc cgatgcattt cggttctccg
    20341 atagacccga tcgtgactat cccgatacct agggatccga ctgtccaacc aatgcacttt
    20401 ggctacggta cgaacgccac tatcccaata ccgaaggatc cgaccgtcaa accgatgggt
    20461 gccaagaaag gcgggtggct ccagaaggca gacaaggaaa tggagcggcg cgggaccgaa
    20521 ggggcattta cccgacaggc tgcggcccat aagatgggag tgcagcaata cgctgccaaa
    20581 gtgattaagg atatgaaaaa taaggataag agcggcaaga aactgactgc ctcagagaaa
    20641 aagctgcttc gccgcgcagt attcgctcgc aacatgggca agatcgcgaa ggaccgcaaa
    20701 gctaagaagt aaatttactt gcactagcat ttgcatgaac gcgtactacg agccattccg
    20761 cccttcttga ggcctggcgg gagagctgcg gggccttcac ggattttacc tacttggagc
    20821 gtagttccca acactttggc gatcttaaga atgcgttggc ccttatgttt ctgcgctcgc
    20881 agccggttct tgccaaatct cttccacgaa cgaacagcct tacgcgtgac catattgact
    20941 aaactgtctt gaagtactcc acattatatt ggcgtaaata taatatggcc attgatgata
    21001 agcatactga gcagaacgag atgggcaagt gcgcaaccaa gaagcacaca atgaaggtgg
    21061 ggaagaaggg cacgaagagc aagacccaga agggccgtaa gaacgtgcgt atattaagag
    21121 agttcgcaaa ctcggtccga gtcgtatgat cgcgcactcg gactcctccc agtttacgac
    21181 caagaagacc tccaaatacc acgtgattgg gggtcaccgg gtcaagtccc ttggcaagcc
    21241 gtatagccgc cgccgcaagt agttgagcta caatggtggg ttagattatc ttatctgacc
    21301 ataagtgaat aaacaccttg tatcaatatg actacgaccg tcgccaattc caagcgtaag
    21361 cgcaacgggc gctgggatca gatggatgcg ccctatgata tttttagcca acccccactg
    21421 tataaggaac tctatcccaa cgtatctggg tcctgccgca cattttcaat tcctatttgt
    21481 ttccgagcta gctctaatat cgttgccgat ttcaacgcta tggtagtgga aacagaaaaa
    21541 tggccgaaag ccttcgacgg caaaacacat aaggccagct acacagtgac acagttcatg
    21601 atatctacct ctagtgtcga agatccaaca catattgtcc atcctaacaa tgcctatttt
    21661 gatttgacaa gctttcaacg tccgtatgcc ttggccgtcc aaatgtccgg gccaaatact
    21721 cctctttcca gttgcaaagc agtgttggcg gcaactcccg taaccgagga gtgtcatgta
    21781 attctcgcgt tccctgcgcc ttcggaaaat tataatccgt ggttccgtct acttccggca
    21841 gctccggggt tattttcaac ccmmcgctcg cctaactaca acggatctgc agctgctgga
    21901 acatttattg cggactaccc gccgccgggg ttgatgaggt tcgcgctgcc ctggctttcc
    21961 gacatgaccg tattycagac attgaatgga ccgcggtcag taacgttcat caaactaatg
    22021 gtcactcttc tcgattagat tatcttatct gagcataagt gaataaacaa ctataatcat
    22081 catgacgact acggtcgyca attcgaagcg gccacgcact gggcgtagtg ataacgccaa
    22141 tgcgccatat gacgtgttca ctcaaccgaa actgtataag caattatacc caaatgtttc
    22201 gggcgcctgt cgaacatttt ctattcctat tctgttcagg agtacggcaa acgtgcttgc
    22261 gaatttcgag aacatggcag tggaaactga aaaatggccg aaagccttcg atggtaaaac
    22321 ccataaagcc gcttatacag ttacacagtt catgatttcc acggatactg tagcggatcc
    22381 ggttcttcaa accgttccga ataatagcta ctttacccct acatgcatgg cactgcccta
    22441 tgcattagcc gtccaaatga gtggatctaa tactcacctt acaagttgca aagcaatgtt
    22501 ggcggcaact cccgtaaccg aagaatgcca cgtcgtcctc gctttccccg cccccttcga
    22561 amattataac ccgtggtacc aaacgattcc cccggcggtc cctcccggta ataccagtac
    22621 gccccattcc cccaattaca atggagaagc gcctcaaggg acttggatag ccgcataccc
    22681 tccgccgggt atatttagat tcgcgctacc ttggctctat gatatgacac aatttcaaga
    22741 atggaatggt cctgctcaag tgacgttcat caaacttatg gtgacgctct tagattagaa
    22801 gatcaaatct accaaatagt aaagtcccga tgaaacgggg tctagattcg aaggtttact
    22861 atacagagga ggaagatgta cttgctaaat gggctacggc gtctcaaatt aaatgtcgat
    22921 tacatcgtgt ggctgctcgt cattacgctc atcatagtaa gaacactaca gtcgttattt
    22981 tgatcttgca aacatgcgcg ggaagtttga cgctctccaa cgacgtccca gactgggcac
    23041 agcccttggt agcattgctc cagctgtctc tcgccgtaat gctagctata tcatcttact
    23101 tgaaaatgga acagcggtca gaatctcacc gatccgcgag tttggcctac ggggaaatat
    23161 ataagaaact cagtacgctg cttatcaggc gtccgagcga gcgcgcggca gctccaggta
    23221 tcatcgacgc tatgctccag accttaatcc aacttgacaa aaacagccct atgttgccca
    23281 tgagtctatg cgacaaggaa gctaggaaga cacatatcgc tgaacgattc cgcgatactg
    23341 aactgcctga agagttgaat gggttagcaa cggtgagtgt ctatggacga ggaaaacatc
    23401 gggtcgaaaa atctgtacta gaaaccgtca cagaagtagt tcaagagata acaacaccaa
    23461 gtacacctga ttctatcgca ctctctccag tagcaattaa ggaagtgact gatgaaactt
    23521 tccacgaacc gctggaagac accgaacgcc aatctattac ggacagcgag gagagtaaag
    23581 aataagatat agactttacc aatgaggact gacaatgaag cgtggcgctg cctcgtctgg
    23641 ctcggaacat ccggacccct acaattattc aagactgtat ggagaagacg gtctaaagcg
    23701 gaagcgcgac ggagaagacg aagaaatcgc tctattccat gttagaactc cgaagtaccg
    23761 gcgagtaagc cgcgtgtcgg aagttcgtgg cgccgagaat ggcggagtcg ttgacgctga
    23821 tcgccgtcga ctcatcgatg aacaatgggc tgcttggcgg cgcaaacgag atcagaaacc
    23881 agctcaaggt ctaggagcca aagaagaacc gccagctccg gctgataatc gatcatggct
    23941 taaaaaggtt tgggataatc cctatggcaa gactgctatt attacggcgg gtgtgggtgt
    24001 tgcgggactg ggtatggatg cggccatggc tcgatcagct ggattatcaa ctacagtgga
    24061 aaatttcggt cgtaa
//
LOCUS       PLV-MED1               21217 bp    DNA     linear   ENV 08-AUG-2015
DEFINITION  Uncultured polinton-like virus clone MED1.
ACCESSION
VERSION
KEYWORDS    ENV.
SOURCE      uncultured polinton-like virus
  ORGANISM  uncultured polinton-like virus
            Unclassified.
REFERENCE   1  (bases 1 to 21217)
  AUTHORS   Yutin N, Shevchenko S, Kapitonov V, Krupovic M, Koonin EV
  TITLE     A novel group of diverse polinton-like viruses discovered by metagenome analysis
  JOURNAL   Submitted
COMMENT     ##Assembly-Data-START##
            Assembly Method       :: Geneious v. 8.0.2
            ##Assembly-Data-END##
FEATURES             Location/Qualifiers
     source          1..21217
                     /organism="uncultured polinton-like virus"
                     /mol_type="genomic DNA"
                     /isolation_source="marine metagenome"
                     /clone="MED1"
                     /environmental_sample
     gene            complement(34..3849)
                     /locus_tag="MED1_01"
     CDS             complement(34..3849)
                     /locus_tag="MED1_01"
                     /codon_start=1
                     /product="hypothetical protein"
                     /translation="MKYHKNEKGTXNYLILKLKLXNHLXXKELKEKMRKYIIMKTIPPKKNVDIVYMPRLPKSLLTPNPKSAYGRTNIRRQFKLRGGKKERTNVLNEARKQGYSGNRLDSAYRYLADVLDVMLGFEREDYRKNQQTINVSFTLQGKGYFKTKSGAFRLVATEDRIFNGSIKRGDINKTTKEQENELYALMMANSPYDKVVITLIGAVSIVENSGGGALSSTPMFDYSSLNIDNYIDNELWDTKRNMCVVDFIKYRYKNQNGLKKMLKLNKNATVEESDNAIQFYATHYKSDLDDEWVKGIGNTGVENIVNIKPQYNHPNYYGEPLAPNTYDAITEQKDYGMITSRRYKQYEYCIDQNPNKNGYTIEHIKLLCKNLKVNMVAIVDGLIHQSVSFRDSNKLPAVVFEMKNNHLYPIVERGKVKKWCDKAKNISSVYTQVGAKVEKEEKEIDIVYKQDISNVCKVGYALEVMVKQNCYAPFIQLNNDQLSNFKLGNKNYILDSEDDLIVKDIKRYCDETVGHTYSGQPAQAFTYHYLQQFKVKSYFNPQVRNALLSDTLIKHRVHYGATSDPYDTEWINKYKEARVYDFNKHYRWVMENPLEKLLIIPFYAEIRYFKPKDEIRLGLYYVRTNDMTLLHQSNWYSSAMVVYALSEDIISINDIYYCIFGYSAETAYKIYNKSVSEQVEPIMITDVIEKMTEDLYDPTNEYENVLMKNAINSVYGMLAKTDKTTTRLHIDECPNNMFEKFVGKRGLANKKTKIKKHITQSNLNAGVRQLWRDKFLPDDIFNHINSFLPANEKSRIIYTYGDNHHTQYLSNNLPIAIQILDQSNIKLHKLIKKSQGECVWRKTDAVAIYGGVDLECSNVIGGLREETYKKPDMELIKPMNENRHIQYIHHKPKWSDMEYSDSNEWLNIIGDMVDNGGGLLLGRAGTGKSYVSIKGMECLLLSGLKSQALAFTNKATIQLSGKTIHNFLKIDKDGKINREWARDIAKRLSVIFVDEISMIGADLWALLCELKIESGVKFILIGDYRQLPPVNDLAPINWFNHSVVHYLANGNRCELTTRKRYDKELWDKLEDLWENDNYSMLDNVEDYTTDDLITSTNICYRNKSVKSINHKCMERLKPSNAVFVKYNIPKDKDGNDMMEQTKYHQDAYVYEGMPLIMFITTKEKNDEGHKKFKKNEVVRCIEVSDDTFTISNDTDIETYNIKDFHKKVVVGYATTIHKSQGDTVEGKVNIFDGEFMLSDWFSKNVGLKDVKKALYTALSRAKSFDALKICS"
     gene            complement(3895..4182)
                     /locus_tag="MED1_02"
     CDS             complement(3895..4182)
                     /locus_tag="MED1_02"
                     /codon_start=1
                     /product="hypothetical protein"
                     /translation="MTLSVKQQDTINKLTAQQKYYENNKQKCVDATMSWKHRNKEYISEYNKAYMRMYRARKREEKGAKKLTPRSELIKKDANFEIYVNSLGDIKENEL"
     gene            complement(4247..5635)
                     /locus_tag="MED1_03"
     CDS             complement(4247..5635)
                     /locus_tag="MED1_03"
                     /codon_start=1
                     /product="Major capsid protein"
                     /translation="MAEANSSLMNYGNMKRRAVSSKAIRQKIPSSNGTSFTLGQTINIDLPANVANTFFDFNLSYLSFKITNGDGQTATFDKSAYSLINRLQVLTGGQVISDLQNYNVLASALFDLDVSPSYKANVGNVLLGTTAKQQGISIADGDKHSFALPLILNPLHLTTPMRYIPAFSRDQIRLRLTLEDATRAFFTAAASTNSNYTLSDVEMVCYSVELSPEAFRMVDEMTGGVYNIVANDFRSATSSIGNTDSTLTATLGFSMSSMESLYVVHIPQANNTHNALAVSGRSKNYLEQYQLFINGKSYPQLPIKCDDADTTDSGNLAESLAETMIASHSLSNYDHHSSINVNNQGASANGVPAGAATLIPADVIIQSGGTVCPFGLNTGNGADLTTSGSVGTFVASIELESLAHKSDVLYSGLDTIGSIVQYRGNYNGAGTNKVACDVFFFARNSVLISLDTRGANVFVIST"
     gene            complement(5690..6223)
                     /locus_tag="MED1_04"
     CDS             complement(5690..6223)
                     /locus_tag="MED1_04"
                     /codon_start=1
                     /product="hypothetical protein"
                     /translation="MEAYQAYPLYDYIQLTKSSSVGTSVEEAKGIYTFNIPAGFYQSNQRSSVATVEACVGSVSIDHTQATVDTLNVGLVSPTPSNANTTDNSTTTAPILISFDNVGLTTGRQGQYQQEGIAYQIPARPSVIKIMFFEDGAGTNQSSMGAIVSDFIVNLKFKYYDPIKTSVGLGNQYTPTL"
     gene            complement(6269..6595)
                     /locus_tag="MED1_05"
     CDS             complement(6269..6595)
                     /locus_tag="MED1_05"
                     /codon_start=1
                     /product="hypothetical protein"
                     /translation="LIKKVSIMYMGFLGKKDQRNIRRVGNKAMKKTSLGLKKGGKLLDRHAEVIAPIASNVASVAAEQPVVITADQVRGVGGQVRNTGKGVEKLRKGDLGGAMEKLAEARMV"
     gene            complement(6579..7454)
                     /locus_tag="MED1_06"
     CDS             complement(6579..7454)
                     /locus_tag="MED1_06"
                     /codon_start=1
                     /product="hypothetical protein"
                     /translation="MSIKGDTPYGSVSIFLQSSKAIVSLSDANKTFFLENPISPPPNTRILMVLSEFEMPNTVYNINSDVNNKISFTTASGTATITLTAGNYDDEGLIDDLNTALSDSGVVATLGGTIVVSVSNTTYKYTFTSDVAFSIITTTNNPTTLLKEMGLTNQLPTASATSYTATLIGDLGGLANIYIRTNFGVGNLDSRGESDGLIAKVNVDVPFGDYIYYEPSTTIEHLLTDRQIREITIKLEDVNENELVLNGVEFSLTFSVHFQYQREIKELREYTLPHTLTKQDEILEEAVDKKG"
     gene            complement(7477..7830)
                     /locus_tag="MED1_07"
     CDS             complement(7477..7830)
                     /locus_tag="MED1_07"
                     /codon_start=1
                     /product="Minor capsid protein"
                     /translation="MGGVRERRQRQQDAIDRGEPLRTKKGKIKKGNEKGFRPNSGRHIGERVGKALLDPSNTIRRGAQRAGVGKKDSATIGRGAGYVYDVGTFGVAPVANLISDEVRSRKKKKKDKKKKNK"
     gene            complement(7837..8154)
                     /locus_tag="MED1_08"
     CDS             complement(7837..8154)
                     /locus_tag="MED1_08"
                     /codon_start=1
                     /product="Tlr6F"
                     /translation="MTTLIHFGLSDKKNKRYVAKFENPKRTTHFGMKPFKKGTTYLDGATDEKRNQYLARHKVDLATKDPTRAGFLSYYVIWGKSRSVKQNLKSYLSNFKIKDNRKNKN"
     gene            complement(8186..9292)
                     /locus_tag="MED1_09"
     CDS             complement(8186..9292)
                     /locus_tag="MED1_09"
                     /codon_start=1
                     /product="hypothetical protein"
                     /translation="MSRQIQGQQQKVIINLAPKPKRKKRKKKKSKAVNSVGDFRTALARSAYIQRGIGGLGFNQGGGGGLPFRRNIDANAVKLNARSFFEGERREQPNLRSLAQTQTDPNPVDTSIGFGRGHNYIPRVIPENASFTTIFGGSSRGGGVREDDDLSEISESSYYQPSERESSVPSNESSSYIPSGYSASISDFSISDADTAPTDTSVAESVVADGGGGGSVAEQSVAEDIIEGGVVEAGAKRTKKQMEEARDMGLEDTRRNVEEIYTQRGVKAIDKSSRTKIKNAREAKREALNSVVAAGTTLGGAEEGSATASLSAPSLVATDTDTGELLTTRPNRPRPTPIDTTFKEEGEDYGGGTDDEGDDDESGREILE"
     gene            complement(9319..10077)
                     /locus_tag="MED1_10"
     CDS             complement(9319..10077)
                     /locus_tag="MED1_10"
                     /codon_start=1
                     /product=�Packaging ATPase�
                     /translation="MNIEEEENSKLHITKTKMNCDDRLGDLPPPIDTMVSGSALGIVGHSGSGKTTLMASLLGANKKKGVRQSFKKLFDNVVIISPSLHTISSGIFKGIPENKKFSVFDNEALDRVDELTEEEPEDSDDTNYTLLILDDVSSQLKKNRQLEKRLTSLFQNRRHKQLTIWVISQKFKDIPTGIRGNLSHFITFKPKTLPEMEAIYTEMLPFSKKYMLDFFEYLFKERHSFLFVDMSMRNSANFMYYRRFNKLNITVS"
     gene            complement(10112..10600)
                     /locus_tag="MED1_11"
     CDS             complement(10112..10600)
                     /locus_tag="MED1_11"
                     /codon_start=1
                     /product="hypothetical protein"
                     /translation="MEEKKNPEKTLKIVEEVADESEDDIVEKPKRKPMTDKQKEALARGRKLAQQKRRDDKEQLENLKVDKKLRELKEESNNKNDLKDEKKSNKKKKSSRAKKTKPPTPPSSESEESESSESESESSDDEPPSRKVVIEKPKKKKNRPQNVVVEQRVAPRPTVHFL"
     gene            10609..11034
                     /locus_tag="MED1_12"
     CDS             10609..11034
                     /locus_tag="MED1_12"
                     /codon_start=1
                     /product="hypothetical protein"
                     /translation="MEEDKTPKNCPNLENDLGDFEFPTEIAEKSNIQLYCENKEEFSNVKTIQDSGWIQTADTNLVELFSDILTLKQAEVGIEFEKFDFKEHYNADYYREKFPNFDDDWYELMEKATVKKFEDLRRYKEPVVMKPKTEEDFTIKF"
     gene            11164..11520
                     /locus_tag="MED1_13"
     CDS             11164..11520
                     /locus_tag="MED1_13"
                     /codon_start=1
                     /product="hypothetical protein"
                     /translation="MIKISDIGLPYFESCPFCREKFYLCLNQLETFNKPQLLKLIKIYSDRPPLVYFHSLVSQTINANTDEVSETDQMTEEDTNALIHQHPNSVITNVNGEWTNMLGEVVNPEELAEQETEI"
     gene            11537..12130
                     /locus_tag="MED1_14"
     CDS             11537..12130
                     /locus_tag="MED1_14"
                     /codon_start=1
                     /product="Guillardia theta G-protein homolog"
                     /translation="MNYNWDDSIVELLENVRTNSTFLSEYHRKTFFSLKFMSIYFDIPVIFLASFSSSFVFGATNYLPRSIISLVSCGVGFVITLITSVKLYLNIDDAKKLELDMSKDFYSLSIDINKMLTLKPEDRGEDGIAYLNKKYSNYQDLVRRSNLLCKKFKKDKLTHIELIQISGNTNGETSSDENENSSPRNANLTNIVVEDNV"
     gene            12140..12427
                     /locus_tag="MED1_15"
     CDS             12140..12427
                     /locus_tag="MED1_15"
                     /codon_start=1
                     /product="hypothetical protein"
                     /translation="MSRVESHSVSNAERTGELLSLAPTGRSEDTTPDARGGSFIKDLPXFNPMNATLPSKRESDKTNELMKNVRSVEWRNPSANAFQSDYFYNQLATTK"
     gene            12450..12764
                     /locus_tag="MED1_16"
     CDS             12450..12764
                     /locus_tag="MED1_16"
                     /codon_start=1
                     /product="hypothetical protein"
                     /translation="MKDIFINYNKVVKYLPNTKRRKRLSSDEREFNEKYFIVDKTDNILSLFFKIPLDYLLSIKTRKGKFRYILDVLEWRNDNKVETIYEDLVIKAVEFSNYVPKNNV"
     gene            12774..14258
                     /locus_tag="MED1_17"
     CDS             12774..14258
                     /locus_tag="MED1_17"
                     /codon_start=1
                     /product="hypothetical protein"
                     /translation="MSKSICGSRYTLNIDKLNLTDFSLSTVDVKSEIKADYLTAERLLTTDTDKKIISSSTTTSEINSLSGVSSNIQTQLNAKQATIADGDLSIARTSGLQTALDTKQATIADXDLXIARTSGLQTALDSKQPTITAGTNLSFNGTTLNATGGSSTITANRVAVSDANGDLTASATTDTEIGFVSGLSSAIQTQLDTKLEQSNFGTGFIKEIGTNNIFLQTSNTVVVSGSNSGIAPTVSAVSTGLALKQDTIADDDLTIARTSGLQTALDAKKNILRIYNTQSLSSPNDNMYKIKNMCVLPLHTELAITSNQGNVYFPNLFDSSNKSILYKNAVVGRAIIDNDVFSIVEPTYNTETTNNQPIQTGTNARFGIKILATGLYKIIYNYNVENETNNNRLGVQIIPIILNTLTNGTEQITHLFHLTSREYMRDDNFGQWCNAGGRGYIEVSSDMLSSSNGVFLKIDVRMIRASGEVYNEGCDSIRINYGGLEIQKIAELAT"
     gene            14280..15806
                     /locus_tag="MED1_18"
     CDS             14280..15806
                     /locus_tag="MED1_18"
                     /codon_start=1
                     /product="endosialidase"
                     /translation="MSSKSILGGRNTINIGSIDFQDGKFETMTLNELTANRGIATDSNKKLVSTTATDTEINYLSGVSSAIQTQLNAKQATIADGDLSIAKTSGLQTALDAKQPTITAGTNLSFNGTTLNAANQVPNITASRVAVSDTNGDLTASSITTTELDFLDGVSSGIQSQLNAKQATITAGTNLSFNGTTLNATADGLPLPAGVIGGTQPCLLLYNQTGDTMTQQQNIEVSNSGIKLVGASNGLACGGASLSGGNVETTGACNAVGGFNATNGGITVSGAVDCASVVASGNIKCSGTFLNSSNQNILSGLLSSLDNQRTLNSNRSHGETRILVNTISDSDNGGVEGQPRSQFTVNMRTRRSSGYTLTENKMRIECGHAGDNDGRRDNMTFRGQFYSNSTYLLSDDRAKFDEVALSNAMNIVNQIQVYTYTKYTSPIREDLARPTDEDGKMEIGVIAQEIEAIPELSHTVSTVPIFDDEVIAKKTVNYAELFCVAIEAIKELKAEVDTLNQRIAVLEG"
     gene            15830..16075
                     /locus_tag="MED1_19"
     CDS             15830..16075
                     /locus_tag="MED1_19"
                     /codon_start=1
                     /product="hypothetical protein"
                     /translation="MYILLIYADPNKECLVFYGYFDKIKDIIQYTNGVLRYSDIKNKRRCYITYKSFFDVVKYKPKYRFTMISKDSIKMNNSLIF"
     gene            16228..16509
                     /locus_tag="MED1_20"
     CDS             16228..16509
                     /locus_tag="MED1_20"
                     /codon_start=1
                     /product="hypothetical protein"
                     /translation="MVLTYKQKFNKKYGFSKDEDHSIKEISDITGFKLSGLKTIFSKGKGAYFTNPTSVRPVVKKSGGANRWAYARIYSAVMGGKAKKYDEKHLIKK"
     gene            16524..16679
                     /locus_tag="MED1_21"
     CDS             16524..16679
                     /locus_tag="MED1_21"
                     /codon_start=1
                     /product="hypothetical protein"
                     /translation="MPRTRDNNRRAQQKSRRGVGAKKARALGNPNAKPPHRDNTDRPTPTTDLRK"
     gene            16712..17434
                     /locus_tag="MED1_22"
     CDS             16712..17434
                     /locus_tag="MED1_22"
                     /codon_start=1
                     /product="hypothetical protein"
                     /translation="MDASTSARFSQASYRMLESGNKDERASRINNDIKDTGYVVDTGNSNRDILVLRDDKNKKVHIAHRGTDTSGKRSKQDITADLAFGAGLAQHNEHFNKRKSRTTKIVKQYRDGNEISLSGHSYGGGSVKYALANSKPVRDSVKIAHTYNTASHPLPISSVKVGRKVKKDLDDKVIHHRHKDDVVSMGLKSVVPFGKVKEYGGKESITKRMLKNSNPVFKTVNALDAHKLHHFIEKSENADF"
     gene            17459..17863
                     /locus_tag="MED1_23"
     CDS             17459..17863
                     /locus_tag="MED1_23"
                     /codon_start=1
                     /product="hypothetical protein"
                     /translation="MGFSKVAYAYGRNQEHKLKPVLEEYFNTTLQMPTNQFCKYDYFDDKREIELKSRKIPSNRYNTYHLGKVKIDYAKTTNKQFFIVLNFTDKIMVCDYSEHKEQLDSLVAKEVQLVRGDKCFNVEIPSNLFNEIKN"
     gene            17905..18288
                     /locus_tag="MED1_24"
     CDS             17905..18288
                     /locus_tag="MED1_24"
                     /codon_start=1
                     /product="hypothetical protein"
                     /translation="MANKQLITKMMEQKINADVIGNILSFIDNLITVDIGKDDFKNPFHIEIKRTFGINRTEFHLTSFFTNCYMCENPFDWKRSSSKKYSYQYCPRCYKIWIDKKKKTGRGEGRRPEYFVKKQRGVCLIKL"
     gene            18270..18683
                     /locus_tag="MED1_25"
     CDS             18270..18683
                     /locus_tag="MED1_25"
                     /codon_start=1
                     /product="hypothetical protein"
                     /translation="MSYKIIILLLYIMNSKNKNLVDIQIGKVMVCRQIYNNKGLIYCRKCCKAKEPLNINADFSSYTDVEREQYISGICSNECWEKSSEEEIMLWKYIHPLYLSDSCVKTRKANAFDKDTGKIISLPLYDGEVCLAEFQPL"
     gene            18717..19676
                     /locus_tag="MED1_26"
     CDS             18717..19676
                     /locus_tag="MED1_26"
                     /codon_start=1
                     /product="hypothetical protein"
                     /translation="MNEPLLMENPNRFVMFPIQYDDIWAMYNKQIDLFWRAEEIDFSKDREDWKKLNDGEKHFLSHILAFFAGSDGIVLENLGQRFMNEVQVAEARAFYGFQIAMENIHSQTYSLLIDTYIQKKDEKQKLFNAISEYPAIKKKAEWAMKWIKSSEDFSTRLVAFAVVEGIFFSGAFCAIYWLKSKGKLQGLTFSNELISRDEALHTEFALLLFSKLNTVCSKDRITKIVKEAVDIEREFICEALPVSLLGMNVKLMSQYIEFVADRLLRQLKCPMLYETPNPFAFMEMISIEGKTNFFERRVAEYSLAETGNKDIAFVFDDAF"
     gene            19730..21172
                     /locus_tag="MED1_27"
     CDS             19730..21172
                     /locus_tag="MED1_27"
                     /codon_start=1
                     /product="hypothetical protein"
                     /translation="MNEKKMEHKAEMSENKKKLKLISVKEGISNTMNSTAESVSYTQKSGDLGGANKIELDCASTPQPLLTMSVSTQLVSSSANGECGGEHKIEMKKTKTNIDNTKMTSTTPTVSSANNNCSQKELKDKTHKYSIMSSTDEQIDKYNAKILKLTDDISKCADEDMVEMMTMTIDGYKNKINALYSEKQKEEKKKISAESEAKLISDFQLTEEFAELVNQEQKRQDAMVSKFINKHKLFLRYKEDYYKTKGTEIGDAYAEWADKVSRKARNLIKGNRVGHNKVDEREKTALRNEHLPNGIVLQGVVRVDVGVKDKSAKPVYEKVNITKVDGEYRYEGVKYDSLNKAWAFAYRNIKQDPKSKSQGSCWALMYCLNKDGTPAMNGKAPHYLKHAKWDLLVEDYDEEYFKDKLGVAVEEEVVVDTNPDVAEGEKMIFGGVAKVGDKVKFLYAGKTGVSGEIVKMTKKTIKVDDKNYSISKISNDSIVA"
BASE COUNT     6987 a   3572 c   3631 g   7018 t      9 others
ORIGIN
        1 aaaatattct aacttacaat tctaactaca attctaacta caaatcttta aggcatcaaa
       61 actctttgct ctgcttaatg ctgtgtatag tgccttttta acatctttta atcctacatt
      121 cttactgaac cagtcgctta acataaactc cccatcaaat atatttacct taccctctac
      181 ggtgtcccct tgacttttat gaatagttgt agcataccct actactacct ttttatgaaa
      241 atctttaata ttgtatgttt ctatatctgt atcgttgcta atagtaaatg tatcatcgct
      301 tacctcaata catcttacta cctcgttttt cttaaacttt ttatgcccct cgtcattctt
      361 ttcttttgta gtgataaaca taattagagg cataccctca tatacataag cgtcttggtg
      421 atattttgtt tgttccatca tatcatttcc gtccttatct tttggtatgt tatacttaac
      481 aaataccgca ttactcggtt ttaatcgttc catacattta tgatttatac ttttaactga
      541 tttatttcta taacaaatat tagtagatgt tattaggtca tcagtagtat aatcctctac
      601 attatccaac atactataat tatcgttttc ccataagtcc tctaacttat cccaaagttc
      661 tttatcatat ctttttctcg tagtaagttc gcatctatta ccatttgcta aataatgaac
      721 tactgaatga ttaaaccagt taataggtgc taaatcattt acgggtggta gttgcctata
      781 atcgccaatc aatataaact taacaccact ctctatttta agttcgcata gcaacgccca
      841 taagtcagca cctatcatac taatctcatc tacaaatata acactcaaac gctttgctat
      901 atctctcgcc cattccctat ttatctttcc gtccttatct atttttaaga aattatgtat
      961 ggtcttaccg cttaactgaa tagttgcttt attagtaaat gctaatgctt gtgattttaa
     1021 tccacttaat agtaagcact ccataccctt aatggataca tacgacttac cagttcccgc
     1081 tctccctaat aataatcctc ctccattatc caccatatcc cctataatat ttaaccattc
     1141 attactatcg ctatactcca tatcgctcca tttaggttta tgatgtatgt attgaatatg
     1201 tcggttttca ttcatcggtt ttatcaactc catatcgggt ttcttataag tttcctccct
     1261 taacccgcct ataacattac tacattctaa atcaactccg ccataaatcg ctactgcgtc
     1321 agtttttctc catacgcatt cgccttgact tttcttaatt aatttgtgta gtttaatatt
     1381 tgactggtct aaaatctgta tcgcaatagg tagattatta cttaaatatt gtgtatgatg
     1441 attatcacca taagtatata ttatcctact cttttcatta gcgggtaaga aactattgat
     1501 atgattgaat atatcatcgg gtaagaactt atcccgccat agttgcctca ctcccgcatt
     1561 taaattggat tgagtaatat gtttttttat ttttgttttt ttgtttgcta atcctctctt
     1621 tcctacaaac ttttcaaaca tattattagg gcattcgtct atatgtaatc ttgtggttgt
     1681 tttatctgtt ttcgccaaca taccatatac agagttaata gcgtttttca ttaatacatt
     1741 ttcatattca ttagtagggt cgtataagtc ctccgtcatc ttttctatta catcagtaat
     1801 cataataggt tctacttgtt cgcttactga tttgttatat atcttatatg ctgtttctgc
     1861 tgaataacca aatatacaat aatatatatc attaatacta atgatgtcct cacttaacgc
     1921 ataaactacc atcgctgaac tataccagtt tgactgatgt aataaggtca tatcattagt
     1981 cctaacataa tataatccta acctaatctc atctttcggt ttgaaatatc gtatttcagc
     2041 atagaacgga atgattagta atttctctaa tggattttcc ataacccaac gataatgttt
     2101 attaaaatca tatacccttg cctccttgta tttattaatc cattcagtat cataggggtc
     2161 gcttgtagca ccgtaatgaa ctctgtgctt aattagtgta tcacttaata acgcatttct
     2221 tacttgtgga ttaaagtatg acttaacttt gaattgttgt aagtagtgat aagtaaatgc
     2281 ttgtgctggt tgtcccgaat aggtgtgtcc tactgtttca tcgcaatagc gttttatatc
     2341 tttaacaatc aaatcgtcct cgctgtctaa tatataattc ttattaccta atttgaaatt
     2401 gcttaattgg tcgttattta attgtatgaa aggagcatag cagttttgtt ttaccataac
     2461 ctctaacgca taacctactt tacaaacatt actaatatct tgtttataaa ctatatctat
     2521 ttctttctcc tctttctcaa ctttcgctcc tacttgcgta tatacgctac tgatattttt
     2581 tgccttatcg caccattttt ttactttacc ccgctcaaca ataggataca aatgattatt
     2641 tttcatttca aatacaacag cgggtaattt attactatct ctaaacgata ctgactgatg
     2701 tattagacca tctacaatag caaccatatt tactttaaga tttttacata gcaacttaat
     2761 atgctctatg gtgtatccat ttttattagg gttttggtct atacaatatt catattgttt
     2821 atatctccta ctggtaatca taccatagtc tttttgttct gtaatagcgt cgtatgtatt
     2881 aggtgctaat ggttcgccgt aataattagg gtgattgtat tgaggtttta tatttactat
     2941 attttctaca cccgtattac caataccttt tacccattca tcatctaaat cgcttttata
     3001 atgagtagcg tagaattgta tagcattatc gctttcctct actgttgcgt ttttattaag
     3061 ttttaacatt ttctttaatc cgttttggtt tttgtagcgg tatttgataa aatccactac
     3121 acacatatta cgctttgtat cccataattc attatcaata taattatcta tgttaagtga
     3181 ggagtagtca aacatagggg tgctactcaa cgctccgcca ccgctattct ctactatgct
     3241 tacagcaccg attaatgtaa tcactacttt atcataagga ctattcgcca tcattaaagc
     3301 atataattcg ttctcttgtt cctttgttgt tttatttata tctcctcgct tgattgaacc
     3361 attaaatatc ctatcctctg tcgccactaa tctaaaagca ccacttttag ttttaaaata
     3421 tcccttacct tgtaatgtaa atgatacatt aatagtttgt tggtttttcc tataatcctc
     3481 acgctcaaac cctaacatta catctaatac atctgctaaa taacggtaag cactatctaa
     3541 tctgtttccg ctgtatcctt gctttctcgc ctcatttaat acattagttc gttctttttt
     3601 tcctcctctt aacttgaatt gtcgtctaat atttgttcgc ccgtaggcac ttttaggatt
     3661 aggtgttaat aaagatttag gtaatctcgg catatatact atatcaacat ttttttttgg
     3721 gggaattgtt ttcattataa tatacttacg cattttctct ttaagttctt ttwtwtttaa
     3781 atgattnnnt aatttcaatt ttaaaattaa ataattwaat gttccttttt catttttgtg
     3841 atatttcatt tgttttacat actatactta cagtaaaaat caaatcaatt ttatttataa
     3901 ctcattctcc tttatatctc ctaaactatt aacatatatc tcaaaattag catctttctt
     3961 aattaactca ctacgagggg ttagtttttt cgctcctttt tcctctcgtt ttcttgcccg
     4021 atacattctc atatacgctt tattatattc gctaatgtat tctttatttc tatgtttcca
     4081 actcatagta gcatctacgc atttttgttt attattttca taatattttt gttgtgccgt
     4141 aagtttatta atggtgtctt gttgttttac tgataaggtc atattatata tatacataat
     4201 attatcttat gtttaaatca ttttcttaca attatattta ttacagttaa gtggagatta
     4261 caaaaacatt agcaccccga gtatccaaag agattagcac cgaattacga gcaaagaaaa
     4321 agacatcaca cgctacttta tttgttccag caccgttgta gtttccccta tactgaacga
     4381 ttgaaccaat agtatccaac ccagagtaga ggacatcgct cttgtgtgct aaactttcca
     4441 actctatact cgctacaaaa gttcctacac ttcccgatgt agtgaggtca gcaccattac
     4501 cagtattaag accaaacggg caaacagttc cgcccgactg aataataaca tcagcgggaa
     4561 taagagtagc agcaccagcg ggaacaccat tagcggacgc cccttggtta ttaacattaa
     4621 tagacgagtg gtggtcgtag ttagaaagag agtgggaagc aatcatagtt tccgctaaac
     4681 tttccgccag attaccacta tcagtcgtat cagcgtcatc gcacttaata gggagttgag
     4741 gatacgattt accgttgatg aatagttgat attgttccaa ataattttta gaacgaccgc
     4801 ttaccgccag agcattatga gtgttatttg cttgtggaat atggactaca tatagacttt
     4861 ccatagagga catagaaaaa ccgagtgtag cggtaagagt gctgtccgta ttaccaatag
     4921 aagatgtagc agagcggaaa tcattcgcta cgatgttata aacaccgcca gtcatttcat
     4981 ctaccatacg gaatgcttcg ggtgaaagtt caaccgagta gcagaccatc tcaacatcac
     5041 tcaaagtgta gttagagtta gtggaagcag cagcggtgaa gaatgcccga gtagcgtcct
     5101 ccaaagttaa gcggaggcgg atttggtctc tgctaaacgc tggaatgtat cgcataggtg
     5161 tggtaaggtg tagcggatta agaatgagtg ggagagcaaa agaatgctta tcaccgtccg
     5221 ctatactaat accttgctgt ttagcggtag tcccgagtag aacattacca acattcgcct
     5281 tgtaggaagg tgaaacatct aaatcaaaga gagcagatgc taatacatta taattttgaa
     5341 ggtcgctaat cacttgaccc ccagtaagaa cttgaagtcg gttaatcaac gagtatgccg
     5401 atttatcaaa agtagcggtt tgtccgtcgc cattagtaat cttaaaagaa agataagaga
     5461 ggttaaagtc aaaaaaagta ttcgctacat ttgcgggtaa atcaatatta atcgtttgcc
     5521 cgagtgtgaa agatgtgccg ttggacgatg ggattttttg cctaatcgcc ttggacgaga
     5581 ccgcccgacg cttcatattg ccgtaattca tcaaagagga gtttgcttcc gccattttat
     5641 aatatactaa aagaaaaaag tatagtataa attattaaat tgtcttaatt caaagagtag
     5701 gtgtatattg atttcctaaa cctactgatg ttttaatagg gtcgtaatat ttaaacttta
     5761 aattaactat aaaatcactt acaatcgcac ccatagacga ttgattagtt cccgctccat
     5821 cttcaaaaaa cataatcttt ataacgcttg gtcttgctgg tatttgatac gctatacctt
     5881 cttgctgata ttgtccttgc cgtccagttg ttaaacctac attatcaaaa gatataagaa
     5941 taggagcagt agtagtagaa ttatcagttg tattagcatt agaaggagta ggggatacta
     6001 aacctacatt aagagtatct actgtcgctt gtgtatggtc tatactaaca cttcctacac
     6061 acgcttcaac tgtcgctact gaacttcttt gattactttg ataaaatccc gctggtatgt
     6121 taaatgtata tattcctttt gcttcttcta ctgatgtccc tacacttgaa cttttagtca
     6181 gttgtatata atcgtataaa gggtatgctt ggtatgcctc catatatatt ataatggtag
     6241 aaaatattta actaaacatt ctatatattt aaaccattct tgcctctgct aatttttcca
     6301 tagcaccccc taaatcacct ttccttaact tttctacacc tttacccgta ttacgaactt
     6361 gtcctcctac gcctcttact tggtcggcgg taattactac tggttgttct gccgccaccg
     6421 acgctacatt actcgctatt ggtgctataa cttctgcgtg gcggtctaac aatttaccgc
     6481 cttttttcaa tcctaatgag gtttttttca tcgccttatt acctactcgc cttatgtttc
     6541 gttggtcttt tttcccgaga aatcccatat acattatact aacctttttt atcaaccgct
     6601 tcttctaata tttcatcttg tttagttaag gtgtgtggta aagtatattc tcttaattct
     6661 tttatttctc tttgatattg aaaatgaact gaaaaagtaa gactgaactc tactccgttt
     6721 aacactaatt cattttcatt aacatcttct aattttatag taatttctct aatctgtcta
     6781 tcagtaagca aatgttctat cgtagtagaa ggttcataat aaatataatc accaaagggg
     6841 acatctacat ttacctttgc tattagtcca tcactctctc cacgactatc taaattacct
     6901 acgccgaagt ttgttcttat atatatattt gctaatcctc ctaaatcacc tattagcgtt
     6961 gctgtataac ttgttgcgga agcagtaggc agttgattag ttaaacccat ttcttttaat
     7021 aatgtagtag gattattagt agtggtaata atactgaatg ctacatcact cgtaaaagta
     7081 tatttataag ttgtattact tacagatact actattgtcc ctcctaatgt tgctacaact
     7141 ccactatcac ttaacgctgt atttaaatca tctattaatc cttcatcatc gtaattaccc
     7201 gctgttaaag taatagtagc agttcccgaa gcagtagtaa aactaatctt attatttaca
     7261 tcgctattga tattataaac agtattaggc atttcaaact cgcttaacac cattagtatc
     7321 ctcgtattag gtggaggact gataggattt tctaaaaaaa atgttttatt agcatcgctt
     7381 aatgaaacaa ttgctttgct actttgtaaa aatatactga ctgaaccata cggagtatct
     7441 cctttaatag acatatacta ttaaatgaga aaaaaattat ttgtttttct tcttcttatc
     7501 cttcttcttc ttctttctac tacggacttc atcgctaata agatttgcta ctggtgctac
     7561 tccaaatgtt cctacatcat aaacatatcc cgctcctcgt ccaattgtag cactatcttt
     7621 ttttcctaca cccgctctct gtgcccccct cctaatagta ttactcgggt ctaataatgc
     7681 cttacctaca cgctccccaa tatgcctacc cgaattaggt ctaaatcctt tttcgtttcc
     7741 cttcttaatc ttaccttttt ttgtccttaa cggttctccc ctatctatcg catcttgctg
     7801 tcgctgacgg cgttctctta ctccacccat atataatcag ttcttatttt ttctattatc
     7861 cttaatctta aaattagata agtaggattt aaggttttgc ttaaccgagc gggatttacc
     7921 ccatattaca taataggata aaaaccccgc tcttgtaggg tcttttgttg ctaaatctac
     7981 cttgtgtctt gctaaatact gatttctttt ttcatcagta gcaccatcta aataagtagt
     8041 tcctttttta aatggtttca taccgaaatg tgtagtcctt ttaggatttt caaacttcgc
     8101 tacatatctc ttattctttt tatcacttaa cccgaaatgt ataagtgtag tcatatataa
     8161 tacttttaga taaaattata tttcatcact ccaatatttc tcttccactt tcatcatcat
     8221 ctccttcgtc atcagttcca ccaccgtaat cctccccttc ttccttaaat gttgtatcaa
     8281 taggagtagg acgaggacga ttaggacgag tagttagtaa ttcaccagta tcggtgtctg
     8341 ttgctactaa tgacggagca gataaggaag cggttgctga accttcctcc gctcctccta
     8401 atgttgtccc cgccgccact acactattta atgcctccct ttttgcttcc cttgcgttct
     8461 ttatttttgt tcttgaagat ttgtctattg ctttaactcc tcgctgtgtg tatatttctt
     8521 ctacattacg ccgagtatcc tctaatccca tatccctcgc ttcttccatt tgttttttag
     8581 ttctcttcgc ccccgcttcc actacacctc cttctataat atcttccgct acactttgtt
     8641 ccgctacact accaccacca ccaccgtccg ctactacact ttccgctaca cttgtatccg
     8701 taggtgctgt atcagcatcg ctaatggaga agtcgctaat ggaggcagaa tatccgcttg
     8761 gtatataact actactttcg tttgacggga cagaactttc tctctcactt ggttgataat
     8821 aactactttc acttatttca cttaaatcat catcttctct tactccacca cccctactac
     8881 taccgccgaa aatagtagta aatgaggcgt tctcgggaat aactcttggt atataattat
     8941 gaccccttcc aaaacctatt gatgtatcaa cggggttagg gtctgtttga gtttgtgcta
     9001 aacttcttaa attaggttgc tctctccttt caccttcaaa aaaacttcgg gcattcagtt
     9061 ttacagcatt agcgtctata ttccttctaa atggtaatcc tccaccacca ccttgattaa
     9121 atcctaatcc tcctatacct cgttgtatat atgctgacct cgctaatgcg gttctaaaat
     9181 ctcctacact atttactgct ttactctttt tctttttgcg ttttttccgc tttggtttag
     9241 gtgctaaatt aataataact ttttgttgct gaccttgtat ttgcctactc atatatatta
     9301 gtatatgaaa atatatgatt aggaaactgt aatatttagt ttgttaaacc tacgataata
     9361 cataaaatta gcggagttcc tcatactcat atcaacgaat aaaaatgagt gtctttcctt
     9421 aaataaatat tcaaaaaaat ctaacatata ctttttgcta aacgggagca tttcggtgta
     9481 gattgcctcc atctcgggaa gagttttagg tttgaatgtt ataaagtgtg ataagttgcc
     9541 tcttatacca gtaggtatgt ccttaaactt ttgactgatt acccatatcg tcagttgctt
     9601 atgtcgccga ttttggaata gtgatgttaa acgcttttct aattgcctat tcttttttaa
     9661 ctgactgctt acatcatcta aaatcagtag cgtataattt gtatcatcac tatcttcggg
     9721 ttcttcttcg gttagttcat caactctatc taatgcttca ttatcaaata cgctaaactt
     9781 tttattctcg ggaatacctt taaatattcc gctactgata gtatgtaggg aaggggatat
     9841 aattactaca ttatcaaaaa gtttcttaaa tgattgtctt acacctttct ttttattagc
     9901 acctaacaaa ctcgccatta gcgttgtttt tccactacca ctatgtccca ctatacctaa
     9961 tgctgaaccg cttaccatag tatctattgg agggggtaaa tcacctaatc ggtcatcaca
    10021 attcatttta gttttagtga tatgtagttt ggagttttcc tcttcttcaa tattcatata
    10081 taatacaaat agaaaaatta tattaaatgt tttaaaggaa atgaacggta ggtctcggtg
    10141 ctactctctg ctctactaca acattttgag gacggttctt tttcttttta ggtttttcta
    10201 tcactacttt acgagatggc ggttcatcgt cgctactctc actttcactt tcgctactct
    10261 cactttcttc gctttcgcta ctcgggggag ttggaggttt agttttcttt gctctgctac
    10321 ttttcttttt cttattagac tttttctcgt cctttaagtc gtttttatta ttactttctt
    10381 ctttaagttc tcttaacttt ttatcaactt taaggttctc taattgttct ttatcgtccc
    10441 tacgcttttg ttgtgctaat ttcctacctc gtgctaatgc ttccttctgc ttatcagtca
    10501 taggttttcg tttaggtttt tcaactatat cgtcttcact ctcatctgct acttcttcaa
    10561 ctattttaag ggttttctcg ggattttttt tctcttccat ataatataat ggaagaagat
    10621 aaaacgccta aaaattgtcc taatttggaa aatgatttag gggattttga gttccctact
    10681 gaaattgccg aaaaatctaa tatacaactc tactgtgaga acaaagaaga gtttagtaat
    10741 gttaaaacaa tacaagatag tgggtggata caaaccgctg atactaattt agttgagttg
    10801 tttagtgata ttcttacttt aaaacaagcg gaagtaggaa tagagtttga aaagtttgac
    10861 tttaaggaac attacaacgc tgattattat agagagaagt tccctaactt tgatgatgat
    10921 tggtatgaat taatggaaaa agcaactgtt aagaagtttg aagacctacg acgctataaa
    10981 gaaccagtag taatgaaacc gaaaacagaa gaagatttta ctattaagtt ttaaactata
    11041 cttttttcta tgtttagtat atagatgagt gaatgtccgc tatgcttaac cgattatcat
    11101 agcaaacagt ttatacatac tggttgttgc cgacaaaagt tttgtatcag ttgcggtctt
    11161 aaaatgatta agattagtga tataggatta ccgtattttg agagttgccc tttttgtaga
    11221 gaaaagtttt atttatgctt aaatcaatta gaaactttta ataaacctca actgcttaaa
    11281 ttaataaaaa tatatagcga tagaccacca ttagtgtatt ttcatagttt agtatcacaa
    11341 acgattaatg ctaatactga tgaggtaagt gaaacagacc aaatgaccga agaagacact
    11401 aacgcactaa tacatcagca ccctaatagt gttattacga atgtaaatgg tgaatggact
    11461 aatatgttgg gtgaggtagt taatcccgaa gaattagcag aacaagaaac agaaatataa
    11521 tcttaaagta tagtatatga attataactg ggacgatagt atagtggagt tattagaaaa
    11581 tgtaagaacg aatagcacat ttttaagcga gtatcaccgc aaaacctttt tcagtttaaa
    11641 gtttatgtct atttattttg atataccagt aattttttta gcgagttttt ccagcagttt
    11701 tgttttcggt gcgactaatt acctcccccg ctctattata agtttagtaa gttgcggtgt
    11761 tggatttgta ataacactaa taacatcagt aaaactatat ttgaatattg atgatgctaa
    11821 aaagttagag ttagatatga gtaaggactt ttattcgtta agcatagata taaataagat
    11881 gcttacctta aaacccgaag atagaggaga agatggtata gcatacctaa acaaaaaata
    11941 cagtaattat caagatttag taaggagaag taatttatta tgtaaaaagt ttaagaaaga
    12001 taaattaact catattgaat tgatacaaat aagtggtaat acaaatggag aaacaagtag
    12061 cgatgagaat gaaaactctt caccgagaaa tgctaattta acgaatatag tagtagagga
    12121 taatgtttag ttaatatata tgagtagagt agaaagtcat tcagtatcta atgccgagcg
    12181 aactggcgaa ctattaagtt tagcacctac gggtcgtagt gaagatacaa cccccgacgc
    12241 aagaggcgga agtttcatta aggatttacc cgaktttaac ccgatgaatg ctacactccc
    12301 atcaaaaaga gaaagcgata aaacaaatga attaatgaaa aatgtaaggt cagttgaatg
    12361 gcgtaatccg tccgctaatg cttttcaaag tgattatttt tacaatcaat tagcgaccac
    12421 caaataattt ttttcttatt atagtttata tgaaagatat atttataaac tataataaag
    12481 ttgttaagta tctacctaat actaaacgcc gtaagcgatt gagtagtgat gaacgagagt
    12541 ttaatgaaaa atattttata gtagataaaa cagataatat actatcatta tttttcaaaa
    12601 taccattaga ttatttatta agcatcaaga cgagaaaagg taagtttaga tatatattag
    12661 atgttttaga atggaggaat gataataaag tagaaactat ttacgaagat ttagtaataa
    12721 aagcagttga gtttagtaat tatgtcccta aaaataatgt gtagtaatat tatatgagta
    12781 aatctatatg tggtagtaga tacaccctta atattgataa actaaatcta actgacttct
    12841 cattaagcac cgtagatgta aagagtgaaa taaaagcaga ttacttaaca gcagaaagac
    12901 tattaactac tgatactgat aagaaaataa tttcctcctc tactactacg agtgaaatta
    12961 attctttaag tggagtgagt agcaacatac aaactcaact gaacgctaaa caagcgacca
    13021 tagcagatgg cgatttatca atagcgagga cttcgggact tcaaaccgct ttggatacta
    13081 aacaagcgac catagcagat ggygatttaw caatagcgag gacttcggga cttcaaaccg
    13141 ctttggatag taagcaacct acaataacag cgggaactaa tctatcgttt aacgggacaa
    13201 cgctaaatgc tactggcggt tcttctacta ttacagcaaa cagagtagcg gttagtgatg
    13261 ctaatggtga tttaacagcg tccgctacaa ctgatactga aattggtttt gttagtggtt
    13321 taagtagtgc tatacaaact caactggata ctaaattaga acagtctaat tttggaacgg
    13381 ggttcataaa agaaattgga actaataata tttttttaca aacttcaaat accgtagtag
    13441 taagtggttc aaactcggga attgccccta ctgtatcagc agtatcaacg ggtttagcac
    13501 taaaacaaga tacaatagcg gacgacgatt taacaatagc gaggacttcg ggattacaga
    13561 ccgctttgga cgctaaaaaa aatattttaa ggatttataa tacgcaatcc ttatcaagtc
    13621 ctaatgataa tatgtataaa ataaagaata tgtgtgtatt acctctccat acggaattag
    13681 caataacatc taatcaaggt aatgtttatt ttccaaatct ttttgatagt tctaataaat
    13741 ctattcttta caaaaatgct gttgtaggaa gagcgattat agataatgat gtatttagta
    13801 tagtagaacc tacctataat actgaaacaa ctaataatca acctatacaa actgggacta
    13861 atgctcggtt tggtataaaa atattagcaa cgggattgta taagattatt tataattata
    13921 atgtagaaaa tgaaacaaat aacaatcgtt taggggttca aataattcca ataatactaa
    13981 atacattaac aaatggaaca gaacagatta ctcacctctt ccacttaact tctcgggagt
    14041 atatgagaga cgacaacttc gggcagtggt gtaatgcggg cggaagaggt tatattgagg
    14101 tcagtagtga tatgttaagt agttctaatg gagttttttt aaaaatagat gttagaatga
    14161 ttagggcgag tggtgaagta tataacgagg gttgtgatag tattagaatt aattatggag
    14221 gtttagaaat acaaaaaata gcggaattag caacataaaa aaatatatac atagtatata
    14281 tgagtagtaa atctatttta ggaggtagaa atacaataaa tataggaagt attgattttc
    14341 aagatggaaa gtttgaaact atgaccttaa atgaactaac agcaaataga ggaatagcga
    14401 cagatagtaa taaaaaatta gtttctacaa ccgctactga tacagaaata aattatttga
    14461 gtggggtgag tagtgctata caaactcaac tgaacgctaa acaagcaaca atagcagatg
    14521 gcgatttatc aatagcaaaa acttcgggac ttcaaaccgc tttggacgct aaacaaccga
    14581 caataacggc ggggactaat ttaagtttta atggaactac gcttaacgcc gctaatcaag
    14641 ttcctaatat tacagcaagt agagtagcgg ttagtgatac taatggcgat ttaacagcaa
    14701 gtagtataac tacaactgaa ctggactttt tagatggtgt aagtagtggt attcaatctc
    14761 aactgaacgc taaacaagcg acaataacag cgggaactaa tctatcgttt aacgggacaa
    14821 ctctaaacgc tactgctgat ggactgcctt taccagcggg ggttatagga ggaactcaac
    14881 cgtgcttact actctacaat caaactggcg atactatgac gcaacagcaa aatattgaag
    14941 tatctaatag tggaataaaa ttagtaggtg cttctaatgg tttagcgtgt ggaggtgctt
    15001 ctctatcggg tggaaatgta gaaacgacgg gagcgtgtaa tgctgtggga ggttttaacg
    15061 ctacaaatgg agggattacc gtttcgggag cagtagattg tgcttctgtt gtagcatcgg
    15121 gaaatatcaa gtgtagcgga acttttttaa atagtagtaa tcaaaacatt ttaagtggat
    15181 tattaagtag tttagacaat caaagaactc tcaactcaaa tcggtctcac ggtgaaacaa
    15241 gaatattagt aaatactatt agcgatagtg ataatggcgg agtagaggga caaccaagaa
    15301 gtcaattcac ggtcaatatg agaacaagaa ggagtagtgg atataccctc acggagaata
    15361 agatgcgaat tgaatgcgga cacgctggtg ataatgatgg gcgaagagac aatatgactt
    15421 ttaggggaca gttttactct aattctacat atttgttaag tgatgaccgt gcgaagtttg
    15481 acgaagtagc attaagcaac gctatgaata ttgtaaatca aatccaagtt tatacttata
    15541 ctaaatatac ttctcctata cgagaagatt tagcaagacc tactgatgaa gatggtaaaa
    15601 tggaaatagg agtaatagca caagaaatag aggcaatccc cgaattaagt catactgtaa
    15661 gcaccgtccc gatttttgat gatgaagtaa tagcaaaaaa gacagtcaat tatgctgaac
    15721 tattttgtgt agcaatagaa gcaattaaag aattaaaagc agaagtagat acacttaatc
    15781 aacgcatagc ggttttagaa ggataatttt ttttctatgc taaatatata tgtatatact
    15841 actaatctac gctgacccta ataaagaatg tttagtcttc tatggatatt ttgataagat
    15901 aaaagatatt atacaataca ctaatggagt gctacggtat agcgatataa aaaataaacg
    15961 acgatgctac attacttata aatctttttt tgatgtagta aaatataaac ctaaatatag
    16021 atttactatg attagcaagg atagtatcaa aatgaataac tccttaattt tttaggttta
    16081 gtaagaaaaa aaccatacat ttttggtata tgttttagtg ccttataatc cttattagtt
    16141 agatatgatt ttatatattt gattatatct aatggtagag gtaaattgta taacaactgc
    16201 ctaatgttta ttctcatata tatatatatg gtattaactt ataagcaaaa gtttaataaa
    16261 aaatatgggt tcagtaaaga tgaagaccat agtataaaag aaattagtga tataacggga
    16321 tttaagttaa gtgggttaaa aactattttt agcaaaggta aaggagcata ttttactaat
    16381 cctacctctg taagaccagt tgtaaaaaag agtggcggtg ctaatcgttg ggcgtatgct
    16441 cgtatatatt ctgcggtgat gggtgggaaa gcaaagaaat atgatgaaaa acatttaata
    16501 aaaaaataat tgttaagtat ataatgccga ggacaagaga taataatagg cgagcacagc
    16561 aaaagagtag aaggggagta ggagcaaaaa aagcaagagc gttgggtaat ccaaatgcta
    16621 aaccaccaca tagggataat accgatagac caactcctac tactgattta cggaaataac
    16681 tatatttttt ttttctatat atagttatat aatggacgca tcaacatcag caaggtttag
    16741 tcaagcatcg tatagaatgt tagaaagtgg taataaagat gaaagagcat caaggattaa
    16801 taatgatatt aaggatactg gatatgtagt agatactggt aatagcaata gggatatatt
    16861 agtattaaga gatgataaaa ataaaaaagt tcatatagca cacagaggaa cagatacaag
    16921 cggaaaacgc agtaagcaag atataaccgc tgatttagca tttggagcgg gtttagcaca
    16981 acacaacgaa cacttcaaca aaagaaagag taggacaaca aaaatagtta agcagtatag
    17041 agatggaaat gaaatatcat tatcgggaca ttcttatggt gggggttcag taaagtatgc
    17101 tttggcgaat agcaaaccag ttagggatag tgtaaaaata gcacatactt ataatacagc
    17161 atctcaccca ttacctatta gtagcgttaa agtaggtagg aaagttaaga aggatttaga
    17221 tgataaggta attcatcaca gacataaaga tgatgttgtt agtatgggat taaaaagtgt
    17281 agttccgttt ggtaaagtta aggaatatgg aggaaaggaa agcatcacta aacgaatgtt
    17341 gaaaaactct aatccagtat ttaaaactgt aaatgctttg gacgctcata aactacatca
    17401 ttttattgag aaaagtgaaa acgcagattt ttaaaaaaaa aatatttagt aagtatatat
    17461 ggggtttagt aaagtagcat acgcctacgg aagaaatcaa gagcataaat taaaaccagt
    17521 tttagaagaa tattttaaca ccaccttaca gatgccgact aatcaatttt gtaaatatga
    17581 ttattttgac gataagcgag agatagaact taaatcaaga aaaataccaa gtaatagata
    17641 taatacttat catttaggaa aagtaaaaat agattacgcc aaaaccacta ataaacaatt
    17701 ttttatagtg ctaaacttca ccgataaaat tatggtatgc gattatagcg aacataaaga
    17761 acaattagat agtttagtag cgaaagaagt tcaattagtt agaggcgata aatgttttaa
    17821 tgtagaaata ccaagtaatt tatttaatga aataaaaaat tgatttgaaa acaacttaaa
    17881 gaataattaa gtaagtatag tataatggcg aacaaacaac tcattacgaa aatgatggag
    17941 caaaaaataa atgctgatgt aattggtaat attttatctt ttatagataa tttaattaca
    18001 gttgatattg gtaaggacga ttttaaaaat ccatttcata ttgaaattaa gagaactttt
    18061 ggtattaata gaaccgagtt ccatttaaca agtttcttta caaactgcta tatgtgtgaa
    18121 aatccttttg attggaaaag gagtagcagt aaaaagtatt cttatcaata ttgccctcgt
    18181 tgctataaga tatggataga taaaaaaaaa aagactggaa gaggagaagg acgcagacca
    18241 gaatattttg taaaaaaaca aagaggcgta tgtcttataa aattataata ttgctactat
    18301 atataatgaa ctctaaaaac aaaaatctcg ttgatattca aattggtaaa gttatggtat
    18361 gccgacaaat atataataac aaaggtctta tctactgtcg taaatgttgt aaagcaaaag
    18421 aaccactaaa cattaatgct gattttagca gttatactga tgttgaaaga gaacaataca
    18481 ttagcggtat ttgtagtaat gaatgttggg aaaaatcaag cgaagaggaa attatgctat
    18541 ggaaatatat tcacccgcta tatttaagtg atagttgtgt aaaaacaagg aaagcaaacg
    18601 catttgataa ggatactggt aagataattt cattaccgct atacgatggt gaagtatgtt
    18661 tagcagagtt ccaaccccta taataattga ttgatataat atatttagga tattatatga
    18721 atgaaccact attaatggaa aatcctaatc gttttgtaat gtttcctatt caatatgatg
    18781 atatatgggc gatgtataat aagcagattg atttattttg gagagcagag gaaatagatt
    18841 ttagcaagga tagagaggat tggaaaaaac ttaacgatgg agaaaaacat tttttatctc
    18901 atatattagc gttctttgct ggtagtgatg gtatagtatt agaaaatctc ggtcagcgat
    18961 ttatgaacga ggttcaagta gcggaggcga gagcatttta cgggtttcaa atagcgatgg
    19021 aaaatataca ctctcaaact tatagtctgc taatagatac atatatacaa aagaaagatg
    19081 aaaaacaaaa actatttaat gcgattagcg agtatccagc gattaaaaaa aaagcagaat
    19141 gggcgatgaa gtggataaag agtagcgaag atttctcaac aagattagta gcgtttgcgg
    19201 tagtggaggg aatatttttt agcggtgcgt tctgtgctat atactggtta aaatcaaaag
    19261 gtaaattaca aggtttaaca ttctcaaatg aactgattag cagagatgaa gcattacata
    19321 ccgagtttgc tttgctgttg tttagtaagt taaatactgt gtgtagcaaa gatagaataa
    19381 caaaaatagt taaggaggca gtagatatag agagggagtt tatctgtgaa gcattaccag
    19441 tatcactact cggtatgaat gtaaaactaa tgtctcaata tatagagttt gtagcggaca
    19501 gattgttaag gcagttgaaa tgtcctatgc tatatgaaac acccaatccc tttgctttta
    19561 tggaaatgat aagcatagag ggtaagacta atttctttga acggagagta gcagaatact
    19621 cattagcgga aacgggaaat aaagatattg ctttcgtctt tgatgatgct ttttaagaat
    19681 gtgaaaaaga ggcatttttt ataaattgaa atgaaaaaaa gaaaaagtaa tgaatgaaaa
    19741 aaagatggaa cataaagcag aaatgagtga aaataaaaaa aaattgaaac taatttcagt
    19801 caaggagggg attagcaaca ctatgaactc taccgctgaa agcgtatctt acactcaaaa
    19861 atcgggcgat ttgggagggg caaataaaat tgaattagat tgtgcctcta ccccccaacc
    19921 actactaact atgagcgtat ctactcaact cgtatcttcg tccgctaatg gagaatgcgg
    19981 tggagaacat aaaattgaaa tgaaaaaaac aaaaactaat atagacaaca ccaagatgac
    20041 ctctactact ccaaccgtat cttctgctaa taacaattgt tctcaaaaag aacttaaaga
    20101 caaaacgcat aagtatagta taatgagtag caccgacgaa cagattgata aatacaacgc
    20161 aaaaatcctt aaacttacag acgatataag caagtgtgct gatgaggata tggttgagat
    20221 gatgacgatg actattgatg gatataaaaa taaaattaat gctctataca gcgaaaaaca
    20281 aaaagaggag aaaaagaaaa tatctgctga aagcgaggca aagttgatta gcgactttca
    20341 acttaccgag gagtttgctg aactcgtaaa tcaagagcaa aagcgtcaag atgctatggt
    20401 tagtaagttc ataaacaagc ataaattatt cctacgatac aaggaggatt actataaaac
    20461 aaaaggaact gaaattggtg atgcttacgc tgaatgggcg gataaagtga gtaggaaagc
    20521 aagaaatctt atcaagggga atagggtagg acataacaag gttgatgaac gagaaaaaac
    20581 tgcgttaagg aacgagcatc tgcctaatgg aattgttcta caaggtgtag ttcgggtaga
    20641 tgtaggagtg aaagataaat ctgctaaacc cgtatatgaa aaagtaaata ttacaaaagt
    20701 agatggtgaa tatcgttatg aaggagtgaa atacgacagt cttaataagg cgtgggcgtt
    20761 tgcttatagg aacattaagc aagaccctaa aagtaaaagt caaggtagtt gctgggcgtt
    20821 gatgtattgc cttaacaaag atgggacacc agcgatgaat gggaaagcac ctcactatct
    20881 taaacacgct aaatgggatt tgctggtgga ggactacgat gaggaatatt tcaaggataa
    20941 actgggtgta gcggtggagg aggaggtggt cgttgatact aaccccgatg tagcggaggg
    21001 ggaaaagatg atattcggtg gagtagcgaa agttggagat aaggttaagt tcctctatgc
    21061 tggtaaaact ggtgttagtg gggagattgt taagatgacg aaaaagacca ttaaggtaga
    21121 tgataaaaat tatagtatta gtaagattag taatgatagt attgtagcgt agatttgtag
    21181 ttagaattgt agttagaatt gtaagttaga atatttt
//
LOCUS       PLV-SPO1               22704 bp    DNA     linear   ENV 08-AUG-2015
DEFINITION  Uncultured polinton-like virus clone SPO1.
ACCESSION
VERSION
KEYWORDS    ENV.
SOURCE      uncultured polinton-like virus
  ORGANISM  uncultured polinton-like virus
            Unclassified.
REFERENCE   1  (bases 1 to 22704)
  AUTHORS   Yutin N, Shevchenko S, Kapitonov V, Krupovic M, Koonin EV
  TITLE     A novel group of diverse polinton-like viruses discovered by metagenome analysis
  JOURNAL   Submitted
COMMENT     ##Assembly-Data-START##
            Assembly Method       :: Geneious v. 8.0.2
            ##Assembly-Data-END##
FEATURES             Location/Qualifiers
     source          1..22704
                     /organism="uncultured polinton-like virus"
                     /mol_type="genomic DNA"
                     /isolation_source="marine metagenome"
                     /clone="SPO1"
                     /environmental_sample
     gene            complement(88..3438)
                     /locus_tag="SPO1_01"
     CDS             complement(88..3438)
                     /locus_tag="SPO1_01"
                     /codon_start=1
                     /product="PolB"
                     /translation="MSVQQSFKEDFPKKKIIHNGVFTKAFIKYNQDLVRSGLSDQVVYTNKNGRRMMYNKSTDRFVQKSTYYTKTGKLRSKFNNPNYVIDNDTLLEPRVYVDKSFVPSYNEALNHALGGSVRIDMPSINDNLSFLIPKIKQKEGKLIYLENNGTWFALNHTTMKKLRKKLRPDIIMVEEWESGEEIVKAIAIDPNPYIVIKPQKKNPVIDGAFFDKLHLLPKVNLDKYGVFKEVDEDNYINNCLCMCFQAAGHDITGIKQLVRNQTIPQRLLGKVADKLGVYITVRRIEDKKNLKHYGDKTKPRLELGLINKHYFLIEKTKYTSYCIKNYFEVEGEKNWNQIYKKSPKQYFKGKDRFITSYDVIRLLLENKSTHLKDMELCDALYSTNEYKNLEETFTDLSYNDTVAGWDFKSRMFVEGGLKKNEWRDPKKFEKNCLNTYYFDFETTTRRNDTKDTVHKPYCVYTDQHENGFFGEDCGHQLLKNIIMYHGMTVETLQEIEDHNCSFDTNTKDKIPIPFVRLIAHNSGYDFRFILKYLSRVDTIEKGSGLMTASARFYHGDRVVCIEIKDSLKMINMPLGKFSGAFGLEVKKEIMPYDLYTEENVEQVWIDKETCLSFVKENEQKEYLENCEKWNCIEDGKINILDYAGEYCFMDCITLKHGFEKFNKLVKEAINEDINDYISLASMAHNYLVREGCYDGILAMSGVPRAFIQKCVVGGRTMCAENKKSIECTDKKISDFDAVSLYPSAMARMPGFLKGKPKVIRDANFFDEWVKDNADGYFVCARIKSIKKHYKFPCVSVKTESGIRDFTNDLEGQIVYLDKVGMEDFLHYHQAEIEFINGYYYNQGHNDKICEVIQYLFEQRLKFKKEKNPIQMVFKELMNSSYGKSYLKPIDSEIEYVPAQAFDKFMERNYNYIKEAVKLANGKYYKVKVIKPIDQHFNNVHVGVEILSMSKRIMFEVMTLAEDLDISMYYTDTDSIHIDSDKISLLAQKFQEKYGRELIGKQMGQFHTDFDMDGAVGDIHAVESIFLGKKCYIDKLEAEDKDGKKIYDYHIRMKGVPADCIKYKANQEYGGDIVKLYKDLYEGKELTFNLLAVRPKFELCKNMTIISRKTFNRKIRF"
     gene            complement(3610..4314)
                     /locus_tag="SPO1_02"
     CDS             complement(3610..4314)
                     /locus_tag="SPO1_02"
                     /codon_start=1
                     /product="hypothetical protein"
                     /translation="VINIIMSEQRAQGMVNTVNVFSIDEERLRFRVIVAIKGVGNYEGRGTYQVDFPIPTSFTNSHEYSNCLMKCDSFTASALFGIADASWGRGPQPPAPARGVKIPALELRMSVPTSQVAKSSILGVAAGNPQEVIPTDTEMSTWAQLLPGQVINTGNGVSFGVGATSADKGWMSISGRAENPIMCGNPFGQQVRITFRDPITENDVYLQDCGGGGGNMGPEQGQYVMQFDITMIPN"
     gene            complement(4307..4426)
                     /locus_tag="SPO1_03"
     CDS             complement(4307..4426)
                     /locus_tag="SPO1_03"
                     /codon_start=1
                     /product="hypothetical protein"
                     /translation="MEGFTAGCLGFFWGIVFVEIIEKLKKRIELKKQNKNNSD"
     gene            complement(4450..4857)
                     /locus_tag="SPO1_04"
     CDS             complement(4450..4857)
                     /locus_tag="SPO1_04"
                     /codon_start=1
                     /product="hypothetical protein"
                     /translation="MSFFTTLGNKIGAVAHSIGQKAKHAIKRGTKFVHDHAKQVEDVAGAVSSVAGTLATGAAMVGLEPVAGVLGGVAAGAKGVQKVAGMLDTADKFGGAVGTAIGAARRGDAGRAVAAGKNAAAQAKLLNARRKAIQR"
     gene            complement(4866..5996)
                     /locus_tag="SPO1_05"
     CDS             complement(4866..5996)
                     /locus_tag="SPO1_05"
                     /codon_start=1
                     /product="Minor capsid protein"
                     /translation="MLAQYKETSTPASRVIYINSANATATFGGNRADFDFTLEEPIVVPEHHSILMSVFSAEIPYSFYNFQVGVNCRLDYQTTFAGVPASYDANGHLAIPPGASYPLPEGNYTAIELAATLTAGITGLECTFDPIKLKFRFRCTAPNTRMTLGLRYGAATGTPDNPGEDMNEELGFDFFDIVGDPWFEQSFLPGQYLYGYSQPPVVLPGGGVDIQTNGPFTTSPDFYMYAEDVCDMTNSVRSLFVRTNLSTSSVLDSNIGGGFSSILCRVPINTEPGGIINIQPVNGNVHKLLLKMKAITNISLRLTNQKNTTINLNGLDYDISLKLDFIEDKELPNPPGLREIIDKDRMKRQQALEQAEQQEKLKKKKPKTKNKKKDTP"
     gene            complement(6045..6578)
                     /locus_tag="SPO1_06"
     CDS             complement(6045..6578)
                     /locus_tag="SPO1_06"
                     /codon_start=1
                     /product="hypothetical protein"
                     /translation="MKITFGKYKNQSLEKVYNDTNYKTWLLNQQFFKKKYSDQYQFLKNFKPQINFTDLPGDIKSLIYSINYNAEKSKHEAELASEKRQGIERYGKKGKKKIVRKTCEYTGRVREISTTYLNCKECGRYLNRNGGGFYNEQGYECCPGCYDKFNREARKRRQQQKQIQTNFCLLDTDSDEE"
     gene            complement(6640..7170)
                     /locus_tag="SPO1_07"
     CDS             complement(6640..7170)
                     /locus_tag="SPO1_07"
                     /codon_start=1
                     /product="hypothetical protein"
                     /translation="MNKELTPEAAKKRGNRERHLSNKYNFAGPGTEFRARMKGSDFYENLMKQAGRKVVGTKPYDKPFDAIDGCGLIHDRVYAKPNATGAEVQQADRDFQKCVKKAVADGKAEGVGNKLRAAVAVAGFEGKLAIENLGLVRKGSIADGGEKRSVLGQKVGAMATSLGNKAKKIVKKGHIM"
     gene            complement(7264..7701)
                     /locus_tag="SPO1_08"
     CDS             complement(7264..7701)
                     /locus_tag="SPO1_08"
                     /codon_start=1
                     /product="hypothetical protein"
                     /translation="MNIQDRMDLKKAKNVLIQSNDPRFNFAVAPADVIDDFPKIPEIIPMEKYDYGFVKDDGDETRLPELSKLSMLTSCSSLEDLECWYREKHPNLPDEFHGVMARYSAGQPITKKEAKQKVKKIKNKPKKEIPVGFTVARGPVLVEFD"
     gene            complement(7698..7934)
                     /locus_tag="SPO1_09"
     CDS             complement(7698..7934)
                     /locus_tag="SPO1_09"
                     /codon_start=1
                     /product="hypothetical protein"
                     /translation="MDGNYWILAIVSFLFVLCKIKYETISSLKDSIMEYLSNLCSKEVIEQEEIFELEELTDMITSFIVENKEIFCKYKVKE"
     gene            complement(7955..8191)
                     /locus_tag="SPO1_10"
     CDS             complement(7955..8191)
                     /locus_tag="SPO1_10"
                     /codon_start=1
                     /product="hypothetical protein"
                     /translation="MPSAVAQKALKAKAITKKQYDKLPAHLLDKVAEHNLKMQKKARKTAAPGGTKEVRHKTGKQAHKRGRPKSGSKVVVKK"
     gene            complement(8242..11181)
                     /locus_tag="SPO1_11"
     CDS             complement(8242..11181)
                     /locus_tag="SPO1_11"
                     /codon_start=1
                     /product="hypothetical protein"
                     /translation="MDIFDRQVARRQQRTIQRKSDNLLKLYPELAGFLDRYEDPSRRALLIQQRMGAGVPLPPALLKAQKRRKRKSRRTRALRGDLAANERQQQRFTRGERRERDTEEPRIVGEQRQQPVNIYFGGAPAAAAAPGAPPPGVPPVPVAIGGGGAPVGPPPVVFAPPPPAAAPLDVDGLRAGIVADIAGRLPAPIDVDALRGDVVRDVAAALPAPADLDPILEEVAALRERVGAGDRARGGAIRAIQGGLDELARRRAQDTQDLRELIAAQQEGAGLLAVEQAEGQGDILGAVGALREQLAAEREGRAQQIAGIEGRLDEDAEARVQQQAALRAEIAANQDEFRHADRRRIADQEAVMERLGFNDANFDQLQAEAHQAFLQMHRFRQAEEAIAAEGGIMTREDRDELFRRQQQLLDYLHLGLRELGTQQTQARAQELQGVRDALMGGEGAFDPRDRPPLGGGAASPGASPRGLPHGLRAPPSDRLRIVGGQQAGSPRTPRGQPGPPTPESTGIEPPVEEAPAPAPEPEPAGDTDDEEGEQPAGGEIPGQFVPGGQLQSSYVGFGEGGGVIDLGQVEVSGAVIGDLGGLIGDGGAGAQEPGVGNPAQDIVDRDPNQRDPRQPEPEAETTDEEGELDFENLPPVSDAERARLEEEAERQAQEAVDEGGGFGEEPDPPAQDPEATLEPQEPGGKKKKKKKKKKKKLSEQEARGQVEDLEDEEDKNFPLDDDDRRLVDEAIDIDRLDKSESRRRESARLFDDAIPDLAQMIRPGPRGGKGTGYRIRNNTLDTILGIRGDGLVDIEGVETGRKGRGVYRLTPGQRHDVDSFYPHIRAGTLIFEKGSYKDVDKAEYLPTGEHQQARHDAPVRYGDPPGQGERPAVARFAADEFQEGFEPARPVRVESERARGPGGEDLSESETKRRLSEQITRKSTVAAGYRAQIRSLRGEAGGRRGDTGGANAARIAELDSLANILEREVRELRELRGPL"
     gene            11255..11689
                     /locus_tag="SPO1_12"
     CDS             11255..11689
                     /locus_tag="SPO1_12"
                     /codon_start=1
                     /product="hypothetical protein"
                     /translation="MPFAFNKPLWELGRKIEDAILPELNKAFECNFERNENDIFDIFDFKDDNEKKIVEVKGRRIASTQYKDTIITTSKITNGFQAIDQGYRVFLVFVFTDKAMYHELKEDDSFECKLTGTNCIQHYMIPIADLKEFTDEPEEIKSQE"
     gene            11658..11897
                     /locus_tag="SPO1_13"
     CDS             11658..11897
                     /locus_tag="SPO1_13"
                     /codon_start=1
                     /product="hypothetical protein"
                     /translation="MNLKKLNLKNKYRMSLFGSTLIRNIRHVQIKNVAYHPNLFKAIITFEKSKINYDESDEIEYIKLAELDKKIERVKARAE"
     gene            11927..12232
                     /locus_tag="SPO1_14"
     CDS             11927..12232
                     /locus_tag="SPO1_14"
                     /codon_start=1
                     /product="hypothetical protein"
                     /translation="MSDTGTTETLTGFDLWTPNDYSNFITISAAAIGSTLLVIFKSRCKNITLCWGLVGCIRDVKDETDDEENPEGAEGANNNPPQLPQLPQPQAGDVAIVPNNP"
     gene            complement(12210..12980)
                     /locus_tag="SPO1_15"
     CDS             complement(12210..12980)
                     /locus_tag="SPO1_15"
                     /codon_start=1
                     /product=�Packaging ATPase�
                     /translation="MTEIIEKEFDKKINISGAKYTCDDIDKSIPKPLPQKGGFAMLICGKPGTGKTSLILSLVCKQGKAFNRKFDRVFVFSPSLITMDDDPFEXXXEEQKFEEATLENIQEVMDTIRDSGEKVLLILXDXIXDIXGKGKXXIENLLEKIFFNRRHLCGAGGSCSVIATSQTYNKISPKLRKTASHYVFYDNKQKKEIDSIFDEVILIPKKEYIDVLRYVYDKKHNFMYIDNSLQENKQIHKNFNPLEIHSPNITTDYSEL"
     gene            complement(13014..13640)
                     /locus_tag="SPO1_16"
     CDS             complement(13014..13640)
                     /locus_tag="SPO1_16"
                     /codon_start=1
                     /product="hypothetical protein"
                     /translation="MEAIDKELEQKSVERDSVELEITEAEPEQEAPKTVKKVKKPRSAAQIAAFEKARKARAEKIKQKKEQKAVEKVEKKEKRKVVKQRVKEELEQETMEPPEPLVRQPSRVIETVAQPPAPPHQREQVVNNYYYYGPPQHSQPYYSEEQEIKPKKSQGSSRRRKKRPPTPSESSSEEELEYAEGEGPYIPPNPPAEDPPTNYPPTYKFSYA"
     gene            13863..14192
                     /locus_tag="SPO1_17"
     CDS             13863..14192
                     /locus_tag="SPO1_17"
                     /codon_start=1
                     /product="hypothetical protein"
                     /translation="MKNIIKVLFGIPAILSVPIVEKEPVDILLQGLAIHTDEGGCCVSCGYSYCPSLDDCVKPRETYCQEFDFPYNALYKGSGIILPPKKSLVDYNEVSKREESLHVWNEGLV"
     gene            14176..14430
                     /locus_tag="SPO1_18"
     CDS             14176..14430
                     /locus_tag="SPO1_18"
                     /codon_start=1
                     /product="Tlr6"
                     /translation="MKDLYKPFKSKAKNKKYSVYVKDGKGGKKLIHFGDSRYGQFKDKLGEYSHLDHGDPKRRKAYYDRHGKATSKDSAKYWSHKILW"
     gene            14424..14846
                     /locus_tag="SPO1_19"
     CDS             14424..14846
                     /locus_tag="SPO1_19"
                     /codon_start=1
                     /product="hypothetical protein"
                     /translation="VVNYLILDIMVKITYKGKTREVPATYLKGLKGKERQAQIKSFFEGKARPKTSAPTKRSSWVEKFEKKYKTKISDEKYIHDNIITRTGQKKIIEKGMGAYYSSGSRPNQTPMSWGRARLASVIMGGPSRRIDKDIWAKYKR"
     gene            14881..15219
                     /locus_tag="SPO1_20"
     CDS             14881..15219
                     /locus_tag="SPO1_20"
                     /codon_start=1
                     /product="hypothetical protein"
                     /translation="MIYKGSRGNISLFYNGLLISNFPLTSKKKVEDYIYQGDYVIQQSKGIPILLQIQTYKKFCEVMYHRKQNKLPIYRSDHVLFLGSLMALLRLKRIDNDDKNGYFVMPNKKSKV"
     gene            15227..15424
                     /locus_tag="SPO1_21"
     CDS             15227..15424
                     /locus_tag="SPO1_21"
                     /codon_start=1
                     /product="hypothetical protein"
                     /translation="MPTHYGSKPKGHQGGNGKLTQRQKDTLKRHAKHHTKSHLKVMENLMKEGKTFGESHKIAMKRVGK"
     gene            15447..15650
                     /locus_tag="SPO1_22"
     CDS             15447..15650
                     /locus_tag="SPO1_22"
                     /codon_start=1
                     /product="hypothetical protein"
                     /translation="MPKKSKKSDNPYKNLKEGAFTRQAKSAGMSVDKFAAHVIKNYKDKNSKYNPSLTTYRRALFVKNLAK"
     gene            15640..16851
                     /locus_tag="SPO1_23"
     CDS             15640..16851
                     /locus_tag="SPO1_23"
                     /codon_start=1
                     /product="hypothetical protein"
                     /translation="LLNNNLIKYIMSSITGLKPLRGTSLQNSGQIYLGDSINAGNAGECVVSAGANEPAVWGTPIGHIANALTAGANVSLSSGNPSWDGSIADTINATVPTFSAGKGISITAGTIATKNDGTTITNTSGNNEVLKVPNALTAGTNISFLSGGFPIASYDGSTAITVSATDTNTQLNLTEGNGIEITNTGGLNRTIAAKVDEDTIDFDGDELTVMKVPEGLSAGTNLNYSAGATYDGESARTINLDTAPTNLNLTDSTNIIHPPNVFDVAGDLRMSIEMGNFYPNDDSSFYNIGVEDDFSANIHGTIKPLTSSLEVCGYFIIPANYTATACRIDLNNSAGVAVSRTIIITSITTYGSTGYTSLGSGNTGSEFTFITNMAGATDKIMLIQIYTASTLDHIRGGYIKLTR"
     gene            16873..17079
                     /locus_tag="SPO1_24"
     CDS             16873..17079
                     /locus_tag="SPO1_24"
                     /codon_start=1
                     /product="hypothetical protein"
                     /translation="MKRSGWVLYLFEDEEKRELFKIMEFKTIKEIGYVIDLPSTIISNWFHGLINPRGILKKCALYQTIPVV"
     gene            17170..17376
                     /locus_tag="SPO1_25"
     CDS             17170..17376
                     /locus_tag="SPO1_25"
                     /codon_start=1
                     /product="hypothetical protein"
                     /translation="MTXLXQDFKXXKEIAXEXGLXYQQVADISSRGGXKNYQKFKXYPKIXIQRIPKNISIENKEENEQLSG"
     gene            17357..17596
                     /locus_tag="SPO1_26"
     CDS             17357..17596
                     /locus_tag="SPO1_26"
                     /codon_start=1
                     /product="hypothetical protein"
                     /translation="MSNFQDNPSVSTKPIDKVKDCLRDIESLHSSMKVDIAEIKSDLKIILQRIKEKEAQENQILKNQVKKQEDLAKGWFFTY"
     gene            17653..19071
                     /locus_tag="SPO1_27"
     CDS             17653..19071
                     /locus_tag="SPO1_27"
                     /codon_start=1
                     /product="Major capsid protein"
                     /translation="MVADSINYTKILPLAVESRSRRRAFLPENGQRFVSDGNNVIRIPVSASSLLDTKHSYLKVILDNQTGQGMGLDFGGGSGLIQRLRILQGGTVLSDVQNYNKLVSAILLPAQTDTSRLATRSITECQRYLNSATGGGAGEELDPSTNAETTGASPATPTPAHDTIANGTTATLCFPIVNGLLGSTQDKLVPLQLINSSPIVIEITLADVLDVGVFTAAPTGYEIQSIQYLASLVDVGPEVDEHLRQVQAMTGGRLILNGTDYTNYVGSLNTGASGMQSLDIPCRRKSIKDLLFVGASNTFAGVALQRDRYNLSYGGHMNLDEFSVKVGQKLYPPTPVSCQFTAANGQARSQAMEELAKCFGQVGSVFGQGVLTRINYLSTIGTNGDMPIESAGGAAMVPFKFGPLGLNLEAFGPDGKGGRAIESGVDTATQHKPMTLQLKLLNAIAETINVNMYAVYDTLYHIDQVGNIRVSM"
     gene            19146..20618
                     /locus_tag="SPO1_28"
     CDS             19146..20618
                     /locus_tag="SPO1_28"
                     /codon_start=1
                     /product="Major capsid protein"
                     /translation="MDAVVLPRNADYRSVLPLEAHSHAKRRNYFPVNGQTFTSTGNNIIRIDISGDAFLDPKLSYLSFRLTNSTGQALGVDFGGGHTFIRRLRIEQSGNILTDCNQYNRLLSACLLPTHGGVDSVKHRSVSENCRYANDKGVGALATTSLINGDISGASVSTPITGSSQIADIGGGAAPADGSQATFCIPLMNGLLGPNQSKMIPLQLLGSSPLTIEIELANLLDIGCWAVAPAAGVDYQIDQVRYIAQLVEVPPQITQQVRMVQDMADGRIVLSGTDYTHFNSNIGADATGMQSLNVPARRRSIKSIWWVGASQAFVAGGAAAQDARYNLSYGGHMNMLDYSIKIGSIQHPPTPIQCNYNTAAGTKNFRAEHLYELEKTLGVASSVGGCGSLASFNFAVADCNVANMPARAAAATGQLDTSFRFCPFSLDMESFQRVSADGGAVNTADRATPITLQLNIGDNAAAQEAINIDAFVCYNSLFFINSDGSIRVSF"
     gene            20674..22155
                     /locus_tag="SPO1_29"
     CDS             20674..22155
                     /locus_tag="SPO1_29"
                     /codon_start=1
                     /product="Major capsid protein"
                     /translation="MSERVLPSTLDYADVLPKAVPAVASRRRFYPQNGNAFSDFTSKTIRIEVGSASQLLDPTNSYLDFELSNGSAQTLGLDIGGAHTFFENVRIEQAGRVISDLQQHNRLHCAVLAPAQETSDGFASQGVKGCQRALTNAAAHSNTQAGAAGVVAGNLGDTYSNSRHNSTGRIAAGDGVRFSMSLTNGLFGQDKLIPLPMVRPDAPITICLDVGNTTEFGSWNGNPAPGTVTITNISYVAHLVEVGEDVLNQFRMVQQELGGQLVISGQDYEYSADILAANRPAGEHIIRMPARKRSLNSLFWVAQSSDLANTLGPLANALTLYTLSYSGQPNLESWNIRVGSVLYPTEPVSGFGITTAANPAAQLRRGQCVMELAKAFGTLGFTTPTGFLSGITYGTDMAAAGGCGNGDNGTAGATVAPASSEKICVCPHGLSLQAFAREARESGIDTETLSQDTYLQLTVANNATSGEAKTIHMWVVYDQHYYFNADGNITFTN"
     gene            22180..22386
                     /locus_tag="SPO1_30"
     CDS             22180..22386
                     /locus_tag="SPO1_30"
                     /codon_start=1
                     /product="hypothetical protein"
                     /translation="MEAIEVQNIIEIKQILKILENHPQLLQVFKDIVNVANIALNDEKPSRGPLSIEDNTEPILSDHSSDED"
BASE COUNT     6758 a   4447 c   3907 g   7538 t     54 others
ORIGIN
        1 aaaagtaagg gtagacacac aaaaattatt tagaatcgta aaaatccgtt tagatcacct
       61 ttaaaagtgg ggggaaaaaa aggtgttcta aaatcggatt ttccgattaa aagttttacg
      121 acttatgatc gtcatattct tgcataactc gaactttgga cgtacggcga gtagattgaa
      181 agtaagttct tttccttcat aaagatcttt gtaaagtttt acaatatcgc ctccatattc
      241 ttgattggct ttgtatttaa tgcaatccgc aggaacacct ttcatacgga tatggtaatc
      301 atatattttt tttccatctt tatcttctgc ttccaattta tcgatataac acttctttcc
      361 aaggaaaata ctttcaacag catgaatatc tccaactgct ccatccatat caaaatcagt
      421 atggaattgt cccatttgtt taccaatcaa ctcacgccca tatttttcct gaaacttttg
      481 agccaataag gagattttat cgctatcaat gtgtatacta tcggtatccg tataatacat
      541 agaaatatct aaatcttctg ctagagtcat gacttcaaac ataattcttt tagacataga
      601 aaggatttca actccaacgt gtacattatt gaagtgttgg tcgattggtt taattacctt
      661 taccttgtaa tattttccat tcgcaagttt tactgcttcc ttaatgtagt tataatttct
      721 ttccataaac ttatcgaatg cttgtgctgg aacgtattca atctcactat caatcggttt
      781 caaataagat ttaccatagg aactattcat aagttcctta aataccatct gaatcggatt
      841 tttttctttc ttgaacttca atctctgttc aaaaagatat tggataacct cacagatttt
      901 atcattatga ccctgattgt aataatatcc attaatgaac tcgatttcag cttggtgata
      961 atgaaggaaa tcctccatac caactttatc aaggtaaaca atctgacctt ctaaatcatt
     1021 agtaaaatca cggattccac tttcggtctt cacagataca caaggaaact tgtaatgttt
     1081 cttaattgac ttaatacgtg cacatacaaa atatccgtcc gcattatcct ttacccattc
     1141 gtcgaaaaaa ttagcgtccc taattacttt aggtttacct ttcaggaaac caggcatacg
     1201 agccatagca gaaggataca gggaaacagc atcgaaatca ctaatctttt tatctgtaca
     1261 ttcaatcgat tttttatttt cagcacacat agttctacca ccaactacac acttctgaat
     1321 aaaagcacgt ggaacaccac tcatagcaag gataccgtca taacaacctt cacgaactaa
     1381 ataattatga gccatggaag caagactaat ataatcatta atatcttcat taattgcctc
     1441 tttaaccaat ttattaaact tttcaaaacc gtgtttcaag gtaatacaat ccataaaaca
     1501 atattcccca gcataatcca aaatattaat cttaccgtct tcaatacaat tccatttctc
     1561 acaattttcc aaatattctt tctgttcgtt ttctttcaca aaagataaac aagtttcttt
     1621 atcgatccat acttgttcaa cattctcctc ggtatatagg tcataaggca taatttcctt
     1681 ttttacctcc aaaccaaaag caccactaaa cttaccaaga ggcatattaa tcatcttaag
     1741 actatcctta atttcaatac atacaacacg atcaccatga taaaatcgag cactagcagt
     1801 cattagacca ctaccttttt caatagtatc cacacgagat aaatatttga gaataaatct
     1861 gaaatcataa ccgctattgt gtgcaataag acgaacaaaa ggaattggta ttttgtcctt
     1921 tgtattggta tcaaaactac aattatgatc ctctatttcc tgtagtgttt caacagtcat
     1981 tccgtggtac ataataatat tcttgagcaa ctgatgacca caatcctccc caaaaaatcc
     2041 attctcatgc tgatcagtat acacacaata aggtttatgt acagtatctt ttgtatcatt
     2101 acgtctcgta gtagtctcaa agtcaaaata ataagtattg aggcaatttt tctcgaactt
     2161 ctttgggtct ctccattcat tctttttcaa tccaccttca acaaacatcc tacttttaaa
     2221 atcccaaccc gctactgtat cattataact caaatcagta aaggtctctt ccaagttttt
     2281 atattcatta gtcgaataca aagcatcaca gagttccata tctttgaggt gagttgattt
     2341 attttccaaa agaagacgga ttacatcata agaagttatg aatctatctt tacctttaaa
     2401 atattgtttt ggggattttt tgtatatttg gttccaattt ttctcccctt cgacttcaaa
     2461 ataattctta atacagtaag acgtgtattt agtcttttca atcaagaaat aatgtttgtt
     2521 aattaatcca agttctaatc ttggtttggt tttatctcca taatgcttca ggttcttttt
     2581 atcttcaatt ctccgtacag taatatagac acctaattta tcagcaactt taccaagtaa
     2641 tctctgtgga attgtttggt ttcttactaa ctgtttgata ccagtaatat catgaccagc
     2701 agcctgaaaa cacatacaca aacaattatt gatataatta tcttcgtcca cttctttaaa
     2761 aactccatac ttatcaagat taaccttggg taaaaggtgg agtttatcaa agaaagcacc
     2821 atcaattaca ggatttttct tttgaggttt aatgacgata taagggtttg gatcaattgc
     2881 aatagcctta acaatttctt ctccactttc ccactcctca accattataa tatcaggtct
     2941 caatttcttc ctcaacttct tcatcgtcgt atgattaaga gcaaaccaag ttccattatt
     3001 ttccaaataa attaacttac cttctttctg tttaattttg gggatgagga aagatagatt
     3061 atcattaata gacggcatat caatacgaac actacctcct aaagcatgat taagtgcttc
     3121 attataagaa ggtacaaaac tcttatccac atagacacga ggttcaagta gagtatcatt
     3181 atcgattaca tagttaggat tattgaactt ggatcttaac tttcccgtct tggtatagta
     3241 tgtactcttc tgtacaaacc gatcggtcga tttattatac atcatgcgtc ttccattctt
     3301 gtttgtatag acaacttgat cagaaagacc actacgtact agatcttgat tatacttaat
     3361 gaatgctttg gtaaagacac cattatggat tatttttttc tttggaaaat cttccttgaa
     3421 actttgttga acactcatat tacttattat atattattaa atattttctt twamktatan
     3481 wkwkkkmtwa waamarwwwa atwwwycykr wwykwaaaat aaattaattc aataatttta
     3541 tatattccat aaacttcaaa aaccaaatcg attaaaaata atttactcat aatttacatt
     3601 atatttaaat taattgggaa tcatcgttat atcgaattgc attacatatt gtccttgttc
     3661 aggtcccata ttaccaccac caccaccgca atcttgtagg tatacgtcgt tctctgtaat
     3721 agggtctcta aaagttattc gaacttgctg accaaaagga ttcccacaca taataggatt
     3781 ttcggcacgt cccgagatac tcatccaccc cttatcagca cttgtagcac caacaccaaa
     3841 agaaacccca ttacctgtat taataacttg accgggtagt aattgagccc acgtgctcat
     3901 ctctgtatcc gttgggatta cttcttgtgg attaccagca gcaacaccaa gaatacttga
     3961 tttagcaact tgacttgtag gtacactcat acgtaattct aatgcaggga ttttaactcc
     4021 cctagcagga gcgggaggtt gcggacctct tccccacgaa gcgtctgcta taccgaataa
     4081 agcagaggca gtaaaactat cacacttcat tagacaattc gagtattcat gggagttagt
     4141 aaaactcgtt gggatcggaa aatctacttg ataagttcct cgtccctcat aattaccaac
     4201 acctttaatt gctacgataa ctctaaatct taatcgttct tcatcaattg aaaaaacatt
     4261 aaccgtattg accatacctt gggctctttg ttcgctcatt attatattaa tcactattat
     4321 ttttattttg cttttttaat tcaattcttt ttttaagttt ctctataatc tcaacgaata
     4381 caatccccca aaaaaatcct aaacaaccag cagtaaaacc ttccattata tatttacttt
     4441 agattttatt taacgctgaa ttgcctttct ccgtgcgttc aaaagtttcg cttgagcagc
     4501 agcattcttt ccagcagcaa cagcacgtcc agcatcaccc ctacgagcag ctccaattgc
     4561 tgttcctacg gcacctccga acttatcggc agtatctaac ataccagcaa ctttctgaac
     4621 acctttcgct cccgcagcaa cccctccaag aacaccagca actggttcaa gaccaaccat
     4681 agcagcacca gttgcaagag ttccagcaac agagcttacc gcacccgcaa cgtcttcaac
     4741 ctgtttagcg tgatcatgga caaactttgt tccacgcttt atcgcatgtt tagctttctg
     4801 tccaatgctg tgagcaacag caccaatctt attccctaga gttgtaaaaa acgacattct
     4861 ttatattatg gtgtatcttt ttttttattc tttgtttttg gttttttctt ttttagtttc
     4921 tcctgttgct ctgcttgttc taaagcttgt tgtctcttca ttcgatcttt atcaataatt
     4981 tctcttaaac caggaggatt aggaagttct ttatcttcta taaaatctaa ttttaaggaa
     5041 atatcataat ccaatccatt cagatttatc gtggtatttt tttgattggt caaccttaaa
     5101 gaaatatttg taattgcttt catctttaat aataatttgt ggacattacc attcacaggt
     5161 tgtatattga taattccacc aggttctgta tttataggta cacggcataa aatactacta
     5221 aatcctccac caatattact atcaagaaca ctcgaagtag ataaattagt ccttacaaat
     5281 aaacttctta cagaattagt catatcgcaa acgtcttccg catacatata aaaatcagga
     5341 cttgtagtaa aaggtccatt agtctgtata tctactccac ctcctggaag aactactggt
     5401 ggttgggaat atccatacag atactgtcca ggtaagaatg attgctcaaa ccaaggatct
     5461 cccacaatat caaaaaaatc gaatccaagt tcttcattca tatcttcacc tggattatct
     5521 ggagttcccg ttgcggctcc gtatcgtaaa ccaagagtca ttcgtgtatt aggtgctgta
     5581 cacctaaatc taaactttaa tttaattggg tcaaaagtac attccaatcc agtaatccct
     5641 gctgttaaag tagcagcaag ttctatagca gtataatttc cttcaggtaa aggataactt
     5701 gctccaggtg gtattgcaag gtgtccattc gcatcataag aagcaggaac accagcaaag
     5761 gttgtttgat aatctaatcg gcaatttact ccgacttgaa agttatagaa agaataaggt
     5821 atctccgcag aaaatacact catgagaatc gaatggtgtt caggaactac gatcggttct
     5881 tccaaggtaa aatcaaaatc agcacgatta ccgccaaagg tagcagtagc attcgctgaa
     5941 ttaatatata taacacgact agcaggagtg cttgtctctt tgtattgagc taacattata
     6001 tatattatag ataaaagaaa attaaaaaaa aattatttgg gatcttattc ctcatcacta
     6061 tcagtatcca aaaggcaaaa gttagtctgt atttgttttt gttgttgtct acgtttacgt
     6121 gcttcacgat taaacttatc ataacaacct gggcaacatt cataaccttg ttcattataa
     6181 aatccgccac cattccgatt taagtatcta ccacattctt tacaattgag ataagtagta
     6241 ctaatctccc tcactcgacc agtatattca cacgtctttc ttacaatctt cttcttacct
     6301 ttcttaccat acctttcaat accttgtctt ttttctgatg ctaattctgc ttcatgcttt
     6361 gatttttctg cattataatt tattgaatag atcaaagact taatatcgcc tggtaaatct
     6421 gtaaaattaa tttgaggttt aaagttcttt aaaaattgat attgatcaga atattttttc
     6481 ttaaagaatt gctgatttaa caaccaagtt ttgtagttgg tatcgttata aactttttcg
     6541 agtgattgat ttttgtattt tccaaaagtg attttcattg ttattataac aatataatag
     6601 attttatttt taagtattta ccctttaatt tttcggcaat tacattatgt gtcccttttt
     6661 cacaatcttt tttgctttat taccaagact tgtagccata gcacctactt tctgtcctaa
     6721 tacacttcgc ttctctccac catcagcaat agatccctta cggactaatc caaggttttc
     6781 aattgcaagt ttcccttcaa atcctgctac tgctacggcg gctcttaatt tattacctac
     6841 accttctgct ttaccatccg caactgcttt cttcacacac ttctgaaaat ctctatctgc
     6901 ctgttgaacc tccgcaccag tagcattagg tttcgcataa actctatcat gaattaaacc
     6961 acatccatca atagcgtcaa aaggtttatc gtaaggttta gttcctacta cttttctacc
     7021 tgcttgtttc atcagatttt cataaaaatc actacctttc attcgtgccc tgaactcggt
     7081 gcctggaccc gcaaaattat atttattgga taagtggcgt tcacggttgc ctcgcttttt
     7141 cgcagcttcg ggggttaatt ccttattcat tattatagta taatgattat aaaaaagtat
     7201 agtaaaaaaa gagtatttta gtgcctctac gaagttatgg gattgttaag actttgtctt
     7261 aaactaatca aactcaacta atacaggtcc tcgagcaaca gtaaaaccaa caggtatttc
     7321 tttctttggt ttattcttaa tcttcttaac tttctgtttg gcttcttttt ttgtaatggg
     7381 ttgacccgct gaataacgag ccataacacc atgaaactca tcaggtaaat tagggtgttt
     7441 ttctctgtac caacattcca aatcctccaa actactgcag gacgttaaca tacttaattt
     7501 agaaagttcg ggtaatcttg tttcatctcc atcatctttt acaaaaccat aatcatattt
     7561 ttccataggt atgatttcag gtatttttgg aaagtcatca attacatcag caggagcaac
     7621 agcaaaatta aatcttgggt cgttcgattg aatcaacaca ttcttcgctt tctttaagtc
     7681 catccgatct tgaatattca ttcttttact ttatacttac aaaatatttc tttattttca
     7741 actataaaac ttgtgatcat atcagttaat tcttccaatt caaaaatctc ttcttgttca
     7801 attacttctt tagaacacag attacttaaa tattccatga tcgaatcttt taaagacgaa
     7861 atagtttcat acttaatttt acataaaaca aagagaaaac ttacaattgc taaaatccaa
     7921 taatttccat ccattatata ctttatatag atatttattt cttaactaca actttcgacc
     7981 ctgactttgg acgacctctt ttgtgtgcct gtttacctgt tttgtggcga acctctttag
     8041 ttccaccagg agcagcagtc ttacgtgctt tcttctgcat ctttaaatta tgttccgcaa
     8101 ctttatctaa taggtgagcg gggagtttat catactgttt cttggtaatc gctttcgctt
     8161 ttaacgcttt ctgtgcaact gcggagggca tactttatag tattcattag attatttttg
     8221 gatattcatg atataataat tttagagtgg acctcttaat tcccgaagtt cccttacttc
     8281 acgttccaaa atattcgcaa gactatctaa ttctgcgatt ctagcagcat tagctccacc
     8341 agtatcacca cgtctacctc ctgcttcacc tcttaatgac cttatttgag ctctatatcc
     8401 tgctgctact gtgctcttcc ttgttatttg ttcgctcaat cttcgtttag tttctgattc
     8461 agataggtct tcaccaccag gtcctcgggc tctttcagat tctacacgaa caggtctcgc
     8521 aggttcaaaa ccttcctgga actcgtcagc agcaaacctt gctacagcag gtctttcacc
     8581 ctgtcctggc gggtcgccgt atctaacagg agcgtcgtgt cttgcctgtt ggtgttctcc
     8641 tgttggtaga tactctgctt tatccacgtc tttataactt cctttttcaa atattaaagt
     8701 tcctgcccta atgtgagggt aaaaactatc tacgtcatgc ctttgaccag gagtaagtct
     8761 atatacacct ctacctttac gtcctgtttc aacaccttca atatcaacta acccatcgcc
     8821 ccgtatacca aggattgtat ctaatgtatt attcctaatt ctgtacccag ttcccttacc
     8881 acctctaggt ccaggtctaa tcatctgtgc taaatcaggt atagcgtcat cgaataatcg
     8941 tgctgattct ctacgtcttg attcactttt atcaagacgg tcaatatcaa tagcttcgtc
     9001 aaccagtcgt ctatcgtcgt cgtctaatgg gaagtttttg tcttcttcat cttctaaatc
     9061 ttctacttga cctctcgctt cttgttcaga taatttcttc ttcttcttct tcttcttctt
     9121 cttcttctta ccacctggtt cttgaggctc taatgttgcc tcggggtctt gtgcaggagg
     9181 gtcaggctct tcaccaaatc cacctccctc atctaccgct tcttgtgctt gtctctccgc
     9241 ttcttcttct aatcttgcac gttctgcgtc gcttactggt ggtagatttt caaaatcaag
     9301 ttctccttct tcgtctgttg tttcagcttc tggttcaggt tgtcttggat ctctttgatt
     9361 tggatctcta tccactatat cttgtgcggg attacctaca cccggttctt gtgctccagc
     9421 tccaccgtct ccaattaatc cacctaaatc accgataaca gcaccagaaa cttcaacctg
     9481 tcccaaatct attacacctc cgccttcacc aaatcctaca taacttgatt gtaattgacc
     9541 acctggaaca aattgacctg ggatttcacc acctgctggt tgttctcctt cttcatcatc
     9601 agtatcacct gctggttcag gttcgggtgc tggtgctggt gcttcttcaa caggtggttc
     9661 aataccagtt gattcagggg tgggaggtcc tggttgtcct cttggtgttc ttggactacc
     9721 tgcttgttga cctcctacta tacggagacg atcagaaggt ggagcccgta atccgtgggg
     9781 taatcctctg ggtgaagcac ctggacttgc ggctccacca ccaagcggtg gtcgatctcg
     9841 gggatcaaaa gcaccttctc ctcccatgag tgcgtctcga acaccttgta attcttgagc
     9901 ccttgcctgg gtttgttgtg ttcctaattc tcttaatcca aggtgtaagt aatccagtaa
     9961 ttgctgttgt cttctgaata attcgtctcg atcctctcgg gtcattattc caccttctgc
    10021 tgcgattgct tcttctgctt gtctgaatct gtgcatctgt aagaatgctt gatgtgcttc
    10081 tgcttgtaat tggtcaaaat tagcgtcatt aaaacctaat ctttccataa ctgcttcttg
    10141 gtcagcaatt cgccttcggt ctgcgtgtct aaactcgtcc tggttagcag caatctcggc
    10201 acgtagggct gcttgttgtt gtactcgggc ttctgcgtct tcgtctaacc gaccctcaat
    10261 tcctgcgatt tgttgagccc gaccttcacg ttctgctgct aattgttctc ttaaagctcc
    10321 gactgctcct aatatatccc cttgtccttc ggcttgttca actgctaata gaccagcccc
    10381 ttcttgttga gcagcaatta actctcttaa atcttgtgtg tcttgggcac gtcgtcttgc
    10441 taattcgtcc aatcctcctt gtatagcacg aatagctccc cctctcgccc gatccccagc
    10501 acctaccctc tcacgtagag ccgcaacttc ttctaaaatc gggtctaaat cagcaggtgc
    10561 tggtaaagca gccgctacat cacggacaac gtcccctctt aaagcatcta cgtcaattgg
    10621 tgctggtagt cttcctgcta tatcagcaac aatacctgct cttaatccgt ctacgtctaa
    10681 tggagcagca gcgggtggag gtggagcgaa tacaactggt ggaggaccaa caggagcacc
    10741 gccaccacca atagcaacag gcacaggagg cacacctgga ggaggagcac caggagcagc
    10801 agcagcagcg ggagcaccac caaaatatat attgactggt tgttgtcttt gctcaccaac
    10861 tattcttggt tcttctgtat ctctttcacg tctttcacct cttgtaaatc tctgttgctg
    10921 tctttcattc gcagctaaat caccccttaa agctcttgtt cttcttgatt ttctttttct
    10981 tcttttttgg gctttcagta aagcaggcgg tagaggtaca cccgcaccca tgcgttgttg
    11041 gataagtaaa gcacgtcttg aagggtcttc atacctatct aaaaatcctg ctaattcagg
    11101 gtaaagttta agtaaattat cagatttcct ctgaatagtt ctttgttgtc ttcgggcaac
    11161 ttgtctatca aaaatatcca ttatataagt attgaagatt tatttttttg ataagttgaa
    11221 aatctgtttt tattttatat tatttaagta tagaatgcct tttgctttta ataaaccttt
    11281 atgggaactt ggaagaaaaa ttgaagatgc aattttacct gaacttaata aagcctttga
    11341 atgtaatttt gaacggaatg aaaacgatat ttttgatatt tttgatttta aagacgataa
    11401 tgaaaaaaag atagttgagg taaaaggtag acgtattgct tcaacacagt acaaagatac
    11461 aattattaca acctcaaaaa ttaccaacgg atttcaagca atcgatcaag gttatcgagt
    11521 attcttggtt tttgtattta ctgataaagc gatgtatcat gagttaaaag aagatgatag
    11581 ttttgaatgt aaattaactg gaacaaattg cattcagcat tatatgattc ccatcgcaga
    11641 tcttaaagag tttacggatg aacctgaaga aattaaatct caagaataaa tatagaatgt
    11701 ctctatttgg atcaacatta ataagaaata taagacacgt acaaataaaa aacgttgctt
    11761 atcaccccaa cctctttaaa gcaataatta cctttgaaaa atccaagata aattatgatg
    11821 aaagcgacga aatagaatat attaaattag ctgaattaga taagaaaata gaaagagtta
    11881 aagctcgagc tgaataaaat atagtggtta taatatataa tatataatga gcgacacagg
    11941 cactacagaa actttaacag gatttgacct atggactcct aatgattata gtaattttat
    12001 tacaatttct gcggcggcta ttgggtcaac tttacttgtt attttcaagt caaggtgtaa
    12061 aaatataacg ttatgttggg gtttagttgg ttgtataagg gatgttaaag acgaaactga
    12121 tgatgaggaa aaccccgaag gtgccgaagg tgctaataat aatccaccac aactaccaca
    12181 actaccacaa ccacaggcag gtgatgtcgc tatagttccg aataatccgt agtgatattc
    12241 ggtgaatgga tttcaagtgg attaaagttt ttatggattt gtttattttc ttgtaatgaa
    12301 ttatctatat acataaaatt atgtttttta tcatacacgt atcttaatac gtctatatat
    12361 tctttttttg gaattaaaat tacttcatcg aatattgaat caatttcttt cttctgttta
    12421 ttatcataga aaacgtaatg tgatgctgtc ttcctcaatt tgggcgaaat cttattgtat
    12481 gtctgacttg ttgctattac tgaacaagat ccaccagcac cgcataggtg ccgacgatta
    12541 aagaatattt tttcaagtag attttctatt tswcctttac ctttaccyct aatatcwgct
    12601 atwacgtcrt caagaattaa taatactttt tctccgctgt ctcttatcgt atccataact
    12661 tcttggatat tttcaagggt tgcttcttca aacttttgct cttcrggwat yaattcaaaa
    12721 gggtcgtcat ccatggtaat taaactggga ctaaatacaa aaactctatc aaactttcga
    12781 ttgaatgctt taccttgttt acacactaaa cttaaaatta aacttgtttt accagtacca
    12841 ggttttccac agattaacat agcgaaacct cctttctgtg gtaatggttt cggtattgac
    12901 ttatctatat catcacaggt atactttgcc cctgatatat tgattttctt atcaaactct
    12961 ttttcaataa tttcagtcat tatacttatt atttatataa tattttaaaa tcttcaagca
    13021 taactaaact tataggttgg tgggtaattt gttggtggat cttcggcggg aggattggga
    13081 ggaatataag gaccttcacc ctctgcatac tccaactctt cttctgaact actttctgat
    13141 ggtgtaggtg gtctcttctt acgtcttctc gaagaaccct gtgatttttt gggttttatt
    13201 tcttgttctt cactataata aggttgtgaa tgttgagggg gtccataata ataataatta
    13261 tttacaactt gctctctttg gtgaggcggt gctggtggtt gagctacagt ctcaataact
    13321 ctacttggtt ggcgaactaa tggctcagga ggttccatag tttcctgttc taattcttct
    13381 tttactctct gcttgactac tttacgtttt tctttcttct ccactttctc tactgctttc
    13441 tgttctttct tctgtttaat cttttctgct cttgccttac gtgctttttc aaaggcagcg
    13501 atttgggcag cactacgtgg ttttttaacc ttctttacag ttttaggtgc ctcctgctcg
    13561 ggttctgctt ctgtaatctc aagttcaact gaatcccttt caacagattt ctgttccaat
    13621 tctttatcaa ttgcttccat aatttttact ttaaggtaga aattattttc gtttttctaa
    13681 agaataaaat attaggtaaa gtatataatg aagaaaccaa gttattatca gcgaaacaaa
    13741 cacctatgga aaccaggcgg taaatactat tcatacaaac ccaaggtatc aacaggggag
    13801 tttaagataa aacgggggac ttttttggtt cacttcgatt aatttatatc tttaagttaa
    13861 atatgaagaa cataattaaa gttttatttg gtattccagc aattctatct gtacctatag
    13921 ttgaaaaaga accagttgat atattattac aaggtttagc aatccatacg gatgaaggtg
    13981 gatgctgtgt aagttgtgga tatagttatt gtccatcact cgatgattgt gtgaaaccta
    14041 gggaaacgta ttgtcaggag tttgattttc cgtataatgc tttatataaa ggaagtggaa
    14101 taattttacc accaaaaaaa tctttagtag attataatga agtgtccaaa agggaagaaa
    14161 gtttgcacgt gtggaatgaa ggacttgtat aaaccattca agagtaaagc aaaaaataag
    14221 aaatattctg tatacgtgaa agatggaaaa ggtggaaaaa aattaattca ctttggagat
    14281 agtcggtatg gacaattcaa agataaatta ggagaatatt ctcaccttga tcatggcgat
    14341 ccaaaacgtc gtaaagcata ctatgataga cacggtaaag caacatcaaa agattctgct
    14401 aaatattggt ctcataaaat attgtggtaa attatctaat attagatata atggtaaaaa
    14461 ttacgtacaa aggaaaaaca agagaagttc cagcgactta ccttaaaggt ctcaaaggta
    14521 aagaaaggca ggcacaaata aaatcttttt ttgagggtaa agcaagacca aaaacttcgg
    14581 ctccaaccaa aagatcaagt tgggttgaaa agtttgagaa gaaatataaa accaaaatta
    14641 gcgatgaaaa atatatccat gataatatca ttacaagaac aggtcagaaa aagattatag
    14701 agaaaggtat gggtgcttat tatagtagtg gatcaagacc caaccaaact cctatgagtt
    14761 ggggtagagc aagacttgca agtgtaatta tgggtggacc ttcaagaaga atagataaag
    14821 atatttgggc aaaatataag aggtaaaata cttaaaataa aaattgttat tatagcaaag
    14881 atgatatata aaggatcaag aggcaatata agtttatttt ataatggttt acttatttct
    14941 aattttccat taacttcaaa aaagaaagtt gaggattata tttatcaagg tgattatgta
    15001 attcaacaaa gtaaaggtat accaatttta ttacaaatcc aaacctataa aaagttttgt
    15061 gaggtaatgt atcatagaaa acaaaataaa ttaccaattt atcgaagtga tcacgtatta
    15121 tttcttggat cattaatggc tttattaaga ttgaaaagaa tcgataatga tgataagaat
    15181 ggatattttg tgatgccgaa taaaaaatct aaagtataat aaaagaatgc ctactcatta
    15241 tggatctaaa ccaaaaggac atcaaggagg taatggaaaa cttactcaaa gacagaaaga
    15301 tactctgaaa cgccatgcaa aacaccatac aaaatcccac ttgaaagtta tggaaaactt
    15361 aatgaaagaa ggtaagacct ttggtgaaag tcataaaata gcgatgaaac gtgttggtaa
    15421 ataatttcta ttgtagatta taaagaatgc ccaagaaatc caagaaatca gataatccgt
    15481 acaagaactt gaaagaaggt gcttttacaa gacaggcaaa atccgcaggc atgagtgtcg
    15541 ataagtttgc tgctcacgtc attaaaaatt acaaggataa gaatagtaaa tataatccaa
    15601 gtctaactac ttatcgaaga gcattatttg ttaaaaatct tgctaaataa taatctaatt
    15661 aagtatataa tgtcttcaat aacaggatta aaaccattac gtggaacaag tctacaaaat
    15721 agcggtcaga tatatttagg agatagtata aacgctggga atgctgggga atgtgttgtg
    15781 agtgctggag cgaatgaacc cgctgtgtgg ggaacaccaa ttggacacat cgccaacgct
    15841 cttaccgctg gtgctaatgt aagtttatct tcaggtaatc ctagttggga tggttccata
    15901 gcagatacaa ttaatgctac ggtaccaacc ttttcagcag gtaaaggtat aagtatcacg
    15961 gcagggacaa tagcaactaa gaatgacggc actacaatca cgaatacttc gggcaataat
    16021 gaagttctta aggtgccgaa tgctcttaca gcaggaacta atatcagttt tttatctggt
    16081 ggatttccta ttgcaagtta tgatggttct acagcaataa ctgtatctgc tacagatacc
    16141 aatacccaac taaatcttac agaagggaat ggtatagaaa ttacaaatac aggtggatta
    16201 aatagaacaa ttgctgcgaa agttgatgaa gatacaattg attttgacgg agatgaatta
    16261 actgtaatga aagttcctga aggtctttca gctggaacaa atctgaatta ttcagcaggt
    16321 gctacttatg atggagagag tgctaggact ataaatcttg atactgctcc aactaatctc
    16381 aacctcacag acagcacaaa tataattcat ccaccgaatg tatttgacgt tgctggagat
    16441 ttaagaatga gtatagagat gggtaatttt tacccgaatg atgattcaag tttttataat
    16501 atcggtgttg aagacgattt tagtgctaac atccatggga cgataaaacc attaacaagt
    16561 tcacttgaag tctgtggata tttcataatc cccgcaaatt ataccgctac tgcttgtcgt
    16621 atagatctaa ataatagtgc gggtgttgct gtatcaagaa caattattat tacaagtatt
    16681 acaacttatg gttctactgg ttatacatca ttaggttcag gtaatacagg atcagagttt
    16741 acttttatta caaatatggc tggagctact gataaaatta tgttaattca gatttataca
    16801 gcttcaactt tagatcacat tcgaggcgga tacattaagt taacacgata attaaatata
    16861 ttgtaatata taatgaaacg atcaggatgg gtactttatt tatttgaaga tgaagaaaaa
    16921 agagaattat ttaagataat ggagtttaaa acgattaagg aaattggtta tgtaattgat
    16981 ttaccttcaa ccataatttc taactggttt catggtctta taaatccccg aggaatattg
    17041 aaaaagtgtg cattatacca aacaattccc gttgtttaat taacaataaa atacttaaaa
    17101 taaaaatata gaatataata taagataatg tttaactgta aagtatacca agaatgygga
    17161 tctgyatcma tgactttrtt gaaycaagat tttaagaayc twaaagagat tgctkcggaa
    17221 ctwggattga cytatcagca agtagcagat atttcaagtc gaggtggaay raaaaattat
    17281 cagaagttta agtwttatcc aaaaattwya attcaaagaa taccaaaaaa tatatctata
    17341 gaaaataaag aagagaatga gcaactttca ggataatccc tctgtatcaa ctaaaccaat
    17401 tgataaagtc aaagactgtt tgcgtgatat agagagttta cattcaagta tgaaagttga
    17461 tatagcagaa attaaaagtg atttgaaaat tattttacaa agaattaaag aaaaagaagc
    17521 acaagaaaat caaatcctta agaaccaagt aaagaaacaa gaagaccttg caaaaggttg
    17581 gttttttaca tactaatttt tttaaccttt aattttttaa aattatttat attgtataaa
    17641 gtataaataa atatggttgc tgattcgatt aactacacca agattcttcc tctcgctgtt
    17701 gagagtcgtt ctcgtcgtcg tgccttcctc cctgaaaacg ggcagaggtt tgtaagtgat
    17761 ggaaataatg taattcgtat tcctgtatct gcctcgtccc tacttgatac caagcactcg
    17821 tatctcaaag taattcttga taaccaaact ggtcagggta tgggtttaga tttcggtgga
    17881 ggttcgggtt taattcaacg ccttcgtatt cttcaaggtg gaactgttct ctctgacgta
    17941 cagaattaca ataaattagt ttctgcgatt ctcctccctg ctcaaactga tacctcaaga
    18001 cttgctactc gctctattac tgaatgtcag agatatttga actctgcgac tggtggtggt
    18061 gctggtgaag agcttgaccc atccactaat gcagaaacta cgggtgcttc tcctgctaca
    18121 cctacacccg ctcatgatac gatcgctaat gggaccaccg ctactctgtg ttttccaatt
    18181 gtaaacgggc tcctcggttc aacccaggat aaacttgtcc cgcttcaact catcaactcg
    18241 tctccaattg taattgaaat tactcttgcg gatgtccttg atgttggtgt atttactgct
    18301 gctcctactg gttatgaaat ccagtcgata cagtatttgg cttcattagt tgatgttggt
    18361 cccgaagttg atgaacactt acgccaggtt caagctatga cgggaggtcg gttaattcta
    18421 aacggaacgg attacactaa ttacgtgggc tcacttaata ctggtgcttc gggtatgcaa
    18481 agtttggata taccgtgccg tcgtaaatcc attaaggatc tgctttttgt tggagcgtct
    18541 aatactttcg caggtgttgc cttacagcgt gatagataca atctatccta tggtggtcat
    18601 atgaaccttg atgagttttc agttaaagta ggacaaaaat tatatcctcc aactccagtc
    18661 agctgtcagt tcactgctgc gaatggtcaa gctcgttctc aggctatgga agaacttgcg
    18721 aagtgttttg gtcaggtcgg tagtgttttc ggtcagggtg ttctcacacg tataaattat
    18781 ctatcaacga taggaactaa tggtgatatg ccgatagaaa gtgctggtgg tgctgctatg
    18841 gtaccgttta agtttggtcc tctgggtctc aatttagagg cgtttggtcc agacggaaaa
    18901 ggcggtcgtg caattgaaag tggtgttgat actgctactc aacataaacc catgacgctc
    18961 caactgaaat tattgaatgc tattgcggaa actattaatg tgaatatgta tgctgtctat
    19021 gatactctct atcacataga ccaggttggt aatatcagag tatctatgta agagaatcaa
    19081 cctgttgtaa aatcctaatt tttttaataa ttttcctttt ttttctatcc attaagtata
    19141 aaataatgga cgctgtggtt ttaccgagga atgctgatta cagatctgtg ttgccccttg
    19201 aggctcactc ccacgctaaa cgtagaaact acttcccggt gaatggtcag actttcactt
    19261 caacgggaaa taatattatt cgaattgata tatcaggtga tgctttttta gatccaaaat
    19321 tatcgtatct atccttccga cttaccaaca gcacaggtca ggcgttaggt gttgattttg
    19381 gaggtggtca tacattcatc cgtcgtctcc gtattgaaca gtcgggtaat attctaaccg
    19441 attgtaatca atataaccgt ctactctctg cttgtctctt acctactcat ggtggggttg
    19501 atagtgttaa gcacagatct gtttctgaaa attgtagata tgcgaatgat aaaggtgttg
    19561 gtgctcttgc tacaacttct ctaattaatg gtgatatttc gggtgcttct gtttcaaccc
    19621 caattactgg ttcgtcgcag attgcggata ttggtggtgg tgctgctcct gctgatggta
    19681 gtcaggcgac cttctgtatt ccactcatga atggtctatt aggtccaaat cagtcgaaga
    19741 tgatccctct acaattactc ggttcttcac ctcttacgat tgaaattgaa cttgctaatc
    19801 tacttgatat tggttgctgg gcggttgctc ctgctgctgg tgtagactat caaattgacc
    19861 aggtccgtta tatcgcccag ttagttgagg tgcctccaca gattacccag caagtacgta
    19921 tggttcagga tatggcggat ggtcggatcg ttctctcggg cacggattac acccacttta
    19981 attcaaatat tggagcggac gctactggta tgcagtccct gaatgtccct gctcgtcgta
    20041 gaagcattaa atctatttgg tgggttggtg cctcccaagc attcgttgct ggtggtgctg
    20101 ctgctcaaga tgctcgatac aatctatcct atggtggtca tatgaatatg ttagactatt
    20161 ctatcaaaat tggatcaatt cagcaccctc cgactccgat tcagtgtaat tataacactg
    20221 ctgcgggaac taaaaacttt cgggcggagc acttatacga acttgaaaag acactcggtg
    20281 ttgcctcaag tgttggaggt tgtggttcat tagcgtcctt caattttgcg gttgctgatt
    20341 gtaatgtagc gaatatgcct gctcgtgctg ctgctgcgac tggtcaactt gatacttcat
    20401 tcagattctg tcctttctct cttgatatgg aaagtttcca gcgtgtttct gctgacggcg
    20461 gagcggtgaa tacagcggac cgagccactc ctattaccct tcaactcaat atcggagata
    20521 atgctgctgc ccaagaagcg attaatattg acgcttttgt ctgctataat agtctcttct
    20581 ttatcaactc tgacggatct atccgggttt ccttttaaga acctaaaaaa cttttgataa
    20641 ttttattttt tttctattca ttaagtataa ataatgagtg aacgtgtcct tccatcaact
    20701 ttagattatg ccgacgtatt gcccaaagcg gtacctgctg tcgcatcacg ccgtagattt
    20761 tacccccaga atggtaatgc cttttctgat tttacctcta aaactatccg tattgaagta
    20821 ggttctgctt cccaactgct tgatcccact aattcgtatt tagacttcga gttaagcaac
    20881 ggttcagcac aaacattagg tcttgatatt ggcggtgctc atactttttt tgaaaacgtg
    20941 agaattgaac aagctggtcg ggtaatctct gacttacagc aacataaccg tcttcactgt
    21001 gctgtccttg ctcctgccca ggaaacttct gatggtttcg cttcacaggg tgttaaaggg
    21061 tgtcagagag cattaactaa tgctgcggca cacagtaata cacaagcagg agctgctggt
    21121 gtggttgctg gtaatttagg tgatacctat tcgaatagtc gtcataattc aactggtcgt
    21181 attgctgctg gtgatggtgt tagattttct atgagtttaa cgaatggtct atttggtcag
    21241 gacaaactta taccgcttcc catggtccgt cctgacgcac ctatcactat ttgtcttgac
    21301 gtaggcaaca caacagagtt tggttcgtgg aatggtaatc ctgctcctgg gaccgtcacg
    21361 atcacaaata tttcgtatgt tgcacacttg gtagaggttg gtgaagacgt attgaaccag
    21421 tttagaatgg ttcagcaaga acttggtggt caacttgtga tttcgggtca agattacgag
    21481 tattctgctg atattcttgc tgctaaccgc cctgctggtg agcacataat tcgtatgcct
    21541 gcccgtaaga gaagtctgaa ctctctattt tgggttgccc agtcgagcga ccttgcgaat
    21601 acattaggac cgcttgcgaa tgctctaacc ctttacactc tctcctattc tggtcagccc
    21661 aatcttgaga gctggaatat acgtgtcggt tctgtattgt acccgacgga accagtttca
    21721 ggttttggta ttactactgc tgctaaccct gctgctcaat taagacgtgg tcagtgcgtg
    21781 atggaactcg caaaagcctt tggaactctt ggctttacaa ctccaactgg attcttaagt
    21841 ggtataacgt atggaactga tatggctgct gctggtggtt gtggtaatgg tgataatgga
    21901 actgctggtg cgactgttgc ccctgcttcg agtgaaaaga tttgtgtttg cccccatggt
    21961 ttatcgcttc aggcgttcgc ccgtgaagcc agagaaagcg gtatcgatac ggaaacgctt
    22021 tcccaggata cttacttaca gttaaccgta gcgaataatg ctacgagtgg tgaagcgaaa
    22081 acgattcata tgtgggtcgt ctatgaccag cattactact ttaatgctga tggaaacata
    22141 acgtttacaa attaattttc ttttctttat ataaaaataa tggaggcaat tgaagttcag
    22201 aatattattg aaatcaaaca aatattaaag atattagaaa atcatcctca attattgcaa
    22261 gtttttaaag atattgttaa tgtagctaat atcgccttga atgacgaaaa acccagtaga
    22321 ggtccactat ctatagagga caatacagaa ccaatattaa gtgatcattc cagcgacgaa
    22381 gattagctac attaaaatct atggtaaatt atgattataa cctgctgttg ctgtaaaatt
    22441 ataatctggt tagtaagacc ccgtaaaaag aagaaaaaga agactgtaca attttttcca
    22501 tggtattatg aaaaaaaata tcgtccgtga ggatttttac gattctaaat aatttttgtg
    22561 tgtctaccct tactttttat tttttacgtc ttaaaacttt ttatttttat ttatatttat
    22621 taccatatta cgtaataaat taatttcgat ataaattaaa taattttatt tatttcgata
    22681 tttttgctat ataacccaaa atac
//
LOCUS       PLV-SPO2               24154 bp    DNA     linear   ENV 08-AUG-2015
DEFINITION  Uncultured polinton-like virus clone SPO2.
ACCESSION
VERSION
KEYWORDS    ENV.
SOURCE      uncultured polinton-like virus
  ORGANISM  uncultured polinton-like virus
            Unclassified.
REFERENCE   1  (bases 1 to 24154)
  AUTHORS   Yutin N, Shevchenko S, Kapitonov V, Krupovic M, Koonin EV
  TITLE     A novel group of diverse polinton-like viruses discovered by metagenome analysis
  JOURNAL   Submitted
COMMENT     ##Assembly-Data-START##
            Assembly Method       :: Geneious v. 8.0.2
            ##Assembly-Data-END##
FEATURES             Location/Qualifiers
     source          1..24154
                     /organism="uncultured polinton-like virus"
                     /mol_type="genomic DNA"
                     /isolation_source="marine metagenome"
                     /clone="SPO2"
                     /environmental_sample
     gene            2..1516
                     /locus_tag="SPO2_01"
     CDS             2..1516
                     /locus_tag="SPO2_01"
                     /codon_start=1
                     /product="hypothetical protein"
                     /translation="IVGDVEHLDTKINLKVHLIYISDYKPMTKDLMSAKTIAELTEKVEELEFSNLFLSNKVKVLEEKRVYYRKWREDQFKILFDILRTKDINKEETERIKIRLKDKDIHERFFYIKEELKNLTKVNRMITTTCATPPLCATSVLDYYNENVGGEYLDEDTSVINAFDVLKETMNYVVNDLPCEIRESVCEEMADDGHCIPDEIIETVIDSQISMGHIVSDETYDEKVDDCERLEGEIDISQEKIYNRSKKHDELKDISDCGELNEAIDKIFDKYDTTKTELQKFKSGYETLKECNEENDMIDMMEKIMDKTEEVANTDVKRCEEINRLKEKVNNIVNHTMTIEKKILLGDTYPLTPQPFHNILLNRGYIVRIMKNHLTIPDIYMPEVKINLSHEICNKINNDVKMFMDKMILSQDCILRDKIHEIIQTHLGKIFKDNGDSTYISYLCPEMGKCVLDKDTNRHDEKSPYYINKVKDYELLNKRYSINNYNFKITNKEQEEEIKDIHNY"
     gene            complement(1494..1742)
                     /locus_tag="SPO2_02"
     CDS             complement(1494..1742)
                     /locus_tag="SPO2_02"
                     /codon_start=1
                     /product="hypothetical protein"
                     /translation="MRPANSKNKKMKYNLTVELMGETKCDESFASLGDISKKLNIPYHTIADVYEGRRVSFNRFSDCHYFPKISISKLDSNNCECP"
     gene            complement(1784..1957)
                     /locus_tag="SPO2_03"
     CDS             complement(1784..1957)
                     /locus_tag="SPO2_03"
                     /codon_start=1
                     /product="hypothetical protein"
                     /translation="MIRNIRHIQIKKVAYHPNLFKAIITFEKSNVNYDESDDIEYIKKISKEADKASQIKS"
     gene            complement(1981..3606)
                     /locus_tag="SPO2_04"
     CDS             complement(1981..3606)
                     /locus_tag="SPO2_04"
                     /codon_start=1
                     /product="Major capsid protein"
                     /translation="MEGEAPAQNVSAPNSVNYGDQLPLGIEAKSQKRLFFPTTGDTYSPTSNTICRIDVNYDGLLDTQQSFLEFDLQNTGAQTAAFDLGQPVIKKLTISSGGVVLEEIHDYNALVAGVLLPAQAGVQNVHYESQNNTGIDFEAQFTDIAGADAPCATGYANADNANVGAIAVDGATDPPTRAQMVTTMGTVRTAVDTAVDTTLTTFNGKVQTAVTNSVVAGVNAGGATISGKSAPLRYTSIADGSAGSTATTRVGRYAAGTTYKQQYKLVSGLLDNDKYLPLVLMNAGITIEIELASAAECMVQNVGGANAPSYQISNVRYVAHLIDLERSFYDRLRMVQQQSGGVLQIAGQSFRSFRTTIDASTSQANNCPARVRSIKSFFFCAKRTPSLDEFGLSSSGNLLLNQFQLAIGATRYPPTANECDSSTNKVGAYTELVKAFGKVGSTVHSDLLMGSNYLRSTGADADAGVRGSLISFAPYGIDLESFRHEIENGIDTSSRALPITLHTTSSGDPRGANGNCNQLLMYVLYDSLFYVNMDGSVSVSN"
     gene            complement(3656..4447)
                     /locus_tag="SPO2_05"
     CDS             complement(3656..4447)
                     /locus_tag="SPO2_05"
                     /codon_start=1
                     /product="hypothetical protein"
                     /translation="MSRTIGSGKYYTLNFTIEAEALQTQTNTDGQRLTFPTAPMYLDKESYSGRNRVWLKSVLFGSADAEKLVDDVRVANVHLKLELATPSMNSYALECLPQNAVGIDTNLTDITNNAANRARFLIDPKINVDYGEAAHYGLYVIAGGALANGDSQQIRAGAGAGLAQGRVDGAGADIPLSAIHTGCVGNPANAIEVGNLWGTTIDARLVMFSCLPARDVGAGAGGEGRTWSGQEGCIHCEIVVEPIINEHIPSHFRMEDEKNRQKF"
     gene            complement(4502..4864)
                     /locus_tag="SPO2_06"
     CDS             complement(4502..4864)
                     /locus_tag="SPO2_06"
                     /codon_start=1
                     /product="hypothetical protein"
                     /translation="MGFFDTITSIGRKVSGVVHKVASVGKKISGTVGSIAHKVAAGAGTLAAGAAAIGLEPVAAGLGAVAGTAALVGKGADAIHGGLDKAEEVSGAVRSGIERVDKAHKAVQKVKGAVAKVVKR"
     gene            complement(4881..5783)
                     /locus_tag="SPO2_07"
     CDS             complement(4881..5783)
                     /locus_tag="SPO2_07"
                     /codon_start=1
                     /product="Minor capsid protein"
                     /translation="MSYILESNTPPPVIIHLDSRFATQYLETDKTTNYLYSMKEPLAIPDHMNVLLSLHTATIPYSFYNVRTNVNDTIKWRYNGGGVNELILPAGNYSANKLASTMKTAFEDGTGLTALVEYSRESLKFSFTITGGSQFSFDFTGGGTRNGEELIGMDDEVETTIPIGVKTHSTKAIDLNDSIHGLYIRQNIATKGTLDNESGVFTNILARLPITTNAGGIIFYTPSSNDHETMVSVPSIQTIGIRLTDDRNRSIDLNGLHWQMSMKISYIHKRDIEPPPLRRPKIMWGAEEQKLKRKSKNKKK"
     gene            complement(5902..6210)
                     /locus_tag="SPO2_08"
     CDS             complement(5902..6210)
                     /locus_tag="SPO2_08"
                     /codon_start=1
                     /product="Tlr6F"
                     /translation="MRTIKSVDIKKTTKPKKKMEAVFKDKDGKVVKTTYFGAKGYSDYTIHKDKERRERYRKRHAKDVKGVKDFTTAGHLSMDVLWGDSSNLKTAINDYKKKYKLK"
     gene            complement(6188..6631)
                     /locus_tag="SPO2_09"
     CDS             complement(6188..6631)
                     /locus_tag="SPO2_09"
                     /codon_start=1
                     /product="hypothetical protein"
                     /translation="MADEPIDVEPERIVEEELAQPKTINIDEMGGDELVKKEIELQRSKSKYGRFQYNEAKELAAIQRRLYGTPKVNLPKKPMTPFEYSKNMERYAPIMPNTRSRTYGMEVLGKTNLEFGRKFDRNKKRKHRRRRRKRKSKKDKDEDDKKR"
     gene            complement(6645..7061)
                     /locus_tag="SPO2_10"
     CDS             complement(6645..7061)
                     /locus_tag="SPO2_10"
                     /codon_start=1
                     /product="hypothetical protein"
                     /translation="MGILSIGKKIVGGALSIGKKVAKGVAGAALIGGAIAYGIGHKEASHPKNNPPPLPEFKPNKPYDKKVVNKPAPEGFIHKVGESGKLELHKASDVAQQQLIGPALPPEMEAQLAVDSLKPVSKKDKLKKKLPNPFKKKK"
     gene            complement(7080..7751)
                     /locus_tag="SPO2_11"
     CDS             complement(7080..7751)
                     /locus_tag="SPO2_11"
                     /codon_start=1
                     /product="hypothetical protein"
                     /translation="MTKVQIPASIIKDAVDRNAHKLLEGLEVPNCDEVSRLCAFEMLKTDALRKKRLEQMSMMDRLALQKEYNEKVSGLLHPNQRPSVVGVLGDADPRKAYEFVRFDKIETKHPIEYIDPKCIDYDIKNTDKENNKIKTDMPVSFLAIEEGDIESGKEWYKNYDPKLPDGICELMARHNWGDLKYMTKKSARNDAKKLKKKGKDLGEEMGFTVRKADKNNPIVVNFD"
     gene            complement(7794..12098)
                     /locus_tag="SPO2_12"
     CDS             complement(7794..12098)
                     /locus_tag="SPO2_12"
                     /codon_start=1
                     /product="hypothetical protein"
                     /translation="MDRRPPNPRRLSRRLFKDKPSITPVDTGKTPKYLLGKEVKRTPLRSDIKSITVREGEDFVTYPLWKRGRAEGKIQWSGGSKYEDYLQWRDEAELTDEIYVGRTVARDRVVVTEEGDKDIEDYREKPTKQEKKEFGERARDVAEEMVEDVYSLSAGDSKQIAKQLLDKRKSMSRAQQRKLGRVIRDGKTNPIPRFREDKEKIDELHQDEVTYDVGDIQHIKPVKGVVEYYELKPEFRGVEDKLDDKYESHFRNIGRLFKDDIKLAKERGQLYESVRSAGLAKNQKVKTLLHDIIERESGANTKKRISADKFKALGMPTKRWKGDGDEWGKMIDFSKQHKIKLFGWDNPEWDDKSDRQQLDDTWSHMREHQRVKKIPSALRKYLDNVVDAEKEVVKELPFLTPEDRKRMVREISDLKEVKALRASENPLAKKLEKKSEVWGKDKYRKGVYAKSPTELVADDIAFGEKLEKRYTKQSIPFVGKADLKKKLVELEDKEYTLHPEMLGDSSKARDVRRTLAWQLVNYIGDPDERRITTSVRVPRTPKYNWKDGKSFSQTYFDEGIVKAADKEDLPLFTATLADGGRRKFREKLITMDEDWEKHPDYGGKGADISFYKEGQIDPKFLVSGKGNFKDAMNVKKIKKVKKETKKYGKYNSKLEDKLDENYGWTKRGKQLLRTKYSRRYDGEPKQRYKVVRTRLGSSALGNPDFQLRVARGGGRRIFHTAEAKTKGWKEVSKNQFTKQAENWKALDVDSTPASQLQLRGLRDRRTGGGRLLGRGIPNPRRMDRSKEYRSARNEALIQMRINESATVKDIRRSEAVKALNLKLAKETAEKTAEGLKAKNAGLTHSYNVNVRNQTAATLIGSSPDELKKIVKKGGGLSLIKTMIRKGEISDISVLTGLADIDPATIVPPNPRTGHKGNPKGSSYISRKQMDALVRLFNEGGEFVEGQEYFFKHRGEFGELENLRGYLEKGGERRDNLMLFRILPSGERQRYLVKKGDILPLDDHTSTTASGKRQPLTEPRQMSMTEFDLFGEDPDGNVIDYTRRGEEIIQDPKTGVKSLVAARGAELDEPTPRQQTVLESLRSDEDFDLHGAPAPIGLHLEAESPSSEEAFEFGGDAPTSPPFRPAPQPEPEAALDLEDVDDALEVVMSGERHAPLNVGGYETGEGTEIARVLGRQRSEEAEEKAEDIIGEIEDELALEGLAPTPRQSAEAQAIIDSPLSLPEKEAKLAELKDKLAKEVSILRTMSEKSPKPKKPPKSPKKEVSFAEVKPEGDKLFDKKEARTYTPSAVDSSWEKFVDVVPDELLREDWDFTGRGGKGLTLQSRLGEGGSQEVPDGFIALYTTKHAPLGKQVALVVNEGDLYYLLRGIHKVPIRNDKGRENPITENTLRTFFKDVIVDLRNGKKDKAFNNKQLLRALEMIPAAPESDEDTDEDET"
     gene            12175..12672
                     /locus_tag="SPO2_13"
     CDS             12175..12672
                     /locus_tag="SPO2_13"
                     /codon_start=1
                     /product="hypothetical protein"
                     /translation="MPHKDNPQYLADMSFGFGEEDRIKPYLEHRFGKLNKLDKYNPFDFENDEFIIEVKSRRIPHNKYKTLMFNYTKLEKLELMETKKRAIFVFNCDDGVFGWEYDSTEFFVGRGGRCDRGCNEYSQMAYIGIDKLFEIDTPKVKDKDESCCETLRRSIKKNITSTDKV"
     gene            complement(12625..13983)
                     /locus_tag="SPO2_14"
     CDS             complement(12625..13983)
                     /locus_tag="SPO2_14"
                     /codon_start=1
                     /product="hypothetical protein"
                     /translation="MSVENNSARSIDGLNRIVCDIIDVSESIQIDGDNGDPNQIITSDGTESKWSSISELLQNLTISSPLSFVSGSNYNGSVAREIQIADGAIGNVKLEHSTISGKSLGTNLSTATFSAPLTATTFNGSSDSSITIADGAITNAKLENDTISGKALGTNLSTLTFTAPLTSTTYNGSGTASVGIADGDIEISKLEENTISGIDLGEDLENLNVSGYGLSIGGAYNGNTARTLQLAIDPYGGLTADAGGLKMTNTTTTLGNTTLTLGGTSADLDMGGGDIDDAVITDSNLLDTANKVLPSNVFNNGGQYVLPFDAGIFHPNDDSSYYNYCLDDDGSKTSGRGMIKTASLEVLGVVRIPRGWTATGSFLDIRDSSGNVISYSAPTYDVYKIQTSKSGGTIDSRVHLSGMMGDSINTENTFSGAQTFTGVYNYALLIDIHMSSTSHFIGGGYILLNAPS"
     gene            complement(13980..14297)
                     /locus_tag="SPO2_15"
     CDS             complement(13980..14297)
                     /locus_tag="SPO2_15"
                     /codon_start=1
                     /product="hypothetical protein"
                     /translation="MTEKHFVIDIEYINELACNIAENVPEAYYGKFVKELGEYLKCAMVDNDDDDYSTEDDLSSDSGSDLAEEEYEVNMTSEGFYELSECDVKDCNAVGKCKKNLCKNK"
     gene            complement(14351..15007)
                     /locus_tag="SPO2_16"
     CDS             complement(14351..15007)
                     /locus_tag="SPO2_16"
                     /codon_start=1
                     /product="hypothetical protein"
                     /translation="MSSSDEESVQRKKKPLSEARLAAIEKMKEGRRKQLAQQKKEKEEKKELIKKVKKEKKSKVSEEISSLNDLSNEQLEELRKMAINPSNNGMGENIEVEVKEDTPPPKKVAPKKKNKKTEEDNPNLVYSSDEEVVVNTHHRGRRKQRKPKKRVVINNYYDDDDSSSSEEEEVNNYYSKKQMARRPTKKNHKKEESSDEEEGQIYTNQQIPRGAFHGISFC"
     gene            complement(15056..15325)
                     /locus_tag="SPO2_17"
     CDS             complement(15056..15325)
                     /locus_tag="SPO2_17"
                     /codon_start=1
                     /product="hypothetical protein"
                     /translation="MSDSNSEVLTGFDLWTPNDYSNFITISAAAIGSTLLVIFKSRCKKITICWGLLGCDREVATDSDEENPPPNNDDDEEIVPPRPAPQNNP"
     gene            15351..15977
                     /locus_tag="SPO2_18"
     CDS             15351..15977
                     /locus_tag="SPO2_18"
                     /codon_start=1
                     /product="Dcm methylase"
                     /translation="MPLLLELFKGTGSAGKAFKGKVISVDNEKKYNPTILTDILKLNYKDLPTPDYIWASPPCSSYTNMALTRAKVSRDGRNQRNTDTMKPLTPSAVLGDKLLKKTIEIIRYFSKLNPKLRWVMENPHGSMWKSPHMKKLPKYHTEKTLYCLYGDKRRKPTDFFSNVKLNLKEGNCGSKVDMAYLSLCDRYKIPKPLMTQIFKQLPTAQRVS"
     gene            complement(15955..16731)
                     /locus_tag="SPO2_19"
     CDS             complement(15955..16731)
                     /locus_tag="SPO2_19"
                     /codon_start=1
                     /product=�Packaging ATPase�
                     /translation="MSIREERLNDLEVKKTSFGVDKKDASIPKPLPRTYNHFLLITAKPRQGKTTLMYSLLTYRKSPYYRKFDKVYVFSPSLATSKDNRLKSVADEQKFMEMTEENLQQVYDEIEGSGERVLILADDVVNDVKKNVGVTNLLSKMMMNRRHVCGASDDGDGCGLSMWMTTQVFNKLPRPLRATADYHIVFKTTNKKELDTIFDEIVLLPRETFDAMNKYVFTDKHNFILIDTNERYDRMYHKNLNKRLVFENVDEPTIPVER"
     gene            complement(16732..17010)
                     /locus_tag="SPO2_20"
     CDS             complement(16732..17010)
                     /locus_tag="SPO2_20"
                     /codon_start=1
                     /product="hypothetical protein"
                     /translation="MAKGGKKGKGSKPVPKGGACFMKFNSAGKPYRVCKSGAELEFEKKRAAKNKKKRNILEQKRKEVKKLDKDIAKKKAELKKVEKNLKKKSNKK"
     gene            complement(17034..17186)
                     /locus_tag="SPO2_21"
     CDS             complement(17034..17186)
                     /locus_tag="SPO2_21"
                     /codon_start=1
                     /product="hypothetical protein"
                     /translation="MPSETLKKAVKDGLITQKQYDKXPEKLLEGIVKSKKGGGKKKRKKRKSKK"
     gene            17258..17461
                     /locus_tag="SPO2_22"
     CDS             17258..17461
                     /locus_tag="SPO2_22"
                     /codon_start=1
                     /product="hypothetical protein"
                     /translation="MARTNSLWIIQIFYDKEKKNFYKNVECQTLKEVAYLTKTEIYDVSNFYHKITKPKGIYEYLTIYKTV"
     gene            complement(17458..21378)
                     /locus_tag="SPO2_23"
     CDS             complement(17458..21378)
                     /locus_tag="SPO2_23"
                     /codon_start=1
                     /product="PolB"
                     /translation="MSINPRKPNGTLNPRYKKLVNETLDKITEDIKKAEKEYKKIGKLTIKAGKAHDKEKDKAKKKKIKKQLDTEIERRKVARDRAYKREDDYKEKLGKDLRKLQIGLTISKSNKGYLNDLLEKSGRRAFMKNAKIMKETNFTAVKVNQMDKRLAKAEKVYKARKAAGIVKGFKPKTTKRREFHSGVKTDYIYDFDDLDDNPSLVNQMVVNIRRVIDNTRFRHPKSKFIIKISATNDPFDNSNDLGANAFSLPAYANYTKQEAIDILEDKLERALEKYEDDEEGLDPRFDLITIGISYITEPSKVMGAGGHKTIQMANSLWFICGTTSKSNCFYRSISFIRLMRDLNNNPELAKEILGKDDRKLLQKINERSKQIKKSLKDVEQISRKTTTEDDIQKWVNKNYGSGGRGSNNKCEVNIYNSVFCKVKTIRPTNYTTGNLITYDVWCINHHFIPLVRWYDLSSIKDICEKKLKIDEEKEKEAYEANKPIKKHIATEIVDDGHFREWCEVEKMIDASNLKGFERTKWERIYKFHYKNNKNYVRKQINPINNKIATYDFEATPNGNNGKFITYRASLAYNVLDSNDNFIKMETKTFGGKGSIRKMMKWLYDNRRMMSGYTLYAHNAGKFDLLLILGEYLLENDEFWKIDTESLIVLNGAYLNIVLFNEDICPHGGCDEDDIYTIALKDSYRLLPASLDKLCKEFNVPHKKLTGSVDFNEVNINNCFGGYVKDKKPFSSDLFRIELGNYVYCNWDVVGLLEVMNTFKSEVYNNMGFINITDCLTGASLSKKNFFLSYYDGVNMPIYTMNEKYDTFCRNGYFGGRNEAFYIGEKIGKIYYNDFTSLYPDVGRKRLPYGKPKRWNKADVEKWNERLNSGKKLEPIIGIVRVIAKTKNFDILPIHSIKMDGKLMFPHLEKPTELYLWYNELLYGKSLDAYEYELLDAISFGDRVFGIPKDERETFWDNGVLSDFFNDAFEKKGKAKAEGKLALAQCYKIVANSGYGFWGLNARGDNNEGRDGMEILKCDDDSFWDLMSKGYVSNMNKVGKYTLVRTSKPMPVKDFNVAIAAAICSEARIKLHKYMMAIRKVGGNLLYADTDSCISDVDITQYPEIMTEFCWDGNGDDLGSMKNEAVEKLEKYFHSKVMKDNPLLDERMDKSKIKKMIKNHMKLQLEADGGDYYFDKGIIAGCKQYCLHKTTYDGGYIEASAAKGVARKLNYEDFHHLLYGSKMDEQKEYEEMIKKEKPDWVAPDGYRIYERQYQFRSGLISHIEGDIEIIKTPIDKAMRINYLKGVCEGGDKINGIEGKGFVEPIRV"
     gene            21532..22122
                     /locus_tag="SPO2_24"
     CDS             21532..22122
                     /locus_tag="SPO2_24"
                     /codon_start=1
                     /product="hypothetical protein"
                     /translation="MRSRFIFFIVCRKILKVYPSIIIIKMASNVYNVSECSELMNQINKISTILDTASLDMKEWVYKELYESLKELYETKLIIKVDKYAKKKSRNTNGRVRHTQQQYRLLASQYPDKYAICPICETGMLKENIKLHYQTTQKCKDIYYTKRGVEMCQECIDPQIKDLITEIYGEPVPALPQELIDAGNNAPNYGGNQLAD"
     gene            complement(22107..22655)
                     /locus_tag="SPO2_25"
     CDS             complement(22107..22655)
                     /locus_tag="SPO2_25"
                     /codon_start=1
                     /product="hypothetical protein"
                     /translation="MPNTKNGISDYQIDMLFAIAQKTGDRYDRVKNKTKLRKFFKQGGHYTFEKADETNNTKWFAEARDRGFNDAMNFHRDGTYPTFKWDNYDKWRSSTRLVEVLWDVENSDLPASHALRGRFAPCDYHKRYPLAMDTPSKEIKKELEDEYGNWSEGKLEVKMWRDCECSKEVFEVYDKLRSQSAN"
     gene            complement(22965..23939)
                     /locus_tag="SPO2_26"
     CDS             complement(22965..23939)
                     /locus_tag="SPO2_26"
                     /codon_start=1
                     /product="hypothetical protein"
                     /translation="MDWTTKVAEMIEKGTLHGGSADLFKDLKTNEEIEGHPAFCLLPTLYETHIKAHAPKSKKQPPMTEEEKKKLIRDKQVAYLTNGCVSGDKMDGGKTFKKTYDWLDEDLVKTLNAKAKEIGYAVMTEEMKKLAVFKAKATKVITTKDGEKKTVSNHIYSHKRDESELVKDDKGNPLYVPITKKGKKEAEKYGVLPTPNSTKEGKWSFTKNGKDMDDTYAAIEFNKAGSFQCFIKPMVFDKEPAQMANMCNCSLTKNHKLGVDAAEIITDDEGNVSYKMTTVPSAPCLPCNRPIFKDGRCKKHADLATAIEWSPEQLHGWTPVQLTV"
BASE COUNT     6913 a   5120 c   3777 g   8343 t      1 others
ORIGIN
        1 tatagtaggt gatgtagaac atttagatac aaaaataaat ttgaaagtcc atttaattta
       61 tatatcagac tataaaccga tgacaaaaga ccttatgagc gctaaaacta tcgctgaact
      121 aaccgaaaaa gtagaagaat tggagttttc taacctattt ctaagtaata aggtgaaagt
      181 attagaagaa aagcgtgtct attatcgcaa atggagagaa gaccaattca agatactctt
      241 tgatatcctt agaacaaaag atatcaacaa agaagaaacc gagaggataa aaataagact
      301 caaagacaaa gatattcacg aaagattctt ctacatcaaa gaagaactca aaaatctaac
      361 caaagtgaat agaatgataa caaccacctg cgccaccccg ccactatgcg ctacatcagt
      421 tttggactac tacaatgaga acgtaggagg tgaatatcta gatgaagata cctcagttat
      481 caacgctttt gatgttctta aagaaacaat gaactatgta gtcaatgacc taccttgcga
      541 gataagggag agtgtatgcg aggagatggc ggacgacggt cattgtatcc cagatgagat
      601 tattgagact gtaatagatt cacaaatatc tatgggtcat atagtaagcg atgaaaccta
      661 tgatgaaaaa gtagatgact gcgagagatt ggagggtgaa atagacatat cgcaagagaa
      721 aatatataat cgtagtaaga aacacgacga actaaaagat atatctgatt gcggcgaact
      781 aaacgaagca atagataaaa tctttgataa atatgataca actaaaacag aactacaaaa
      841 gtttaagagt ggttatgaaa cccttaaaga atgtaatgaa gaaaacgata tgatagatat
      901 gatggagaag attatggata agaccgagga ggttgctaat accgatgtta agagatgtga
      961 agaaattaac agactcaaag agaaagttaa taacatagtt aatcacacta tgacaattga
     1021 aaagaaaata ctgttaggag atacctatcc cctcacacct caaccatttc ataacatact
     1081 actcaataga ggatatatag taagaataat gaagaatcat ttaaccatac ccgacatcta
     1141 tatgcccgaa gtaaagataa atctatctca cgagatatgt aataagataa acaacgatgt
     1201 aaagatgttt atggataaga tgatattatc gcaagattgt attcttagag ataagattca
     1261 cgaaataatt caaacacatc taggtaagat attcaaggat aacggtgatt caacttatat
     1321 atcctactta tgccccgaga tgggtaagtg cgttctagat aaagatacta accgacacga
     1381 tgagaagtcg ccttactaca ttaataaggt taaggattat gaactattga ataaaaggta
     1441 tagtataaat aactataact ttaaaataac taacaaagag caagaagaag aaattaagga
     1501 cattcacaat tattagaatc taacttagat attgatattt tcggaaagta atgacaatca
     1561 gaaaatctat taaaacttac tcttctccct tcataaacat cagcgatagt atgataaggt
     1621 atatttaatt ttttacttat atcccccaaa gacgcaaacg actcatcaca cttagtttca
     1681 cccattagtt caaccgttag gttatatttc atttttttat tcttagagtt tgctggacgc
     1741 attatttaga tacctatatt tctcggcgta tctttaaata tatttaagac ttaatttgag
     1801 acgctttatc tgcttctttg gatattttct taatatactc tatatcgtcg ctttcatcat
     1861 aatttacatt ggatttttca aaggtaatta ttgctttaaa gaggttgggg tgataagcaa
     1921 ccttttttat ttgtatatgt cttatatttc taatcattta tattaataag atatattttt
     1981 ttaattagaa acggaaacgc ttccgtccat attgacatag aagagtgagt cgtagaggac
     2041 atacataagc aactggttac agtttccatt cgcaccacga gggtcgccag atgaggtcgt
     2101 gtgtagggta attggtaagg cacgggacga ggtatcaata ccattctcaa tttcgtgtct
     2161 aaacgattct aggtcaatac cgtaaggggc aaacgagatg agcgaacctc taacacccgc
     2221 atcggcatca gcgccagttg agcggaggta gttagaaccc ataagtaagt cagaatgaac
     2281 tgttgaacca accttaccaa acgccttaac gagttcagtg taagcaccaa ccttattagt
     2341 agaactatca cactcattcg ccgtaggtgg gtagcgagtc gcaccaatag caagttgaaa
     2401 ctgattaagg aggaggttac ccgatgagga tagaccgaac tcgtcaagag aaggcgtccg
     2461 cttagcacag aagaagaacg acttaatact acggacacga gcggggcagt tattcgcttg
     2521 actcgtggag gcatcaatcg tagtcctaaa cgagcggaaa gactgacccg caatctgtaa
     2581 gacacctccc gactgttgct gaaccatacg gagacggtca tagaacgagc gctctaagtc
     2641 aataaggtga gcgacatagc gcacattgga tatttgataa gaaggcgcgt tagcacctcc
     2701 aacattctga accatacact cagcagcgga cgctagttca atctcaatag taatacccgc
     2761 attcataagg acgagaggta ggtatttgtc gttgtctaaa agaccactaa cgagtttgta
     2821 ttgctgtttg tatgtagtcc ccgcagcgta tctacctaca cgagtcgtcg ccgtagaacc
     2881 agcagaacca tcggcaatag aggtgtagcg gagaggggca gacttacccg agatagtcgc
     2941 accaccagca tttacaccag caactaccga attagtgacg gcagtctgaa ccttaccgtt
     3001 aaaggtagtg agtgtagtat caacagcagt atcaacagca gttctcacag tccccatagt
     3061 cgtaaccatc tgcgcacgag taggcgggtc agtagcacca tctacggcaa tagcaccgac
     3121 attagcatta tcggcattag cataaccagt agcgcaagga gcatctgccc cagcgatatc
     3181 agtaaattgt gcctcaaagt caataccagt attattctga gactcataat ggacgttctg
     3241 aacgcccgct tgcgcgggga gtaagacgcc agcaactagg gcattgtagt cgtgaatttc
     3301 ctccaaaact acgcctccac tagatatagt tagttttttg attactggtt gccctaagtc
     3361 aaaggcagca gtctgagcgc cagtattttg taggtcaaat tctaaaaatg actgctgcgt
     3421 atcaagcagt ccgtcataat tcacatcaat acggcagata gtattagatg taggtgagta
     3481 tgtgtcccca gtcgtaggga agaaaagtct cttctgagat ttcgcctcaa taccgagggg
     3541 gagttggtct ccataattta ccgagttagg tgctgataca ttctgcgcgg gtgcttctcc
     3601 ttccattagt ttatttatat cttatataat attttattat cttaatattt aatttttaaa
     3661 atttctgcct attcttctca tcttccattc taaaatgact aggtatatgt tcgttgatga
     3721 taggttcaac aactatctcg cagtggatac aaccttcttg accgctccac gtcctaccct
     3781 caccaccagc accagcacca acatctcttg cgggtaagca cgaaaacata actaatctcg
     3841 catcaatagt agtcccccat agattaccaa cctcaatagc gtttgctgga ttaccaacac
     3901 acccagtatg tatagcactt aggggtatat ccgccccagc accatctact ctaccttgcg
     3961 ctagaccagc accagcaccc gctctaattt gctgactatc tccgttagcg agagcgccac
     4021 cagcaattac atataaccca taatgcgccg cctcaccata atctacatta atcttagggt
     4081 ctattaaaaa ccgagcacga ttagcagcat tattagttat atcagtaagg ttagtatcta
     4141 tacctacggc attctgaggg agacattcta aggcataact attcatagaa ggcgttgcta
     4201 attctaactt caaatggacg ttagcaaccc ttacatcatc cacgagtttt tcagcatctg
     4261 cgctgccgaa taagacagac tttaaccaaa ccctatttct accagaataa ctttctttat
     4321 ctagatacat aggagcggtc ggaaaagtta gtctttgtcc gtctgtatta gtttgagttt
     4381 gtaatgcttc tgcctcaatt gtaaaattga gcgtatagta tttaccactt ccaatagttc
     4441 tactcatctt atttataatt ataagatata ataaaaaact taaacatcgt aaaaaataat
     4501 tttaacgctt aactactttc gcaacagcac ctttaacttt ctgaactgct ttatgtgcct
     4561 tatctaccct ttctatccca ctccttactg ctccactcac ttcttctgct ttatctaatc
     4621 caccgtgtat agcatctgct cctttaccta ccaacgcagc agttcccgca actgctccca
     4681 gtccagcggc aactggttct aacccaatag cagcagcacc cgccgctagt gtccccgcac
     4741 ccgcagcaac cttatgagcg atagaaccaa ctgtcccact tatcttttta cctactgagg
     4801 caactttatg aactacccca ctcacctttc taccaataga tgttatcgta tcaaagaaac
     4861 ccattttata tataacttag ttattttttc ttattcttac tctttctctt taatttttgt
     4921 tcttctgcgc cccacattat cttaggtcgc ctcaatggag gaggttctat atccctctta
     4981 tgaatataag atattttcat actcatctgc caatgtagtc catttaagtc aatgcttcta
     5041 ttacggtcgt cagtaagtct aataccaatt gtttgtatag atgggactga taccatagtt
     5101 tcgtggtcgt tagaagaagg agtgtaaaag ataatacctc ccgcattggt ggtaataggt
     5161 aatcgggcaa gtatgttagt gaatactcca ctttcattat ctaatgtccc cttagtcgct
     5221 atattctgtc ttatatataa tccgtggata gaatcattta aatctattgc ttttgtagaa
     5281 tgtgttttta ctccgatagg tatagttgtt tctacctcat catccatacc tataagttct
     5341 tcaccatttc tagttccacc cccagtaaag tcaaaagaaa actgactacc accagtaata
     5401 gtaaaactaa actttaaaga ttccctacta tactcaacta acgcagttaa tccagtcccg
     5461 tcctcaaaag cagtcttcat agtagatgct agtttattag cactataatt acctgctggt
     5521 agtattagtt catttacacc acctccatta tatctccact taatagtatc atttacatta
     5581 gttcttacat tatagaaaga ataaggtatt gtagcagtat gtaaagataa taagacattc
     5641 atatggtcgg ggattgctaa gggttctttc atactatata aataattagt cgttttatca
     5701 gtctctaaat actgagtcgc aaaacgacta tctaagtgaa taatgactgg cggaggagta
     5761 tttgactcta agatataact catttgttat ataatagaaa taaaaaaact ttataaaacg
     5821 catattttag tgttctgcta atctttctaa taagatgtca atcgccatct taggattttg
     5881 tatcaaagta ataaaccaca tttactttaa cttatatttt ttcttataat catttatcgc
     5941 agtttttagg tttgaactat caccccataa aacgtccata cttagatgac ccgcagtagt
     6001 aaaatctttg acccctttta catccttagc gtgccttttt ctatatctct ctctccgttc
     6061 tttatcctta tggattgtat aatcagaata acccttagca ccaaaataag ttgtttttac
     6121 aaccttacca tctttatctt taaagaccgc ctccatcttt ttcttaggtt tagtggtctt
     6181 cttaatatca acgcttttta tcgtcctcat ctttatcttt cttagatttt ctttttctac
     6241 gcctcctcct atgctttctc tttttatttc tatcaaactt tctaccgaat tctaaattag
     6301 tttttcctaa tacttccata ccataagtcc tactcctcgt attaggcata ataggagcat
     6361 acctctccat attcttacta tattcaaaag gtgtcatagg tttcttaggt aaattaacct
     6421 taggtgtccc atataacctt ctttgtattg ctgctagttc ttttgcctca ttatactgaa
     6481 agcgaccata tttagactta gagcgttgta actctatttc ttttttgact agttcatcac
     6541 cacccatctc atctatatta atggtcttag gttgtgctaa ctcctcctct acgatacgct
     6601 cgggttctac atcaataggt tcatccgcca tttatatatt aatctcattt ttttttctta
     6661 aaggggttag gtagtttctt ttttaactta tctttcttac tgactggttt taaactatct
     6721 actgctaatt gtgcctccat ctcgggaggc aacgctggtc ctataagttg ttgttgcgct
     6781 acatcagacg ctttatgtag ttctaactta ccactttctc cgaccttatg aataaacccc
     6841 tctggtgctg gtttattcac caccttctta tcataaggtt tatttggttt aaactcgggt
     6901 agaggtggag gattattctt agggtgtgat gcctccttat gacctatacc ataagcaata
     6961 gcaccaccta ttaatgccgc accagcaact cccttagcga cttttttacc aatagataat
     7021 gctccaccta caatcttttt acctatactt agtattccca ttttatacta taagatatat
     7081 taatcaaaat tgactacaat agggttattt ttatctgcct tcctaacagt aaaacccatc
     7141 tcttcaccta agtccttacc cttcttcttt aatttcttag catcattacg agcagatttc
     7201 ttagtcatat actttaagtc accccagtta tgtctcgcca ttaactcaca aataccgtcg
     7261 ggtaacttag ggtcatagtt cttataccac tcttttccac tctcaatatc accttcttct
     7321 attgctaaga aactaacggg catatcagtc tttatcttat tattctcctt atcagtattt
     7381 ttaatatcat agtcaataca tttagggtct atatattcta ttggatgttt agtttctatc
     7441 ttatcaaatc ttacaaactc atatgcctta cgagggtcag catcacctaa aacacctaca
     7501 actgagggtc tttgattagg gtgtaataga cccgatactt tctcattata ttctttttgg
     7561 agcgctaatc tatccatcat agacatctgt tctaacctct tctttcttag agcatcagtt
     7621 tttaacatct caaaggcaca taatctactt acttcatcac aattagggac ttctaacccc
     7681 tctaataact tatgagcgtt tctatcaaca gcatctttga tgattgaggc ggggatttga
     7741 acttttgtca tttattaata cttagatatt tttttcatag attttaaacg aaactaagtt
     7801 tcatcttcat cagtatcctc atcagattcg ggagcagcgg gtatcatctc taatgctctt
     7861 agtaactgtt tattattaaa cgctttatct ttcttaccat ttcttaaatc tacaatcacg
     7921 tccttaaaaa aagttcttaa agtattttca gtaatagggt tttctctacc cttatcattt
     7981 ctaataggga ctttatgtat ccccctcagt agataatata aatcaccttc atttacaact
     8041 agggcaactt gcttacctaa cggggcgtgt ttagttgtat ataatgctat aaaaccatcg
     8101 gggacttctt gcgacccacc ctcacctaat ctactttgta aggtaagtcc tttacctcct
     8161 ctaccagtaa aatcccaatc ttctcttagt agttcatcgg ggactacatc aacaaatttc
     8221 tcccaactag aatcaacggc agatggagta taagttcttg cttctttctt atcaaacaac
     8281 ttatctcctt cgggtttaac ttctgcgaaa gatacttctt tcttaggact cttaggaggt
     8341 ttcttaggtt taggtgattt ctcactcata gttcttaata tagatacttc tttcgctaac
     8401 ttatctttta attctgctag ttttgcttct ttctcgggta aagataatgg actatctata
     8461 atcgcttgcg cctcggcaga ttgtctagga gtaggtgcta atccttctaa tgctagttca
     8521 tcttcaattt ctcctattat atcctctgct ttttcttctg cttcttctga ccgttgtctt
     8581 cctaagactc ttgctatctc agttccctca ccagtttcat aacctcctac atttaagggg
     8641 gcgtgacgct ctccactcat tactacctct aaggcatcat caacatcttc taaatctaat
     8701 gctgcctcgg gttcgggttg aggcgctggt ctaaaaggcg gtgatgtagg tgcgtcacca
     8761 ccaaactcaa acgcctcctc agaagaaggt gattctgctt ctaagtgtaa tcctattggt
     8821 gcgggagcgc cgtgtaaatc aaaatcttca tcgcttctta gagattctaa aactgtttgt
     8881 tgtctaggtg taggttcatc taattcagca cctctcgccg ctactaatga tttaactccc
     8941 gtcttagggt cttgaataat ctcttcccct ctcctagtat aatctattac attaccatcg
     9001 gggtcttctc caaataagtc aaactcagtc atactcattt gtctaggttc agttaagggt
     9061 tgtctcttac ccgacgcagt agtagatgta tggtcgtcta agggtaaaat atctcccttc
     9121 ttaactagat atctttgcct ttcaccagag ggtagtattc taaataacat taagttatca
     9181 cgtctttctc cacccttttc taagtatcct cttagatttt ctaattcacc aaactcccct
     9241 ctatgtttaa agaagtattc ttgaccttct acaaactcac caccctcatt aaataacctt
     9301 actaaggcgt ccatttgttt tctactaata taactactac ccttcgggtt gcctttatgc
     9361 cccgtcctag ggttgggcgg gacaatagta gcggggtcta tatctgctaa ccccgttaag
     9421 acagatatat cacttatttc accttttcta atcatcgtct taattaaact taaaccacca
     9481 ccttttttaa caatcttttt taactcatcg ggactagaac ctattaaggt tgcggcagtt
     9541 tgatttctaa cattaacatt ataagaatga gttagtccag cattcttcgc ttttaaacct
     9601 tctgctgttt tctcagcagt ttcttttgct agttttagat taagtgcttt tactgcttca
     9661 cttcttctaa tatcttttac ggtagcagat tcatttattc tcatttgaat aagtgcttca
     9721 tttctagcac ttctatattc tttacttcta tccattctac gagggttagg gatacctcta
     9781 cctaataatc taccacctcc cgttctccta tctcttaatc ctcttaattg taactgagat
     9841 gcgggtgttg aatctacatc taatgccttc cagttctccg cttgcttagt aaattgattt
     9901 ttacttactt ctttccaacc cttagtcttc gcctcagcag tatgaaatat tctcctacca
     9961 ccacctctcg caacccttag ttgaaagtcg ggattaccta acgcactact acctaaccta
    10021 gttctaacaa ctttatacct ttgtttaggt tctccatcat aacgcctaga atacttagtt
    10081 cttaatagtt gtttgcccct cttagtccaa ccatagtttt catctaattt atcttctagt
    10141 ttagaattat acttaccata tttcttagtt tcttttttga ccttctttat cttcttaaca
    10201 ttcatagcat ctttaaagtt acctttacca cttactagaa acttagggtc tatttgtcct
    10261 tctttataaa aactaatatc tgctccttta ccgccatagt cggggtgctt ctcccaatct
    10321 tcatccatag taataagttt ctctctaaac tttcttctac caccatccgc taatgttgcc
    10381 gtaaataggg gtaaatcttc tttatccgct gccttaacaa tcccctcatc aaaataagtt
    10441 tgtgagaaac ttttaccatc tttccagttg tatttaggag ttctaggcac tctgacgctc
    10501 gtcgtaattc tcctctcgtc ggggtctcct atataattta ctagttgcca cgctaacgtc
    10561 cgccttacat ctcgtgcctt actactatca cctaacatct cggggtgtaa ggtatattct
    10621 ttatcttcta actcaactaa cttcttttta aggtctgctt tacctacaaa aggtatagat
    10681 tgttttgtat atcttttttc taacttctca ccaaaagcaa tatcatctgc tactaactca
    10741 gtaggactct tagcataaac tccttttcta tacttatctt taccccaaac ctcagatttt
    10801 ttctctaact ttttagcaag tggattctca gatgctctta atgctttaac ctcttttaag
    10861 tcggatattt ctctaaccat tctttttcta tcttcgggtg ttaagaaagg tagttcttta
    10921 acaacctctt tttcagcatc tacaacatta tctaagtatt ttcttaaagc actaggtatt
    10981 ttttttaccc tttggtgttc ccgcatatga gaccacgtgt catctaactg ttgtctatca
    11041 gacttatcat cccactcggg gttatcccaa ccgaaaagtt taatcttatg ttgtttagaa
    11101 aaatctatca tcttacccca ttcatctcca tcacctttcc acctcttagt aggcatccct
    11161 aatgccttaa atttgtcagc acttatcctc ttcttagtat tagcgccaga ttctctctct
    11221 attatatcgt gaagcaaggt ttttactttt tgatttttag cgagacccgc acttcttact
    11281 gattcatata actgaccccg ttcttttgct agttttatat catctttaaa caatctacct
    11341 atattacgaa agtgagattc atacttatca tctaatttat cttctacacc cctaaactcg
    11401 ggttttagtt cataatactc tactaccccc ttaacgggtt ttatgtgttg gatatcacct
    11461 acatcataag taacttcatc ttgatgtaat tcatctatct tttctttatc ctctctaaat
    11521 ctagggatag ggttagtttt accatccctt ataactctac ccaattttct ctgttgcgcc
    11581 ctagacatag attttctttt atctaatagt tgtttagcaa tttgtttgct atcaccagca
    11641 cttagactat atacatcttc taccatctcc tcagcaacat ctcttgctct ttcaccaaac
    11701 tctttctttt cttgcttagt aggtttctcc ctataatctt caatatcctt atcaccctcc
    11761 tcagttacta ctactctatc cctagcgact gttctaccta catatatttc atctgttagt
    11821 tctgcttcat ctctccattg taaatagtct tcatatttac tacctccact ccattgaatc
    11881 ttaccttctg ctcttcccct tttccataaa ggataagtaa caaaatcttc tccttccctt
    11941 acagtaatac ttttaatatc acttcttaaa ggtgttcttt ttacttcttt acctaataga
    12001 tactttgggg tcttacccgt atctactggt gtaatagaag gtttatcttt aaaaagtcgc
    12061 ctactcaacc ttctagggtt tggtggtcgc ctatccattt actatactca tagatttctt
    12121 ttatttctaa ggtgcgtttc agatttttaa taattatata gtagaaagta aagaatgcct
    12181 cataaagata atcctcaata cctagcagat atgtcctttg gttttggtga agaagataga
    12241 ataaaacctt atttagaaca tagatttggt aagttaaaca aactagataa atataatccc
    12301 tttgattttg aaaacgatga gtttattatt gaagtaaaaa gtaggagaat acctcataat
    12361 aaatacaaaa ccttaatgtt taattacact aagttagaaa aattagaact gatggagaca
    12421 aagaaaagag caatcttcgt ctttaactgt gatgatggag tatttggttg ggagtatgat
    12481 tctactgagt tttttgtagg tagaggcggt agatgtgata gaggttgtaa tgaatactca
    12541 cagatggcgt atataggtat agataaacta tttgaaatag atactcctaa ggtgaaggat
    12601 aaggacgaaa gttgttgtga gactttaaga aggagcatta agaagaatat aacctccacc
    12661 gataaagtgt gatgtagaag acatatgaat atctattaat aatgcgtagt tatacacacc
    12721 agtaaaagtt tgtgcgccac taaaagtatt ctcagtatta atactatctc ccatcatacc
    12781 cgatagatga actctactat ctattgtccc accactttta gaagtttgta tcttatatac
    12841 atcataagta ggagcagaat aactaatcac attaccacta ctatctctta tatctaagaa
    12901 actcccagta gcagtccaac cacgagggat acgaacaact cctaatactt ctaatgaagc
    12961 agttttaatc atacctcttc cgctggtctt actaccatca tcatctaaac aataattata
    13021 ataactacta tcgtcgttag ggtgaaatat accagcatca aaaggtagaa catattgacc
    13081 tccattatta aaaacattag aaggtaaaac cttatttgct gtatctaata aattactatc
    13141 agtaataaca gcgtcatcta tatccccacc acccatatct aagtcagcag aagttccacc
    13201 taaggttagg gttgtattac ctaatgttgt tgtggtatta gtcattttta atcccccagc
    13261 gtccgcagtt agaccaccat aagggtctat tgctaattgt aaagttcttg ccgtattacc
    13321 attataagca ccaccaatag atagaccata tccactaaca tttaagtttt ctaaatcttc
    13381 tcctaagtca ataccactaa tcgtattttc ttctaatttt gatatttcta tatctccgtc
    13441 tgctatgccg acggaggcag tcccactccc attataagta gtagatgtta agggtgctgt
    13501 aaaagttaat gtagataaat tagtccctaa tgctttaccc gagatagtat cattttctaa
    13561 tttagcattt gttattgccc catcagcgat tgttatagat gaatccgaac taccattaaa
    13621 agtagttgcg gttaaaggtg cgctgaaagt agcagtagat aaattagtgc ctaatgattt
    13681 gcccgagatg gttgaatgtt ctaatttaac attacctatt gctccatctg ctatttgtat
    13741 ttctcttgcg actgacccat tataattaga accactcaca aaacttaaag gtgatgaaat
    13801 tgtaagattt tgtaataact cactaataga actccattta gattcagttc cgtctgaggt
    13861 aattatttga ttagggtctc cattatctcc gtctatttga atagactctg atacatctat
    13921 tatatcacaa actattctat ttaatccatc tatgctacgc gcggagttgt tttctacact
    13981 catttatttt tacataggtt ttttttacac ttaccaaccg cattacaatc tttaacatcg
    14041 cattcactaa gttcataaaa tccttctgag gtcatattta cttcatattc ttcttctgct
    14101 aaatcactac cactatcgct gctaaggtca tcctcagtag aataatcatc atcgtcatta
    14161 tctaccatag cgcattttag atattcacct aactctttta caaacttacc gtagtatgcc
    14221 tcggggacat tttctgctat gttacacgct agttcattta tgtattcaat atctattacg
    14281 aagtgttttt cagtcatttt gaattaaact tagatattat tctcaacaaa tctctaaata
    14341 tttttgtctt ttaacaaaaa ctaattccgt gaaacgcacc cctagggatt tgttggttag
    14401 tgtatatttg cccttcttct tcatcagaag attcttcttt cttatgattc ttcttagtag
    14461 ggcgtctcgc catttgtttc tttgagtaat aattatttac ttcttcttcc tctgatgatg
    14521 aactatcgtc atcatcatag tagttattaa taactactct ctttttaggt tttctttgct
    14581 ttcttctacc tctatgatga gtattaacta caacttcttc atcgctacta tatactaagt
    14641 taggattatc ctcctcagtt ttcttatttt tcttcttagg agcaactttc ttagggggcg
    14701 gtgtgtcttc ttttacttct acttcaatat tctcacccat accattatta gaaggattaa
    14761 tcgccatctt tcttaactct tctaattgct cgttacttaa atcattgagg gatgatattt
    14821 cttctgaaac cttagatttc ttttctttct tcactttctt tattaattct tttttttctt
    14881 ctttttcttt cttttgttgc gctagttgtt ttctgcgacc ttctttcatt ttttctattg
    14941 ccgctaatct tgcttcactt agaggtttct tttttctttg aaccgactct tcatctgaac
    15001 tactcatttt actatcatcg tagatttttt ttacgaagaa cgaacgcacc tatttttaag
    15061 gattattctg aggtgcgggg cgaggtggga ctatttcttc atcatcatca ttattaggtg
    15121 gtggattttc ttcatcacta tcagttgcta cttctctatc acaccctaat agaccccaac
    15181 aaatagtaat tttcttacat ctactcttaa agataactag taatgtagaa cctattgctg
    15241 ccgcagaaat agtaataaaa ttactataat cattaggagt ccataaatca aaaccagtta
    15301 aaacttcact gttgctatca ctcattttat tatctaatag atattaaaat atgcccttat
    15361 tgttagaact ttttaaagga actggtagcg ctggtaaggc gttcaaaggc aaggtaatct
    15421 cagtagataa tgaaaagaaa tataatccta ccatacttac tgatattctc aaacttaatt
    15481 acaaagattt acctacaccc gattatatat gggcgagtcc tccttgctct tcttatacga
    15541 atatggcgct gactagggca aaagtatctc gtgacggtag aaatcaaaga aatacggata
    15601 ctatgaaacc cctaacaccg tcggcagttt taggtgataa actattaaaa aagactattg
    15661 aaattataag atattttagt aagttgaatc ctaaactaag atgggtaatg gagaaccctc
    15721 acggttctat gtggaaatct ccccatatga agaaattgcc taagtatcat accgaaaaga
    15781 ctctttattg tctttatggt gataaaagaa gaaaacctac tgattttttc agtaatgtaa
    15841 aattaaactt aaaagaaggt aattgtggtt ctaaggttga tatggcgtat ttgagtctat
    15901 gtgatagata taagatacct aaacctctaa tgacacaaat atttaagcaa ctgcctaccg
    15961 ctcaacgggt atcgtaggtt catctacatt ttcaaatact agtcttttat ttagattttt
    16021 atgatacatt ctatcatatc tttcatttgt atctataagg ataaaattat gcttatcggt
    16081 aaatacatac ttattcatag cgtcaaaagt ttcgcgaggt aataaaacta tctcatcaaa
    16141 gatagtatct aattcttttt tattggttgt tttaaaaact atgtgataat ctgccgttgc
    16201 tcttagaggt ctaggtaact tattaaatac ttgcgtagtc atccacatac ttaaaccaca
    16261 cccatctcca tcatcactag caccgcagac gtgtcgtcta ttcatcatca ttttagataa
    16321 aaggttagtt acacctacat ttttcttaac atcatttact acatcatctg cgaggataag
    16381 aacacgctca ccactacctt ctatttcatc atatacttgc tgtaagttct cctcagtcat
    16441 ctccataaac ttctgttcgt ctgctacgga ttttaggcga ttatctttac tagttgcgag
    16501 agacggagaa aaaacataaa ccttatcaaa tttgcgatag taaggagatt ttctatatgt
    16561 gagtaaagaa tacattaaag tcgttttacc ttgccgaggt ttagcagtaa ttaataagaa
    16621 gtgattataa gttctcggga gcggtttagg tatagaagca tcttttttat caactccaaa
    16681 tgaggttttt ttaacttcta aatcattaag tctttcttca cgaatactca tttacttctt
    16741 attagatttt tttttaagat ttttctcaac cttttttagt tctgcttttt tcttagcaat
    16801 gtctttatct aacttcttaa cttcttttct tttttgttct aatatatttc tcttcttttt
    16861 atttttagca gcacgctttt tctcaaactc taactctgct ccactcttac aaactctata
    16921 aggtttcccc gcactattga acttcataaa acacgctcct cctttcggca ctggtttaga
    16981 acctttccct ttcttaccgc ctttcgccat aatcttttat atactataaa agattatttc
    17041 ttagacttac gcttctttct tttcttttta cctcctcctt ttttggactt aacaataccc
    17101 tccaaaagtt tctcgggsag tttatcatat tgcttctgag taattaatcc gtccttaacc
    17161 gctttcttta atgtttcact aggcatcctt ttatgtataa ggcatataaa agatttctcg
    17221 tttattaagt ttaattttta tctttataaa aataaagatg gcgagaacca actcactatg
    17281 gataatccaa atcttttatg ataaggagaa aaaaaatttc tataagaatg ttgaatgtca
    17341 aactttaaaa gaggtagcat atttaactaa aactgagatt tatgatgtat ctaactttta
    17401 tcataagatt acaaaaccta aggggatata tgagtattta actatctata aaactgtcta
    17461 gactctaatc ggttctacaa aacccttacc ttctatacca tttatcttat ctccaccttc
    17521 acatacacct ttcagataat taatcctcat tgctttatct atcggtgttt tgataatctc
    17581 aatatcaccc tcaatatgag agattagacc acttctaaac tgatattgtc tttcatagat
    17641 tctatatccg tctggtgcga cccagtcggg tttttctttc ttaatcatct cctcatattc
    17701 tttctgttcg tccatcttag aaccataaag tagatgatga aaatcctcat aatttaattt
    17761 tcttgctact cccttagcag cactcgcctc aatataacct ccatcataag tagttttatg
    17821 taagcaatat tgcttacaac cagcgataat acctttgtca aagtagtaat caccaccatc
    17881 tgcttctagt tgtagtttca tatgattctt aatcattttc ttaatcttag acttatccat
    17941 tcgttcatct agtaatggat tatctttcat aaccttagaa tgaaagtatt tctctaactt
    18001 ttcaactgcc tcattcttca tagaacctaa gtcatcacca ttaccgtccc agcagaactc
    18061 agtcattatc tcggggtatt gagtaatatc tacatcacta atacaactat cagtatccgc
    18121 atagagaaga ttacctccaa cctttctaat cgccatcata tacttatgga gtttaatacg
    18181 cgcctcacta catatcgctg ccgcaatcgc tacattaaaa tccttaacgg gcataggttt
    18241 agatgttctt actagtgtgt atttacctac cttattcata ttagatacat aacccttact
    18301 cattaagtcc caaaatgagt catcatcaca ctttaatatc tccataccgt ccctaccctc
    18361 attattatct cctcgggcat taagacccca aaatccataa ccgctattcg caacaatctt
    18421 atagcactgt gctagtgcta atttaccttc tgcttttgcc ttacctttct tctcaaaagc
    18481 atcattaaag aagtcactta gaacaccatt atcccaaaag gtttctcttt catccttagg
    18541 aataccgaat accctatctc caaaactaat agcatctaat agttcgtatt cataagcatc
    18601 taacgatttg ccgtatagta gttcattata ccatagataa agttcagtcg gtttctctaa
    18661 gtgtggaaac attaacttac cgtccatctt aattgagtgg attggtagaa tatcaaagtt
    18721 cttagtctta gcaataactc taactatacc tataatgggt tcaagtttct taccactatt
    18781 tagtctctca ttccactttt ctacgtctgc cttattccat ctcttaggtt tgccgtaggg
    18841 taatctcttt ctacctacat cggggtatag actagtgaaa tcattataat agattttacc
    18901 tatcttctca cctatataga atgcctcatt gcgacctcca aaatatccat tacggcagaa
    18961 ggtatcatac ttctcattca tagtatagat aggcatatta actccatcat aataacttag
    19021 aaagaagttc tttttagata gggatgcgcc agtaaggcaa tccgttatgt taatgaatcc
    19081 catattatta tatacctcac tcttaaaggt attcataact tctaatagac ctactacgtc
    19141 ccaattacaa tatacataat tacctaactc aattctgaat aggtcagatg agaatggttt
    19201 cttatctttt acataaccac caaaacagtt atttatattg acctcattga aatctactga
    19261 accagtaagt ttcttatgag gcacattaaa ctccttacaa agtttgtcta gcgatgctgg
    19321 tagcaaccta taagaatctt ttaatgctat ggtataaata tcatcttcat cgcaccctcc
    19381 gtgaggacat atatcctcat tgaataggac tatattaaga tacgctccat taaggactat
    19441 tagggattca gtgtctatct tccagaactc atcattctct aatagatatt cacctagaat
    19501 gagtagaagg tcaaacttac ccgcattatg cgcgtataag gtatatccac tcatcatacg
    19561 cctattgtca tataaccact tcatcatctt acggatagaa cccttaccac caaaggtctt
    19621 agtctccatc ttaataaagt tatcatttga atctagaaca ttatacgcta gcgacgctcg
    19681 gtaagtaata aacttaccat tattaccatt aggagtcgct tcaaaatcgt aagtagcaat
    19741 cttattgtta atggggttaa tttgctttct aacataattc ttattattct tataatgaaa
    19801 cttataaatt ctctcccact tagttctttc aaaacctttt agattggacg catctatcat
    19861 cttttcaacc tcacaccact ctctaaaatg tccgtcatca actatctcag tagcaatatg
    19921 ctttttgata ggtttattcg cctcatacgc ctccttctcc ttttcttcat ctatctttaa
    19981 tttcttttca cagatatcct taattgacga taagtcatac cacctaacta gtggaatgaa
    20041 gtgatgatta atacaccata catcataggt gattagatta ccagtcgtat agttagttgg
    20101 acggattgtc ttaactttac aaaagactga attatagata tttacttcac acttattatt
    20161 agaacctcgt ccgccactac catagttctt attgacccac ttctgaatat cgtcctcagt
    20221 agtagtcttt ctacttatct gctctacatc tttgagtgac tttttaatct gcttagacct
    20281 ctcattaatc ttttggagaa gttttctatc atctttacct aagatttctt ttgctaattc
    20341 gggattatta tttaggtctc tcataagacg gatgaatgag atagaccgat agaagcaatt
    20401 ggacttagat gtagttccgc agataaacca tagactattc gccatctgaa tagtcttatg
    20461 accgccagcg cccataacct tactaggttc tgtgatgtaa ctaataccta tggttataag
    20521 gtcaaaacga gggtctaaac cttcttcatc atcttcatat ttctctaatg ccctttctaa
    20581 cttatcttcc aatatgtcta ttgcttcttg cttagtatag ttcgcataag cgggaagtga
    20641 gaacgcattt gcccctaaat cattagaatt atcaaaaggg tcattagtag cagaaatctt
    20701 aatgatgaac ttagatttgg ggtgtctgaa tcgtgtatta tctatgactc ttctaatatt
    20761 cacgaccatc tgattaacta gtgatggatt atcatctaag tcatcaaaat catagatata
    20821 atcagttttt actccactat gaaactctct acgcttagtt gtcttaggtt taaaaccttt
    20881 aactataccc gctgccttgc gtgccttata aactttctcc gccttagcaa gacgcttatc
    20941 catctgatta actttaactg ctgtgaagtt agtttctttc ataatcttag cattcttcat
    21001 aaacgccctt ctacccgatt tttctaagag gtcattgaga taccccttat tgcttttaga
    21061 aatggttaaa cctatttgaa gttttcttaa atctttacct agtttttctt tgtagtcgtc
    21121 ttctctctta tatgctctat cccgagcaac tttacgtctt tctatttcag tgtctaattg
    21181 ttttttaatc ttcttcttct ttgctttgtc tttttctttg tcgtgcgcct tacccgcctt
    21241 aatggtgagt ttgcctatct tcttatactc cttctccgcc ttcttaatat cttctgttat
    21301 tttgtctaac gtctcattaa ctaacttttt gtatctaggg ttgagtgtgc cgtttggttt
    21361 tcgggggttg atactcatta tatattctta aagattttat ttagattctt taaacttact
    21421 ttttttcggt gagtgccttt tattatattc tattcaattc tttaaatatc ttcaattgcc
    21481 ttcttttatt aatgtctcct tacccaagaa agcgcttcgt tcgttagaac gatgcgcagt
    21541 aggtttatat tttttattgt ttgccgtaaa atacttaaag tttatcctag tattattatt
    21601 attaaaatgg cgtctaatgt gtataatgtc tctgagtgtt ctgaattgat gaatcagatt
    21661 aataagattt caactatatt ggatactgct tctcttgata tgaaggagtg ggtttataag
    21721 gaattatatg aatcattaaa agaactatat gaaacaaagt taataataaa ggtagataaa
    21781 tatgctaaga agaagagtag gaatactaat ggtagggtaa gacatactca acaacaatat
    21841 aggttattag catctcaata tcccgataag tatgcgatat gccctatatg tgagactggt
    21901 atgttaaaag agaatataaa actacattat cagactactc aaaaatgtaa agatatctat
    21961 tatactaaaa ggggggtaga aatgtgtcaa gaatgtatag accctcagat taaagacctt
    22021 attactgaaa tatatggaga accagtcccc gccttaccgc aagaactaat agacgctggt
    22081 aataatgctc ctaactatgg aggtaatcag ttagcggact gagaccttag tttatcatac
    22141 acctcaaaaa cttctttact acactcacaa tctctccaca tcttaacttc taacttaccc
    22201 tcagaccaat taccatattc atcttctaat tctttcttaa tttctttact aggcgtatcc
    22261 atagcaagtg gatatctctt atgataatcg caaggtgcga agcgacctct tagtgcgtgt
    22321 gaggcgggta ggtcgctatt ttctacgtcc cataggactt caaccagtct agtagatgag
    22381 cgccacttat catagttatc ccatttgaag gtagggtatg tgccgtctcg gtgaaagttc
    22441 atagcgtcat tgaaacctct atcccgtgcc tcagcgaacc acttagtatt gttagtttcg
    22501 tctgcctttt caaaggtgta gtgtccccct tgcttaaaga actttctcaa cttagtctta
    22561 ttcttcaccc tatcgtatct atctcccgtt ttctgagcga ttgcgaatag catatcaatc
    22621 tgatagtccg agataccgtt cttagtgtta ggcattattt ttatagttta ttgttagttt
    22681 gttagtccgt tcttacccaa ggcggctctc ctctacaccg ttaggcatag ggagagcgtt
    22741 ttagggcgtt cttcatctac cctcctttgt gtcgggtgat actgaactaa tacagacaga
    22801 gggtgagcgg tcggcgctac ctaagtcaga caggtaaata cagttataat aataatagat
    22861 agtttcggaa atgcctatca caggcaggtt agggggtata aaattatcta tctatttttc
    22921 ttattttttt tgtcctcggc atcttactca tcatcttact catcttagac ggtcagttgg
    22981 actggcgtcc aaccgtggag ttgctcggga gaccactcaa tcgccgtcgc taggtcagcg
    23041 tgtttcttac agcgcccgtc cttaaagata gggcggttac acgggaggca cggcgctgag
    23101 gggacggtcg tcatcttata ggagacattg ccctcgtcgt cggtgataat ctcagcggca
    23161 tcaacaccta gtttgtgatt cttagtgagg gagcaattac acatattcgc catctgagcg
    23221 ggttctttgt caaagaccat aggtttgatg aaacactgga atgaccccgc cttattgaat
    23281 tctattgcgg cataggtgtc gtccatatcc ttgccgttct tcgtgaaact ccacttgccc
    23341 tccttagtgg agttaggtgt cggcaggact ccgtatttct ccgcctcctt cttgcccttc
    23401 ttagtgatgg ggacatagag cgggttgccc ttatcatctt tgactagttc gctctcgtct
    23461 cgtttgtgag agtagatgtg attggagacg gtcttcttct cgccgtcctt agtcgtgatg
    23521 accttagtcg ccttcgcctt gaagacggca agttttttca tctcctcagt catcaccgcg
    23581 tatcctatct ccttcgcctt cgcgttgagg gtcttgacta ggtcttcgtc caaccagtcg
    23641 taggtcttct tgaaggtctt acccccgtcc atcttatcgc cagagacgca accgttggtg
    23701 agataggcaa cttgcttatc gcggatgagt ttcttcttct cctcctcggt catcggaggt
    23761 tgcttcttag acttaggcgc gtgtgccttg atgtgagtct cgtaaagggt ggggagaagg
    23821 cagaatgcgg ggtgtccctc aatctcctcg ttagttttga ggtctttgaa taggtcggcg
    23881 ctccctccgt ggagcgtccc cttctcaatc atctcggcaa ccttagtagt ccagtccatc
    23941 ttagtcggtg gagaagagtc ttctaggatt ttttttgtgt cgggcgtggt gctggcggca
    24001 cggagcaagg tcggtaaatt actgtctgta ttctgttagg ggcgttatcc aatatctcag
    24061 tcaataagtc agtcgtttat cggttttggt ttaatatatt ctctaaatga agtttcaaat
    24121 tttgttttgt ttctaaatgt tctacatcac ctac
//
LOCUS       PLV-SPO3               21879 bp    DNA     linear   ENV 08-AUG-2015
DEFINITION  Uncultured polinton-like virus clone SPO3.
ACCESSION
VERSION
KEYWORDS    ENV.
SOURCE      uncultured polinton-like virus
  ORGANISM  uncultured polinton-like virus
            Unclassified.
REFERENCE   1  (bases 1 to 21879)
  AUTHORS   Yutin N, Shevchenko S, Kapitonov V, Krupovic M, Koonin EV
  TITLE     A novel group of diverse polinton-like viruses discovered by metagenome analysis
  JOURNAL   Submitted
COMMENT     ##Assembly-Data-START##
            Assembly Method       :: Geneious v. 8.0.2
            ##Assembly-Data-END##
FEATURES             Location/Qualifiers
     source          1..21879
                     /organism="uncultured polinton-like virus"
                     /mol_type="genomic DNA"
                     /isolation_source="marine metagenome"
                     /clone="SPO3"
                     /environmental_sample
     gene            45..584
                     /locus_tag="SPO3_01"
     CDS             45..584
                     /locus_tag="SPO3_01"
                     /codon_start=1
                     /product="hypothetical protein"
                     /translation="MAGFHTKTFTKHDDYMTPKYAWENIKNYIPKDKTLWEAFYGDGQSGTYLQQLGFKTIHEDIDFFENDKGDIIVSNPPFSKSKEVLTRLKELNKPFIMILPTAKLVTQYFRHLFADTDDPIQLIIPRKRIQFQKLVDGKRPEKTKNACNFDCFYYCWKLNLPRDIIWLSDDECVEMKKNK"
     gene            670..1038
                     /locus_tag="SPO3_02"
     CDS             670..1038
                     /locus_tag="SPO3_02"
                     /codon_start=1
                     /product="hypothetical protein"
                     /translation="MYIAMNMDKHPHLTPRLCDCCGNTVTHNTYTNPLEYRYYAGLNYPPLNDNQMKIFNRIRNHGCPKSMAEELFIQNHRLLNENHEYMKKLYEMEKMLETMQSAIGLLKKYDPHGTIKKRDLGL"
     gene            complement(1039..3669)
                     /locus_tag="SPO3_03"
     CDS             complement(1039..3669)
                     /locus_tag="SPO3_03"
                     /codon_start=1
                     /product="hypothetical protein"
                     /translation="MSNTQLIYCSKGKASVSNDRDGTFFNEIGNGIVVEEGDEISVEQVCINSIGIGADVIEVPAKIQNYPYSTSGMVFNCFYYINQNFRYMCSAPPNNMTAATDIVTTITQDDYGYVSDTYTYPALPVTNLESNNGYIGTSGGRRFYVGGYFSNPNELKQGGMYPLKAYGGVRVFPTQEGHCFSCLEANIRFDVDVGYDSPSNIAEKITVDMHSANASVQFGRNNSTQINARIFGNFQNAIPQMAVLDEDCCSTSINGLAGLYTTTPASYNFYGALFATDNPFYLIYGSRLLSKFINDGGSGPKNNTLVQTLGAGGVAHDNDIYNVFDLPFQVGPPIVTVIPDNYILVTNLPYNESTLKLLHKFMKTQKIFTEGSSTLTTDDLESPDIKKTYYMPIQFGRQKNNDANITVGLQSPLTDPATQPPEIFYTLRARVFFDENQLGNYELPPDFLAEGASIDDSALITYEGQQYTAVNLAKKLDIMIRCVNTGPQGNNELNIAFSMFEGQVLDKKGYNGSYCLVDLGLQNPLCIQNVLVNPDIVDGGSATTAADYARIMQVGAPNMNMTFDSVRNRFGISNMSWPRYLDNAGQTTANPSAGQQAITTNYNQFTIPQFQNSNIATLPYTYYSQSGIGIHTLSVIDDNDEEIIIDQFDADDIKAKFDNSILQRMGFTFRQLCNWYGTNPNWWFVQKNYETVKPVTNANAFPYPLTNNLRFDTALNIGLSVNNSNLPMFNLSTQREYLNINISANHDTCFAVNLPIKLVTPFYLVKSDIFEGDVAFNSENGGATESIMICTNKAYTSGDYAYSFGTQYSFKATKSFVITGIKTAILKPDLTPAEIDNGTAVIYKVVKPIKFFELLEEDQQIMQKKSDNKKNPATSK"
     gene            complement(3725..4510)
                     /locus_tag="SPO3_04"
     CDS             complement(3725..4510)
                     /locus_tag="SPO3_04"
                     /codon_start=1
                     /product=�Packaging ATPase�
                     /translation="MNKGSNLDVLPVQPIEVEKTKNIHETLPQIDRNKGFLLLLLGSVNSGKSTVIANLLLNKHMYGGKESAFDGGTFVFSPSIELDDTMRFVREHCECYSEYKPEYLKMIKDRQMEYEKKKRPKICIVADDAVGFLPRSFFSFCTKYRHINSNLMLSVQNFRSLLPTARSNANHVIIMNGMVNEREWEKILEEYDSIYKGTLTYMYKTFAKEPYSFLYLKLRKNPAEMYKNFGEKLDWKKYRKIAQQYKSIKDLESDDERDDDF"
     gene            complement(4535..5233)
                     /locus_tag="SPO3_05"
     CDS             complement(4535..5233)
                     /locus_tag="SPO3_05"
                     /codon_start=1
                     /product="hypothetical protein"
                     /translation="MDEETAKLFPTVNPNINEVIEREKAIDGDEVIMQEEQPEEKSTQKDMFVNKKIKPKKNVKFEVEEKKEKKDKYAHLAAARQKGIETRRRKAAERKALKEAEKKRKEEERQAKREATMERNRQKAKERYYKQKEKKQSIPEKIYKETKPQRNQQNISQQVNNPANHMDFNTFAKYMMKYENMKEAYNKQKSKKKIEPKKDPIKTKPIPQYNSPNYPLAHLYNPNLRNTNKYNF"
     gene            complement(5280..5816)
                     /locus_tag="SPO3_06"
     CDS             complement(5280..5816)
                     /locus_tag="SPO3_06"
                     /codon_start=1
                     /product="hypothetical protein"
                     /translation="MNSLGDYNGGRMVNKKLPKTYHTSVAGTDRKFGDSYERKFNGIINKWFDCCFEKERSGWGAIDFFNKENKLAVEIKRRRINKNQFYDIIIGLNKYRAARKLMRKGYKVYFFWRFKDRLCFWNVPTILPDYVRIQKGGTYRRGANETSDCLYIPMDKLHDWRDFPSYIDYMETNEIVNV"
     gene            complement(5868..8588)
                     /locus_tag="SPO3_07"
     CDS             complement(5868..8588)
                     /locus_tag="SPO3_07"
                     /codon_start=1
                     /product="hypothetical protein"
                     /translation="MSLVFLKSENRESGSTANPHKPSRFSNYFTQPLHLEPNSQVAMVNTKFNLAGGTQLDNTGSLEVRIGQPELNQSIQIPLRDPYVTEWENETNTIARAINMLGLDDAFNHVYVDETTPSVGGVPASSFQQQDVFNAGTNFFYADGEKKCYGRLVQRPINLMFNQGFNAAGVVTGPTIFYNQPNGYGPMLSGVNVGNGDNRIDFTDLTQYDTTNVATLGATTYGADATLRQPRHGGSSTGTSNASNFYNTNYAATKLARSAIDYQRAMGDGPEPANLGSPDNSIIGFNNYLLATQDPAINPADYDRFWGYSMETSRCGIKQYVGNQALNAVPELNGGGHDLPSAKDCGGYNIYIQDSVSSGDARRYCNVADVGATFEGRVGLTAHAFGLHSEKFVHTCAGQFGNATNELSAARKTFIQLCDMNASDDPLLPQHALARYIIGVRYKWTGNSPNRKLIAQAEIIDPEAEPTYSEYEAIGPELDITELAEGRNTAVNGAPFNFGGQYDINVHGGANTEAFLCWRFRWTSPYQISIEFCLAVDGVAGSYHLEKDEPYLPPSASDPTAGWCKLYDMNVNDNGTTGKTYYINNWHNGLIFVSYPTLRDQFNFNKGFYDTRLPNRLHQPGVVDAINSVVKTADLKDYTNMYYWSKNNIPYYSEPQMVSFKDDVAGTTVQRMENFQQEEFDATGLVEKEISWLVGPIKDLADANRWRAWDNFDDDEDMYNVGFPNNFTFGVEFGIISNTSAGVFEWSNDIAGIGTPFELYGFDANATVAANLASLSLHFQLSNLPVLSQNGVKATTNKTFYVVDTLCVGTGGHEEEAREGWYCHEPREKLWIDLNNIGPLDLNRLDILISDDDNIEMQNLRYDTTIVLCFRQKPNNTGASPFQGGTQINQRYDPSHTFYTNTQAPQ"
     gene            8613..8813
                     /locus_tag="SPO3_08"
     CDS             8613..8813
                     /locus_tag="SPO3_08"
                     /codon_start=1
                     /product="hypothetical protein"
                     /translation="MFKKIKRDKKLKTFKNPAKRLDNPSINAINGKVEEPTDYLAVIATKKKPKKRMPKNEEMFYKVKKK"
     gene            8859..9098
                     /locus_tag="SPO3_09"
     CDS             8859..9098
                     /locus_tag="SPO3_09"
                     /codon_start=1
                     /product="hypothetical protein"
                     /translation="MDDITNMTKEELLEMVKKQKEKDELKREKMRLYSAKYQQTASGREKYIKASKKYYDANREKILEKKRAYYKKKKEQQNK"
     gene            complement(9141..10679)
                     /locus_tag="SPO3_10"
     CDS             complement(9141..10679)
                     /locus_tag="SPO3_10"
                     /codon_start=1
                     /product="Major capsid protein"
                     /translation="MSRGQPLPPVLRATTMERPVNQDVNTDLLFPVNFSQQSCKFVFDKKGVLDSNSQLNLAQIVVNSASPAVDTNSTLPTSTGALAMIRRAYLEIGGRRVSDLVQVGQYSTWKRLHFSNEYKKGIVQPKQGGNDVFVGSAARDIRGSNDIVTQRSRGFDMPTGTLGRESSEFAVNDFQSSATYGSQEAVQTDVSDPPKRRITTSASTTPSFAIGLGQLIPFLSGGVQIPLFAIREEVSLVIEWADPTFGHRFYPPQRDSAGAALNAANCTSTIVENSVFMCVDYLFYPDLMAGLAEEIMQRGGFDVPYTEILTQENMLITGAGDGAFNSNFQLALGGKKVKHIIVQKELVDGANESINNLGRYNSLAFRLGEQIQLNIDSNNYYSRPLSNGSLQKHEADMVEASPLQLCDYRYSWFNQVDAAGATPANSVGLSNREVNTYANDAECGSQHWIGIKLENSFGQGMRMSNLPVIYTTQSKPGIGLAAADQDTQRRVRFFTGIQKVLNISQGIVTQIE"
     gene            complement(10754..12163)
                     /locus_tag="SPO3_11"
     CDS             complement(10754..12163)
                     /locus_tag="SPO3_11"
                     /codon_start=1
                     /product="Major capsid protein"
                     /translation="MMNTRRQVVQVNPTNTSSQGVFGDRTGLTQIVFEVPADPKIMNGKSLRVSGTFTVKNGDTSLPSNATNWCGNSANPALAPVGDIYIDGRTGVSSAFETISIQSLGTGGTYSTIKSYNRLCSSLMPLNESINSYLNGGVDSIYGALAKDASQAKKCDKPFEFAVPILDGLIQGVPIDLTLVAGLRIVITLAPSNYVIHNNRFRVSNSNAGRTDGGAFYEMSDLVLSFECETGDEAFQQSLMSNKNGVLTYNTFTAFYNVINGTDHNLSLNINTGRTLSVISNLIPSSFVNNYDYDSQRTFQPLQDKGGQLERNIQVEDIVFTKGGLRIPLDFEVDSEETQSEGVADSLKNKIELNSIRYGWRLANAVKSLKTELSNDVGVGLTVVGGEGQARYSRLRYSINEEDQIQQYNIGVSMDHISENGLNFKGTPFGMRMRLKAPDGANVEPHSLYLFIKHKNSIMIQNGAITVMN"
     gene            complement(12222..14021)
                     /locus_tag="SPO3_12"
     CDS             complement(12222..14021)
                     /locus_tag="SPO3_12"
                     /codon_start=1
                     /product="Major capsid protein"
                     /translation="MDFVASQYNKTIPSKSTFSPSDHQLEYKDGETIRFEIPAFNAFIDPRQTYLTFKVRVDNAPAVVTFSKKCGIHSLINQVRVYDMNSNLQLETIQNYAELAEKLHFYSENRTVRNKRGLTELLEPSSRDFDGQLYDDFPSRNGDKSMLFNSYTTGRQANYDYSVLTTENPNTCEVAVQLYSGILGALSQKMMPAGLLTKGLRVEIDLNSAQKSLELWSGAGICNNDGSVATDVIESCRFGIQSALPNAANPITSIDLYMEKNPGFNQLVAAAAGAGQRPTQAAIDREVLPVRNQAVGALNMLVGKTVRGFTNANPPVLKDIGRITGVECNAGENAGGIARVRLTLTAAAGALGNEFIGGAGRDAAGAAQDADNNSCFISKDTMFQSIPRVVLTDCKFVLKTAQPPAGYVDQLAKSTMTEEGAVHDYLTYSCYRNNTTAAEQTVQLNMPVINQMATSVLTLCTENGLSEEVYHDNLGTIVDNADNYNYLVNNKLQPTRKVELGKLSNAVPLTEQVALWETEKALGSARCMVRNLEAQEGNFLIGRALAKYGGVYNLQADGNLGLRVEYSTSNPPQKNKLWINQIASIRRLVVNRDGASVIY"
     gene            complement(14085..14378)
                     /locus_tag="SPO3_13"
     CDS             complement(14085..14378)
                     /locus_tag="SPO3_13"
                     /codon_start=1
                     /product="hypothetical protein"
                     /translation="MEQQQQEHEYTLTRSRDILDWIYGGTERYNREILLRDWSKWCLYMSKIPNDLDIIGMNWNNERQHDKVAIKMYRSMKYLWEIINRLQTIFPELINED"
     gene            complement(14430..14807)
                     /locus_tag="SPO3_14"
     CDS             complement(14430..14807)
                     /locus_tag="SPO3_14"
                     /codon_start=1
                     /product="hypothetical protein"
                     /translation="MSVPKDKKLYESVKKSIYKKIPKHSAYRSGLLVKTYKDRYEKKYGNRDAYIGKKKKKKGLDRWFKEDWKNQRGGKGYKKKGDIYRPTKRVTKDTPVTMKELSKKEKEKAMREKKRTGRVKKFKKE"
     gene            complement(14833..15366)
                     /locus_tag="SPO3_15"
     CDS             complement(14833..15366)
                     /locus_tag="SPO3_15"
                     /codon_start=1
                     /product="hypothetical protein"
                     /translation="MKRTGVCFKNIKGQNKNNKHDDYATPQYAWDEIINFIPKNKTIYEPFYLDGGSGKYLKSKGLNVIHENIDFFENAKKLEYDFILSNPPYANCKKLFSFLKEVDKPFMLLLPTVKLHTNYVSDFFDGRETQIIIPRKRVHFIKYVDGIPVKDWKPLTSFDCVWICYKMDFDKDIQYGK"
     gene            complement(15385..15684)
                     /locus_tag="SPO3_16"
     CDS             complement(15385..15684)
                     /locus_tag="SPO3_16"
                     /codon_start=1
                     /product="hypothetical protein"
                     /translation="MPMGKGTYGKKRGRPPMKKQSAKDKMDERKGMKGMKKGMKSKSRKGDKDFTTKKGDKDFHEKGKDVKKKRSPYQAFVAKHRRAGKSMKEIGAMWRKTKK"
     gene            complement(15708..15890)
                     /locus_tag="SPO3_17"
     CDS             complement(15708..15890)
                     /locus_tag="SPO3_17"
                     /codon_start=1
                     /product="hypothetical protein"
                     /translation="MPFKIEKKKDKWKLYNIHKKVYVNKTFNSKETAISAGKAYMRYRGEKPYLSGNKLLHRKK"
     gene            complement(16155..16829)
                     /locus_tag="SPO3_18"
     CDS             complement(16155..16829)
                     /locus_tag="SPO3_18"
                     /codon_start=1
                     /product="Guillardia theta G-protein homolog"
                     /translation="MESQNPHIKWTKNLEAYLKEVGEHSLCLSMLHKSCESKYSHKALMIDLPVIILSTICGSLTLSAKNLFGNEYEDDALKIVGGLSLITSTLGTIQAYFSFSRRAENHRNSYLEYAKLYRFIKVELGLPRESRIRPKDLLKLVNDNFERLNELSPLVDKKSIKTFKGKYKKSTIERPPIVNGLEEIGIYTNSEFEDEPINLVIGNNQNNENNETVEEEKQNEDLIV"
     gene            complement(16838..17167)
                     /locus_tag="SPO3_19"
     CDS             complement(16838..17167)
                     /locus_tag="SPO3_19"
                     /codon_start=1
                     /product="hypothetical protein"
                     /translation="MEISTNGDAIKALIKLEETLYEKFREVQQKKNDMIVEMLSKGECRCTNCKSKITKVKNSFFVNHECNVCHVSTDLEKNNRKDIYKLIDGKWTKTKYQQNGWWWNKHLSN"
     gene            complement(17198..20812)
                     /locus_tag="SPO3_20"
     CDS             complement(17198..20812)
                     /locus_tag="SPO3_20"
                     /codon_start=1
                     /product="PolB"
                     /translation="MGENENNNLYSLYMNYNIIRPIRIRPDGSISALSQQRIRREFNINIRGRLTQQERRRRVMTSARQLRNPDGARFRNERYAYRFLATLYNESAEINNELARQNRRTYNEMVDRVRDFTINNRDESIPINRRMINDLGMQVILRAIAQNIGQRRVTLEVSYTDRPELFFTFDPAKIIELAQALQNSQVTDEPLFGSDREWLNNVDIIQDITLQAVEDTNANQNANGSFFKWLNKTPFDFRKYGIYDKCENENYIDNCLIHALKQVDGIENKKIDACKGMMFNRAIPICKLNKIADAIGMNIRLMKKDNCKKSNIYGSHKYAEEIKIGLVDSHYFIIDKTNFTSYALKNYKELQSKYETIDDWRTIYKMKNKKGKLYPERDEKRCINSYQAINMLYDGRKEYLTPIAYDDEIFGTIYFDKAIDYINENAKGLDYDEDYCLKLNDFDIEKEIKKKKASDKYKNIFFDFETSKVKTKDPFIHEKINNLKAEFHKKKKSKYYIEKLLSLKNKLWRTIHRPYLCCARWYDTERKQDATAYAIGDDCGKRILQLVCENGGNDKDKKYRMIAHNCGFDFRFMINHLFAVEQKSKGNGLMNAKGKFAVWKGETSTTFDIEFKDSYKLITMPLRKFGSCFNLKQEKEVFPYCLYNNYKNLVEGYVPVEKAKKELGEKYATFVDNVRRLKMVKHNDAGVEMFHMMDYAKYYCEMDCKVLMYGYNTFRKWCLEDQIIEIDVNCVWTIASLANKVLMKHGCFKDVYQVGGRVRHFLQKCVVGGRCCTRDNKKWKVEEKIADLDAVSLYPSAFYRMEGFLKGKPKVIPDGDCNDDFINKQDGYFIKVKITKVGKKYHIPCMSYVDNKSGIRNWTNEMVGKICYIDKTTLEDWKRFQEIEYDILCGYYYNNGRNPTIRSVIKEIFDLRLKKKKEKNPIQVVYKLIMNSAYGKTILKPIATDEKVIYGETEMKKYLDRNYNSIIEYYRIFDNRCYSLSYGSYNNKIKPKYIFKIQKDIMEHFNNAPVGIECLSMSKRIMFEPMCLAEDMDINIYITDTDSMHIEYDRVPDLVKEFKKKYGRDLEGKQLGQLHIDFDLDGCSGEISSKKSIYLGKKCYIDIIEGKNDEGKMVEGHHIRMKGVPNSTLYYTANEYTKNGEDNDKLWNMYERLYNGERIGFDLLEGGNRVNFKFNGDFTIGYMKEFERILSFNAEKGQLIKCVE"
     gene            complement(20938..21294)
                     /locus_tag="SPO3_21"
     CDS             complement(20938..21294)
                     /locus_tag="SPO3_21"
                     /codon_start=1
                     /product="hypothetical protein"
                     /translation="MSMMSLKVGSNEWKQFMINTCGVPEKFCNYLATGFHFQFEDAEKRQDIEWFKHFSKKHQDFMDFHANWTFPTFEWNCYRTWRGKDDPCIDKAEIMSGSTQDNQFEGLMGEGVENVYIF"
     gene            complement(21355..21879)
                     /locus_tag="SPO3_22"
     CDS             complement(21355..21879)
                     /locus_tag="SPO3_22"
                     /codon_start=1
                     /product="hypothetical protein"
                     /translation="EGNREAGEREDMGSEDQDVGREPTEGGEEGGAEEPLEGTMEDGVEDLGDTATGALEDATSGISDGLSALGGAAEEGVSSAVAGGLEAAGAGLDATGIGAVIGVPLQIAGAVLEGGALVEAAKSVWDWFDDDILGNKPKLPTVAIPKPQPTLAQRGLLITPNMDTLDMQPSYGGF"
BASE COUNT     6915 a   4013 c   2818 g   8133 t
ORIGIN
        1 attgatttat atttccataa ataaaatata agtatattat aactatggcc ggatttcaca
       61 caaaaacttt tacaaaacac gatgattata tgaccccaaa atatgcgtgg gagaatataa
      121 aaaattatat accaaaagat aaaactctct gggaggcatt ttatggtgac ggacaatctg
      181 gaacatatct gcaacaatta ggatttaaaa ctatacacga agatattgat ttctttgaaa
      241 atgataaagg tgatattatt gttagcaatc cgccgttttc aaaatcaaaa gaagttctta
      301 ccagattgaa agaattaaat aaacctttta taatgatcct acccaccgca aaattagtta
      361 cacaatattt tagacattta ttcgcagata cagatgatcc tatacaatta atcattccac
      421 gaaagagaat acagtttcaa aaattagttg atggaaaaag accagagaaa actaaaaatg
      481 catgtaattt tgattgcttc tattattgtt ggaaacttaa tttacccaga gatattatat
      541 ggttatctga cgatgaatgt gttgaaatga aaaaaaataa ataattttca tagttacctt
      601 tttattttat agcatttcaa ttttctggaa ttatatgaaa attgaaatga aatcttacta
      661 acaaaataga tgtatattgc gatgaatatg gataaacacc ctcaccttac acccagatta
      721 tgtgattgct gtggaaatac agtaactcat aatacttata caaatcctct tgaatataga
      781 tattatgctg gtttaaatta tccacctcta aatgataacc agatgaaaat atttaatagg
      841 attagaaatc atggttgccc caaaagtatg gccgaagaat tatttatcca aaatcataga
      901 ttacttaatg aaaatcacga atatatgaaa aaattatatg agatggaaaa aatgcttgaa
      961 actatgcaat cagcaattgg attacttaaa aaatatgatc cacacggaac aatcaaaaaa
     1021 agagatttag gactgtaatt attttgaggt tgctgggttc ttcttattat cagatttctt
     1081 ttgcattatc tgttgatcct cttctaatag ttcaaaaaac ttaattggtt ttacaacttt
     1141 ataaattaca gcagttccat tatctatttc tgctggtgtt agatctggtt ttaatattgc
     1201 agttttaatt ccagtaatta caaatgattt tgttgcttta aaactatact gtgttccaaa
     1261 tgaatatgca taatcaccag atgtatatgc tttattagtg cagatcatta tactttcagt
     1321 tgcacctcca ttttcactat taaatgctac atctccttca aatatatctg attttaccag
     1381 ataaaatgga gttactaatt taattggtag atttactgca aaacatgtat cgtgattagc
     1441 agagatattt atattcaaat attctctctg tgttgataaa ttaaacatag gtaaattact
     1501 attattaact gataaaccga tgttaagtgc tgtatcaaat cttaaattat tagtaagagg
     1561 atatggaaat gcattagcat tagtaactgg ttttactgtt tcataatttt tttgaacgaa
     1621 ccaccaatta ggattagttc cataccaatt acataattgt ctgaatgtaa aacccattct
     1681 ctgtaaaata gaattatcaa actttgcttt tatatcatca gcatcaaatt gatctattat
     1741 aatttcttca tcattatcat caattactga taaagtatga ataccaatcc cagattgtga
     1801 ataataagta tatggtaagg ttgctatatt actattctga aattgtggaa ttgtgaattg
     1861 attataatta gttgttattg cttgttgtcc tgccgaagga ttagcagttg tctggcctgc
     1921 attatctaaa tatctcggcc aactcatgtt acttatacca aatctatttc ttacactatc
     1981 aaaagtcata ttcatattag gggctcccac ttgcattatt cttgcataat ccgccgctgt
     2041 tgttgcagat ccaccatcaa caatatctgg atttactaat acattttgaa tacatagagg
     2101 attttgtaat cctaaatcaa ccaaacaata actaccatta tatccttttt tatccaaaac
     2161 ttgtccttca aacatagaga atgctatatt taattcatta ttaccttgtg ggccagtatt
     2221 aacacatcta atcataatat ctaatttctt tgctaaatta actgctgtat attgttgtcc
     2281 ttcataagta atcaaagcac tatcatcaat agatgcacct tctgctaaaa aatctggtgg
     2341 taattcataa ttacctaatt gattttcatc aaaaaacact cttgctctta atgtataaaa
     2401 tatctctggt ggttgtgttg ctggatcagt aagtggtgat tgtaacccaa ctgtaatatt
     2461 agcatcatta tttttttgtc ttccaaactg tataggcata taatatgtct ttttgatgtc
     2521 tggactttcc aaatcatctg ttgttaatgt gcttgaacct tctgtaaata ttttctgtgt
     2581 tttcatgaac ttatgcaata gtttcagagt gctttcatta taaggtaaat tagttactaa
     2641 aatatagtta tctggtatta ctgttacaat tggagggcct acttgaaaag gtagatcaaa
     2701 tacattataa atatcattat cgtgtgctac tccaccagca cctaatgtct gaactaatgt
     2761 attatttttt ggcccactac caccgtcatt tataaactta cttaacaatc tacttccata
     2821 tatcaaataa aaaggattat ctgttgcgaa taatgcacca taaaaattat atgatgctgg
     2881 tgttgttgta tataaaccag ccaatccatt aatacttgtg ctacaacaat cttcatctaa
     2941 tacagccatc tgtgggattg cattctgaaa attaccaaat attcttgcgt tgatctgcgt
     3001 tgaattattt ctaccaaact gaactgatgc attagcagaa tgcatatcta ctgttatttt
     3061 ttctgctata ttactgggac tatcataacc tacatcaaca tcaaatctta tattcgcttc
     3121 caaacatgaa aaacaatgtc cttcttgtgt tgggaaaact ctaacaccac catacgcttt
     3181 taatggatac ataccacctt gttttagttc attaggatta ctgaaatatc caccaacata
     3241 aaatcgtctt ccaccacttg ttcctatata accattatta ctttccaaat tagtaactgg
     3301 taatgctgga tatgtatatg tatctgaaac atatccataa tcatcttgtg ttatagttgt
     3361 aactatatcg gtagcagccg tcatattatt aggtggtgca gaacacatat aacgaaagtt
     3421 ttgattaata tagtaaaagc aattgaaaac cataccagaa gtagaataag gataattttg
     3481 tatttttgct ggaacttcaa tcacatctgc tccgatccca atactattga tacatacttg
     3541 ttctacactt atttcatctc cctcttctac cactatacca tttccaatct cattaaaaaa
     3601 tgttccgtct ctatcattag atacacttgc ttttccttta ctacaataaa ttaattgtgt
     3661 attactcatt taatatataa tatatattta taaaaaactg taaatatata tctattataa
     3721 atatctaaaa gtcatcatct cgttcatcat cactttctaa atcttttata cttttatatt
     3781 gttgtgctat ttttctatat ttcttccaat ctaatttctc tccaaagttt ttatacattt
     3841 ctgctggatt ttttcgtaat ttcaaatata agaaactata tggttctttt gcaaatgttt
     3901 tatacatata tgttaatgtt cccttatata tactatcata ttcctccaat attttttccc
     3961 actcccgctc atttaccatt ccattcatta taattacatg attagcatta gatcttgctg
     4021 ttggtaataa tgaacgaaag ttctgaactg atagcattaa attactattg atatgacgat
     4081 atttcgtgca aaatgaaaag aaactgcgtg gtaaaaatcc tactgcatca tctgcaacta
     4141 tacatatttt tggtcgtttt ttcttttcat attccatctg tctatctttt atcattttaa
     4201 gatactctgg tttatattct gaataacatt cacaatgttc tctaacaaat ctcatagtat
     4261 catctaattc aatactggga gagaaaacaa atgttcctcc atcaaatgca ctttcctttc
     4321 caccatacat gtgtttattc aacaataaat tggctatgac tgtggatttt ccactattaa
     4381 cagagccgag taatagtaat agaaatccct tatttctatc aatctgtggt agagtttcat
     4441 gtatattttt tgttttctct acttctattg gttgaactgg taatacatct aaattagatc
     4501 ctttattcat ttatatatat tataaaagaa taaattaaaa attatattta ttcgtgtttc
     4561 tcaaattagg attatacaaa tgtgctaatg gatagttagg actattatat tgtggtatag
     4621 gttttgtttt tattggatct tttttaggtt ctatcttctt tttacttttt tgtttattat
     4681 atgcttcttt catattttca tatttcatca tatattttgc aaaagtgtta aagtccatgt
     4741 gattggctgg attatttact tgttgtgaaa tattttgttg attgcgttgt ggttttgttt
     4801 ccttatatat tttctctgga atactctgtt tcttttcttt ttgtttataa tatctttctt
     4861 ttgctttttg tctattcctt tccatcgttg cttctctttt tgcttgtctt tcttcttctt
     4921 ttcttttctt ctctgcttct tttagtgctt tccgctcggc ggccttgcgc cggcgtgttt
     4981 ctataccttt ttgtcttgcg gccgccaaat gtgcgtattt atctttcttt tcttttttct
     5041 cttccacttc aaactttaca ttcttttttg gttttatctt tttattcaca aacatatcct
     5101 tttgtgttga tttctcttct ggttgttctt cttgcatgat cacctcatct ccatcaattg
     5161 ccttttccct ttctatgact tcgttaatat taggattaac tgttggaaat agttttgcag
     5221 tttcttcgtc catataaact ataaaaatat taaaaaatta tttacatttt ttaatctttc
     5281 taaacattta ctatttcatt agtttccata taatctatat atgatggaaa atctctccaa
     5341 tcatgtaatt tatccatagg aatatacaaa caatctgatg tttcattagc accccttcta
     5401 tatgttccac ctttttgtat tctaacataa tctggtaata ttgttggaac attccaaaag
     5461 cataatctat ctttaaatct ccaaaagaaa tataccttat aaccttttct cattaatttt
     5521 cttgcggccc tatatttatt aagtccaata ataatatcat agaactgatt tttatttatt
     5581 cttcttcgtt ttatttctac tgctaacttg ttctctttat tgaaaaaatc aattgcaccc
     5641 caaccagatc tttccttttc aaaacagcaa tcaaaccatt tattaattat tccattaaac
     5701 ttcctttcat aactatctcc aaactttcta tcagtcccag caactgatgt atggtatgtt
     5761 tttggtaatt ttttatttac cattcttcct ccgttataat ctcctaaact attcatttcc
     5821 ttatatatta tagttgagaa aaaaatataa tatataaacg aaaatattta ctgtggtgct
     5881 tgtgtattgg tatagaatgt atgtgatgga tcatatctct gattaatctg tgttccacct
     5941 tgaaatggtg atgcaccagt attattaggt ttctgtctaa aacataagac gattgtggta
     6001 tcatatcgta agttttgcat ttcaatatta tcatcgtcac ttattaaaat atccagccta
     6061 ttcaaatcta acggccctat attattcaaa tcaatccata gtttctctcg tggttcatga
     6121 caataccaac cttctcgtgc ttcttcttcg tgacccccag ttccaacaca taatgtatca
     6181 actacataaa atgttttatt agtagttgct ttcacaccat tttgagaaag aactggaaga
     6241 ttacttaact gaaaatggag agataatgat gctaaattgg ccgcaactgt tgcattagca
     6301 tcaaaaccat atagttcaaa tggagttcca ataccagcaa tatcattact ccattcaaat
     6361 acaccagcac ttgtattact gattatacca aactcaacac caaatgtaaa attattagga
     6421 aatccaacat tatacatatc ttcatcatca tcaaaattat cccatgctct ccatctatta
     6481 gcatctgcta aatccttaat tgggcctact aaccacgata tttctttttc aaccaaacca
     6541 gttgcatcaa actcttcttg ttgaaagttt tccattcttt gaactgttgt tccagcaaca
     6601 tcatctttaa atgataccat ctgtggttca gaataataag gaatattatt tttactccaa
     6661 taatacatat tagtataatc ttttaagtca gccgtcttta ctacactatt aattgcatct
     6721 acaactcccg gctgatgcaa acgattagga agtcgtgtat cataaaatcc tttattaaaa
     6781 ttaaactgat ctcttaatgt tggataactt acaaaaataa ggccgttgtg ccagttatta
     6841 atataatatg tttttccagt tgttccatta tcatttacat tcatatcata taatttacac
     6901 caaccagcag taggatcact tgcagatggt ggtagataag gttcatcttt ttctaaatga
     6961 taagaaccag caacaccatc aactgctaaa caaaactcta ttgaaatctg atatggagaa
     7021 gtccatctaa atctccaaca taaaaatgct tctgtattag cacctccatg cacattaata
     7081 tcatattgtc ctccaaaatt aaatggggct ccattaacag cagtatttct accctctgct
     7141 aattcagtaa tatctaattc tggccctatt gcttcatatt cagaatatgt aggttctgct
     7201 tctggatcta ttatttctgc ttgtgctatt aattttctat taggtgaatt accagtccat
     7261 ttataacgaa caccaataat atatcttgct aatgcgtgtt gtggaagtaa tggatcatca
     7321 cttgcattca tatcacatag ttgaataaat gtttttctgg ccgcagataa ttcattagtt
     7381 gcatttccaa actggccagc acatgtatga acgaactttt cactatgcaa tccaaatgcg
     7441 tgtgctgtta gtcctactct tccttcaaat gttgcaccta catctgctac attacaatat
     7501 ctccttgcat caccagatga tacactatct tgtatataaa tattataacc accacaatct
     7561 tttgcagagg ggagatcgtg acctccacca tttagttctg gaactgcatt taatgcttga
     7621 tttccaacat attgttttat accacatctt gatgtttcca tactataacc ccaaaatcta
     7681 tcataatctg ctggattgat tgctggatct tgtgttgcta atagataatt attaaatcca
     7741 ataatagaat tatctggtga ccctaaattg gctggttctg gcccatcacc catcgccctc
     7801 tgataatcaa ttgcacttcg tgctaatttt gtggctgcat aattagtatt ataaaaatta
     7861 cttgcattac ttgttccagt tgatgaacca ccatgtcgtg gttgtcttaa tgtagcatca
     7921 gcaccataag tagtagcacc cagagttgca acattagttg tatcatattg agttagatca
     7981 gtaaaatcta ttctattatc accattacca acattaacac cagacagcat agggccatat
     8041 ccattaggtt gattataaaa aatagtaggg ccagtaacaa caccagccgc attaaaacct
     8101 tgattaaaca ttaaattaat tggtcgttga actaatctac cataacactt tttctctcca
     8161 tctgcataaa aaaaattagt tccagcatta aatacatctt gttgctgaaa agatgatgct
     8221 ggaacaccac caacagatgg agtagtttca tcaacatata catgattaaa tgcatcatct
     8281 aaacctaaca tatttattgc tcttgcaatt gtattcgttt cattttccca ttcagttaca
     8341 taaggatctc gtagaggtat ctgaatactc tgatttaatt ctggttgtcc tatgcgaact
     8401 tctaaactac cagtattatc taactgtgtt ccaccagcca aattaaactt cgtatttacc
     8461 atagcaactt gtgaattagg ttctaaatgt aatggttgag taaaataatt actaaaccta
     8521 ctgggtttat gagggttagc agtagaaccg ctttctctgt tttcactctt caaaaacact
     8581 aacgacatta taatatttag ttatattata atatgtttaa aaagataaaa agagataaaa
     8641 aattaaaaac ttttaaaaat ccagcaaaaa gattggataa tccatcaata aatgcaataa
     8701 atggtaaagt agaagaacct actgattatt tagcagttat agcaactaaa aagaaaccta
     8761 aaaagcgtat gcctaaaaat gaggaaatgt tttataaagt taagaagaaa tagataagtt
     8821 taaaacagtt taaataaaat gttattataa tatataatat ggacgatatt actaacatga
     8881 cgaaagaaga acttttagaa atggttaaga aacaaaaaga aaaagacgaa ttaaaaagag
     8941 aaaaaatgag attgtatagt gcaaaatatc agcagacagc atctggtagg gaaaaatata
     9001 ttaaagcatc taaaaaatat tacgatgcta acagagaaaa gattttggaa aaaaagagag
     9061 catattacaa aaagaagaaa gaacaacaaa ataaataact gtttccttat aatattttat
     9121 aattattaat attataagaa ttattctatc tgggtaacaa taccttgtga aatattgaga
     9181 accttctgaa taccagtaaa gaaacgaact cgtcgttgag tatcttgatc cgcagccgct
     9241 aatccgatgc ccggcttgct ctgtgtagtg taaattactg gaagattaga cattctcata
     9301 ccttgaccga aggagttctc caatttgata ccaatccaat gctgtgatcc acattcagca
     9361 tcattagcat aagtattaac ttctctgttt gaaagaccaa cagagtttgc tggtgtagca
     9421 ccagccgcat caacttgatt aaaccaactg taacgataat cacagagttg gagtggagat
     9481 gcttctacca tatctgcttc atgtttctgt aatgaaccat ttgagagtgg tcgtgaatag
     9541 taattattac tatcaatatt caactggatc tgttctccca atcggaatgc taaactattg
     9601 taacgaccta aattattaat actctcattt gcaccatcaa ccaattcctt ctgaactata
     9661 atatgtttaa cctttttacc acctaatgct aactggaaat tagagttaaa tgctccatca
     9721 ccagcaccag taataagcat attttcttgt gtaaggattt cagtatatgg aacatcaaaa
     9781 cctcctctct gcataatctc ctctgctaat ccagccataa gatctggata aaagagataa
     9841 tcaacacaca taaatacaga gttttctaca atagtggaag tgcagttggc tgcattaaga
     9901 gcggccccag cactatccct ctgtggagga taaaatctgt gaccgaatgt aggatcggcc
     9961 cattcaataa ctaatgaaac ctcttcacga atggcgaaaa gtggtatctg aactccacca
    10021 gaaaggaaag gaataagttg tcccagacca atagcaaaag aaggagtggt agatgcactt
    10081 gtagtaatgc gtcgtttagg tggatcagaa acatcagttt gaactgcttc ttgtgaccca
    10141 taagttgcag aactctggaa atcatttact gcgaactctg aactttcacg acctaatgtt
    10201 ccagtaggca tatcaaaacc tctacttctc tgtgttacta tatcattaga accacgaata
    10261 tctctggccg cagatccaac aaaaacatca ttaccacctt gttttggttg aactatacct
    10321 tttttgtatt catttgaaaa atgtagtcgt ttccatgttg aatactgtcc tacttgaact
    10381 aaatcagaaa cacgacgacc tccgatctct aaatatgctc tgcggatcat cgctaatgca
    10441 ccagtagatg taggaagagt tgaattagta tctactgctg gtgatgcact atttacaaca
    10501 atctgtgcta aattaagttg gctgttacta tccaacacgc cctttttatc aaaaacgaac
    10561 ttgcaacttt gctgggaaaa attaactgga aaaagaagat cagtatttac atcttgattt
    10621 actggtcttt ccatagtagt tgcacgaaga actgggggta gtggttgtcc tctactcatt
    10681 ttataatata taatattaaa atattttaat tcaacacttt tttttaatat tatattggga
    10741 gagatttcct aaattaattc attacggtaa ttgcaccatt ctgtatcatg attgagtttt
    10801 tatgtttaat gaaaagataa agtgaatgag gttcaacatt tgcaccatct ggggccttca
    10861 atcgcattct cattccaaaa ggtgttccct taaagttaag accattttct gaaatatgat
    10921 ccatactaac accaatatta tactgctgga tctgatcttc ttcattaata ctgtaacgaa
    10981 gtcgtgaata tcttgcttgt ccctctccac caacaactgt aagacctaca ccgacatcat
    11041 ttgaaagttc agttttgaga gattttacag catttgctaa tctccaacca tatctaattg
    11101 agttaagttc aatcttattc tttaaactat cagcaacacc ttcactctgt gtttcttcac
    11161 tatcaacctc aaaatctaat ggaatgcgaa gaccaccttt tgtaaataca atatcttcta
    11221 cttgaatatt tctctccaac tgacctcctt tatcttgcag aggttggaat gttctctgac
    11281 tatcataatc ataattattg acgaaagatg atggaataag attactaata actgatagag
    11341 ttcgtccagt attaatatta agtgaaagat tatgatctgt tccattaatt acattataaa
    11401 aagcagtaaa tgtattgtaa gtaagaacac catttttatt agacatgagt gactgctgga
    11461 atgcttcatc accagtttca cattcaaaag aaagaactaa atcactcatt tcataaaatg
    11521 caccaccgtc ggttctacca gcatttgaat tacttactct aaatctattg ttatgaataa
    11581 cataattaga tggggccaga gttatgacta tacgaagccc agccaccaaa gttagatcaa
    11641 taggaacacc ttgaataagt ccgtccaaaa taggaactgc gaactcaaaa ggtttatcac
    11701 atttctttgc ttgtgatgca tcttttgcta atgcaccata aatactatca acaccaccat
    11761 ttagataact gttaatactt tcattaagag gcataagaga agaacataga cgattatatg
    11821 attttattgt tgaatatgtt ccaccagttc ccagcgactg aatagaaata gtttcaaaag
    11881 cagaagaaac accagttctt ccatcaatat aaatatcacc aactggtgct aatgctggat
    11941 ttgcactatt accacaccaa ttagttgcat tagaaggtaa agatgtatct ccatttttta
    12001 cagtaaatgt tccactaaca cggagggatt taccattcat gatttttgga tcggcgggca
    12061 cttcaaaaac aatctgtgta agtccagttc tgtcgccaaa taccccttga ctactggtat
    12121 ttgttggatt tacttgaact acttgtctgc gtgtattcat catttataaa taataataag
    12181 atttttttta aaataaaatt attatttcaa ctctggtaaa attaataaat aacagaagca
    12241 ccatctctat ttacaactaa tcttcggata gatgcgatct gattgatcca taatttattt
    12301 ttctggggag gattagaggt agagtattca acacgaagtc ctaaattacc atctgcttgt
    12361 agattataaa caccaccata ttttgctaat gcacgaccaa taaggaaatt accttcttgt
    12421 gcttccagat ttctaaccat acatcttgca gatcctaatg ctttttcagt ttcccatagg
    12481 gcaacttgtt ctgttagagg aactgcatta gaaagttttc ctaattcaac ctttcttgtt
    12541 ggttgtaatt tattattaac taaataatta tagttatctg cattatcaac aattgttcct
    12601 aaattatcat gatatacctc ttctgataat ccattttccg tgcatagagt gaggacagaa
    12661 gtcgccatct gattaattac cggcatattc aactgaacgg tttgctcggc tgcggtggta
    12721 ttgttacgat agcaactgta agtaagataa tcatgaactg caccttcctc ggtcatagta
    12781 gattttgcta actgatctac ataaccggct ggtggttgtg ctgttttgag aacgaactta
    12841 caatcagtaa gaaccactcg tggaatggac tggaacatag tatctttact aatgaaacac
    12901 gaattattat cagcatcttg tgccgcgccg gcagcatcgc ggccggcacc tccaataaac
    12961 tcattaccta atgcaccagc ggccgcagta agagttaatc taactcgtgc aataccacca
    13021 gcattttcac cagcattaca ttcaacacca gtaattcgtc caatatcttt aaggactggg
    13081 ggattagcat ttgtaaatcc acgaactgtt ttaccaacca acatatttaa tgcaccaact
[truncated: 356,837 more chars]
