# Supplementary material for: A novel group of diverse Polinton-like viruses discovered by metagenome analysis
Source: BMC Biol. 2015 Nov 11;13:95. doi: 10.1186/s12915-015-0207-4 (PMC4642659; doi:10.1186/s12915-015-0207-4)
Supplement: Additional file 2: — Geographical origins of the PLV. (XLSX 273 kb) [file 12915_2015_207_MOESM2_ESM.xlsx]

## Sheet: location summary
abbreviations:
SAF	Agulhas Bank (South Africa)
INO	Arabian Sea (Indian Ocean)
MED	Mediterranean
SPO	Marquesas, Galapagos (South Pacific Ocean)
RED	Red Sea
YSL	Yellowstone lakes, USA
ACE	Ace Lake, Antarctica
	WGS (Tara data)
PLV-SAF1	Agulhas Bank (South Africa)
PLV-SAF2	Agulhas Bank (South Africa)
PLV-SAF3	Agulhas Bank (South Africa)
PLV-SAF4	Agulhas Bank (South Africa)
PLV-SAF5	Agulhas Bank (South Africa)
PLV-SAF6	Agulhas Bank (South Africa)
PLV-INO1	Arabian Sea (Indian Ocean)
PLV-MED1	Adriatic Sea, Ionian Sea (Mediterranean)
PLV-SPO1	Marquesas, Galapagos (South Pacific Ocean)
PLV-SPO2	Marquesas (South Pacific Ocean)
PLV-SPO3	Galapagos (South Pacific Ocean)
PLV-RED1	Northern and Central Red Sea
PLV-RED2	Southern Red Sea
CAMERA
PLV-YSL1	Yellowstone lakes, USA
PLV-YSL2	Yellowstone lakes, USA
PLV-YSL3	Yellowstone lakes, USA
PLV-YSL4	Yellowstone lakes, USA
PLV-YSL5	Yellowstone lakes, USA
PLV-YSL6	Yellowstone lakes, USA
PLV-ACE1	Ace Lake, Antarctica
gene_1_773996984		MAITRGIRTKLEKYGLNLPHKRNTRAYKKILSENNWTEEQYTRYLKDVTKRYDTKLKSIAKTVQDTKYRQEIAERNKVRHIGSILVRFLITKDRRADNGDRSANEESEKYLKGQVEFLPDILDENGAKLQQVREFHSIPFNKKVSSKKEINQVVNYLVSKLYDKIMGRNYVIDVEIENQSQSIHTETNVPLENIRMKQSGSYMIDGYDKQEWDTNTNRCVYDYIIHRYGDIKGFKKSCTYEKLEEIFDNGNSLVEGVNTGGIRNFCRHFNICLHALDDEEKRFMHFVPFKVRKDLPAMIFRISNGHFYPVPQKKVQSILTINYIIDADCDTVYNIKKDDKKEKVPIENVVVLEDTNPMLEISKCIRETNTLPTKRIIVKDGVIQSYELNNITYCINQNI…	1176	-
gene_2_773996984		MTDIKPNRVSVKDMNEEQKKEHRRKQNREYQAKKRLDPEFAEKQRQLMRNYRQTEKYKEYNKKHCAENYQKTKDTIRDLKLRVQILEGY	89	-
gene_3_773996984		MTDIIPPQDPQIISPEDEIDETLVKKLINKKEIRLLFPYADRAEMKKLGARWNAVKKIWYYPSVDGQIPAELIPFKCNDIHIEYEDKEYWKSVLPSMRWEDPRKRWVVNERDYRIFCNL	119	+
gene_4_773996984		MPNSGTEVKDFGTIKQLLASKTGGKTRDMRHYFYILQMPKCGAYRIKIGKSSNIYARFKYYQEHFHGDTVFIKDLRHFPNTEARFDSGKSQAMKLYALYEREAGYWLREFNKEKTKTGLGILTEWFDEDVSNKLMKKYEKFPDEFQKMKFDKTIKRQGLRSQTPYNVSDDEKSSSESETDEEPIIIRKSNRSKKKVIRYKP	201	-
gene_5_773996984		MQVKFAKSDRDGKKMKAVFYDGDKKVKTTHFGLDTGSTYIDHKDEDKKKAYIARHSKNNENWNDYQTAGSLSRYILWNKTSLKDSINDYKKKFNLN	96	-
gene_6_773996984		MDLSEKANNLLEKCEAMSLLCTKANYFWSIMNMIFKIPLILTSSVMCILNSFDDDKGGMKIPNVVVNGVSVLILSLQSNLKVPEKVELFKSLSDQFLLLSHQIDKYEENEITKDIVNNLTDKYDGLVQQVNFSEIPRKYKIEVITLWDKEQKSLPLSLNGVSGIRINKKRFSNHNSGAVIGHAGEIC	187	-
gene_7_773996984		MGFGSLIGKAFSFGMKNAPKIGRAFGSIAEGSKKFGQIVEGGRKFGSVIDSVSGNKGSKFYKDADALAEKAGQISNLVGQNAGKAEQSIQRIGKAFMPRQNPATEGYV	108	-
gene_8_773996984		MSKNKINVYISSKNYNKPNDFEVSFPTSLIKCDPKTEYIVLNVNGWIMKNEFYNIQSINNKYKMQIENTVINFELPIGNYNVIELEKILKSQLSAFLNVEYDTYLNKYKFTNNVLTNKIIKITSISANDFIGFDNMVENIISPTEFIYSSNPINMAGDELVVLSIPNIQKSYPVIDDFKTGIMKSSDIIAFLSIDQAPFGLLQYSNQDGGDSFSYRLENTEIDTLRLVCKNQNLEDIQVGNYQLNLQFEIHPKVNEFTVLKKIERLVSNIFQFLGKDIE	279	-
gene_9_773996984		MINNKQYRFTLFTNRDCTIENTPEGHGRVFKFLMNMGSRLEQNKEYKMTLESVSSFGIIDQDTLVIRCPNVMGKYFYNNSRESAPIIYAGSVSHNNSSLDLFSYDVDANIMMGDFTLILDNGFGANPNVDLGIADDTEFVITFLLTEYRNE	151	-
gene_10_773996984		MELNNNNQDTDTNIEDTDRYQFLMEESVRQYPDACIWMVHCAVCEQMLEEQGIEVDENDVNEMKHLYCKKLEYDDMIKATNDITLNEN	88	-
gene_11_773996984		MIEEKSIPNWDNKPVPIKDKVKYPQVKDENAPKNFYVSIFCGSRGTGKSFQLSKMLKSVEEKGTYTPDGQKIHNRILLISPTAFSPSNNCFRCLNIDWENDIMEDYDEDEFKGKIQEIKQDHEDAKEYRNYCRCYKIFEKIEDPNKMRMEDMMTLYAKDFQHPDEIDKPKYPDFITTIILDDLLGSKAFKLGRNYLTNCIIRNRHTAGGLNFCIAVQAINSVPKNVRLNANFISVFKFANKQSVINDIMPNLSAWVSEEDLTELYDFATKEPHSSLIVDMTNGTPIFKKNFDKLITLKKKSLDKIDGVK	309	-
gene_12_773996984		MSEYNEEISDSLVETVKPKKPRTPAQEEAFKKMLEKKQEINRIKKEHTAVMKQEKNMEKSQALKEKEIKTKQIQQKLTEYRTDDDEEIEEPVKKPKPRKKAVKKIVYEDPSSSSDEEIIVVRPKKSKSKKKKKKVIVQEESSSEEEEIQKPARNNNISQNVDRTAQDQLKFDLQSERIHSAMRSLGFI	188	-
gene_13_773996984		MARVDSCFKSQRPLQDFGNDKTYWYDLNKNRDMDFKKRLDFDSIQYTSTRVKNSDFNPAFYGKSNRIALRRDLIEELESKQHPNNPYPNLTLEEQYSLIPRAMCGRYGSTLTDPKSINNGMGNIDKRLNKLTAEQLAKSKVPMPQPSGKVIW	152	-
gene_14_773996984		MSYPKNLGTKLNYLTNYSTNSVKLNMDNSITELDNISSGARMQFTLPPNSLVDLSSFSIHAQFETTPATSAGNATRPYYLTRNVMSMVRRLTVEIGGQTVSDIQDYNLINQIFSDYQFGIEGSSKKLLSNYDPLDKRNTIGGQQSALSAIANANAVNLRVDRRPICLSQFLGFLGGGAGIKYLDTQLTGTIKITMELAPASHILWRPRPVAVDGITAIGAAADNGNDAVIDGTYKLSSVYATIKKCSIDDGVYFASVASALQAGIPFEYKYNHFQTTKSNVTDGNLTMRYEIMSNSVDLALLTFYNDGRETFGEMVDSANLGSNGETDILAANVLAPKCSGKSLALAGKQSSFSSQYFRRVGTHIDTTKFFINGERLPQYDMKNPQCYNQSLIDFGIHD…	486	-
gene_15_773996984		MPTYSDIVKNPRIPRENAGSQANNQNKRRVYNKSNTQRKKQTNTRKPNQPQPPFNFNLYVGNMPSGSNNGIPQILADRALLGLMNSQNIPIGGQNPVNPLPAQPPPVPHILGGGFHADDRQQLVDIVEAQRIFYDEQNNIRNAINNNAFNQERQNQLRDELLANQNNSREYLELVSNQTRQTLDNLRQQTFNTSMNGMRSRRLIETVNNRTTDLENTINTSREEHKKNMEKIQTMFNIMLTPTNDRKALNEAYNKNREELRNNPQGVLDVIFANKERGAPRQSPENEDIEAGARLRTPENFATPLTTPRTEPRTEFSKRTGQTPQGTNFSKRLDMAAGGTTGTSSDNAEISNARNEMVNENTNDISQMDGVDSDDENTDIRNARNEMTNIYVNPTPPRQ…	447	-
gene_16_773996984		MDSQKKLDYNKKLKDRYNYDEDYRERKKQIAINHYYRKKYPKFTMSIENQTKILYFD	57	+
gene_17_773996984		MSYVAGTGLFTNSININIDQIEVNKNDITALNTNLGNFIIDTGNNFQDSSNYVKITSNILDDKIEDTSNYVLSTSNILDDKIEVLTNVLNGYQDENGYNVGVIDVLNGYTDLDGNEVKGNTERITNLEPIVLENTNNIAGINNVINGSIDRDENGSAYLDEEGNISYTAGIIDLIQGYYTKTTDENGDIVNNEQNLVDGLYQDIQSLRDKDQQQDIQGYVVLGAQAAFEGYKWAVAKAKNGGWFGSKLNAYQELGESQFNTFAGNSAEEIIGELNNMVSVYRYDAINNEAGIHTDPITGYKLLVGGKTKIEGNLEILETGTTYLNVKDYLKIKGVKADDVLKIDTTNKLLELSYLNSHFTKDANNNLKLKIHQTSAIKVDADGLQVDVDAYHFDKANGQ…	1088	+

## Sheet: WGS metagenomes
WGS entries (GB IDs) assembled into PLVs
PLV-SAF1		depth/layer	fraction	coordinates	Marine Ecoregion
774778571	TARA_064	DCM	0.1-0.22	latitudeN=-29.5333, longitudeE=37.9117	missing
774839671	TARA_064	DCM	0.1-0.22	latitudeN=-29.5333, longitudeE=37.9117	missing
775011361	TARA_065	DCM	0.22	latitudeN=-35.2421, longitudeE=26.3048	Agulhas Bank (MRGID:21806)
775012287	TARA_065	DCM	0.22	latitudeN=-35.2421, longitudeE=26.3048	Agulhas Bank (MRGID:21806)			environment feature
775016196	TARA_065	DCM	0.22	latitudeN=-35.2421, longitudeE=26.3048	Agulhas Bank (MRGID:21806)		SRF	surface water layer (5m)
775023767	TARA_065	DCM	0.22	latitudeN=-35.2421, longitudeE=26.3048	Agulhas Bank (MRGID:21806)		DCM	deep chlorophyll maximum
775044668	TARA_065	DCM	0.22	latitudeN=-35.2421, longitudeE=26.3048	Agulhas Bank (MRGID:21806)		MES	mesopelagic zone
775045717	TARA_065	DCM	0.22	latitudeN=-35.2421, longitudeE=26.3048	Agulhas Bank (MRGID:21806)		MIX	marine epipelagic mixed layer
775095763	TARA_065	DCM	0.22	latitudeN=-35.2421, longitudeE=26.3048	Agulhas Bank (MRGID:21806)
775104587	TARA_065	DCM	0.22	latitudeN=-35.2421, longitudeE=26.3048	Agulhas Bank (MRGID:21806)			Fraction (Protocol label)
775109588	TARA_065	DCM	0.22	latitudeN=-35.2421, longitudeE=26.3048	Agulhas Bank (MRGID:21806)		0.22	VIRUS_NUC-Fe_W&lt;-0.22
775121510	TARA_065	DCM	0.22	latitudeN=-35.2421, longitudeE=26.3048	Agulhas Bank (MRGID:21806)		0.1-0.22	GIRUS_NUC-dry_W0.1-0.22
777490979	TARA_065	DCM	0.1-0.22	latitudeN=-35.2421, longitudeE=26.3048	Agulhas Bank (MRGID:21806)		0.22-0.45	GIRUS_NUC-dry_W0.22-0.45
777505462	TARA_065	DCM	0.1-0.22	latitudeN=-35.2421, longitudeE=26.3048	Agulhas Bank (MRGID:21806)		0.22-1.6	BACT_NUC-DNA(100L)_W0.22-1.6
777515518	TARA_065	DCM	0.1-0.22	latitudeN=-35.2421, longitudeE=26.3048	Agulhas Bank (MRGID:21806)		0.22-3	BACT_NUC-DNA(100L)_W0.22-3
777568735	TARA_065	DCM	0.1-0.22	latitudeN=-35.2421, longitudeE=26.3048	Agulhas Bank (MRGID:21806)		0.45-0.8	GIRUS_NUC-dry_W0.45-0.8
777593677	TARA_065	DCM	0.1-0.22	latitudeN=-35.2421, longitudeE=26.3048	Agulhas Bank (MRGID:21806)
777609446	TARA_065	DCM	0.1-0.22	latitudeN=-35.2421, longitudeE=26.3048	Agulhas Bank (MRGID:21806)
777630451	TARA_065	DCM	0.1-0.22	latitudeN=-35.2421, longitudeE=26.3048	Agulhas Bank (MRGID:21806)
774122903	TARA_065	SRF	0.22	latitudeN=-35.2421, longitudeE=26.3048	Agulhas Bank (MRGID:21806)
774123701	TARA_065	SRF	0.22	latitudeN=-35.2421, longitudeE=26.3048	Agulhas Bank (MRGID:21806)
774132294	TARA_065	SRF	0.22	latitudeN=-35.2421, longitudeE=26.3048	Agulhas Bank (MRGID:21806)
774134031	TARA_065	SRF	0.22	latitudeN=-35.2421, longitudeE=26.3048	Agulhas Bank (MRGID:21806)
774135016	TARA_065	SRF	0.22	latitudeN=-35.2421, longitudeE=26.3048	Agulhas Bank (MRGID:21806)
774138400	TARA_065	SRF	0.22	latitudeN=-35.2421, longitudeE=26.3048	Agulhas Bank (MRGID:21806)
774152135	TARA_065	SRF	0.22	latitudeN=-35.2421, longitudeE=26.3048	Agulhas Bank (MRGID:21806)
774161643	TARA_065	SRF	0.22	latitudeN=-35.2421, longitudeE=26.3048	Agulhas Bank (MRGID:21806)
774171470	TARA_065	SRF	0.22	latitudeN=-35.2421, longitudeE=26.3048	Agulhas Bank (MRGID:21806)
774182837	TARA_065	SRF	0.22	latitudeN=-35.2421, longitudeE=26.3048	Agulhas Bank (MRGID:21806)
774203944	TARA_065	SRF	0.22	latitudeN=-35.2421, longitudeE=26.3048	Agulhas Bank (MRGID:21806)
776722748	TARA_065	SRF	0.1-0.22	latitudeN=-35.2421, longitudeE=26.3048	Agulhas Bank (MRGID:21806)
776723127	TARA_065	SRF	0.1-0.22	latitudeN=-35.2421, longitudeE=26.3048	Agulhas Bank (MRGID:21806)
776734953	TARA_065	SRF	0.1-0.22	latitudeN=-35.2421, longitudeE=26.3048	Agulhas Bank (MRGID:21806)
776761863	TARA_065	SRF	0.1-0.22	latitudeN=-35.2421, longitudeE=26.3048	Agulhas Bank (MRGID:21806)
776770717	TARA_065	SRF	0.1-0.22	latitudeN=-35.2421, longitudeE=26.3048	Agulhas Bank (MRGID:21806)
776789959	TARA_065	SRF	0.1-0.22	latitudeN=-35.2421, longitudeE=26.3048	Agulhas Bank (MRGID:21806)
776792009	TARA_065	SRF	0.1-0.22	latitudeN=-35.2421, longitudeE=26.3048	Agulhas Bank (MRGID:21806)
776795063	TARA_065	SRF	0.1-0.22	latitudeN=-35.2421, longitudeE=26.3048	Agulhas Bank (MRGID:21806)
776818420	TARA_065	SRF	0.1-0.22	latitudeN=-35.2421, longitudeE=26.3048	Agulhas Bank (MRGID:21806)
776843553	TARA_065	SRF	0.1-0.22	latitudeN=-35.2421, longitudeE=26.3048	Agulhas Bank (MRGID:21806)
776854776	TARA_065	SRF	0.1-0.22	latitudeN=-35.2421, longitudeE=26.3048	Agulhas Bank (MRGID:21806)
776864920	TARA_065	SRF	0.1-0.22	latitudeN=-35.2421, longitudeE=26.3048	Agulhas Bank (MRGID:21806)
PLV-SAF2
131114864	GOS			missing (GOS)	missing (GOS)
131107902	GOS			missing (GOS)	missing (GOS)
131070831	GOS			missing (GOS)	missing (GOS)
133168450	GOS			missing (GOS)	missing (GOS)
133701522	GOS			missing (GOS)	missing (GOS)
131146601	GOS			missing (GOS)	missing (GOS)
129737596	GOS			missing (GOS)	missing (GOS)
131281666	GOS			missing (GOS)	missing (GOS)
133702159	GOS			missing (GOS)	missing (GOS)
133699108	GOS			missing (GOS)	missing (GOS)
133702706	GOS			missing (GOS)	missing (GOS)
131277004	GOS			missing (GOS)	missing (GOS)
133699599	GOS			missing (GOS)	missing (GOS)
133699861	GOS			missing (GOS)	missing (GOS)
129596569	GOS			missing (GOS)	missing (GOS)
131109719	GOS			missing (GOS)	missing (GOS)
788658860	TARA_067	SRF	0.22-3	latitudeN=-32.2401, longitudeE=17.7103	Agulhas Bank (MRGID:21806)
788755459	TARA_067	SRF	0.22-3	latitudeN=-32.2401, longitudeE=17.7103	Agulhas Bank (MRGID:21806)
788784892	TARA_067	SRF	0.22-3	latitudeN=-32.2401, longitudeE=17.7103	Agulhas Bank (MRGID:21806)
PLV-SAF3
774284004	TARA_067	SRF	0.22	latitudeN=-32.2401, longitudeE=17.7103	Agulhas Bank (MRGID:21806)
774284575	TARA_067	SRF	0.22	latitudeN=-32.2401, longitudeE=17.7103	Agulhas Bank (MRGID:21806)
774290082	TARA_067	SRF	0.22	latitudeN=-32.2401, longitudeE=17.7103	Agulhas Bank (MRGID:21806)
788758714	TARA_067	SRF	0.22-3	latitudeN=-32.2401, longitudeE=17.7103	Agulhas Bank (MRGID:21806)
788652377	TARA_067	SRF	0.22-3	latitudeN=-32.2401, longitudeE=17.7103	Agulhas Bank (MRGID:21806)
788624444	TARA_067	SRF	0.22-3	latitudeN=-32.2401, longitudeE=17.7103	Agulhas Bank (MRGID:21806)
788619785	TARA_067	SRF	0.22-3	latitudeN=-32.2401, longitudeE=17.7103	Agulhas Bank (MRGID:21806)
PLV-SAF4
774313041	TARA_067	SRF	0.22	latitudeN=-32.2401, longitudeE=17.7103	Agulhas Bank (MRGID:21806)
774313042	TARA_067	SRF	0.22	latitudeN=-32.2401, longitudeE=17.7103	Agulhas Bank (MRGID:21806)
774248290	TARA_067	SRF	0.22	latitudeN=-32.2401, longitudeE=17.7103	Agulhas Bank (MRGID:21806)
774313425	TARA_067	SRF	0.22	latitudeN=-32.2401, longitudeE=17.7103	Agulhas Bank (MRGID:21806)
PLV-INO1
776889610	TARA_038	MES	0.1-0.22	latitudeN=19.0351, longitudeE=64.5638	Arabian Sea (Indian Ocean)
776894926	TARA_038	MES	0.1-0.22	latitudeN=19.0351, longitudeE=64.5638	Arabian Sea (Indian Ocean)
776960704	TARA_038	MES	0.1-0.22	latitudeN=19.0351, longitudeE=64.5638	Arabian Sea (Indian Ocean)
776973270	TARA_038	MES	0.1-0.22	latitudeN=19.0351, longitudeE=64.5638	Arabian Sea (Indian Ocean)
776995988	TARA_038	MES	0.1-0.22	latitudeN=19.0351, longitudeE=64.5638	Arabian Sea (Indian Ocean)
776998366	TARA_038	MES	0.1-0.22	latitudeN=19.0351, longitudeE=64.5638	Arabian Sea (Indian Ocean)
787161413	TARA_039	MES	0.1-0.22	latitudeN=18.7341, longitudeE=66.3896	Arabian Sea (Indian Ocean)
787228145	TARA_039	MES	0.1-0.22	latitudeN=18.7341, longitudeE=66.3896	Arabian Sea (Indian Ocean)
787251242	TARA_039	MES	0.1-0.22	latitudeN=18.7341, longitudeE=66.3896	Arabian Sea (Indian Ocean)
787253667	TARA_039	MES	0.1-0.22	latitudeN=18.7341, longitudeE=66.3896	Arabian Sea (Indian Ocean)
787285939	TARA_039	MES	0.1-0.22	latitudeN=18.7341, longitudeE=66.3896	Arabian Sea (Indian Ocean)
787332545	TARA_039	MES	0.1-0.22	latitudeN=18.7341, longitudeE=66.3896	Arabian Sea (Indian Ocean)
PLV-MED1
775800901	TARA_022	SRF	0.22	latitudeN=39.8386, longitudeE=17.4155	Adriatic Sea (MRGID:3314), Ionian Sea (MRGID:3351)
775802553	TARA_022	SRF	0.22	latitudeN=39.8386, longitudeE=17.4155	Adriatic Sea (MRGID:3314), Ionian Sea (MRGID:3351)
775861055	TARA_022	SRF	0.22	latitudeN=39.8386, longitudeE=17.4155	Adriatic Sea (MRGID:3314), Ionian Sea (MRGID:3351)
775893747	TARA_022	SRF	0.22	latitudeN=39.8386, longitudeE=17.4155	Adriatic Sea (MRGID:3314), Ionian Sea (MRGID:3351)
775906972	TARA_022	SRF	0.22	latitudeN=39.8386, longitudeE=17.4155	Adriatic Sea (MRGID:3314), Ionian Sea (MRGID:3351)
776317679	TARA_025	DCM	0.22	latitudeN=39.3991, longitudeE=19.3997	Adriatic Sea (MRGID:3314), Ionian Sea (MRGID:3351)
776323276	TARA_025	DCM	0.22	latitudeN=39.3991, longitudeE=19.3997	Adriatic Sea (MRGID:3314), Ionian Sea (MRGID:3351)
776325922	TARA_025	DCM	0.22	latitudeN=39.3991, longitudeE=19.3997	Adriatic Sea (MRGID:3314), Ionian Sea (MRGID:3351)
776395078	TARA_025	DCM	0.22	latitudeN=39.3991, longitudeE=19.3997	Adriatic Sea (MRGID:3314), Ionian Sea (MRGID:3351)
776410926	TARA_025	DCM	0.22	latitudeN=39.3991, longitudeE=19.3997	Adriatic Sea (MRGID:3314), Ionian Sea (MRGID:3351)
775398738	TARA_025	SRF	0.22	latitudeN=39.3991, longitudeE=19.3997	Adriatic Sea (MRGID:3314), Ionian Sea (MRGID:3351)
775402485	TARA_025	SRF	0.22	latitudeN=39.3991, longitudeE=19.3997	Adriatic Sea (MRGID:3314), Ionian Sea (MRGID:3351)
775411601	TARA_025	SRF	0.22	latitudeN=39.3991, longitudeE=19.3997	Adriatic Sea (MRGID:3314), Ionian Sea (MRGID:3351)
775415868	TARA_025	SRF	0.22	latitudeN=39.3991, longitudeE=19.3997	Adriatic Sea (MRGID:3314), Ionian Sea (MRGID:3351)
775436065	TARA_025	SRF	0.22	latitudeN=39.3991, longitudeE=19.3997	Adriatic Sea (MRGID:3314), Ionian Sea (MRGID:3351)
775471837	TARA_025	SRF	0.22	latitudeN=39.3991, longitudeE=19.3997	Adriatic Sea (MRGID:3314), Ionian Sea (MRGID:3351)
775474632	TARA_025	SRF	0.22	latitudeN=39.3991, longitudeE=19.3997	Adriatic Sea (MRGID:3314), Ionian Sea (MRGID:3351)
775476306	TARA_025	SRF	0.22	latitudeN=39.3991, longitudeE=19.3997	Adriatic Sea (MRGID:3314), Ionian Sea (MRGID:3351)
775506274	TARA_025	SRF	0.22	latitudeN=39.3991, longitudeE=19.3997	Adriatic Sea (MRGID:3314), Ionian Sea (MRGID:3351)
775506758	TARA_025	SRF	0.22	latitudeN=39.3991, longitudeE=19.3997	Adriatic Sea (MRGID:3314), Ionian Sea (MRGID:3351)
PLV-SPO1
765837919	TARA_109	SRF	0.22	latitudeN=1.9928, longitudeE=-84.5766	Galapagos Islands (MRGID:21870)	South Pacific Ocean
765862683	TARA_109	SRF	0.22	latitudeN=1.9928, longitudeE=-84.5766	Galapagos Islands (MRGID:21870)
765888910	TARA_109	SRF	0.22	latitudeN=1.9928, longitudeE=-84.5766	Galapagos Islands (MRGID:21870)
765895347	TARA_109	SRF	0.22	latitudeN=1.9928, longitudeE=-84.5766	Galapagos Islands (MRGID:21870)
766131866	TARA_122	DCM	0.1-0.22	latitudeN=-9.0063, longitudeE=-139.1394	Marquesas (MRGID:21741)	South Pacific Ocean
766149174	TARA_122	DCM	0.1-0.22	latitudeN=-9.0063, longitudeE=-139.1394	Marquesas (MRGID:21741)
766152289	TARA_122	DCM	0.1-0.22	latitudeN=-9.0063, longitudeE=-139.1394	Marquesas (MRGID:21741)
766214432	TARA_122	DCM	0.1-0.22	latitudeN=-9.0063, longitudeE=-139.1394	Marquesas (MRGID:21741)
766219288	TARA_122	DCM	0.1-0.22	latitudeN=-9.0063, longitudeE=-139.1394	Marquesas (MRGID:21741)
766219431	TARA_122	DCM	0.1-0.22	latitudeN=-9.0063, longitudeE=-139.1394	Marquesas (MRGID:21741)
766223691	TARA_122	DCM	0.1-0.22	latitudeN=-9.0063, longitudeE=-139.1394	Marquesas (MRGID:21741)
766248918	TARA_122	DCM	0.1-0.22	latitudeN=-9.0063, longitudeE=-139.1394	Marquesas (MRGID:21741)
766254593	TARA_122	DCM	0.1-0.22	latitudeN=-9.0063, longitudeE=-139.1394	Marquesas (MRGID:21741)
766257155	TARA_122	DCM	0.1-0.22	latitudeN=-9.0063, longitudeE=-139.1394	Marquesas (MRGID:21741)
766259077	TARA_122	DCM	0.1-0.22	latitudeN=-9.0063, longitudeE=-139.1394	Marquesas (MRGID:21741)
776572228	TARA_122	MES	0.1-0.22	latitudeN=-9.0063, longitudeE=-139.1394	Marquesas (MRGID:21741)
776575897	TARA_122	MES	0.1-0.22	latitudeN=-9.0063, longitudeE=-139.1394	Marquesas (MRGID:21741)
776578497	TARA_122	MES	0.1-0.22	latitudeN=-9.0063, longitudeE=-139.1394	Marquesas (MRGID:21741)
776669719	TARA_122	MES	0.1-0.22	latitudeN=-9.0063, longitudeE=-139.1394	Marquesas (MRGID:21741)
776677690	TARA_122	MES	0.1-0.22	latitudeN=-9.0063, longitudeE=-139.1394	Marquesas (MRGID:21741)
776682824	TARA_122	MES	0.1-0.22	latitudeN=-9.0063, longitudeE=-139.1394	Marquesas (MRGID:21741)
776692593	TARA_122	MES	0.1-0.22	latitudeN=-9.0063, longitudeE=-139.1394	Marquesas (MRGID:21741)
776692732	TARA_122	MES	0.1-0.22	latitudeN=-9.0063, longitudeE=-139.1394	Marquesas (MRGID:21741)
776702335	TARA_122	MES	0.1-0.22	latitudeN=-9.0063, longitudeE=-139.1394	Marquesas (MRGID:21741)
776702945	TARA_122	MES	0.1-0.22	latitudeN=-9.0063, longitudeE=-139.1394	Marquesas (MRGID:21741)
778988351	TARA_122	SRF	0.1-0.22	latitudeN=-9.0063, longitudeE=-139.1394	Marquesas (MRGID:21741)
779072985	TARA_122	SRF	0.1-0.22	latitudeN=-9.0063, longitudeE=-139.1394	Marquesas (MRGID:21741)
779136935	TARA_122	SRF	0.1-0.22	latitudeN=-9.0063, longitudeE=-139.1394	Marquesas (MRGID:21741)
778991380	TARA_122	SRF	0.1-0.22	latitudeN=-9.0063, longitudeE=-139.1394	Marquesas (MRGID:21741)
779002484	TARA_122	SRF	0.1-0.22	latitudeN=-9.0063, longitudeE=-139.1394	Marquesas (MRGID:21741)
779021107	TARA_122	SRF	0.1-0.22	latitudeN=-9.0063, longitudeE=-139.1394	Marquesas (MRGID:21741)
779021518	TARA_122	SRF	0.1-0.22	latitudeN=-9.0063, longitudeE=-139.1394	Marquesas (MRGID:21741)
779030908	TARA_122	SRF	0.1-0.22	latitudeN=-9.0063, longitudeE=-139.1394	Marquesas (MRGID:21741)
779045760	TARA_122	SRF	0.1-0.22	latitudeN=-9.0063, longitudeE=-139.1394	Marquesas (MRGID:21741)
779060066	TARA_122	SRF	0.1-0.22	latitudeN=-9.0063, longitudeE=-139.1394	Marquesas (MRGID:21741)
779072825	TARA_122	SRF	0.1-0.22	latitudeN=-9.0063, longitudeE=-139.1394	Marquesas (MRGID:21741)
779355865	TARA_122	SRF	0.22-0.45	latitudeN=-9.0063, longitudeE=-139.1394	Marquesas (MRGID:21741)
779383619	TARA_122	SRF	0.22-0.45	latitudeN=-9.0063, longitudeE=-139.1394	Marquesas (MRGID:21741)
789640246	TARA_123	MIX	0.1-0.22	latitudeN=-8.9109, longitudeE=-140.2845	Marquesas (MRGID:21741)
789649013	TARA_123	MIX	0.1-0.22	latitudeN=-8.9109, longitudeE=-140.2845	Marquesas (MRGID:21741)
789770988	TARA_123	MIX	0.1-0.22	latitudeN=-8.9109, longitudeE=-140.2845	Marquesas (MRGID:21741)
789414672	TARA_123	MIX	0.1-0.22	latitudeN=-8.9109, longitudeE=-140.2845	Marquesas (MRGID:21741)
789591986	TARA_123	MIX	0.1-0.22	latitudeN=-8.9109, longitudeE=-140.2845	Marquesas (MRGID:21741)
789597754	TARA_123	MIX	0.1-0.22	latitudeN=-8.9109, longitudeE=-140.2845	Marquesas (MRGID:21741)
789423938	TARA_123	MIX	0.1-0.22	latitudeN=-8.9109, longitudeE=-140.2845	Marquesas (MRGID:21741)
789432703	TARA_123	MIX	0.1-0.22	latitudeN=-8.9109, longitudeE=-140.2845	Marquesas (MRGID:21741)
789455917	TARA_123	MIX	0.1-0.22	latitudeN=-8.9109, longitudeE=-140.2845	Marquesas (MRGID:21741)
775317923	TARA_123	MIX	0.45-0.8	latitudeN=-8.9109, longitudeE=-140.2845	Marquesas (MRGID:21741)
775374399	TARA_123	MIX	0.45-0.8	latitudeN=-8.9109, longitudeE=-140.2845	Marquesas (MRGID:21741)
775374400	TARA_123	MIX	0.45-0.8	latitudeN=-8.9109, longitudeE=-140.2845	Marquesas (MRGID:21741)
775377380	TARA_123	MIX	0.45-0.8	latitudeN=-8.9109, longitudeE=-140.2845	Marquesas (MRGID:21741)
775380010	TARA_123	MIX	0.45-0.8	latitudeN=-8.9109, longitudeE=-140.2845	Marquesas (MRGID:21741)
775380011	TARA_123	MIX	0.45-0.8	latitudeN=-8.9109, longitudeE=-140.2845	Marquesas (MRGID:21741)
786748090	TARA_124	MIX	0.1-0.22	latitudeN=-9.0714, longitudeE=-140.5973	Marquesas (MRGID:21741)
786770897	TARA_124	MIX	0.1-0.22	latitudeN=-9.0714, longitudeE=-140.5973	Marquesas (MRGID:21741)
786770970	TARA_124	MIX	0.1-0.22	latitudeN=-9.0714, longitudeE=-140.5973	Marquesas (MRGID:21741)
786795825	TARA_124	MIX	0.1-0.22	latitudeN=-9.0714, longitudeE=-140.5973	Marquesas (MRGID:21741)
786611075	TARA_124	MIX	0.1-0.22	latitudeN=-9.0714, longitudeE=-140.5973	Marquesas (MRGID:21741)
786631308	TARA_124	MIX	0.1-0.22	latitudeN=-9.0714, longitudeE=-140.5973	Marquesas (MRGID:21741)
786648215	TARA_124	MIX	0.1-0.22	latitudeN=-9.0714, longitudeE=-140.5973	Marquesas (MRGID:21741)
786662268	TARA_124	MIX	0.1-0.22	latitudeN=-9.0714, longitudeE=-140.5973	Marquesas (MRGID:21741)
786720292	TARA_124	MIX	0.1-0.22	latitudeN=-9.0714, longitudeE=-140.5973	Marquesas (MRGID:21741)
779209230	TARA_124	SRF	0.1-0.22	latitudeN=-9.0714, longitudeE=-140.5973	Marquesas (MRGID:21741)
779227270	TARA_124	SRF	0.1-0.22	latitudeN=-9.0714, longitudeE=-140.5973	Marquesas (MRGID:21741)
779228422	TARA_124	SRF	0.1-0.22	latitudeN=-9.0714, longitudeE=-140.5973	Marquesas (MRGID:21741)
779229974	TARA_124	SRF	0.1-0.22	latitudeN=-9.0714, longitudeE=-140.5973	Marquesas (MRGID:21741)
779159237	TARA_124	SRF	0.1-0.22	latitudeN=-9.0714, longitudeE=-140.5973	Marquesas (MRGID:21741)
779170985	TARA_124	SRF	0.1-0.22	latitudeN=-9.0714, longitudeE=-140.5973	Marquesas (MRGID:21741)
779175155	TARA_124	SRF	0.1-0.22	latitudeN=-9.0714, longitudeE=-140.5973	Marquesas (MRGID:21741)
779188646	TARA_124	SRF	0.1-0.22	latitudeN=-9.0714, longitudeE=-140.5973	Marquesas (MRGID:21741)
779860285	TARA_125	MIX	0.1-0.22	latitudeN=-8.8999, longitudeE=-142.5461	Marquesas (MRGID:21741)
779874771	TARA_125	MIX	0.1-0.22	latitudeN=-8.8999, longitudeE=-142.5461	Marquesas (MRGID:21741)
779689419	TARA_125	MIX	0.1-0.22	latitudeN=-8.8999, longitudeE=-142.5461	Marquesas (MRGID:21741)
779704268	TARA_125	MIX	0.1-0.22	latitudeN=-8.8999, longitudeE=-142.5461	Marquesas (MRGID:21741)
779810419	TARA_125	MIX	0.1-0.22	latitudeN=-8.8999, longitudeE=-142.5461	Marquesas (MRGID:21741)
PLV-SPO2
766241251	TARA_122	DCM	0.1-0.22	latitudeN=-9.0063, longitudeE=-139.1394	Marquesas (MRGID:21741)
766273662	TARA_122	DCM	0.1-0.22	latitudeN=-9.0063, longitudeE=-139.1394	Marquesas (MRGID:21741)
766273663	TARA_122	DCM	0.1-0.22	latitudeN=-9.0063, longitudeE=-139.1394	Marquesas (MRGID:21741)
776571403	TARA_122	MES	0.1-0.22	latitudeN=-9.0063, longitudeE=-139.1394	Marquesas (MRGID:21741)
776571416	TARA_122	MES	0.1-0.22	latitudeN=-9.0063, longitudeE=-139.1394	Marquesas (MRGID:21741)
776571642	TARA_122	MES	0.1-0.22	latitudeN=-9.0063, longitudeE=-139.1394	Marquesas (MRGID:21741)
776572249	TARA_122	MES	0.1-0.22	latitudeN=-9.0063, longitudeE=-139.1394	Marquesas (MRGID:21741)
776575312	TARA_122	MES	0.1-0.22	latitudeN=-9.0063, longitudeE=-139.1394	Marquesas (MRGID:21741)
776576062	TARA_122	MES	0.1-0.22	latitudeN=-9.0063, longitudeE=-139.1394	Marquesas (MRGID:21741)
776588740	TARA_122	MES	0.1-0.22	latitudeN=-9.0063, longitudeE=-139.1394	Marquesas (MRGID:21741)
776594340	TARA_122	MES	0.1-0.22	latitudeN=-9.0063, longitudeE=-139.1394	Marquesas (MRGID:21741)
776613590	TARA_122	MES	0.1-0.22	latitudeN=-9.0063, longitudeE=-139.1394	Marquesas (MRGID:21741)
776673599	TARA_122	MES	0.1-0.22	latitudeN=-9.0063, longitudeE=-139.1394	Marquesas (MRGID:21741)
778982883	TARA_122	SRF	0.1-0.22	latitudeN=-9.0063, longitudeE=-139.1394	Marquesas (MRGID:21741)
778982955	TARA_122	SRF	0.1-0.22	latitudeN=-9.0063, longitudeE=-139.1394	Marquesas (MRGID:21741)
778984533	TARA_122	SRF	0.1-0.22	latitudeN=-9.0063, longitudeE=-139.1394	Marquesas (MRGID:21741)
779004801	TARA_122	SRF	0.1-0.22	latitudeN=-9.0063, longitudeE=-139.1394	Marquesas (MRGID:21741)
779069442	TARA_122	SRF	0.1-0.22	latitudeN=-9.0063, longitudeE=-139.1394	Marquesas (MRGID:21741)
779083208	TARA_122	SRF	0.1-0.22	latitudeN=-9.0063, longitudeE=-139.1394	Marquesas (MRGID:21741)
779097702	TARA_122	SRF	0.1-0.22	latitudeN=-9.0063, longitudeE=-139.1394	Marquesas (MRGID:21741)
789423451	TARA_123	MIX	0.1-0.22	latitudeN=-8.9109, longitudeE=-140.2845	Marquesas (MRGID:21741)
789423804	TARA_123	MIX	0.1-0.22	latitudeN=-8.9109, longitudeE=-140.2845	Marquesas (MRGID:21741)
789433633	TARA_123	MIX	0.1-0.22	latitudeN=-8.9109, longitudeE=-140.2845	Marquesas (MRGID:21741)
789666834	TARA_123	MIX	0.1-0.22	latitudeN=-8.9109, longitudeE=-140.2845	Marquesas (MRGID:21741)
775321925	TARA_123	MIX	0.45-0.8	latitudeN=-8.9109, longitudeE=-140.2845	Marquesas (MRGID:21741)
786710590	TARA_124	MIX	0.1-0.22	latitudeN=-9.0714, longitudeE=-140.5973	Marquesas (MRGID:21741)
786716325	TARA_124	MIX	0.1-0.22	latitudeN=-9.0714, longitudeE=-140.5973	Marquesas (MRGID:21741)
786710913	TARA_124	MIX	0.1-0.22	latitudeN=-9.0714, longitudeE=-140.5973	Marquesas (MRGID:21741)
779154440	TARA_124	SRF	0.1-0.22	latitudeN=-9.0714, longitudeE=-140.5973	Marquesas (MRGID:21741)
779163520	TARA_124	SRF	0.1-0.22	latitudeN=-9.0714, longitudeE=-140.5973	Marquesas (MRGID:21741)
779164940	TARA_124	SRF	0.1-0.22	latitudeN=-9.0714, longitudeE=-140.5973	Marquesas (MRGID:21741)
779168093	TARA_124	SRF	0.1-0.22	latitudeN=-9.0714, longitudeE=-140.5973	Marquesas (MRGID:21741)
779171433	TARA_124	SRF	0.1-0.22	latitudeN=-9.0714, longitudeE=-140.5973	Marquesas (MRGID:21741)
779172263	TARA_124	SRF	0.1-0.22	latitudeN=-9.0714, longitudeE=-140.5973	Marquesas (MRGID:21741)
779184487	TARA_124	SRF	0.1-0.22	latitudeN=-9.0714, longitudeE=-140.5973	Marquesas (MRGID:21741)
779185253	TARA_124	SRF	0.1-0.22	latitudeN=-9.0714, longitudeE=-140.5973	Marquesas (MRGID:21741)
779187305	TARA_124	SRF	0.1-0.22	latitudeN=-9.0714, longitudeE=-140.5973	Marquesas (MRGID:21741)
779194591	TARA_124	SRF	0.1-0.22	latitudeN=-9.0714, longitudeE=-140.5973	Marquesas (MRGID:21741)
779202323	TARA_124	SRF	0.1-0.22	latitudeN=-9.0714, longitudeE=-140.5973	Marquesas (MRGID:21741)
779203387	TARA_124	SRF	0.1-0.22	latitudeN=-9.0714, longitudeE=-140.5973	Marquesas (MRGID:21741)
779207373	TARA_124	SRF	0.1-0.22	latitudeN=-9.0714, longitudeE=-140.5973	Marquesas (MRGID:21741)
779207797	TARA_124	SRF	0.1-0.22	latitudeN=-9.0714, longitudeE=-140.5973	Marquesas (MRGID:21741)
779230000	TARA_124	SRF	0.1-0.22	latitudeN=-9.0714, longitudeE=-140.5973	Marquesas (MRGID:21741)
779231702	TARA_124	SRF	0.1-0.22	latitudeN=-9.0714, longitudeE=-140.5973	Marquesas (MRGID:21741)
779288348	TARA_124	SRF	0.1-0.22	latitudeN=-9.0714, longitudeE=-140.5973	Marquesas (MRGID:21741)
779298703	TARA_124	SRF	0.1-0.22	latitudeN=-9.0714, longitudeE=-140.5973	Marquesas (MRGID:21741)
779298704	TARA_124	SRF	0.1-0.22	latitudeN=-9.0714, longitudeE=-140.5973	Marquesas (MRGID:21741)
779809033	TARA_125	MIX	0.1-0.22	latitudeN=-8.8999, longitudeE=-142.5461	Marquesas (MRGID:21741)
779810087	TARA_125	MIX	0.1-0.22	latitudeN=-8.8999, longitudeE=-142.5461	Marquesas (MRGID:21741)
779821363	TARA_125	MIX	0.1-0.22	latitudeN=-8.8999, longitudeE=-142.5461	Marquesas (MRGID:21741)
779822959	TARA_125	MIX	0.1-0.22	latitudeN=-8.8999, longitudeE=-142.5461	Marquesas (MRGID:21741)
779707496	TARA_125	MIX	0.1-0.22	latitudeN=-8.8999, longitudeE=-142.5461	Marquesas (MRGID:21741)
779759988	TARA_125	MIX	0.1-0.22	latitudeN=-8.8999, longitudeE=-142.5461	Marquesas (MRGID:21741)
779769008	TARA_125	MIX	0.1-0.22	latitudeN=-8.8999, longitudeE=-142.5461	Marquesas (MRGID:21741)
779774936	TARA_125	MIX	0.1-0.22	latitudeN=-8.8999, longitudeE=-142.5461	Marquesas (MRGID:21741)
779780063	TARA_125	MIX	0.1-0.22	latitudeN=-8.8999, longitudeE=-142.5461	Marquesas (MRGID:21741)
779794264	TARA_125	MIX	0.1-0.22	latitudeN=-8.8999, longitudeE=-142.5461	Marquesas (MRGID:21741)
779804138	TARA_125	MIX	0.1-0.22	latitudeN=-8.8999, longitudeE=-142.5461	Marquesas (MRGID:21741)
779808654	TARA_125	MIX	0.1-0.22	latitudeN=-8.8999, longitudeE=-142.5461	Marquesas (MRGID:21741)
PLV-SPO3
765827675	TARA_109	SRF	0.22	latitudeN=1.9928, longitudeE=-84.5766	Galapagos Islands (MRGID:21870)
765870045	TARA_109	SRF	0.22	latitudeN=1.9928, longitudeE=-84.5766	Galapagos Islands (MRGID:21870)
765870849	TARA_109	SRF	0.22	latitudeN=1.9928, longitudeE=-84.5766	Galapagos Islands (MRGID:21870)
PLV-SAF5
773996984	TARA_066	SRF	0.22	latitudeN=-34.9449, longitudeE=17.9189	Agulhas Bank (MRGID:21806)
PLV-RED2
785448465	TARA_034	SRF	0.1-0.22	latitudeN=18.3967, longitudeE=39.875	Southern Red Sea (MRGID:21918)
PLV-SAF6
774276660	TARA_067	SRF	0.22	latitudeN=-32.2401, longitudeE=17.7103	Agulhas Bank (MRGID:21806)
774265860	TARA_067	SRF	0.22	latitudeN=-32.2401, longitudeE=17.7103	Agulhas Bank (MRGID:21806)
PLV-RED1
777345277	TARA_031	SRF	0.22	latitudeN=27.16, longitudeE=27.1433	Northern and Central Red Sea (MRGID:21919)

## Sheet: CAMERA
CAMERA entries (local IDs) assembled into PLVs
	PLV-YSL1				PLV-YSL2				PLV-YSL3				PLV-YSL4				PLV-YSL5				PLV-ACE1				PLV-YSL6
seguence ID	sample ID	sample location		seguence ID	sample ID	sample location		seguence ID	sample ID	sample location		seguence ID	sample ID	sample location		seguence ID	sample ID	sample location		seguence ID	sample ID	sample location		seguence ID	sample ID	sample location
CAM_READ_0301157783	CAM_SMPL_001050	Yellowstone lakes, USA		CAM_READ_0301829921	CAM_SMPL_001050	Yellowstone lakes, USA		CAM_READ_0301118029	CAM_SMPL_001050	Yellowstone lakes, USA		CAM_READ_0318031191	CAM_SMPL_001064	Yellowstone lakes, USA		CAM_READ_0301175743	CAM_SMPL_001050	Yellowstone lakes, USA		NCBI_READ_1112157354508	JCVI_SMPL_siteID231	Ace Lake, Antarctica		CAM_READ_0301175151	CAM_SMPL_001050	Yellowstone lakes, USA
CAM_READ_0301211389	CAM_SMPL_001050	Yellowstone lakes, USA		CAM_READ_0302039529	CAM_SMPL_001051	Yellowstone lakes, USA		CAM_READ_0301131793	CAM_SMPL_001050	Yellowstone lakes, USA		CAM_READ_0336763229	CAM_SMPL_001077	Yellowstone lakes, USA		CAM_READ_0301180655	CAM_SMPL_001050	Yellowstone lakes, USA		NCBI_READ_1112157389262	JCVI_SMPL_siteID231	Ace Lake, Antarctica		CAM_READ_0301211701	CAM_SMPL_001050	Yellowstone lakes, USA
CAM_READ_0301236669	CAM_SMPL_001050	Yellowstone lakes, USA		CAM_READ_0302097575	CAM_SMPL_001051	Yellowstone lakes, USA		CAM_READ_0301163291	CAM_SMPL_001050	Yellowstone lakes, USA		CAM_READ_0339050849	CAM_SMPL_001079	Yellowstone lakes, USA		CAM_READ_0301216083	CAM_SMPL_001050	Yellowstone lakes, USA		NCBI_READ_1112157398884	JCVI_SMPL_siteID231	Ace Lake, Antarctica		CAM_READ_0301275891	CAM_SMPL_001050	Yellowstone lakes, USA
CAM_READ_0301342519	CAM_SMPL_001050	Yellowstone lakes, USA		CAM_READ_0302255063	CAM_SMPL_001051	Yellowstone lakes, USA		CAM_READ_0301206849	CAM_SMPL_001050	Yellowstone lakes, USA		CAM_READ_0321244019	CAM_SMPL_001065	Yellowstone lakes, USA		CAM_READ_0301224115	CAM_SMPL_001050	Yellowstone lakes, USA		NCBI_READ_1112157477310	JCVI_SMPL_siteID231	Ace Lake, Antarctica		CAM_READ_0301297853	CAM_SMPL_001050	Yellowstone lakes, USA
CAM_READ_0301445247	CAM_SMPL_001050	Yellowstone lakes, USA		CAM_READ_0302302951	CAM_SMPL_001051	Yellowstone lakes, USA		CAM_READ_0301207577	CAM_SMPL_001050	Yellowstone lakes, USA		CAM_READ_0324492665	CAM_SMPL_001067	Yellowstone lakes, USA		CAM_READ_0301226205	CAM_SMPL_001050	Yellowstone lakes, USA		NCBI_READ_1112157490430	JCVI_SMPL_siteID231	Ace Lake, Antarctica		CAM_READ_0301333829	CAM_SMPL_001050	Yellowstone lakes, USA
CAM_READ_0301498751	CAM_SMPL_001050	Yellowstone lakes, USA		CAM_READ_0302739587	CAM_SMPL_001051	Yellowstone lakes, USA		CAM_READ_0301214571	CAM_SMPL_001050	Yellowstone lakes, USA		CAM_READ_0336656091	CAM_SMPL_001077	Yellowstone lakes, USA		CAM_READ_0301230209	CAM_SMPL_001050	Yellowstone lakes, USA		NCBI_READ_1112290767033	JCVI_SMPL_siteID231	Ace Lake, Antarctica		CAM_READ_0301434159	CAM_SMPL_001050	Yellowstone lakes, USA
CAM_READ_0301512293	CAM_SMPL_001050	Yellowstone lakes, USA		CAM_READ_0305290681	CAM_SMPL_001054	Yellowstone lakes, USA		CAM_READ_0301245305	CAM_SMPL_001050	Yellowstone lakes, USA		CAM_READ_0320861485	CAM_SMPL_001065	Yellowstone lakes, USA		CAM_READ_0301242377	CAM_SMPL_001050	Yellowstone lakes, USA		NCBI_READ_1112307232713	JCVI_SMPL_siteID231	Ace Lake, Antarctica		CAM_READ_0301450351	CAM_SMPL_001050	Yellowstone lakes, USA
CAM_READ_0301534419	CAM_SMPL_001050	Yellowstone lakes, USA		CAM_READ_0306001235	CAM_SMPL_001054	Yellowstone lakes, USA		CAM_READ_0301348159	CAM_SMPL_001050	Yellowstone lakes, USA		CAM_READ_0322194739	CAM_SMPL_001066	Yellowstone lakes, USA		CAM_READ_0301264177	CAM_SMPL_001050	Yellowstone lakes, USA		NCBI_READ_1112307232920	JCVI_SMPL_siteID231	Ace Lake, Antarctica		CAM_READ_0301467409	CAM_SMPL_001050	Yellowstone lakes, USA
CAM_READ_0301545177	CAM_SMPL_001050	Yellowstone lakes, USA		CAM_READ_0306185741	CAM_SMPL_001055	Yellowstone lakes, USA		CAM_READ_0301365161	CAM_SMPL_001050	Yellowstone lakes, USA		CAM_READ_0336868467	CAM_SMPL_001077	Yellowstone lakes, USA		CAM_READ_0301301937	CAM_SMPL_001050	Yellowstone lakes, USA		NCBI_READ_1112307241212	JCVI_SMPL_siteID231	Ace Lake, Antarctica		CAM_READ_0301468293	CAM_SMPL_001050	Yellowstone lakes, USA
CAM_READ_0301574481	CAM_SMPL_001050	Yellowstone lakes, USA		CAM_READ_0306586961	CAM_SMPL_001055	Yellowstone lakes, USA		CAM_READ_0301400639	CAM_SMPL_001050	Yellowstone lakes, USA		CAM_READ_0323466033	CAM_SMPL_001066	Yellowstone lakes, USA		CAM_READ_0301302957	CAM_SMPL_001050	Yellowstone lakes, USA		NCBI_READ_1112308245389	JCVI_SMPL_siteID231	Ace Lake, Antarctica		CAM_READ_0301483693	CAM_SMPL_001050	Yellowstone lakes, USA
CAM_READ_0301602523	CAM_SMPL_001050	Yellowstone lakes, USA		CAM_READ_0306954269	CAM_SMPL_001055	Yellowstone lakes, USA		CAM_READ_0301405961	CAM_SMPL_001050	Yellowstone lakes, USA		CAM_READ_0319192167	CAM_SMPL_001064	Yellowstone lakes, USA		CAM_READ_0301329571	CAM_SMPL_001050	Yellowstone lakes, USA		NCBI_READ_1112308253318	JCVI_SMPL_siteID231	Ace Lake, Antarctica		CAM_READ_0301549015	CAM_SMPL_001050	Yellowstone lakes, USA
CAM_READ_0301611771	CAM_SMPL_001050	Yellowstone lakes, USA		CAM_READ_0308015067	CAM_SMPL_001056	Yellowstone lakes, USA		CAM_READ_0301468893	CAM_SMPL_001050	Yellowstone lakes, USA		CAM_READ_0343260117	CAM_SMPL_001082	Yellowstone lakes, USA		CAM_READ_0301340349	CAM_SMPL_001050	Yellowstone lakes, USA		NCBI_READ_1112308274369	JCVI_SMPL_siteID231	Ace Lake, Antarctica		CAM_READ_0301625257	CAM_SMPL_001050	Yellowstone lakes, USA
CAM_READ_0301729123	CAM_SMPL_001050	Yellowstone lakes, USA		CAM_READ_0308135985	CAM_SMPL_001056	Yellowstone lakes, USA		CAM_READ_0301478283	CAM_SMPL_001050	Yellowstone lakes, USA		CAM_READ_0315436775	CAM_SMPL_001063	Yellowstone lakes, USA		CAM_READ_0301373287	CAM_SMPL_001050	Yellowstone lakes, USA		NCBI_READ_1112308284958	JCVI_SMPL_siteID231	Ace Lake, Antarctica		CAM_READ_0301648979	CAM_SMPL_001050	Yellowstone lakes, USA
CAM_READ_0301735977	CAM_SMPL_001050	Yellowstone lakes, USA		CAM_READ_0308367161	CAM_SMPL_001057	Yellowstone lakes, USA		CAM_READ_0301503451	CAM_SMPL_001050	Yellowstone lakes, USA		CAM_READ_0314152333	CAM_SMPL_001062	Yellowstone lakes, USA		CAM_READ_0301392627	CAM_SMPL_001050	Yellowstone lakes, USA		NCBI_READ_1112308285364	JCVI_SMPL_siteID231	Ace Lake, Antarctica		CAM_READ_0301650523	CAM_SMPL_001050	Yellowstone lakes, USA
CAM_READ_0301778965	CAM_SMPL_001050	Yellowstone lakes, USA		CAM_READ_0308383119	CAM_SMPL_001057	Yellowstone lakes, USA		CAM_READ_0301554617	CAM_SMPL_001050	Yellowstone lakes, USA		CAM_READ_0337044255	CAM_SMPL_001077	Yellowstone lakes, USA		CAM_READ_0301399363	CAM_SMPL_001050	Yellowstone lakes, USA		NCBI_READ_1112308288671	JCVI_SMPL_siteID231	Ace Lake, Antarctica		CAM_READ_0301659545	CAM_SMPL_001050	Yellowstone lakes, USA
CAM_READ_0301783687	CAM_SMPL_001050	Yellowstone lakes, USA		CAM_READ_0308391549	CAM_SMPL_001057	Yellowstone lakes, USA		CAM_READ_0301624713	CAM_SMPL_001050	Yellowstone lakes, USA		CAM_READ_0336381441	CAM_SMPL_001076	Yellowstone lakes, USA		CAM_READ_0301409449	CAM_SMPL_001050	Yellowstone lakes, USA		NCBI_READ_1112308298011	JCVI_SMPL_siteID231	Ace Lake, Antarctica		CAM_READ_0301693789	CAM_SMPL_001050	Yellowstone lakes, USA
CAM_READ_0301808295	CAM_SMPL_001050	Yellowstone lakes, USA		CAM_READ_0308399649	CAM_SMPL_001057	Yellowstone lakes, USA		CAM_READ_0301646601	CAM_SMPL_001050	Yellowstone lakes, USA		CAM_READ_0314664059	CAM_SMPL_001062	Yellowstone lakes, USA		CAM_READ_0301412499	CAM_SMPL_001050	Yellowstone lakes, USA		NCBI_READ_1112308319111	JCVI_SMPL_siteID231	Ace Lake, Antarctica		CAM_READ_0301729867	CAM_SMPL_001050	Yellowstone lakes, USA
CAM_READ_0301843273	CAM_SMPL_001050	Yellowstone lakes, USA		CAM_READ_0308403123	CAM_SMPL_001057	Yellowstone lakes, USA		CAM_READ_0301658575	CAM_SMPL_001050	Yellowstone lakes, USA		CAM_READ_0317189307	CAM_SMPL_001064	Yellowstone lakes, USA		CAM_READ_0301423503	CAM_SMPL_001050	Yellowstone lakes, USA		NCBI_READ_1112308323798	JCVI_SMPL_siteID231	Ace Lake, Antarctica		CAM_READ_0301762085	CAM_SMPL_001050	Yellowstone lakes, USA
CAM_READ_0301853833	CAM_SMPL_001050	Yellowstone lakes, USA		CAM_READ_0308408327	CAM_SMPL_001057	Yellowstone lakes, USA		CAM_READ_0301667121	CAM_SMPL_001050	Yellowstone lakes, USA		CAM_READ_0324186173	CAM_SMPL_001067	Yellowstone lakes, USA		CAM_READ_0301428631	CAM_SMPL_001050	Yellowstone lakes, USA		NCBI_READ_1112308347390	JCVI_SMPL_siteID231	Ace Lake, Antarctica		CAM_READ_0301778175	CAM_SMPL_001050	Yellowstone lakes, USA
CAM_READ_0301888091	CAM_SMPL_001050	Yellowstone lakes, USA		CAM_READ_0308416995	CAM_SMPL_001057	Yellowstone lakes, USA		CAM_READ_0301714319	CAM_SMPL_001050	Yellowstone lakes, USA		CAM_READ_0321445725	CAM_SMPL_001065	Yellowstone lakes, USA		CAM_READ_0301434419	CAM_SMPL_001050	Yellowstone lakes, USA		NCBI_READ_1112308361225	JCVI_SMPL_siteID231	Ace Lake, Antarctica		CAM_READ_0301829849	CAM_SMPL_001050	Yellowstone lakes, USA
CAM_READ_0301890481	CAM_SMPL_001050	Yellowstone lakes, USA		CAM_READ_0308425023	CAM_SMPL_001057	Yellowstone lakes, USA		CAM_READ_0301740797	CAM_SMPL_001050	Yellowstone lakes, USA		CAM_READ_0335953943	CAM_SMPL_001076	Yellowstone lakes, USA		CAM_READ_0301447861	CAM_SMPL_001050	Yellowstone lakes, USA		NCBI_READ_1112308361803	JCVI_SMPL_siteID231	Ace Lake, Antarctica		CAM_READ_0301972647	CAM_SMPL_001051	Yellowstone lakes, USA
CAM_READ_0301908865	CAM_SMPL_001050	Yellowstone lakes, USA		CAM_READ_0308435153	CAM_SMPL_001057	Yellowstone lakes, USA		CAM_READ_0301792507	CAM_SMPL_001050	Yellowstone lakes, USA		CAM_READ_0314462875	CAM_SMPL_001062	Yellowstone lakes, USA		CAM_READ_0301469033	CAM_SMPL_001050	Yellowstone lakes, USA		NCBI_READ_1112308421918	JCVI_SMPL_siteID231	Ace Lake, Antarctica		CAM_READ_0302021973	CAM_SMPL_001051	Yellowstone lakes, USA
CAM_READ_0301922421	CAM_SMPL_001050	Yellowstone lakes, USA		CAM_READ_0308437477	CAM_SMPL_001057	Yellowstone lakes, USA		CAM_READ_0301811161	CAM_SMPL_001050	Yellowstone lakes, USA		CAM_READ_0316805379	CAM_SMPL_001063	Yellowstone lakes, USA		CAM_READ_0301473309	CAM_SMPL_001050	Yellowstone lakes, USA		NCBI_READ_1112308441461	JCVI_SMPL_siteID231	Ace Lake, Antarctica		CAM_READ_0302056255	CAM_SMPL_001051	Yellowstone lakes, USA
CAM_READ_0301937015	CAM_SMPL_001050	Yellowstone lakes, USA		CAM_READ_0308441021	CAM_SMPL_001057	Yellowstone lakes, USA		CAM_READ_0301867703	CAM_SMPL_001050	Yellowstone lakes, USA		CAM_READ_0326721109	CAM_SMPL_001070	Yellowstone lakes, USA		CAM_READ_0301506435	CAM_SMPL_001050	Yellowstone lakes, USA		NCBI_READ_1112308480205	JCVI_SMPL_siteID231	Ace Lake, Antarctica		CAM_READ_0302084119	CAM_SMPL_001051	Yellowstone lakes, USA
CAM_READ_0301997351	CAM_SMPL_001051	Yellowstone lakes, USA		CAM_READ_0308461143	CAM_SMPL_001057	Yellowstone lakes, USA		CAM_READ_0301900415	CAM_SMPL_001050	Yellowstone lakes, USA		CAM_READ_0320020971	CAM_SMPL_001065	Yellowstone lakes, USA		CAM_READ_0301512607	CAM_SMPL_001050	Yellowstone lakes, USA		NCBI_READ_1112308539171	JCVI_SMPL_siteID231	Ace Lake, Antarctica		CAM_READ_0302214203	CAM_SMPL_001051	Yellowstone lakes, USA
CAM_READ_0302009271	CAM_SMPL_001051	Yellowstone lakes, USA		CAM_READ_0308463627	CAM_SMPL_001057	Yellowstone lakes, USA		CAM_READ_0301900561	CAM_SMPL_001050	Yellowstone lakes, USA		CAM_READ_0326786583	CAM_SMPL_001070	Yellowstone lakes, USA		CAM_READ_0301513837	CAM_SMPL_001050	Yellowstone lakes, USA		NCBI_READ_1112308539217	JCVI_SMPL_siteID231	Ace Lake, Antarctica		CAM_READ_0302219711	CAM_SMPL_001051	Yellowstone lakes, USA
CAM_READ_0302011441	CAM_SMPL_001051	Yellowstone lakes, USA		CAM_READ_0308465113	CAM_SMPL_001057	Yellowstone lakes, USA		CAM_READ_0301910771	CAM_SMPL_001050	Yellowstone lakes, USA		CAM_READ_0323405623	CAM_SMPL_001066	Yellowstone lakes, USA		CAM_READ_0301545919	CAM_SMPL_001050	Yellowstone lakes, USA		NCBI_READ_1112308544008	JCVI_SMPL_siteID231	Ace Lake, Antarctica		CAM_READ_0302298911	CAM_SMPL_001051	Yellowstone lakes, USA
CAM_READ_0302049635	CAM_SMPL_001051	Yellowstone lakes, USA		CAM_READ_0308467961	CAM_SMPL_001057	Yellowstone lakes, USA		CAM_READ_0301974357	CAM_SMPL_001051	Yellowstone lakes, USA		CAM_READ_0314896317	CAM_SMPL_001062	Yellowstone lakes, USA		CAM_READ_0301548205	CAM_SMPL_001050	Yellowstone lakes, USA		NCBI_READ_1112308556044	JCVI_SMPL_siteID231	Ace Lake, Antarctica		CAM_READ_0302332255	CAM_SMPL_001051	Yellowstone lakes, USA
CAM_READ_0302074389	CAM_SMPL_001051	Yellowstone lakes, USA		CAM_READ_0308472345	CAM_SMPL_001057	Yellowstone lakes, USA		CAM_READ_0301978535	CAM_SMPL_001051	Yellowstone lakes, USA		CAM_READ_0324518663	CAM_SMPL_001067	Yellowstone lakes, USA		CAM_READ_0301562579	CAM_SMPL_001050	Yellowstone lakes, USA		NCBI_READ_1112308556425	JCVI_SMPL_siteID231	Ace Lake, Antarctica		CAM_READ_0302385509	CAM_SMPL_001051	Yellowstone lakes, USA
CAM_READ_0302077561	CAM_SMPL_001051	Yellowstone lakes, USA		CAM_READ_0308484083	CAM_SMPL_001057	Yellowstone lakes, USA		CAM_READ_0301984595	CAM_SMPL_001051	Yellowstone lakes, USA		CAM_READ_0341889707	CAM_SMPL_001081	Yellowstone lakes, USA		CAM_READ_0301562851	CAM_SMPL_001050	Yellowstone lakes, USA		NCBI_READ_1112308600969	JCVI_SMPL_siteID231	Ace Lake, Antarctica		CAM_READ_0302431939	CAM_SMPL_001051	Yellowstone lakes, USA
CAM_READ_0302111273	CAM_SMPL_001051	Yellowstone lakes, USA		CAM_READ_0308492269	CAM_SMPL_001057	Yellowstone lakes, USA		CAM_READ_0302038745	CAM_SMPL_001051	Yellowstone lakes, USA		CAM_READ_0321339209	CAM_SMPL_001065	Yellowstone lakes, USA		CAM_READ_0301567793	CAM_SMPL_001050	Yellowstone lakes, USA		NCBI_READ_1112308884062	JCVI_SMPL_siteID231	Ace Lake, Antarctica		CAM_READ_0302479393	CAM_SMPL_001051	Yellowstone lakes, USA
CAM_READ_0302138627	CAM_SMPL_001051	Yellowstone lakes, USA		CAM_READ_0308522181	CAM_SMPL_001057	Yellowstone lakes, USA		CAM_READ_0302072117	CAM_SMPL_001051	Yellowstone lakes, USA		CAM_READ_0341537939	CAM_SMPL_001081	Yellowstone lakes, USA		CAM_READ_0301570843	CAM_SMPL_001050	Yellowstone lakes, USA		NCBI_READ_1112308906542	JCVI_SMPL_siteID231	Ace Lake, Antarctica		CAM_READ_0302499779	CAM_SMPL_001051	Yellowstone lakes, USA
CAM_READ_0302170111	CAM_SMPL_001051	Yellowstone lakes, USA		CAM_READ_0308539463	CAM_SMPL_001057	Yellowstone lakes, USA		CAM_READ_0302100583	CAM_SMPL_001051	Yellowstone lakes, USA		CAM_READ_0302250321	CAM_SMPL_001051	Yellowstone lakes, USA		CAM_READ_0301573461	CAM_SMPL_001050	Yellowstone lakes, USA		NCBI_READ_1112308910411	JCVI_SMPL_siteID231	Ace Lake, Antarctica		CAM_READ_0302518237	CAM_SMPL_001051	Yellowstone lakes, USA
CAM_READ_0302177777	CAM_SMPL_001051	Yellowstone lakes, USA		CAM_READ_0308564121	CAM_SMPL_001057	Yellowstone lakes, USA		CAM_READ_0302107699	CAM_SMPL_001051	Yellowstone lakes, USA		CAM_READ_0342751503	CAM_SMPL_001082	Yellowstone lakes, USA		CAM_READ_0301586267	CAM_SMPL_001050	Yellowstone lakes, USA		NCBI_READ_1112308943818	JCVI_SMPL_siteID231	Ace Lake, Antarctica		CAM_READ_0302549413	CAM_SMPL_001051	Yellowstone lakes, USA
CAM_READ_0302194281	CAM_SMPL_001051	Yellowstone lakes, USA		CAM_READ_0308564701	CAM_SMPL_001057	Yellowstone lakes, USA		CAM_READ_0302119229	CAM_SMPL_001051	Yellowstone lakes, USA		CAM_READ_0335524279	CAM_SMPL_001076	Yellowstone lakes, USA		CAM_READ_0301590603	CAM_SMPL_001050	Yellowstone lakes, USA		NCBI_READ_1112308950343	JCVI_SMPL_siteID231	Ace Lake, Antarctica		CAM_READ_0302579831	CAM_SMPL_001051	Yellowstone lakes, USA
CAM_READ_0302200791	CAM_SMPL_001051	Yellowstone lakes, USA		CAM_READ_0308602447	CAM_SMPL_001057	Yellowstone lakes, USA		CAM_READ_0302133731	CAM_SMPL_001051	Yellowstone lakes, USA		CAM_READ_0342855187	CAM_SMPL_001082	Yellowstone lakes, USA		CAM_READ_0301616441	CAM_SMPL_001050	Yellowstone lakes, USA		NCBI_READ_1112308951874	JCVI_SMPL_siteID231	Ace Lake, Antarctica		CAM_READ_0302583647	CAM_SMPL_001051	Yellowstone lakes, USA
CAM_READ_0302233337	CAM_SMPL_001051	Yellowstone lakes, USA		CAM_READ_0308611261	CAM_SMPL_001057	Yellowstone lakes, USA		CAM_READ_0302152507	CAM_SMPL_001051	Yellowstone lakes, USA		CAM_READ_0323445557	CAM_SMPL_001066	Yellowstone lakes, USA		CAM_READ_0301630173	CAM_SMPL_001050	Yellowstone lakes, USA		NCBI_READ_1112308961470	JCVI_SMPL_siteID231	Ace Lake, Antarctica		CAM_READ_0302585813	CAM_SMPL_001051	Yellowstone lakes, USA
CAM_READ_0302234201	CAM_SMPL_001051	Yellowstone lakes, USA		CAM_READ_0308630709	CAM_SMPL_001057	Yellowstone lakes, USA		CAM_READ_0302177799	CAM_SMPL_001051	Yellowstone lakes, USA		CAM_READ_0314161281	CAM_SMPL_001062	Yellowstone lakes, USA		CAM_READ_0301642873	CAM_SMPL_001050	Yellowstone lakes, USA		NCBI_READ_1112308969462	JCVI_SMPL_siteID231	Ace Lake, Antarctica		CAM_READ_0302643437	CAM_SMPL_001051	Yellowstone lakes, USA
CAM_READ_0302234935	CAM_SMPL_001051	Yellowstone lakes, USA		CAM_READ_0308634401	CAM_SMPL_001057	Yellowstone lakes, USA		CAM_READ_0302246657	CAM_SMPL_001051	Yellowstone lakes, USA		CAM_READ_0327475629	CAM_SMPL_001070	Yellowstone lakes, USA		CAM_READ_0301645453	CAM_SMPL_001050	Yellowstone lakes, USA		NCBI_READ_1112308977731	JCVI_SMPL_siteID231	Ace Lake, Antarctica		CAM_READ_0302670009	CAM_SMPL_001051	Yellowstone lakes, USA
CAM_READ_0302238227	CAM_SMPL_001051	Yellowstone lakes, USA		CAM_READ_0308643293	CAM_SMPL_001057	Yellowstone lakes, USA		CAM_READ_0302251215	CAM_SMPL_001051	Yellowstone lakes, USA		CAM_READ_0324074703	CAM_SMPL_001067	Yellowstone lakes, USA		CAM_READ_0301645623	CAM_SMPL_001050	Yellowstone lakes, USA		NCBI_READ_1112308990208	JCVI_SMPL_siteID231	Ace Lake, Antarctica		CAM_READ_0302675029	CAM_SMPL_001051	Yellowstone lakes, USA
CAM_READ_0302240499	CAM_SMPL_001051	Yellowstone lakes, USA		CAM_READ_0308653629	CAM_SMPL_001057	Yellowstone lakes, USA		CAM_READ_0302268395	CAM_SMPL_001051	Yellowstone lakes, USA		CAM_READ_0322507677	CAM_SMPL_001066	Yellowstone lakes, USA		CAM_READ_0301650455	CAM_SMPL_001050	Yellowstone lakes, USA		NCBI_READ_1112308998678	JCVI_SMPL_siteID231	Ace Lake, Antarctica		CAM_READ_0302698779	CAM_SMPL_001051	Yellowstone lakes, USA
CAM_READ_0302255215	CAM_SMPL_001051	Yellowstone lakes, USA		CAM_READ_0308661565	CAM_SMPL_001057	Yellowstone lakes, USA		CAM_READ_0302325169	CAM_SMPL_001051	Yellowstone lakes, USA		CAM_READ_0313657217	CAM_SMPL_001062	Yellowstone lakes, USA		CAM_READ_0301686511	CAM_SMPL_001050	Yellowstone lakes, USA		NCBI_READ_1112309012699	JCVI_SMPL_siteID231	Ace Lake, Antarctica		CAM_READ_0302718151	CAM_SMPL_001051	Yellowstone lakes, USA
CAM_READ_0302261177	CAM_SMPL_001051	Yellowstone lakes, USA		CAM_READ_0308668643	CAM_SMPL_001057	Yellowstone lakes, USA		CAM_READ_0302351397	CAM_SMPL_001051	Yellowstone lakes, USA		CAM_READ_0313969179	CAM_SMPL_001062	Yellowstone lakes, USA		CAM_READ_0301694883	CAM_SMPL_001050	Yellowstone lakes, USA		NCBI_READ_1112309044362	JCVI_SMPL_siteID232	Ace Lake, Antarctica		CAM_READ_0302726831	CAM_SMPL_001051	Yellowstone lakes, USA
CAM_READ_0302263515	CAM_SMPL_001051	Yellowstone lakes, USA		CAM_READ_0308670159	CAM_SMPL_001057	Yellowstone lakes, USA		CAM_READ_0302383217	CAM_SMPL_001051	Yellowstone lakes, USA		CAM_READ_0324032557	CAM_SMPL_001067	Yellowstone lakes, USA		CAM_READ_0301695075	CAM_SMPL_001050	Yellowstone lakes, USA		NCBI_READ_1112328233476	JCVI_SMPL_siteID231	Ace Lake, Antarctica		CAM_READ_0302762717	CAM_SMPL_001051	Yellowstone lakes, USA
CAM_READ_0302301679	CAM_SMPL_001051	Yellowstone lakes, USA		CAM_READ_0308674819	CAM_SMPL_001057	Yellowstone lakes, USA		CAM_READ_0302399525	CAM_SMPL_001051	Yellowstone lakes, USA		CAM_READ_0323077545	CAM_SMPL_001066	Yellowstone lakes, USA		CAM_READ_0301701285	CAM_SMPL_001050	Yellowstone lakes, USA		NCBI_READ_1112328234858	JCVI_SMPL_siteID232	Ace Lake, Antarctica		CAM_READ_0302763385	CAM_SMPL_001051	Yellowstone lakes, USA
CAM_READ_0302327861	CAM_SMPL_001051	Yellowstone lakes, USA		CAM_READ_0308675593	CAM_SMPL_001057	Yellowstone lakes, USA		CAM_READ_0302412781	CAM_SMPL_001051	Yellowstone lakes, USA		CAM_READ_0313824381	CAM_SMPL_001062	Yellowstone lakes, USA		CAM_READ_0301715077	CAM_SMPL_001050	Yellowstone lakes, USA		NCBI_READ_1112328257585	JCVI_SMPL_siteID232	Ace Lake, Antarctica		CAM_READ_0302766855	CAM_SMPL_001051	Yellowstone lakes, USA
CAM_READ_0302344039	CAM_SMPL_001051	Yellowstone lakes, USA		CAM_READ_0308695507	CAM_SMPL_001057	Yellowstone lakes, USA		CAM_READ_0302420431	CAM_SMPL_001051	Yellowstone lakes, USA		CAM_READ_0323806355	CAM_SMPL_001067	Yellowstone lakes, USA		CAM_READ_0301715845	CAM_SMPL_001050	Yellowstone lakes, USA		NCBI_READ_1112328268264	JCVI_SMPL_siteID231	Ace Lake, Antarctica		CAM_READ_0302770759	CAM_SMPL_001051	Yellowstone lakes, USA
CAM_READ_0302350079	CAM_SMPL_001051	Yellowstone lakes, USA		CAM_READ_0308698765	CAM_SMPL_001057	Yellowstone lakes, USA		CAM_READ_0302420639	CAM_SMPL_001051	Yellowstone lakes, USA		CAM_READ_0306124639	CAM_SMPL_001054	Yellowstone lakes, USA		CAM_READ_0301719819	CAM_SMPL_001050	Yellowstone lakes, USA		NCBI_READ_1113171795649	JCVI_SMPL_siteID231	Ace Lake, Antarctica		CAM_READ_0302878457	CAM_SMPL_001051	Yellowstone lakes, USA
CAM_READ_0302351987	CAM_SMPL_001051	Yellowstone lakes, USA		CAM_READ_0308706261	CAM_SMPL_001057	Yellowstone lakes, USA		CAM_READ_0302456245	CAM_SMPL_001051	Yellowstone lakes, USA		CAM_READ_0306341305	CAM_SMPL_001055	Yellowstone lakes, USA		CAM_READ_0301720035	CAM_SMPL_001050	Yellowstone lakes, USA		NCBI_READ_1113171800053	JCVI_SMPL_siteID231	Ace Lake, Antarctica		CAM_READ_0302892661	CAM_SMPL_001051	Yellowstone lakes, USA
CAM_READ_0302376629	CAM_SMPL_001051	Yellowstone lakes, USA		CAM_READ_0308709817	CAM_SMPL_001057	Yellowstone lakes, USA		CAM_READ_0302467369	CAM_SMPL_001051	Yellowstone lakes, USA		CAM_READ_0323880955	CAM_SMPL_001067	Yellowstone lakes, USA		CAM_READ_0301725753	CAM_SMPL_001050	Yellowstone lakes, USA		NCBI_READ_1113171823111	JCVI_SMPL_siteID231	Ace Lake, Antarctica		CAM_READ_0302914439	CAM_SMPL_001051	Yellowstone lakes, USA
CAM_READ_0302378313	CAM_SMPL_001051	Yellowstone lakes, USA		CAM_READ_0308727977	CAM_SMPL_001057	Yellowstone lakes, USA		CAM_READ_0302480003	CAM_SMPL_001051	Yellowstone lakes, USA		CAM_READ_0315815483	CAM_SMPL_001063	Yellowstone lakes, USA		CAM_READ_0301732645	CAM_SMPL_001050	Yellowstone lakes, USA		NCBI_READ_1113172030457	JCVI_SMPL_siteID231	Ace Lake, Antarctica		CAM_READ_0302977535	CAM_SMPL_001051	Yellowstone lakes, USA
CAM_READ_0302399885	CAM_SMPL_001051	Yellowstone lakes, USA		CAM_READ_0308734691	CAM_SMPL_001057	Yellowstone lakes, USA		CAM_READ_0302492967	CAM_SMPL_001051	Yellowstone lakes, USA		CAM_READ_0342791153	CAM_SMPL_001082	Yellowstone lakes, USA		CAM_READ_0301738537	CAM_SMPL_001050	Yellowstone lakes, USA		NCBI_READ_1113172084414	JCVI_SMPL_siteID231	Ace Lake, Antarctica		CAM_READ_0302989165	CAM_SMPL_001051	Yellowstone lakes, USA
CAM_READ_0302408695	CAM_SMPL_001051	Yellowstone lakes, USA		CAM_READ_0308741601	CAM_SMPL_001057	Yellowstone lakes, USA		CAM_READ_0302502373	CAM_SMPL_001051	Yellowstone lakes, USA		CAM_READ_0340425425	CAM_SMPL_001080	Yellowstone lakes, USA		CAM_READ_0301741349	CAM_SMPL_001050	Yellowstone lakes, USA		NCBI_READ_1113216257597	JCVI_SMPL_siteID232	Ace Lake, Antarctica		CAM_READ_0303023525	CAM_SMPL_001051	Yellowstone lakes, USA
CAM_READ_0302422799	CAM_SMPL_001051	Yellowstone lakes, USA		CAM_READ_0308744325	CAM_SMPL_001057	Yellowstone lakes, USA		CAM_READ_0302512997	CAM_SMPL_001051	Yellowstone lakes, USA		CAM_READ_0335361785	CAM_SMPL_001076	Yellowstone lakes, USA		CAM_READ_0301749203	CAM_SMPL_001050	Yellowstone lakes, USA		NCBI_READ_1113235578707	JCVI_SMPL_siteID231	Ace Lake, Antarctica		CAM_READ_0305091283	CAM_SMPL_001054	Yellowstone lakes, USA
CAM_READ_0302427773	CAM_SMPL_001051	Yellowstone lakes, USA		CAM_READ_0308756337	CAM_SMPL_001057	Yellowstone lakes, USA		CAM_READ_0302539205	CAM_SMPL_001051	Yellowstone lakes, USA		CAM_READ_0343486841	CAM_SMPL_001082	Yellowstone lakes, USA		CAM_READ_0301758349	CAM_SMPL_001050	Yellowstone lakes, USA		NCBI_READ_1113235606806	JCVI_SMPL_siteID231	Ace Lake, Antarctica		CAM_READ_0305138577	CAM_SMPL_001054	Yellowstone lakes, USA
CAM_READ_0302433833	CAM_SMPL_001051	Yellowstone lakes, USA		CAM_READ_0308756631	CAM_SMPL_001057	Yellowstone lakes, USA		CAM_READ_0302539685	CAM_SMPL_001051	Yellowstone lakes, USA		CAM_READ_0322998589	CAM_SMPL_001066	Yellowstone lakes, USA		CAM_READ_0301764895	CAM_SMPL_001050	Yellowstone lakes, USA		NCBI_READ_1113235622080	JCVI_SMPL_siteID231	Ace Lake, Antarctica		CAM_READ_0305188643	CAM_SMPL_001054	Yellowstone lakes, USA
CAM_READ_0302440127	CAM_SMPL_001051	Yellowstone lakes, USA		CAM_READ_0308758441	CAM_SMPL_001057	Yellowstone lakes, USA		CAM_READ_0302540267	CAM_SMPL_001051	Yellowstone lakes, USA		CAM_READ_0336156027	CAM_SMPL_001076	Yellowstone lakes, USA		CAM_READ_0301770469	CAM_SMPL_001050	Yellowstone lakes, USA		NCBI_READ_1113263728714	JCVI_SMPL_siteID231	Ace Lake, Antarctica		CAM_READ_0305195841	CAM_SMPL_001054	Yellowstone lakes, USA
CAM_READ_0302448271	CAM_SMPL_001051	Yellowstone lakes, USA		CAM_READ_0308763009	CAM_SMPL_001057	Yellowstone lakes, USA		CAM_READ_0302558299	CAM_SMPL_001051	Yellowstone lakes, USA		CAM_READ_0320115879	CAM_SMPL_001065	Yellowstone lakes, USA		CAM_READ_0301791059	CAM_SMPL_001050	Yellowstone lakes, USA		NCBI_READ_1113263918204	JCVI_SMPL_siteID231	Ace Lake, Antarctica		CAM_READ_0305237409	CAM_SMPL_001054	Yellowstone lakes, USA
CAM_READ_0302451691	CAM_SMPL_001051	Yellowstone lakes, USA		CAM_READ_0308778393	CAM_SMPL_001057	Yellowstone lakes, USA		CAM_READ_0302605675	CAM_SMPL_001051	Yellowstone lakes, USA		CAM_READ_0338996245	CAM_SMPL_001079	Yellowstone lakes, USA		CAM_READ_0301792829	CAM_SMPL_001050	Yellowstone lakes, USA		NCBI_READ_1113263986132	JCVI_SMPL_siteID232	Ace Lake, Antarctica		CAM_READ_0305312261	CAM_SMPL_001054	Yellowstone lakes, USA
CAM_READ_0302457543	CAM_SMPL_001051	Yellowstone lakes, USA		CAM_READ_0308781865	CAM_SMPL_001057	Yellowstone lakes, USA		CAM_READ_0302605781	CAM_SMPL_001051	Yellowstone lakes, USA		CAM_READ_0316976459	CAM_SMPL_001063	Yellowstone lakes, USA		CAM_READ_0301798987	CAM_SMPL_001050	Yellowstone lakes, USA		NCBI_READ_1113263990359	JCVI_SMPL_siteID232	Ace Lake, Antarctica		CAM_READ_0305390419	CAM_SMPL_001054	Yellowstone lakes, USA
CAM_READ_0302462771	CAM_SMPL_001051	Yellowstone lakes, USA		CAM_READ_0308782651	CAM_SMPL_001057	Yellowstone lakes, USA		CAM_READ_0302607967	CAM_SMPL_001051	Yellowstone lakes, USA		CAM_READ_0322015751	CAM_SMPL_001066	Yellowstone lakes, USA		CAM_READ_0301811603	CAM_SMPL_001050	Yellowstone lakes, USA		NCBI_READ_1113264110239	JCVI_SMPL_siteID231	Ace Lake, Antarctica		CAM_READ_0305399947	CAM_SMPL_001054	Yellowstone lakes, USA
CAM_READ_0302516551	CAM_SMPL_001051	Yellowstone lakes, USA		CAM_READ_0308833601	CAM_SMPL_001057	Yellowstone lakes, USA		CAM_READ_0302636249	CAM_SMPL_001051	Yellowstone lakes, USA		CAM_READ_0322929937	CAM_SMPL_001066	Yellowstone lakes, USA		CAM_READ_0301818561	CAM_SMPL_001050	Yellowstone lakes, USA		NCBI_READ_1113264241576	JCVI_SMPL_siteID231	Ace Lake, Antarctica		CAM_READ_0305400029	CAM_SMPL_001054	Yellowstone lakes, USA
CAM_READ_0302519281	CAM_SMPL_001051	Yellowstone lakes, USA		CAM_READ_0308846419	CAM_SMPL_001057	Yellowstone lakes, USA		CAM_READ_0302639155	CAM_SMPL_001051	Yellowstone lakes, USA		CAM_READ_0336103093	CAM_SMPL_001076	Yellowstone lakes, USA		CAM_READ_0301823763	CAM_SMPL_001050	Yellowstone lakes, USA		NCBI_READ_1113264262241	JCVI_SMPL_siteID232	Ace Lake, Antarctica		CAM_READ_0305406491	CAM_SMPL_001054	Yellowstone lakes, USA
CAM_READ_0302520759	CAM_SMPL_001051	Yellowstone lakes, USA		CAM_READ_0308849111	CAM_SMPL_001057	Yellowstone lakes, USA		CAM_READ_0302643907	CAM_SMPL_001051	Yellowstone lakes, USA		CAM_READ_0341798393	CAM_SMPL_001081	Yellowstone lakes, USA		CAM_READ_0301829655	CAM_SMPL_001050	Yellowstone lakes, USA		NCBI_READ_1113264362280	JCVI_SMPL_siteID231	Ace Lake, Antarctica		CAM_READ_0305448741	CAM_SMPL_001054	Yellowstone lakes, USA
CAM_READ_0302527969	CAM_SMPL_001051	Yellowstone lakes, USA		CAM_READ_0308851929	CAM_SMPL_001057	Yellowstone lakes, USA		CAM_READ_0302649405	CAM_SMPL_001051	Yellowstone lakes, USA		CAM_READ_0323788283	CAM_SMPL_001067	Yellowstone lakes, USA		CAM_READ_0301829921	CAM_SMPL_001050	Yellowstone lakes, USA		NCBI_READ_1113264395911	JCVI_SMPL_siteID232	Ace Lake, Antarctica		CAM_READ_0305454311	CAM_SMPL_001054	Yellowstone lakes, USA
CAM_READ_0302543441	CAM_SMPL_001051	Yellowstone lakes, USA		CAM_READ_0308852897	CAM_SMPL_001057	Yellowstone lakes, USA		CAM_READ_0302664959	CAM_SMPL_001051	Yellowstone lakes, USA		CAM_READ_0314326703	CAM_SMPL_001062	Yellowstone lakes, USA		CAM_READ_0301831009	CAM_SMPL_001050	Yellowstone lakes, USA		NCBI_READ_1113288577052	JCVI_SMPL_siteID231	Ace Lake, Antarctica		CAM_READ_0305539081	CAM_SMPL_001054	Yellowstone lakes, USA
CAM_READ_0302555689	CAM_SMPL_001051	Yellowstone lakes, USA		CAM_READ_0308880951	CAM_SMPL_001057	Yellowstone lakes, USA		CAM_READ_0302671555	CAM_SMPL_001051	Yellowstone lakes, USA		CAM_READ_0341102307	CAM_SMPL_001080	Yellowstone lakes, USA		CAM_READ_0301831665	CAM_SMPL_001050	Yellowstone lakes, USA		NCBI_READ_1113288585918	JCVI_SMPL_siteID231	Ace Lake, Antarctica		CAM_READ_0305557189	CAM_SMPL_001054	Yellowstone lakes, USA
CAM_READ_0302580193	CAM_SMPL_001051	Yellowstone lakes, USA		CAM_READ_0308881255	CAM_SMPL_001057	Yellowstone lakes, USA		CAM_READ_0302674729	CAM_SMPL_001051	Yellowstone lakes, USA		CAM_READ_0336389831	CAM_SMPL_001076	Yellowstone lakes, USA		CAM_READ_0301834551	CAM_SMPL_001050	Yellowstone lakes, USA		NCBI_READ_1113288674609	JCVI_SMPL_siteID231	Ace Lake, Antarctica		CAM_READ_0305607983	CAM_SMPL_001054	Yellowstone lakes, USA
CAM_READ_0302591547	CAM_SMPL_001051	Yellowstone lakes, USA		CAM_READ_0308892049	CAM_SMPL_001057	Yellowstone lakes, USA		CAM_READ_0302682697	CAM_SMPL_001051	Yellowstone lakes, USA		CAM_READ_0320047745	CAM_SMPL_001065	Yellowstone lakes, USA		CAM_READ_0301844639	CAM_SMPL_001050	Yellowstone lakes, USA		NCBI_READ_1113288674650	JCVI_SMPL_siteID231	Ace Lake, Antarctica		CAM_READ_0305620645	CAM_SMPL_001054	Yellowstone lakes, USA
CAM_READ_0302619137	CAM_SMPL_001051	Yellowstone lakes, USA		CAM_READ_0308899103	CAM_SMPL_001057	Yellowstone lakes, USA		CAM_READ_0302703035	CAM_SMPL_001051	Yellowstone lakes, USA		CAM_READ_0340075991	CAM_SMPL_001079	Yellowstone lakes, USA		CAM_READ_0301846065	CAM_SMPL_001050	Yellowstone lakes, USA		NCBI_READ_1113288771165	JCVI_SMPL_siteID232	Ace Lake, Antarctica		CAM_READ_0305626355	CAM_SMPL_001054	Yellowstone lakes, USA
CAM_READ_0302629455	CAM_SMPL_001051	Yellowstone lakes, USA		CAM_READ_0308904703	CAM_SMPL_001057	Yellowstone lakes, USA		CAM_READ_0302703353	CAM_SMPL_001051	Yellowstone lakes, USA		CAM_READ_0301389195	CAM_SMPL_001050	Yellowstone lakes, USA		CAM_READ_0301867229	CAM_SMPL_001050	Yellowstone lakes, USA		NCBI_READ_1113288779104	JCVI_SMPL_siteID231	Ace Lake, Antarctica		CAM_READ_0305649053	CAM_SMPL_001054	Yellowstone lakes, USA
CAM_READ_0302639519	CAM_SMPL_001051	Yellowstone lakes, USA		CAM_READ_0308917421	CAM_SMPL_001057	Yellowstone lakes, USA		CAM_READ_0302712945	CAM_SMPL_001051	Yellowstone lakes, USA		CAM_READ_0313784629	CAM_SMPL_001062	Yellowstone lakes, USA		CAM_READ_0301899803	CAM_SMPL_001050	Yellowstone lakes, USA		NCBI_READ_1113288833103	JCVI_SMPL_siteID231	Ace Lake, Antarctica		CAM_READ_0305663535	CAM_SMPL_001054	Yellowstone lakes, USA
CAM_READ_0302641511	CAM_SMPL_001051	Yellowstone lakes, USA		CAM_READ_0308936269	CAM_SMPL_001057	Yellowstone lakes, USA		CAM_READ_0302747629	CAM_SMPL_001051	Yellowstone lakes, USA		CAM_READ_0314627023	CAM_SMPL_001062	Yellowstone lakes, USA		CAM_READ_0301914297	CAM_SMPL_001050	Yellowstone lakes, USA		NCBI_READ_1113288869851	JCVI_SMPL_siteID231	Ace Lake, Antarctica		CAM_READ_0305671095	CAM_SMPL_001054	Yellowstone lakes, USA
CAM_READ_0302661575	CAM_SMPL_001051	Yellowstone lakes, USA		CAM_READ_0308938099	CAM_SMPL_001057	Yellowstone lakes, USA		CAM_READ_0302777475	CAM_SMPL_001051	Yellowstone lakes, USA		CAM_READ_0315165997	CAM_SMPL_001063	Yellowstone lakes, USA		CAM_READ_0301920343	CAM_SMPL_001050	Yellowstone lakes, USA		NCBI_READ_1113288902109	JCVI_SMPL_siteID231	Ace Lake, Antarctica		CAM_READ_0305779283	CAM_SMPL_001054	Yellowstone lakes, USA
CAM_READ_0302666671	CAM_SMPL_001051	Yellowstone lakes, USA		CAM_READ_0308945037	CAM_SMPL_001057	Yellowstone lakes, USA		CAM_READ_0302799989	CAM_SMPL_001051	Yellowstone lakes, USA		CAM_READ_0306697913	CAM_SMPL_001055	Yellowstone lakes, USA		CAM_READ_0301932859	CAM_SMPL_001050	Yellowstone lakes, USA		NCBI_READ_1113288934181	JCVI_SMPL_siteID231	Ace Lake, Antarctica		CAM_READ_0305800253	CAM_SMPL_001054	Yellowstone lakes, USA
CAM_READ_0302682479	CAM_SMPL_001051	Yellowstone lakes, USA		CAM_READ_0308949423	CAM_SMPL_001057	Yellowstone lakes, USA		CAM_READ_0302803683	CAM_SMPL_001051	Yellowstone lakes, USA		CAM_READ_0314644395	CAM_SMPL_001062	Yellowstone lakes, USA		CAM_READ_0301940905	CAM_SMPL_001050	Yellowstone lakes, USA		NCBI_READ_1113288946445	JCVI_SMPL_siteID231	Ace Lake, Antarctica		CAM_READ_0305809371	CAM_SMPL_001054	Yellowstone lakes, USA
CAM_READ_0302696809	CAM_SMPL_001051	Yellowstone lakes, USA		CAM_READ_0308949467	CAM_SMPL_001057	Yellowstone lakes, USA		CAM_READ_0302832303	CAM_SMPL_001051	Yellowstone lakes, USA		CAM_READ_0324245883	CAM_SMPL_001067	Yellowstone lakes, USA		CAM_READ_0301960399	CAM_SMPL_001051	Yellowstone lakes, USA		NCBI_READ_1113288959126	JCVI_SMPL_siteID231	Ace Lake, Antarctica		CAM_READ_0305821829	CAM_SMPL_001054	Yellowstone lakes, USA
CAM_READ_0302706053	CAM_SMPL_001051	Yellowstone lakes, USA		CAM_READ_0308950343	CAM_SMPL_001057	Yellowstone lakes, USA		CAM_READ_0302835521	CAM_SMPL_001051	Yellowstone lakes, USA		CAM_READ_0335917837	CAM_SMPL_001076	Yellowstone lakes, USA		CAM_READ_0301990285	CAM_SMPL_001051	Yellowstone lakes, USA		NCBI_READ_1113288972448	JCVI_SMPL_siteID231	Ace Lake, Antarctica		CAM_READ_0305829635	CAM_SMPL_001054	Yellowstone lakes, USA
CAM_READ_0302713895	CAM_SMPL_001051	Yellowstone lakes, USA		CAM_READ_0308990217	CAM_SMPL_001057	Yellowstone lakes, USA		CAM_READ_0302847677	CAM_SMPL_001051	Yellowstone lakes, USA		CAM_READ_0321326763	CAM_SMPL_001065	Yellowstone lakes, USA		CAM_READ_0301997615	CAM_SMPL_001051	Yellowstone lakes, USA		NCBI_READ_1113288979670	JCVI_SMPL_siteID231	Ace Lake, Antarctica		CAM_READ_0306053073	CAM_SMPL_001054	Yellowstone lakes, USA
CAM_READ_0302716811	CAM_SMPL_001051	Yellowstone lakes, USA		CAM_READ_0309008103	CAM_SMPL_001057	Yellowstone lakes, USA		CAM_READ_0302851459	CAM_SMPL_001051	Yellowstone lakes, USA		CAM_READ_0308011411	CAM_SMPL_001056	Yellowstone lakes, USA		CAM_READ_0301997909	CAM_SMPL_001051	Yellowstone lakes, USA		NCBI_READ_1113289078817	JCVI_SMPL_siteID231	Ace Lake, Antarctica		CAM_READ_0306092833	CAM_SMPL_001054	Yellowstone lakes, USA
CAM_READ_0302720563	CAM_SMPL_001051	Yellowstone lakes, USA		CAM_READ_0309014055	CAM_SMPL_001057	Yellowstone lakes, USA		CAM_READ_0302884301	CAM_SMPL_001051	Yellowstone lakes, USA		CAM_READ_0335754665	CAM_SMPL_001076	Yellowstone lakes, USA		CAM_READ_0302027659	CAM_SMPL_001051	Yellowstone lakes, USA		NCBI_READ_1113289093995	JCVI_SMPL_siteID231	Ace Lake, Antarctica		CAM_READ_0306139785	CAM_SMPL_001055	Yellowstone lakes, USA
CAM_READ_0302727451	CAM_SMPL_001051	Yellowstone lakes, USA		CAM_READ_0309014777	CAM_SMPL_001057	Yellowstone lakes, USA		CAM_READ_0302906491	CAM_SMPL_001051	Yellowstone lakes, USA		CAM_READ_0324257821	CAM_SMPL_001067	Yellowstone lakes, USA		CAM_READ_0302041711	CAM_SMPL_001051	Yellowstone lakes, USA		NCBI_READ_1113289116054	JCVI_SMPL_siteID231	Ace Lake, Antarctica		CAM_READ_0306141181	CAM_SMPL_001055	Yellowstone lakes, USA
CAM_READ_0302757875	CAM_SMPL_001051	Yellowstone lakes, USA		CAM_READ_0309026693	CAM_SMPL_001057	Yellowstone lakes, USA		CAM_READ_0302909857	CAM_SMPL_001051	Yellowstone lakes, USA		CAM_READ_0322439143	CAM_SMPL_001066	Yellowstone lakes, USA		CAM_READ_0302041905	CAM_SMPL_001051	Yellowstone lakes, USA		NCBI_READ_1113289184577	JCVI_SMPL_siteID231	Ace Lake, Antarctica		CAM_READ_0306149913	CAM_SMPL_001055	Yellowstone lakes, USA
CAM_READ_0302793747	CAM_SMPL_001051	Yellowstone lakes, USA		CAM_READ_0309056953	CAM_SMPL_001057	Yellowstone lakes, USA		CAM_READ_0302914775	CAM_SMPL_001051	Yellowstone lakes, USA		CAM_READ_0335505803	CAM_SMPL_001076	Yellowstone lakes, USA		CAM_READ_0302045195	CAM_SMPL_001051	Yellowstone lakes, USA		NCBI_READ_1113289205587	JCVI_SMPL_siteID231	Ace Lake, Antarctica		CAM_READ_0306154587	CAM_SMPL_001055	Yellowstone lakes, USA
CAM_READ_0302808843	CAM_SMPL_001051	Yellowstone lakes, USA		CAM_READ_0309064385	CAM_SMPL_001057	Yellowstone lakes, USA		CAM_READ_0302935309	CAM_SMPL_001051	Yellowstone lakes, USA		CAM_READ_0341212683	CAM_SMPL_001081	Yellowstone lakes, USA		CAM_READ_0302054129	CAM_SMPL_001051	Yellowstone lakes, USA		NCBI_READ_1113289207856	JCVI_SMPL_siteID231	Ace Lake, Antarctica		CAM_READ_0306188921	CAM_SMPL_001055	Yellowstone lakes, USA
CAM_READ_0302817461	CAM_SMPL_001051	Yellowstone lakes, USA		CAM_READ_0309065863	CAM_SMPL_001057	Yellowstone lakes, USA		CAM_READ_0302988329	CAM_SMPL_001051	Yellowstone lakes, USA		CAM_READ_0339128761	CAM_SMPL_001079	Yellowstone lakes, USA		CAM_READ_0302062629	CAM_SMPL_001051	Yellowstone lakes, USA		NCBI_READ_1113289233901	JCVI_SMPL_siteID231	Ace Lake, Antarctica		CAM_READ_0306200193	CAM_SMPL_001055	Yellowstone lakes, USA
CAM_READ_0302833693	CAM_SMPL_001051	Yellowstone lakes, USA		CAM_READ_0309081175	CAM_SMPL_001057	Yellowstone lakes, USA		CAM_READ_0303008587	CAM_SMPL_001051	Yellowstone lakes, USA		CAM_READ_0318813483	CAM_SMPL_001064	Yellowstone lakes, USA		CAM_READ_0302063871	CAM_SMPL_001051	Yellowstone lakes, USA		NCBI_READ_1113289253924	JCVI_SMPL_siteID231	Ace Lake, Antarctica		CAM_READ_0306222365	CAM_SMPL_001055	Yellowstone lakes, USA
CAM_READ_0302853871	CAM_SMPL_001051	Yellowstone lakes, USA		CAM_READ_0309098797	CAM_SMPL_001057	Yellowstone lakes, USA		CAM_READ_0303023131	CAM_SMPL_001051	Yellowstone lakes, USA		CAM_READ_0343202641	CAM_SMPL_001082	Yellowstone lakes, USA		CAM_READ_0302075489	CAM_SMPL_001051	Yellowstone lakes, USA		NCBI_READ_1113289281703	JCVI_SMPL_siteID231	Ace Lake, Antarctica		CAM_READ_0306232997	CAM_SMPL_001055	Yellowstone lakes, USA
CAM_READ_0302882699	CAM_SMPL_001051	Yellowstone lakes, USA		CAM_READ_0309119775	CAM_SMPL_001057	Yellowstone lakes, USA		CAM_READ_0303530401	CAM_SMPL_001052	Yellowstone lakes, USA		CAM_READ_0321366697	CAM_SMPL_001065	Yellowstone lakes, USA		CAM_READ_0302077349	CAM_SMPL_001051	Yellowstone lakes, USA		NCBI_READ_1113289285028	JCVI_SMPL_siteID231	Ace Lake, Antarctica		CAM_READ_0306237773	CAM_SMPL_001055	Yellowstone lakes, USA
CAM_READ_0302895809	CAM_SMPL_001051	Yellowstone lakes, USA		CAM_READ_0309133273	CAM_SMPL_001057	Yellowstone lakes, USA		CAM_READ_0304501409	CAM_SMPL_001053	Yellowstone lakes, USA		CAM_READ_0341852747	CAM_SMPL_001081	Yellowstone lakes, USA		CAM_READ_0302077841	CAM_SMPL_001051	Yellowstone lakes, USA		NCBI_READ_1113289333396	JCVI_SMPL_siteID231	Ace Lake, Antarctica		CAM_READ_0306239245	CAM_SMPL_001055	Yellowstone lakes, USA
CAM_READ_0302911479	CAM_SMPL_001051	Yellowstone lakes, USA		CAM_READ_0309134967	CAM_SMPL_001057	Yellowstone lakes, USA		CAM_READ_0304544615	CAM_SMPL_001053	Yellowstone lakes, USA		CAM_READ_0323554043	CAM_SMPL_001067	Yellowstone lakes, USA		CAM_READ_0302122389	CAM_SMPL_001051	Yellowstone lakes, USA		NCBI_READ_1113289353162	JCVI_SMPL_siteID231	Ace Lake, Antarctica		CAM_READ_0306250571	CAM_SMPL_001055	Yellowstone lakes, USA
CAM_READ_0302913861	CAM_SMPL_001051	Yellowstone lakes, USA		CAM_READ_0309160659	CAM_SMPL_001057	Yellowstone lakes, USA		CAM_READ_0304801249	CAM_SMPL_001053	Yellowstone lakes, USA		CAM_READ_0323531557	CAM_SMPL_001067	Yellowstone lakes, USA		CAM_READ_0302133371	CAM_SMPL_001051	Yellowstone lakes, USA		NCBI_READ_1113289370023	JCVI_SMPL_siteID231	Ace Lake, Antarctica		CAM_READ_0306251323	CAM_SMPL_001055	Yellowstone lakes, USA
CAM_READ_0302924935	CAM_SMPL_001051	Yellowstone lakes, USA		CAM_READ_0309163467	CAM_SMPL_001057	Yellowstone lakes, USA		CAM_READ_0304982229	CAM_SMPL_001054	Yellowstone lakes, USA		CAM_READ_0316628891	CAM_SMPL_001063	Yellowstone lakes, USA		CAM_READ_0302135423	CAM_SMPL_001051	Yellowstone lakes, USA		NCBI_READ_1113289378696	JCVI_SMPL_siteID231	Ace Lake, Antarctica		CAM_READ_0306258849	CAM_SMPL_001055	Yellowstone lakes, USA
CAM_READ_0302926775	CAM_SMPL_001051	Yellowstone lakes, USA		CAM_READ_0309182117	CAM_SMPL_001057	Yellowstone lakes, USA		CAM_READ_0304982307	CAM_SMPL_001054	Yellowstone lakes, USA		CAM_READ_0320901117	CAM_SMPL_001065	Yellowstone lakes, USA		CAM_READ_0302164269	CAM_SMPL_001051	Yellowstone lakes, USA		NCBI_READ_1113289408276	JCVI_SMPL_siteID231	Ace Lake, Antarctica		CAM_READ_0306272975	CAM_SMPL_001055	Yellowstone lakes, USA
CAM_READ_0302928621	CAM_SMPL_001051	Yellowstone lakes, USA		CAM_READ_0309211259	CAM_SMPL_001057	Yellowstone lakes, USA		CAM_READ_0304998001	CAM_SMPL_001054	Yellowstone lakes, USA		CAM_READ_0321164635	CAM_SMPL_001065	Yellowstone lakes, USA		CAM_READ_0302165771	CAM_SMPL_001051	Yellowstone lakes, USA		NCBI_READ_1113289421131	JCVI_SMPL_siteID231	Ace Lake, Antarctica		CAM_READ_0306282551	CAM_SMPL_001055	Yellowstone lakes, USA
CAM_READ_0302932751	CAM_SMPL_001051	Yellowstone lakes, USA		CAM_READ_0309225923	CAM_SMPL_001057	Yellowstone lakes, USA		CAM_READ_0305008423	CAM_SMPL_001054	Yellowstone lakes, USA		CAM_READ_0305562389	CAM_SMPL_001054	Yellowstone lakes, USA		CAM_READ_0302179943	CAM_SMPL_001051	Yellowstone lakes, USA		NCBI_READ_1113289463554	JCVI_SMPL_siteID231	Ace Lake, Antarctica		CAM_READ_0306303985	CAM_SMPL_001055	Yellowstone lakes, USA
CAM_READ_0302934687	CAM_SMPL_001051	Yellowstone lakes, USA		CAM_READ_0309233981	CAM_SMPL_001057	Yellowstone lakes, USA		CAM_READ_0305019657	CAM_SMPL_001054	Yellowstone lakes, USA		CAM_READ_0309054847	CAM_SMPL_001057	Yellowstone lakes, USA		CAM_READ_0302190069	CAM_SMPL_001051	Yellowstone lakes, USA		NCBI_READ_1113289500198	JCVI_SMPL_siteID231	Ace Lake, Antarctica		CAM_READ_0306305025	CAM_SMPL_001055	Yellowstone lakes, USA
CAM_READ_0302936815	CAM_SMPL_001051	Yellowstone lakes, USA		CAM_READ_0309234181	CAM_SMPL_001057	Yellowstone lakes, USA		CAM_READ_0305025739	CAM_SMPL_001054	Yellowstone lakes, USA		CAM_READ_0327260331	CAM_SMPL_001070	Yellowstone lakes, USA		CAM_READ_0302190207	CAM_SMPL_001051	Yellowstone lakes, USA		NCBI_READ_1113289524654	JCVI_SMPL_siteID231	Ace Lake, Antarctica		CAM_READ_0306310371	CAM_SMPL_001055	Yellowstone lakes, USA
CAM_READ_0302939983	CAM_SMPL_001051	Yellowstone lakes, USA		CAM_READ_0309239049	CAM_SMPL_001057	Yellowstone lakes, USA		CAM_READ_0305033793	CAM_SMPL_001054	Yellowstone lakes, USA		CAM_READ_0327698199	CAM_SMPL_001070	Yellowstone lakes, USA		CAM_READ_0302191977	CAM_SMPL_001051	Yellowstone lakes, USA		NCBI_READ_1113297537142	JCVI_SMPL_siteID231	Ace Lake, Antarctica		CAM_READ_0306311413	CAM_SMPL_001055	Yellowstone lakes, USA
CAM_READ_0302952049	CAM_SMPL_001051	Yellowstone lakes, USA		CAM_READ_0309267479	CAM_SMPL_001057	Yellowstone lakes, USA		CAM_READ_0305034187	CAM_SMPL_001054	Yellowstone lakes, USA		CAM_READ_0319658795	CAM_SMPL_001065	Yellowstone lakes, USA		CAM_READ_0302195681	CAM_SMPL_001051	Yellowstone lakes, USA		NCBI_READ_1113297541966	JCVI_SMPL_siteID231	Ace Lake, Antarctica		CAM_READ_0306332129	CAM_SMPL_001055	Yellowstone lakes, USA
CAM_READ_0302970537	CAM_SMPL_001051	Yellowstone lakes, USA		CAM_READ_0309274855	CAM_SMPL_001057	Yellowstone lakes, USA		CAM_READ_0305040431	CAM_SMPL_001054	Yellowstone lakes, USA		CAM_READ_0321376063	CAM_SMPL_001065	Yellowstone lakes, USA		CAM_READ_0302221223	CAM_SMPL_001051	Yellowstone lakes, USA		NCBI_READ_1113297547356	JCVI_SMPL_siteID231	Ace Lake, Antarctica		CAM_READ_0306333953	CAM_SMPL_001055	Yellowstone lakes, USA
CAM_READ_0302988601	CAM_SMPL_001051	Yellowstone lakes, USA		CAM_READ_0309275047	CAM_SMPL_001057	Yellowstone lakes, USA		CAM_READ_0305065325	CAM_SMPL_001054	Yellowstone lakes, USA		CAM_READ_0324389737	CAM_SMPL_001067	Yellowstone lakes, USA		CAM_READ_0302221383	CAM_SMPL_001051	Yellowstone lakes, USA		NCBI_READ_1113297577105	JCVI_SMPL_siteID231	Ace Lake, Antarctica		CAM_READ_0306336153	CAM_SMPL_001055	Yellowstone lakes, USA
CAM_READ_0302996631	CAM_SMPL_001051	Yellowstone lakes, USA		CAM_READ_0309275531	CAM_SMPL_001057	Yellowstone lakes, USA		CAM_READ_0305067397	CAM_SMPL_001054	Yellowstone lakes, USA		CAM_READ_0314686395	CAM_SMPL_001062	Yellowstone lakes, USA		CAM_READ_0302227817	CAM_SMPL_001051	Yellowstone lakes, USA		NCBI_READ_1113297592785	JCVI_SMPL_siteID231	Ace Lake, Antarctica		CAM_READ_0306336311	CAM_SMPL_001055	Yellowstone lakes, USA
CAM_READ_0303010109	CAM_SMPL_001051	Yellowstone lakes, USA		CAM_READ_0309306217	CAM_SMPL_001057	Yellowstone lakes, USA		CAM_READ_0305068257	CAM_SMPL_001054	Yellowstone lakes, USA		CAM_READ_0336549569	CAM_SMPL_001077	Yellowstone lakes, USA		CAM_READ_0302228489	CAM_SMPL_001051	Yellowstone lakes, USA		NCBI_READ_1113297608556	JCVI_SMPL_siteID231	Ace Lake, Antarctica		CAM_READ_0306343583	CAM_SMPL_001055	Yellowstone lakes, USA
CAM_READ_0304991609	CAM_SMPL_001054	Yellowstone lakes, USA		CAM_READ_0309306971	CAM_SMPL_001057	Yellowstone lakes, USA		CAM_READ_0305077945	CAM_SMPL_001054	Yellowstone lakes, USA		CAM_READ_0342585661	CAM_SMPL_001082	Yellowstone lakes, USA		CAM_READ_0302231305	CAM_SMPL_001051	Yellowstone lakes, USA		NCBI_READ_1113297645656	JCVI_SMPL_siteID231	Ace Lake, Antarctica		CAM_READ_0306348787	CAM_SMPL_001055	Yellowstone lakes, USA
CAM_READ_0305011765	CAM_SMPL_001054	Yellowstone lakes, USA		CAM_READ_0309312693	CAM_SMPL_001057	Yellowstone lakes, USA		CAM_READ_0305088255	CAM_SMPL_001054	Yellowstone lakes, USA		CAM_READ_0317345463	CAM_SMPL_001064	Yellowstone lakes, USA		CAM_READ_0302235101	CAM_SMPL_001051	Yellowstone lakes, USA		NCBI_READ_1113297661541	JCVI_SMPL_siteID231	Ace Lake, Antarctica		CAM_READ_0306350645	CAM_SMPL_001055	Yellowstone lakes, USA
CAM_READ_0305045619	CAM_SMPL_001054	Yellowstone lakes, USA		CAM_READ_0309315551	CAM_SMPL_001057	Yellowstone lakes, USA		CAM_READ_0305092307	CAM_SMPL_001054	Yellowstone lakes, USA		CAM_READ_0322264123	CAM_SMPL_001066	Yellowstone lakes, USA		CAM_READ_0302243397	CAM_SMPL_001051	Yellowstone lakes, USA		NCBI_READ_1113297746770	JCVI_SMPL_siteID231	Ace Lake, Antarctica		CAM_READ_0306350787	CAM_SMPL_001055	Yellowstone lakes, USA
CAM_READ_0305055621	CAM_SMPL_001054	Yellowstone lakes, USA		CAM_READ_0309318013	CAM_SMPL_001057	Yellowstone lakes, USA		CAM_READ_0305115551	CAM_SMPL_001054	Yellowstone lakes, USA		CAM_READ_0314454621	CAM_SMPL_001062	Yellowstone lakes, USA		CAM_READ_0302249581	CAM_SMPL_001051	Yellowstone lakes, USA		NCBI_READ_1113297811298	JCVI_SMPL_siteID231	Ace Lake, Antarctica		CAM_READ_0306361275	CAM_SMPL_001055	Yellowstone lakes, USA
CAM_READ_0305061583	CAM_SMPL_001054	Yellowstone lakes, USA		CAM_READ_0309361153	CAM_SMPL_001057	Yellowstone lakes, USA		CAM_READ_0305120467	CAM_SMPL_001054	Yellowstone lakes, USA		CAM_READ_0319351365	CAM_SMPL_001064	Yellowstone lakes, USA		CAM_READ_0302255063	CAM_SMPL_001051	Yellowstone lakes, USA		NCBI_READ_1113297853547	JCVI_SMPL_siteID231	Ace Lake, Antarctica		CAM_READ_0306370873	CAM_SMPL_001055	Yellowstone lakes, USA
CAM_READ_0305104661	CAM_SMPL_001054	Yellowstone lakes, USA		CAM_READ_0309410593	CAM_SMPL_001057	Yellowstone lakes, USA		CAM_READ_0305123633	CAM_SMPL_001054	Yellowstone lakes, USA		CAM_READ_0320919729	CAM_SMPL_001065	Yellowstone lakes, USA		CAM_READ_0302259777	CAM_SMPL_001051	Yellowstone lakes, USA		NCBI_READ_1113297876807	JCVI_SMPL_siteID231	Ace Lake, Antarctica		CAM_READ_0306372537	CAM_SMPL_001055	Yellowstone lakes, USA
CAM_READ_0305104799	CAM_SMPL_001054	Yellowstone lakes, USA		CAM_READ_0309411743	CAM_SMPL_001057	Yellowstone lakes, USA		CAM_READ_0305151397	CAM_SMPL_001054	Yellowstone lakes, USA		CAM_READ_0344204067	CAM_SMPL_001083	Yellowstone lakes, USA		CAM_READ_0302261791	CAM_SMPL_001051	Yellowstone lakes, USA		NCBI_READ_1113297894688	JCVI_SMPL_siteID231	Ace Lake, Antarctica		CAM_READ_0306382943	CAM_SMPL_001055	Yellowstone lakes, USA
CAM_READ_0305114909	CAM_SMPL_001054	Yellowstone lakes, USA		CAM_READ_0309443129	CAM_SMPL_001057	Yellowstone lakes, USA		CAM_READ_0305154425	CAM_SMPL_001054	Yellowstone lakes, USA		CAM_READ_0341056309	CAM_SMPL_001080	Yellowstone lakes, USA		CAM_READ_0302278173	CAM_SMPL_001051	Yellowstone lakes, USA		NCBI_READ_1113297966690	JCVI_SMPL_siteID231	Ace Lake, Antarctica		CAM_READ_0306388615	CAM_SMPL_001055	Yellowstone lakes, USA
CAM_READ_0305122549	CAM_SMPL_001054	Yellowstone lakes, USA		CAM_READ_0309444017	CAM_SMPL_001057	Yellowstone lakes, USA		CAM_READ_0305201309	CAM_SMPL_001054	Yellowstone lakes, USA		CAM_READ_0339420907	CAM_SMPL_001079	Yellowstone lakes, USA		CAM_READ_0302288525	CAM_SMPL_001051	Yellowstone lakes, USA		NCBI_READ_1113298039396	JCVI_SMPL_siteID231	Ace Lake, Antarctica		CAM_READ_0306389035	CAM_SMPL_001055	Yellowstone lakes, USA
CAM_READ_0305129865	CAM_SMPL_001054	Yellowstone lakes, USA		CAM_READ_0309447899	CAM_SMPL_001057	Yellowstone lakes, USA		CAM_READ_0305216525	CAM_SMPL_001054	Yellowstone lakes, USA		CAM_READ_0337383877	CAM_SMPL_001077	Yellowstone lakes, USA		CAM_READ_0302297973	CAM_SMPL_001051	Yellowstone lakes, USA		NCBI_READ_1113298040736	JCVI_SMPL_siteID231	Ace Lake, Antarctica		CAM_READ_0306398539	CAM_SMPL_001055	Yellowstone lakes, USA
CAM_READ_0305137107	CAM_SMPL_001054	Yellowstone lakes, USA		CAM_READ_0309452267	CAM_SMPL_001057	Yellowstone lakes, USA		CAM_READ_0305218617	CAM_SMPL_001054	Yellowstone lakes, USA		CAM_READ_0320851077	CAM_SMPL_001065	Yellowstone lakes, USA		CAM_READ_0302302713	CAM_SMPL_001051	Yellowstone lakes, USA		NCBI_READ_1113298107891	JCVI_SMPL_siteID231	Ace Lake, Antarctica		CAM_READ_0306409663	CAM_SMPL_001055	Yellowstone lakes, USA
CAM_READ_0305142425	CAM_SMPL_001054	Yellowstone lakes, USA		CAM_READ_0309476399	CAM_SMPL_001057	Yellowstone lakes, USA		CAM_READ_0305223985	CAM_SMPL_001054	Yellowstone lakes, USA		CAM_READ_0336274435	CAM_SMPL_001076	Yellowstone lakes, USA		CAM_READ_0302302951	CAM_SMPL_001051	Yellowstone lakes, USA		NCBI_READ_1113298114034	JCVI_SMPL_siteID231	Ace Lake, Antarctica		CAM_READ_0306416155	CAM_SMPL_001055	Yellowstone lakes, USA
CAM_READ_0305144983	CAM_SMPL_001054	Yellowstone lakes, USA		CAM_READ_0309482379	CAM_SMPL_001057	Yellowstone lakes, USA		CAM_READ_0305239733	CAM_SMPL_001054	Yellowstone lakes, USA		CAM_READ_0323951899	CAM_SMPL_001067	Yellowstone lakes, USA		CAM_READ_0302306249	CAM_SMPL_001051	Yellowstone lakes, USA		NCBI_READ_1113298186229	JCVI_SMPL_siteID232	Ace Lake, Antarctica		CAM_READ_0306419141	CAM_SMPL_001055	Yellowstone lakes, USA
CAM_READ_0305152053	CAM_SMPL_001054	Yellowstone lakes, USA		CAM_READ_0309498885	CAM_SMPL_001057	Yellowstone lakes, USA		CAM_READ_0305240405	CAM_SMPL_001054	Yellowstone lakes, USA		CAM_READ_0314213763	CAM_SMPL_001062	Yellowstone lakes, USA		CAM_READ_0302320963	CAM_SMPL_001051	Yellowstone lakes, USA		NCBI_READ_1113298326253	JCVI_SMPL_siteID231	Ace Lake, Antarctica		CAM_READ_0306420719	CAM_SMPL_001055	Yellowstone lakes, USA
CAM_READ_0305152341	CAM_SMPL_001054	Yellowstone lakes, USA		CAM_READ_0309500717	CAM_SMPL_001057	Yellowstone lakes, USA		CAM_READ_0305244959	CAM_SMPL_001054	Yellowstone lakes, USA		CAM_READ_0315851915	CAM_SMPL_001063	Yellowstone lakes, USA		CAM_READ_0302322545	CAM_SMPL_001051	Yellowstone lakes, USA		NCBI_READ_1113308566504	JCVI_SMPL_siteID231	Ace Lake, Antarctica		CAM_READ_0306423015	CAM_SMPL_001055	Yellowstone lakes, USA
CAM_READ_0305174723	CAM_SMPL_001054	Yellowstone lakes, USA		CAM_READ_0309543273	CAM_SMPL_001058	Yellowstone lakes, USA		CAM_READ_0305262779	CAM_SMPL_001054	Yellowstone lakes, USA		CAM_READ_0337136827	CAM_SMPL_001077	Yellowstone lakes, USA		CAM_READ_0302326051	CAM_SMPL_001051	Yellowstone lakes, USA		NCBI_READ_1113315687025	JCVI_SMPL_siteID231	Ace Lake, Antarctica		CAM_READ_0306424377	CAM_SMPL_001055	Yellowstone lakes, USA
CAM_READ_0305195771	CAM_SMPL_001054	Yellowstone lakes, USA		CAM_READ_0309545653	CAM_SMPL_001058	Yellowstone lakes, USA		CAM_READ_0305265481	CAM_SMPL_001054	Yellowstone lakes, USA		CAM_READ_0341500913	CAM_SMPL_001081	Yellowstone lakes, USA		CAM_READ_0302328443	CAM_SMPL_001051	Yellowstone lakes, USA		NCBI_READ_1113315766315	JCVI_SMPL_siteID231	Ace Lake, Antarctica		CAM_READ_0306450753	CAM_SMPL_001055	Yellowstone lakes, USA
CAM_READ_0305200429	CAM_SMPL_001054	Yellowstone lakes, USA		CAM_READ_0309546089	CAM_SMPL_001058	Yellowstone lakes, USA		CAM_READ_0305281455	CAM_SMPL_001054	Yellowstone lakes, USA		CAM_READ_0340894643	CAM_SMPL_001080	Yellowstone lakes, USA		CAM_READ_0302332481	CAM_SMPL_001051	Yellowstone lakes, USA		NCBI_READ_1113316461246	JCVI_SMPL_siteID232	Ace Lake, Antarctica		CAM_READ_0306454329	CAM_SMPL_001055	Yellowstone lakes, USA
CAM_READ_0305251583	CAM_SMPL_001054	Yellowstone lakes, USA		CAM_READ_0309573541	CAM_SMPL_001058	Yellowstone lakes, USA		CAM_READ_0305286635	CAM_SMPL_001054	Yellowstone lakes, USA		CAM_READ_0319887241	CAM_SMPL_001065	Yellowstone lakes, USA		CAM_READ_0302344905	CAM_SMPL_001051	Yellowstone lakes, USA		NCBI_READ_1113316576597	JCVI_SMPL_siteID231	Ace Lake, Antarctica		CAM_READ_0306454649	CAM_SMPL_001055	Yellowstone lakes, USA
CAM_READ_0305260209	CAM_SMPL_001054	Yellowstone lakes, USA		CAM_READ_0309575613	CAM_SMPL_001058	Yellowstone lakes, USA		CAM_READ_0305317789	CAM_SMPL_001054	Yellowstone lakes, USA		CAM_READ_0314271127	CAM_SMPL_001062	Yellowstone lakes, USA		CAM_READ_0302349799	CAM_SMPL_001051	Yellowstone lakes, USA		AntarcticaAquatic_READ_00021373	ANTARCTICAAQUATIC_SMPL_SITE227_0.1UM	Ace Lake, Antarctica		CAM_READ_0306455165	CAM_SMPL_001055	Yellowstone lakes, USA
CAM_READ_0305263597	CAM_SMPL_001054	Yellowstone lakes, USA		CAM_READ_0309578841	CAM_SMPL_001058	Yellowstone lakes, USA		CAM_READ_0305331261	CAM_SMPL_001054	Yellowstone lakes, USA		CAM_READ_0339657565	CAM_SMPL_001079	Yellowstone lakes, USA		CAM_READ_0302359617	CAM_SMPL_001051	Yellowstone lakes, USA		AntarcticaAquatic_READ_01957818	ANTARCTICAAQUATIC_SMPL_SITE231_0.1UM	Ace Lake, Antarctica		CAM_READ_0306463189	CAM_SMPL_001055	Yellowstone lakes, USA
CAM_READ_0305271725	CAM_SMPL_001054	Yellowstone lakes, USA		CAM_READ_0309579005	CAM_SMPL_001058	Yellowstone lakes, USA		CAM_READ_0305349105	CAM_SMPL_001054	Yellowstone lakes, USA		CAM_READ_0314898917	CAM_SMPL_001062	Yellowstone lakes, USA		CAM_READ_0302360655	CAM_SMPL_001051	Yellowstone lakes, USA		AntarcticaAquatic_READ_01958267	ANTARCTICAAQUATIC_SMPL_SITE231_0.1UM	Ace Lake, Antarctica		CAM_READ_0306464827	CAM_SMPL_001055	Yellowstone lakes, USA
CAM_READ_0305290999	CAM_SMPL_001054	Yellowstone lakes, USA		CAM_READ_0309585671	CAM_SMPL_001058	Yellowstone lakes, USA		CAM_READ_0305372283	CAM_SMPL_001054	Yellowstone lakes, USA		CAM_READ_0335535547	CAM_SMPL_001076	Yellowstone lakes, USA		CAM_READ_0302365765	CAM_SMPL_001051	Yellowstone lakes, USA		AntarcticaAquatic_READ_01960910	ANTARCTICAAQUATIC_SMPL_SITE231_0.1UM	Ace Lake, Antarctica		CAM_READ_0306466027	CAM_SMPL_001055	Yellowstone lakes, USA
CAM_READ_0305298617	CAM_SMPL_001054	Yellowstone lakes, USA		CAM_READ_0309600073	CAM_SMPL_001058	Yellowstone lakes, USA		CAM_READ_0305406121	CAM_SMPL_001054	Yellowstone lakes, USA		CAM_READ_0316418033	CAM_SMPL_001063	Yellowstone lakes, USA		CAM_READ_0302366451	CAM_SMPL_001051	Yellowstone lakes, USA		AntarcticaAquatic_READ_01962261	ANTARCTICAAQUATIC_SMPL_SITE231_0.1UM	Ace Lake, Antarctica		CAM_READ_0306467551	CAM_SMPL_001055	Yellowstone lakes, USA
CAM_READ_0305337297	CAM_SMPL_001054	Yellowstone lakes, USA		CAM_READ_0309642145	CAM_SMPL_001058	Yellowstone lakes, USA		CAM_READ_0305415015	CAM_SMPL_001054	Yellowstone lakes, USA		CAM_READ_0325143715	CAM_SMPL_001068	Yellowstone lakes, USA		CAM_READ_0302367151	CAM_SMPL_001051	Yellowstone lakes, USA		AntarcticaAquatic_READ_01964262	ANTARCTICAAQUATIC_SMPL_SITE231_0.1UM	Ace Lake, Antarctica		CAM_READ_0306474123	CAM_SMPL_001055	Yellowstone lakes, USA
CAM_READ_0305341103	CAM_SMPL_001054	Yellowstone lakes, USA		CAM_READ_0309669153	CAM_SMPL_001058	Yellowstone lakes, USA		CAM_READ_0305433119	CAM_SMPL_001054	Yellowstone lakes, USA		CAM_READ_0321915861	CAM_SMPL_001066	Yellowstone lakes, USA		CAM_READ_0302370181	CAM_SMPL_001051	Yellowstone lakes, USA		AntarcticaAquatic_READ_01965284	ANTARCTICAAQUATIC_SMPL_SITE231_0.1UM	Ace Lake, Antarctica		CAM_READ_0306478637	CAM_SMPL_001055	Yellowstone lakes, USA
CAM_READ_0305344587	CAM_SMPL_001054	Yellowstone lakes, USA		CAM_READ_0309700051	CAM_SMPL_001058	Yellowstone lakes, USA		CAM_READ_0305433915	CAM_SMPL_001054	Yellowstone lakes, USA		CAM_READ_0336083449	CAM_SMPL_001076	Yellowstone lakes, USA		CAM_READ_0302383201	CAM_SMPL_001051	Yellowstone lakes, USA		AntarcticaAquatic_READ_01965857	ANTARCTICAAQUATIC_SMPL_SITE231_0.1UM	Ace Lake, Antarctica		CAM_READ_0306479655	CAM_SMPL_001055	Yellowstone lakes, USA
CAM_READ_0305400927	CAM_SMPL_001054	Yellowstone lakes, USA		CAM_READ_0309700423	CAM_SMPL_001058	Yellowstone lakes, USA		CAM_READ_0305440473	CAM_SMPL_001054	Yellowstone lakes, USA		CAM_READ_0315761253	CAM_SMPL_001063	Yellowstone lakes, USA		CAM_READ_0302384645	CAM_SMPL_001051	Yellowstone lakes, USA		AntarcticaAquatic_READ_01971905	ANTARCTICAAQUATIC_SMPL_SITE231_0.1UM	Ace Lake, Antarctica		CAM_READ_0306480119	CAM_SMPL_001055	Yellowstone lakes, USA
CAM_READ_0305414269	CAM_SMPL_001054	Yellowstone lakes, USA		CAM_READ_0309706369	CAM_SMPL_001058	Yellowstone lakes, USA		CAM_READ_0305444317	CAM_SMPL_001054	Yellowstone lakes, USA		CAM_READ_0320360283	CAM_SMPL_001065	Yellowstone lakes, USA		CAM_READ_0302393719	CAM_SMPL_001051	Yellowstone lakes, USA		AntarcticaAquatic_READ_01975670	ANTARCTICAAQUATIC_SMPL_SITE231_0.1UM	Ace Lake, Antarctica		CAM_READ_0306484241	CAM_SMPL_001055	Yellowstone lakes, USA
CAM_READ_0305417389	CAM_SMPL_001054	Yellowstone lakes, USA		CAM_READ_0309707729	CAM_SMPL_001058	Yellowstone lakes, USA		CAM_READ_0305454673	CAM_SMPL_001054	Yellowstone lakes, USA		CAM_READ_0335954441	CAM_SMPL_001076	Yellowstone lakes, USA		CAM_READ_0302395415	CAM_SMPL_001051	Yellowstone lakes, USA		AntarcticaAquatic_READ_01975950	ANTARCTICAAQUATIC_SMPL_SITE231_0.1UM	Ace Lake, Antarctica		CAM_READ_0306484823	CAM_SMPL_001055	Yellowstone lakes, USA
CAM_READ_0305420147	CAM_SMPL_001054	Yellowstone lakes, USA		CAM_READ_0309715849	CAM_SMPL_001058	Yellowstone lakes, USA		CAM_READ_0305458005	CAM_SMPL_001054	Yellowstone lakes, USA		CAM_READ_0342616441	CAM_SMPL_001082	Yellowstone lakes, USA		CAM_READ_0302408539	CAM_SMPL_001051	Yellowstone lakes, USA		AntarcticaAquatic_READ_01977212	ANTARCTICAAQUATIC_SMPL_SITE231_0.1UM	Ace Lake, Antarctica		CAM_READ_0306490003	CAM_SMPL_001055	Yellowstone lakes, USA
CAM_READ_0305423685	CAM_SMPL_001054	Yellowstone lakes, USA		CAM_READ_0309733121	CAM_SMPL_001058	Yellowstone lakes, USA		CAM_READ_0305465561	CAM_SMPL_001054	Yellowstone lakes, USA		CAM_READ_0318948051	CAM_SMPL_001064	Yellowstone lakes, USA		CAM_READ_0302413003	CAM_SMPL_001051	Yellowstone lakes, USA		AntarcticaAquatic_READ_01979306	ANTARCTICAAQUATIC_SMPL_SITE231_0.1UM	Ace Lake, Antarctica		CAM_READ_0306495673	CAM_SMPL_001055	Yellowstone lakes, USA
CAM_READ_0305432591	CAM_SMPL_001054	Yellowstone lakes, USA		CAM_READ_0309745091	CAM_SMPL_001058	Yellowstone lakes, USA		CAM_READ_0305467663	CAM_SMPL_001054	Yellowstone lakes, USA		CAM_READ_0322013161	CAM_SMPL_001066	Yellowstone lakes, USA		CAM_READ_0302426821	CAM_SMPL_001051	Yellowstone lakes, USA		AntarcticaAquatic_READ_01981328	ANTARCTICAAQUATIC_SMPL_SITE231_0.1UM	Ace Lake, Antarctica		CAM_READ_0306496323	CAM_SMPL_001055	Yellowstone lakes, USA
CAM_READ_0305444401	CAM_SMPL_001054	Yellowstone lakes, USA		CAM_READ_0309746789	CAM_SMPL_001058	Yellowstone lakes, USA		CAM_READ_0305485775	CAM_SMPL_001054	Yellowstone lakes, USA		CAM_READ_0337369491	CAM_SMPL_001077	Yellowstone lakes, USA		CAM_READ_0302441871	CAM_SMPL_001051	Yellowstone lakes, USA		AntarcticaAquatic_READ_01981371	ANTARCTICAAQUATIC_SMPL_SITE231_0.1UM	Ace Lake, Antarctica		CAM_READ_0306505909	CAM_SMPL_001055	Yellowstone lakes, USA
CAM_READ_0305446345	CAM_SMPL_001054	Yellowstone lakes, USA		CAM_READ_0309752275	CAM_SMPL_001058	Yellowstone lakes, USA		CAM_READ_0305488161	CAM_SMPL_001054	Yellowstone lakes, USA		CAM_READ_0307485139	CAM_SMPL_001056	Yellowstone lakes, USA		CAM_READ_0302449575	CAM_SMPL_001051	Yellowstone lakes, USA		AntarcticaAquatic_READ_01982104	ANTARCTICAAQUATIC_SMPL_SITE231_0.1UM	Ace Lake, Antarctica		CAM_READ_0306511897	CAM_SMPL_001055	Yellowstone lakes, USA
CAM_READ_0305466511	CAM_SMPL_001054	Yellowstone lakes, USA		CAM_READ_0309754573	CAM_SMPL_001058	Yellowstone lakes, USA		CAM_READ_0305493623	CAM_SMPL_001054	Yellowstone lakes, USA		CAM_READ_0324137723	CAM_SMPL_001067	Yellowstone lakes, USA		CAM_READ_0302451575	CAM_SMPL_001051	Yellowstone lakes, USA		AntarcticaAquatic_READ_01982929	ANTARCTICAAQUATIC_SMPL_SITE231_0.1UM	Ace Lake, Antarctica		CAM_READ_0306513431	CAM_SMPL_001055	Yellowstone lakes, USA
CAM_READ_0305467253	CAM_SMPL_001054	Yellowstone lakes, USA		CAM_READ_0309757047	CAM_SMPL_001058	Yellowstone lakes, USA		CAM_READ_0305506689	CAM_SMPL_001054	Yellowstone lakes, USA		CAM_READ_0323987119	CAM_SMPL_001067	Yellowstone lakes, USA		CAM_READ_0302475935	CAM_SMPL_001051	Yellowstone lakes, USA		AntarcticaAquatic_READ_01984802	ANTARCTICAAQUATIC_SMPL_SITE231_0.1UM	Ace Lake, Antarctica		CAM_READ_0306516083	CAM_SMPL_001055	Yellowstone lakes, USA
CAM_READ_0305475401	CAM_SMPL_001054	Yellowstone lakes, USA		CAM_READ_0309759895	CAM_SMPL_001058	Yellowstone lakes, USA		CAM_READ_0305537427	CAM_SMPL_001054	Yellowstone lakes, USA		CAM_READ_0343054765	CAM_SMPL_001082	Yellowstone lakes, USA		CAM_READ_0302492155	CAM_SMPL_001051	Yellowstone lakes, USA		AntarcticaAquatic_READ_01985652	ANTARCTICAAQUATIC_SMPL_SITE231_0.1UM	Ace Lake, Antarctica		CAM_READ_0306526511	CAM_SMPL_001055	Yellowstone lakes, USA
CAM_READ_0305482363	CAM_SMPL_001054	Yellowstone lakes, USA		CAM_READ_0309766225	CAM_SMPL_001058	Yellowstone lakes, USA		CAM_READ_0305541359	CAM_SMPL_001054	Yellowstone lakes, USA		CAM_READ_0319380453	CAM_SMPL_001065	Yellowstone lakes, USA		CAM_READ_0302493729	CAM_SMPL_001051	Yellowstone lakes, USA		AntarcticaAquatic_READ_01986294	ANTARCTICAAQUATIC_SMPL_SITE231_0.1UM	Ace Lake, Antarctica		CAM_READ_0306529769	CAM_SMPL_001055	Yellowstone lakes, USA
CAM_READ_0305483355	CAM_SMPL_001054	Yellowstone lakes, USA		CAM_READ_0309772089	CAM_SMPL_001058	Yellowstone lakes, USA		CAM_READ_0305543621	CAM_SMPL_001054	Yellowstone lakes, USA		CAM_READ_0324242157	CAM_SMPL_001067	Yellowstone lakes, USA		CAM_READ_0302495577	CAM_SMPL_001051	Yellowstone lakes, USA		AntarcticaAquatic_READ_01988203	ANTARCTICAAQUATIC_SMPL_SITE231_0.1UM	Ace Lake, Antarctica		CAM_READ_0306538103	CAM_SMPL_001055	Yellowstone lakes, USA
CAM_READ_0305510803	CAM_SMPL_001054	Yellowstone lakes, USA		CAM_READ_0309772941	CAM_SMPL_001058	Yellowstone lakes, USA		CAM_READ_0305550887	CAM_SMPL_001054	Yellowstone lakes, USA		CAM_READ_0323117213	CAM_SMPL_001066	Yellowstone lakes, USA		CAM_READ_0302495701	CAM_SMPL_001051	Yellowstone lakes, USA		AntarcticaAquatic_READ_01990316	ANTARCTICAAQUATIC_SMPL_SITE231_0.1UM	Ace Lake, Antarctica		CAM_READ_0306545293	CAM_SMPL_001055	Yellowstone lakes, USA
CAM_READ_0305516477	CAM_SMPL_001054	Yellowstone lakes, USA		CAM_READ_0309776933	CAM_SMPL_001058	Yellowstone lakes, USA		CAM_READ_0305552145	CAM_SMPL_001054	Yellowstone lakes, USA		CAM_READ_0340742967	CAM_SMPL_001080	Yellowstone lakes, USA		CAM_READ_0302520835	CAM_SMPL_001051	Yellowstone lakes, USA		AntarcticaAquatic_READ_01991017	ANTARCTICAAQUATIC_SMPL_SITE231_0.1UM	Ace Lake, Antarctica		CAM_READ_0306561679	CAM_SMPL_001055	Yellowstone lakes, USA
CAM_READ_0305531179	CAM_SMPL_001054	Yellowstone lakes, USA		CAM_READ_0309777221	CAM_SMPL_001058	Yellowstone lakes, USA		CAM_READ_0305557671	CAM_SMPL_001054	Yellowstone lakes, USA		CAM_READ_0336838499	CAM_SMPL_001077	Yellowstone lakes, USA		CAM_READ_0302538987	CAM_SMPL_001051	Yellowstone lakes, USA		AntarcticaAquatic_READ_01991286	ANTARCTICAAQUATIC_SMPL_SITE231_0.1UM	Ace Lake, Antarctica		CAM_READ_0306564861	CAM_SMPL_001055	Yellowstone lakes, USA
CAM_READ_0305540959	CAM_SMPL_001054	Yellowstone lakes, USA		CAM_READ_0309788441	CAM_SMPL_001058	Yellowstone lakes, USA		CAM_READ_0305579283	CAM_SMPL_001054	Yellowstone lakes, USA		CAM_READ_0343529973	CAM_SMPL_001082	Yellowstone lakes, USA		CAM_READ_0302546581	CAM_SMPL_001051	Yellowstone lakes, USA		AntarcticaAquatic_READ_01994586	ANTARCTICAAQUATIC_SMPL_SITE231_0.1UM	Ace Lake, Antarctica		CAM_READ_0306567669	CAM_SMPL_001055	Yellowstone lakes, USA
CAM_READ_0305543011	CAM_SMPL_001054	Yellowstone lakes, USA		CAM_READ_0309791117	CAM_SMPL_001058	Yellowstone lakes, USA		CAM_READ_0305587817	CAM_SMPL_001054	Yellowstone lakes, USA		CAM_READ_0314057833	CAM_SMPL_001062	Yellowstone lakes, USA		CAM_READ_0302555789	CAM_SMPL_001051	Yellowstone lakes, USA		AntarcticaAquatic_READ_01996275	ANTARCTICAAQUATIC_SMPL_SITE231_0.1UM	Ace Lake, Antarctica		CAM_READ_0306569087	CAM_SMPL_001055	Yellowstone lakes, USA
CAM_READ_0305560825	CAM_SMPL_001054	Yellowstone lakes, USA		CAM_READ_0309793407	CAM_SMPL_001058	Yellowstone lakes, USA		CAM_READ_0305591049	CAM_SMPL_001054	Yellowstone lakes, USA		CAM_READ_0320845557	CAM_SMPL_001065	Yellowstone lakes, USA		CAM_READ_0302557931	CAM_SMPL_001051	Yellowstone lakes, USA		AntarcticaAquatic_READ_01997046	ANTARCTICAAQUATIC_SMPL_SITE231_0.1UM	Ace Lake, Antarctica		CAM_READ_0306569519	CAM_SMPL_001055	Yellowstone lakes, USA
CAM_READ_0305571077	CAM_SMPL_001054	Yellowstone lakes, USA		CAM_READ_0309820277	CAM_SMPL_001058	Yellowstone lakes, USA		CAM_READ_0305601801	CAM_SMPL_001054	Yellowstone lakes, USA		CAM_READ_0335346407	CAM_SMPL_001076	Yellowstone lakes, USA		CAM_READ_0302558485	CAM_SMPL_001051	Yellowstone lakes, USA		AntarcticaAquatic_READ_02002809	ANTARCTICAAQUATIC_SMPL_SITE231_0.1UM	Ace Lake, Antarctica		CAM_READ_0306569817	CAM_SMPL_001055	Yellowstone lakes, USA
CAM_READ_0305574797	CAM_SMPL_001054	Yellowstone lakes, USA		CAM_READ_0309820413	CAM_SMPL_001058	Yellowstone lakes, USA		CAM_READ_0305623379	CAM_SMPL_001054	Yellowstone lakes, USA		CAM_READ_0342657351	CAM_SMPL_001082	Yellowstone lakes, USA		CAM_READ_0302561979	CAM_SMPL_001051	Yellowstone lakes, USA		AntarcticaAquatic_READ_02003670	ANTARCTICAAQUATIC_SMPL_SITE231_0.1UM	Ace Lake, Antarctica		CAM_READ_0306576431	CAM_SMPL_001055	Yellowstone lakes, USA
CAM_READ_0305593345	CAM_SMPL_001054	Yellowstone lakes, USA		CAM_READ_0309826357	CAM_SMPL_001058	Yellowstone lakes, USA		CAM_READ_0305640005	CAM_SMPL_001054	Yellowstone lakes, USA		CAM_READ_0335925477	CAM_SMPL_001076	Yellowstone lakes, USA		CAM_READ_0302562005	CAM_SMPL_001051	Yellowstone lakes, USA		AntarcticaAquatic_READ_02006867	ANTARCTICAAQUATIC_SMPL_SITE231_0.1UM	Ace Lake, Antarctica		CAM_READ_0306576627	CAM_SMPL_001055	Yellowstone lakes, USA
CAM_READ_0305640895	CAM_SMPL_001054	Yellowstone lakes, USA		CAM_READ_0309830333	CAM_SMPL_001058	Yellowstone lakes, USA		CAM_READ_0305658355	CAM_SMPL_001054	Yellowstone lakes, USA		CAM_READ_0323512777	CAM_SMPL_001066	Yellowstone lakes, USA		CAM_READ_0302566911	CAM_SMPL_001051	Yellowstone lakes, USA		AntarcticaAquatic_READ_02006959	ANTARCTICAAQUATIC_SMPL_SITE231_0.1UM	Ace Lake, Antarctica		CAM_READ_0306585317	CAM_SMPL_001055	Yellowstone lakes, USA
CAM_READ_0305655739	CAM_SMPL_001054	Yellowstone lakes, USA		CAM_READ_0309838077	CAM_SMPL_001058	Yellowstone lakes, USA		CAM_READ_0305701001	CAM_SMPL_001054	Yellowstone lakes, USA		CAM_READ_0317135657	CAM_SMPL_001063	Yellowstone lakes, USA		CAM_READ_0302568007	CAM_SMPL_001051	Yellowstone lakes, USA		AntarcticaAquatic_READ_02009536	ANTARCTICAAQUATIC_SMPL_SITE231_0.1UM	Ace Lake, Antarctica		CAM_READ_0306597337	CAM_SMPL_001055	Yellowstone lakes, USA
CAM_READ_0305656957	CAM_SMPL_001054	Yellowstone lakes, USA		CAM_READ_0309845679	CAM_SMPL_001058	Yellowstone lakes, USA		CAM_READ_0305702173	CAM_SMPL_001054	Yellowstone lakes, USA		CAM_READ_0341926853	CAM_SMPL_001081	Yellowstone lakes, USA		CAM_READ_0302571019	CAM_SMPL_001051	Yellowstone lakes, USA		AntarcticaAquatic_READ_02009961	ANTARCTICAAQUATIC_SMPL_SITE231_0.1UM	Ace Lake, Antarctica		CAM_READ_0306599465	CAM_SMPL_001055	Yellowstone lakes, USA
CAM_READ_0305661329	CAM_SMPL_001054	Yellowstone lakes, USA		CAM_READ_0309846333	CAM_SMPL_001058	Yellowstone lakes, USA		CAM_READ_0305727547	CAM_SMPL_001054	Yellowstone lakes, USA		CAM_READ_0342578663	CAM_SMPL_001082	Yellowstone lakes, USA		CAM_READ_0302575827	CAM_SMPL_001051	Yellowstone lakes, USA		AntarcticaAquatic_READ_02011756	ANTARCTICAAQUATIC_SMPL_SITE231_0.1UM	Ace Lake, Antarctica		CAM_READ_0306602687	CAM_SMPL_001055	Yellowstone lakes, USA
CAM_READ_0305663881	CAM_SMPL_001054	Yellowstone lakes, USA		CAM_READ_0309848811	CAM_SMPL_001058	Yellowstone lakes, USA		CAM_READ_0305728137	CAM_SMPL_001054	Yellowstone lakes, USA		CAM_READ_0314891985	CAM_SMPL_001062	Yellowstone lakes, USA		CAM_READ_0302581375	CAM_SMPL_001051	Yellowstone lakes, USA		AntarcticaAquatic_READ_02011837	ANTARCTICAAQUATIC_SMPL_SITE231_0.1UM	Ace Lake, Antarctica		CAM_READ_0306606619	CAM_SMPL_001055	Yellowstone lakes, USA
CAM_READ_0305735713	CAM_SMPL_001054	Yellowstone lakes, USA		CAM_READ_0309865885	CAM_SMPL_001058	Yellowstone lakes, USA		CAM_READ_0305735173	CAM_SMPL_001054	Yellowstone lakes, USA		CAM_READ_0335611051	CAM_SMPL_001076	Yellowstone lakes, USA		CAM_READ_0302596779	CAM_SMPL_001051	Yellowstone lakes, USA		AntarcticaAquatic_READ_02011988	ANTARCTICAAQUATIC_SMPL_SITE231_0.1UM	Ace Lake, Antarctica		CAM_READ_0306611397	CAM_SMPL_001055	Yellowstone lakes, USA
CAM_READ_0305741427	CAM_SMPL_001054	Yellowstone lakes, USA		CAM_READ_0309874605	CAM_SMPL_001058	Yellowstone lakes, USA		CAM_READ_0305746531	CAM_SMPL_001054	Yellowstone lakes, USA		CAM_READ_0342302999	CAM_SMPL_001081	Yellowstone lakes, USA		CAM_READ_0302599893	CAM_SMPL_001051	Yellowstone lakes, USA		AntarcticaAquatic_READ_02018301	ANTARCTICAAQUATIC_SMPL_SITE231_0.1UM	Ace Lake, Antarctica		CAM_READ_0306613299	CAM_SMPL_001055	Yellowstone lakes, USA
CAM_READ_0305747921	CAM_SMPL_001054	Yellowstone lakes, USA		CAM_READ_0309887785	CAM_SMPL_001058	Yellowstone lakes, USA		CAM_READ_0305754429	CAM_SMPL_001054	Yellowstone lakes, USA		CAM_READ_0341413393	CAM_SMPL_001081	Yellowstone lakes, USA		CAM_READ_0302606285	CAM_SMPL_001051	Yellowstone lakes, USA		AntarcticaAquatic_READ_02019569	ANTARCTICAAQUATIC_SMPL_SITE231_0.1UM	Ace Lake, Antarctica		CAM_READ_0306621807	CAM_SMPL_001055	Yellowstone lakes, USA
CAM_READ_0305777421	CAM_SMPL_001054	Yellowstone lakes, USA		CAM_READ_0309888301	CAM_SMPL_001058	Yellowstone lakes, USA		CAM_READ_0305757159	CAM_SMPL_001054	Yellowstone lakes, USA		CAM_READ_0341672607	CAM_SMPL_001081	Yellowstone lakes, USA		CAM_READ_0302606531	CAM_SMPL_001051	Yellowstone lakes, USA		AntarcticaAquatic_READ_02019654	ANTARCTICAAQUATIC_SMPL_SITE231_0.1UM	Ace Lake, Antarctica		CAM_READ_0306626367	CAM_SMPL_001055	Yellowstone lakes, USA
CAM_READ_0305804327	CAM_SMPL_001054	Yellowstone lakes, USA		CAM_READ_0309888563	CAM_SMPL_001058	Yellowstone lakes, USA		CAM_READ_0305758971	CAM_SMPL_001054	Yellowstone lakes, USA		CAM_READ_0323314289	CAM_SMPL_001066	Yellowstone lakes, USA		CAM_READ_0302610031	CAM_SMPL_001051	Yellowstone lakes, USA		AntarcticaAquatic_READ_02019878	ANTARCTICAAQUATIC_SMPL_SITE231_0.1UM	Ace Lake, Antarctica		CAM_READ_0306633699	CAM_SMPL_001055	Yellowstone lakes, USA
CAM_READ_0305819183	CAM_SMPL_001054	Yellowstone lakes, USA		CAM_READ_0309900461	CAM_SMPL_001058	Yellowstone lakes, USA		CAM_READ_0305766407	CAM_SMPL_001054	Yellowstone lakes, USA		CAM_READ_0318067623	CAM_SMPL_001064	Yellowstone lakes, USA		CAM_READ_0302611265	CAM_SMPL_001051	Yellowstone lakes, USA		AntarcticaAquatic_READ_02021253	ANTARCTICAAQUATIC_SMPL_SITE231_0.1UM	Ace Lake, Antarctica		CAM_READ_0306634289	CAM_SMPL_001055	Yellowstone lakes, USA
CAM_READ_0305821883	CAM_SMPL_001054	Yellowstone lakes, USA		CAM_READ_0309901769	CAM_SMPL_001058	Yellowstone lakes, USA		CAM_READ_0305774875	CAM_SMPL_001054	Yellowstone lakes, USA		CAM_READ_0336499643	CAM_SMPL_001077	Yellowstone lakes, USA		CAM_READ_0302622073	CAM_SMPL_001051	Yellowstone lakes, USA		AntarcticaAquatic_READ_02022090	ANTARCTICAAQUATIC_SMPL_SITE231_0.1UM	Ace Lake, Antarctica		CAM_READ_0306639347	CAM_SMPL_001055	Yellowstone lakes, USA
CAM_READ_0305835623	CAM_SMPL_001054	Yellowstone lakes, USA		CAM_READ_0309902879	CAM_SMPL_001058	Yellowstone lakes, USA		CAM_READ_0305791285	CAM_SMPL_001054	Yellowstone lakes, USA		CAM_READ_0306804199	CAM_SMPL_001055	Yellowstone lakes, USA		CAM_READ_0302630487	CAM_SMPL_001051	Yellowstone lakes, USA		AntarcticaAquatic_READ_02024801	ANTARCTICAAQUATIC_SMPL_SITE231_0.1UM	Ace Lake, Antarctica		CAM_READ_0306643655	CAM_SMPL_001055	Yellowstone lakes, USA
CAM_READ_0305835781	CAM_SMPL_001054	Yellowstone lakes, USA		CAM_READ_0309912095	CAM_SMPL_001058	Yellowstone lakes, USA		CAM_READ_0305795041	CAM_SMPL_001054	Yellowstone lakes, USA		CAM_READ_0341192607	CAM_SMPL_001081	Yellowstone lakes, USA		CAM_READ_0302641421	CAM_SMPL_001051	Yellowstone lakes, USA		AntarcticaAquatic_READ_02027423	ANTARCTICAAQUATIC_SMPL_SITE231_0.1UM	Ace Lake, Antarctica		CAM_READ_0306646297	CAM_SMPL_001055	Yellowstone lakes, USA
CAM_READ_0305861155	CAM_SMPL_001054	Yellowstone lakes, USA		CAM_READ_0309913271	CAM_SMPL_001058	Yellowstone lakes, USA		CAM_READ_0305807961	CAM_SMPL_001054	Yellowstone lakes, USA		CAM_READ_0336005417	CAM_SMPL_001076	Yellowstone lakes, USA		CAM_READ_0302641463	CAM_SMPL_001051	Yellowstone lakes, USA		AntarcticaAquatic_READ_02027917	ANTARCTICAAQUATIC_SMPL_SITE231_0.1UM	Ace Lake, Antarctica		CAM_READ_0306649319	CAM_SMPL_001055	Yellowstone lakes, USA
CAM_READ_0305867483	CAM_SMPL_001054	Yellowstone lakes, USA		CAM_READ_0309913391	CAM_SMPL_001058	Yellowstone lakes, USA		CAM_READ_0305809211	CAM_SMPL_001054	Yellowstone lakes, USA		CAM_READ_0323398955	CAM_SMPL_001066	Yellowstone lakes, USA		CAM_READ_0302642483	CAM_SMPL_001051	Yellowstone lakes, USA		AntarcticaAquatic_READ_02028686	ANTARCTICAAQUATIC_SMPL_SITE231_0.1UM	Ace Lake, Antarctica		CAM_READ_0306656373	CAM_SMPL_001055	Yellowstone lakes, USA
CAM_READ_0305867515	CAM_SMPL_001054	Yellowstone lakes, USA		CAM_READ_0309929671	CAM_SMPL_001058	Yellowstone lakes, USA		CAM_READ_0305811185	CAM_SMPL_001054	Yellowstone lakes, USA		CAM_READ_0307094011	CAM_SMPL_001055	Yellowstone lakes, USA		CAM_READ_0302652653	CAM_SMPL_001051	Yellowstone lakes, USA		AntarcticaAquatic_READ_02031669	ANTARCTICAAQUATIC_SMPL_SITE231_0.1UM	Ace Lake, Antarctica		CAM_READ_0306670787	CAM_SMPL_001055	Yellowstone lakes, USA
CAM_READ_0305882965	CAM_SMPL_001054	Yellowstone lakes, USA		CAM_READ_0309942841	CAM_SMPL_001058	Yellowstone lakes, USA		CAM_READ_0305817973	CAM_SMPL_001054	Yellowstone lakes, USA		CAM_READ_0314336507	CAM_SMPL_001062	Yellowstone lakes, USA		CAM_READ_0302661063	CAM_SMPL_001051	Yellowstone lakes, USA		AntarcticaAquatic_READ_02031688	ANTARCTICAAQUATIC_SMPL_SITE231_0.1UM	Ace Lake, Antarctica		CAM_READ_0306679761	CAM_SMPL_001055	Yellowstone lakes, USA
CAM_READ_0305886409	CAM_SMPL_001054	Yellowstone lakes, USA		CAM_READ_0309947791	CAM_SMPL_001058	Yellowstone lakes, USA		CAM_READ_0305824515	CAM_SMPL_001054	Yellowstone lakes, USA		CAM_READ_0316000567	CAM_SMPL_001063	Yellowstone lakes, USA		CAM_READ_0302664995	CAM_SMPL_001051	Yellowstone lakes, USA		AntarcticaAquatic_READ_02032559	ANTARCTICAAQUATIC_SMPL_SITE231_0.1UM	Ace Lake, Antarctica		CAM_READ_0306686379	CAM_SMPL_001055	Yellowstone lakes, USA
CAM_READ_0305894633	CAM_SMPL_001054	Yellowstone lakes, USA		CAM_READ_0309954479	CAM_SMPL_001058	Yellowstone lakes, USA		CAM_READ_0305840797	CAM_SMPL_001054	Yellowstone lakes, USA		CAM_READ_0337602353	CAM_SMPL_001077	Yellowstone lakes, USA		CAM_READ_0302672353	CAM_SMPL_001051	Yellowstone lakes, USA		AntarcticaAquatic_READ_02034183	ANTARCTICAAQUATIC_SMPL_SITE231_0.1UM	Ace Lake, Antarctica		CAM_READ_0306689681	CAM_SMPL_001055	Yellowstone lakes, USA
CAM_READ_0305939025	CAM_SMPL_001054	Yellowstone lakes, USA		CAM_READ_0309959787	CAM_SMPL_001058	Yellowstone lakes, USA		CAM_READ_0305850017	CAM_SMPL_001054	Yellowstone lakes, USA		CAM_READ_0342528039	CAM_SMPL_001082	Yellowstone lakes, USA		CAM_READ_0302674451	CAM_SMPL_001051	Yellowstone lakes, USA		AntarcticaAquatic_READ_02035215	ANTARCTICAAQUATIC_SMPL_SITE231_0.1UM	Ace Lake, Antarctica		CAM_READ_0306691393	CAM_SMPL_001055	Yellowstone lakes, USA
CAM_READ_0305947223	CAM_SMPL_001054	Yellowstone lakes, USA		CAM_READ_0309966061	CAM_SMPL_001058	Yellowstone lakes, USA		CAM_READ_0305858337	CAM_SMPL_001054	Yellowstone lakes, USA		CAM_READ_0318633741	CAM_SMPL_001064	Yellowstone lakes, USA		CAM_READ_0302674915	CAM_SMPL_001051	Yellowstone lakes, USA		AntarcticaAquatic_READ_02036967	ANTARCTICAAQUATIC_SMPL_SITE231_0.1UM	Ace Lake, Antarctica		CAM_READ_0306696727	CAM_SMPL_001055	Yellowstone lakes, USA
CAM_READ_0305987759	CAM_SMPL_001054	Yellowstone lakes, USA		CAM_READ_0309978281	CAM_SMPL_001058	Yellowstone lakes, USA		CAM_READ_0305859141	CAM_SMPL_001054	Yellowstone lakes, USA		CAM_READ_0341450585	CAM_SMPL_001081	Yellowstone lakes, USA		CAM_READ_0302676765	CAM_SMPL_001051	Yellowstone lakes, USA		AntarcticaAquatic_READ_02037792	ANTARCTICAAQUATIC_SMPL_SITE231_0.1UM	Ace Lake, Antarctica		CAM_READ_0306707013	CAM_SMPL_001055	Yellowstone lakes, USA
CAM_READ_0306020013	CAM_SMPL_001054	Yellowstone lakes, USA		CAM_READ_0309985657	CAM_SMPL_001058	Yellowstone lakes, USA		CAM_READ_0305869365	CAM_SMPL_001054	Yellowstone lakes, USA		CAM_READ_0313768505	CAM_SMPL_001062	Yellowstone lakes, USA		CAM_READ_0302693533	CAM_SMPL_001051	Yellowstone lakes, USA		AntarcticaAquatic_READ_02039457	ANTARCTICAAQUATIC_SMPL_SITE231_0.1UM	Ace Lake, Antarctica		CAM_READ_0306707179	CAM_SMPL_001055	Yellowstone lakes, USA
CAM_READ_0306021235	CAM_SMPL_001054	Yellowstone lakes, USA		CAM_READ_0309996499	CAM_SMPL_001058	Yellowstone lakes, USA		CAM_READ_0305875355	CAM_SMPL_001054	Yellowstone lakes, USA		CAM_READ_0317624045	CAM_SMPL_001064	Yellowstone lakes, USA		CAM_READ_0302694195	CAM_SMPL_001051	Yellowstone lakes, USA		AntarcticaAquatic_READ_02041799	ANTARCTICAAQUATIC_SMPL_SITE231_0.1UM	Ace Lake, Antarctica		CAM_READ_0306713529	CAM_SMPL_001055	Yellowstone lakes, USA
CAM_READ_0306027695	CAM_SMPL_001054	Yellowstone lakes, USA		CAM_READ_0310008357	CAM_SMPL_001058	Yellowstone lakes, USA		CAM_READ_0305920731	CAM_SMPL_001054	Yellowstone lakes, USA		CAM_READ_0337859689	CAM_SMPL_001078	Yellowstone lakes, USA		CAM_READ_0302695733	CAM_SMPL_001051	Yellowstone lakes, USA		AntarcticaAquatic_READ_02044138	ANTARCTICAAQUATIC_SMPL_SITE231_0.1UM	Ace Lake, Antarctica		CAM_READ_0306716643	CAM_SMPL_001055	Yellowstone lakes, USA
CAM_READ_0306030891	CAM_SMPL_001054	Yellowstone lakes, USA		CAM_READ_0310018637	CAM_SMPL_001058	Yellowstone lakes, USA		CAM_READ_0305945993	CAM_SMPL_001054	Yellowstone lakes, USA		CAM_READ_0327532413	CAM_SMPL_001070	Yellowstone lakes, USA		CAM_READ_0302696677	CAM_SMPL_001051	Yellowstone lakes, USA		AntarcticaAquatic_READ_02046059	ANTARCTICAAQUATIC_SMPL_SITE231_0.1UM	Ace Lake, Antarctica		CAM_READ_0306717005	CAM_SMPL_001055	Yellowstone lakes, USA
CAM_READ_0306033725	CAM_SMPL_001054	Yellowstone lakes, USA		CAM_READ_0310024025	CAM_SMPL_001058	Yellowstone lakes, USA		CAM_READ_0305947957	CAM_SMPL_001054	Yellowstone lakes, USA		CAM_READ_0324528813	CAM_SMPL_001067	Yellowstone lakes, USA		CAM_READ_0302698223	CAM_SMPL_001051	Yellowstone lakes, USA		AntarcticaAquatic_READ_02050872	ANTARCTICAAQUATIC_SMPL_SITE231_0.1UM	Ace Lake, Antarctica		CAM_READ_0306720459	CAM_SMPL_001055	Yellowstone lakes, USA
CAM_READ_0306035831	CAM_SMPL_001054	Yellowstone lakes, USA		CAM_READ_0310031995	CAM_SMPL_001058	Yellowstone lakes, USA		CAM_READ_0305955529	CAM_SMPL_001054	Yellowstone lakes, USA		CAM_READ_0313878531	CAM_SMPL_001062	Yellowstone lakes, USA		CAM_READ_0302699043	CAM_SMPL_001051	Yellowstone lakes, USA		AntarcticaAquatic_READ_02051507	ANTARCTICAAQUATIC_SMPL_SITE231_0.1UM	Ace Lake, Antarctica		CAM_READ_0306724567	CAM_SMPL_001055	Yellowstone lakes, USA
CAM_READ_0306046947	CAM_SMPL_001054	Yellowstone lakes, USA		CAM_READ_0310042443	CAM_SMPL_001058	Yellowstone lakes, USA		CAM_READ_0305957811	CAM_SMPL_001054	Yellowstone lakes, USA		CAM_READ_0314066785	CAM_SMPL_001062	Yellowstone lakes, USA		CAM_READ_0302701315	CAM_SMPL_001051	Yellowstone lakes, USA		AntarcticaAquatic_READ_02052536	ANTARCTICAAQUATIC_SMPL_SITE231_0.1UM	Ace Lake, Antarctica		CAM_READ_0306742097	CAM_SMPL_001055	Yellowstone lakes, USA
CAM_READ_0306055167	CAM_SMPL_001054	Yellowstone lakes, USA		CAM_READ_0310061265	CAM_SMPL_001058	Yellowstone lakes, USA		CAM_READ_0305974127	CAM_SMPL_001054	Yellowstone lakes, USA		CAM_READ_0315033227	CAM_SMPL_001063	Yellowstone lakes, USA		CAM_READ_0302711003	CAM_SMPL_001051	Yellowstone lakes, USA		AntarcticaAquatic_READ_02054323	ANTARCTICAAQUATIC_SMPL_SITE231_0.1UM	Ace Lake, Antarctica		CAM_READ_0306747063	CAM_SMPL_001055	Yellowstone lakes, USA
CAM_READ_0306084345	CAM_SMPL_001054	Yellowstone lakes, USA		CAM_READ_0310063859	CAM_SMPL_001058	Yellowstone lakes, USA		CAM_READ_0305974741	CAM_SMPL_001054	Yellowstone lakes, USA		CAM_READ_0327233765	CAM_SMPL_001070	Yellowstone lakes, USA		CAM_READ_0302739587	CAM_SMPL_001051	Yellowstone lakes, USA		AntarcticaAquatic_READ_02054457	ANTARCTICAAQUATIC_SMPL_SITE231_0.1UM	Ace Lake, Antarctica		CAM_READ_0306750127	CAM_SMPL_001055	Yellowstone lakes, USA
CAM_READ_0306098681	CAM_SMPL_001054	Yellowstone lakes, USA		CAM_READ_0310064709	CAM_SMPL_001058	Yellowstone lakes, USA		CAM_READ_0305983289	CAM_SMPL_001054	Yellowstone lakes, USA		CAM_READ_0337222841	CAM_SMPL_001077	Yellowstone lakes, USA		CAM_READ_0302742989	CAM_SMPL_001051	Yellowstone lakes, USA		AntarcticaAquatic_READ_02054903	ANTARCTICAAQUATIC_SMPL_SITE231_0.1UM	Ace Lake, Antarctica		CAM_READ_0306753925	CAM_SMPL_001055	Yellowstone lakes, USA
CAM_READ_0306109051	CAM_SMPL_001054	Yellowstone lakes, USA		CAM_READ_0310069887	CAM_SMPL_001058	Yellowstone lakes, USA		CAM_READ_0305998875	CAM_SMPL_001054	Yellowstone lakes, USA		CAM_READ_0308933093	CAM_SMPL_001057	Yellowstone lakes, USA		CAM_READ_0302745853	CAM_SMPL_001051	Yellowstone lakes, USA		AntarcticaAquatic_READ_02057510	ANTARCTICAAQUATIC_SMPL_SITE231_0.1UM	Ace Lake, Antarctica		CAM_READ_0306754253	CAM_SMPL_001055	Yellowstone lakes, USA
CAM_READ_0306120137	CAM_SMPL_001054	Yellowstone lakes, USA		CAM_READ_0310072189	CAM_SMPL_001058	Yellowstone lakes, USA		CAM_READ_0306008023	CAM_SMPL_001054	Yellowstone lakes, USA		CAM_READ_0343122331	CAM_SMPL_001082	Yellowstone lakes, USA		CAM_READ_0302756445	CAM_SMPL_001051	Yellowstone lakes, USA		AntarcticaAquatic_READ_02057927	ANTARCTICAAQUATIC_SMPL_SITE231_0.1UM	Ace Lake, Antarctica		CAM_READ_0306754493	CAM_SMPL_001055	Yellowstone lakes, USA
CAM_READ_0307208445	CAM_SMPL_001056	Yellowstone lakes, USA		CAM_READ_0310079065	CAM_SMPL_001058	Yellowstone lakes, USA		CAM_READ_0306008459	CAM_SMPL_001054	Yellowstone lakes, USA		CAM_READ_0316706223	CAM_SMPL_001063	Yellowstone lakes, USA		CAM_READ_0302781281	CAM_SMPL_001051	Yellowstone lakes, USA		AntarcticaAquatic_READ_02059471	ANTARCTICAAQUATIC_SMPL_SITE231_0.1UM	Ace Lake, Antarctica		CAM_READ_0306754905	CAM_SMPL_001055	Yellowstone lakes, USA
CAM_READ_0307521771	CAM_SMPL_001056	Yellowstone lakes, USA		CAM_READ_0310081491	CAM_SMPL_001058	Yellowstone lakes, USA		CAM_READ_0306014685	CAM_SMPL_001054	Yellowstone lakes, USA		CAM_READ_0342508951	CAM_SMPL_001082	Yellowstone lakes, USA		CAM_READ_0302790611	CAM_SMPL_001051	Yellowstone lakes, USA		AntarcticaAquatic_READ_02062849	ANTARCTICAAQUATIC_SMPL_SITE231_0.1UM	Ace Lake, Antarctica		CAM_READ_0306755185	CAM_SMPL_001055	Yellowstone lakes, USA
CAM_READ_0308358429	CAM_SMPL_001057	Yellowstone lakes, USA		CAM_READ_0310085887	CAM_SMPL_001058	Yellowstone lakes, USA		CAM_READ_0306016381	CAM_SMPL_001054	Yellowstone lakes, USA		CAM_READ_0318844599	CAM_SMPL_001064	Yellowstone lakes, USA		CAM_READ_0302798941	CAM_SMPL_001051	Yellowstone lakes, USA		AntarcticaAquatic_READ_02063021	ANTARCTICAAQUATIC_SMPL_SITE231_0.1UM	Ace Lake, Antarctica		CAM_READ_0306761121	CAM_SMPL_001055	Yellowstone lakes, USA
CAM_READ_0308368201	CAM_SMPL_001057	Yellowstone lakes, USA		CAM_READ_0310086947	CAM_SMPL_001058	Yellowstone lakes, USA		CAM_READ_0306017409	CAM_SMPL_001054	Yellowstone lakes, USA		CAM_READ_0323243495	CAM_SMPL_001066	Yellowstone lakes, USA		CAM_READ_0302800935	CAM_SMPL_001051	Yellowstone lakes, USA		AntarcticaAquatic_READ_02063196	ANTARCTICAAQUATIC_SMPL_SITE231_0.1UM	Ace Lake, Antarctica		CAM_READ_0306781943	CAM_SMPL_001055	Yellowstone lakes, USA
CAM_READ_0308369153	CAM_SMPL_001057	Yellowstone lakes, USA		CAM_READ_0310098635	CAM_SMPL_001058	Yellowstone lakes, USA		CAM_READ_0306020039	CAM_SMPL_001054	Yellowstone lakes, USA		CAM_READ_0318952043	CAM_SMPL_001064	Yellowstone lakes, USA		CAM_READ_0302809549	CAM_SMPL_001051	Yellowstone lakes, USA		AntarcticaAquatic_READ_02065037	ANTARCTICAAQUATIC_SMPL_SITE231_0.1UM	Ace Lake, Antarctica		CAM_READ_0306787173	CAM_SMPL_001055	Yellowstone lakes, USA
CAM_READ_0308378275	CAM_SMPL_001057	Yellowstone lakes, USA		CAM_READ_0310099321	CAM_SMPL_001058	Yellowstone lakes, USA		CAM_READ_0306025307	CAM_SMPL_001054	Yellowstone lakes, USA		CAM_READ_0324388347	CAM_SMPL_001067	Yellowstone lakes, USA		CAM_READ_0302826737	CAM_SMPL_001051	Yellowstone lakes, USA		AntarcticaAquatic_READ_02065134	ANTARCTICAAQUATIC_SMPL_SITE231_0.1UM	Ace Lake, Antarctica		CAM_READ_0306803757	CAM_SMPL_001055	Yellowstone lakes, USA
CAM_READ_0308386949	CAM_SMPL_001057	Yellowstone lakes, USA		CAM_READ_0310104945	CAM_SMPL_001058	Yellowstone lakes, USA		CAM_READ_0306034385	CAM_SMPL_001054	Yellowstone lakes, USA		CAM_READ_0321038353	CAM_SMPL_001065	Yellowstone lakes, USA		CAM_READ_0302835271	CAM_SMPL_001051	Yellowstone lakes, USA		AntarcticaAquatic_READ_02065145	ANTARCTICAAQUATIC_SMPL_SITE231_0.1UM	Ace Lake, Antarctica		CAM_READ_0306809149	CAM_SMPL_001055	Yellowstone lakes, USA
CAM_READ_0308391995	CAM_SMPL_001057	Yellowstone lakes, USA		CAM_READ_0310109243	CAM_SMPL_001058	Yellowstone lakes, USA		CAM_READ_0306043875	CAM_SMPL_001054	Yellowstone lakes, USA		CAM_READ_0323838849	CAM_SMPL_001067	Yellowstone lakes, USA		CAM_READ_0302841883	CAM_SMPL_001051	Yellowstone lakes, USA		AntarcticaAquatic_READ_02065665	ANTARCTICAAQUATIC_SMPL_SITE231_0.1UM	Ace Lake, Antarctica		CAM_READ_0306809501	CAM_SMPL_001055	Yellowstone lakes, USA
CAM_READ_0308399873	CAM_SMPL_001057	Yellowstone lakes, USA		CAM_READ_0310118403	CAM_SMPL_001058	Yellowstone lakes, USA		CAM_READ_0306058429	CAM_SMPL_001054	Yellowstone lakes, USA		CAM_READ_0323694557	CAM_SMPL_001067	Yellowstone lakes, USA		CAM_READ_0302854857	CAM_SMPL_001051	Yellowstone lakes, USA		AntarcticaAquatic_READ_02068497	ANTARCTICAAQUATIC_SMPL_SITE231_0.1UM	Ace Lake, Antarctica		CAM_READ_0306810329	CAM_SMPL_001055	Yellowstone lakes, USA
CAM_READ_0308423421	CAM_SMPL_001057	Yellowstone lakes, USA		CAM_READ_0310134893	CAM_SMPL_001058	Yellowstone lakes, USA		CAM_READ_0306068143	CAM_SMPL_001054	Yellowstone lakes, USA		CAM_READ_0323180439	CAM_SMPL_001066	Yellowstone lakes, USA		CAM_READ_0302868507	CAM_SMPL_001051	Yellowstone lakes, USA		AntarcticaAquatic_READ_02068816	ANTARCTICAAQUATIC_SMPL_SITE231_0.1UM	Ace Lake, Antarctica		CAM_READ_0306819729	CAM_SMPL_001055	Yellowstone lakes, USA
CAM_READ_0308423459	CAM_SMPL_001057	Yellowstone lakes, USA		CAM_READ_0310138847	CAM_SMPL_001058	Yellowstone lakes, USA		CAM_READ_0306071195	CAM_SMPL_001054	Yellowstone lakes, USA		CAM_READ_0324286387	CAM_SMPL_001067	Yellowstone lakes, USA		CAM_READ_0302871329	CAM_SMPL_001051	Yellowstone lakes, USA		AntarcticaAquatic_READ_02069139	ANTARCTICAAQUATIC_SMPL_SITE231_0.1UM	Ace Lake, Antarctica		CAM_READ_0306822169	CAM_SMPL_001055	Yellowstone lakes, USA
CAM_READ_0308423679	CAM_SMPL_001057	Yellowstone lakes, USA		CAM_READ_0310155593	CAM_SMPL_001058	Yellowstone lakes, USA		CAM_READ_0306074639	CAM_SMPL_001054	Yellowstone lakes, USA		CAM_READ_0322924417	CAM_SMPL_001066	Yellowstone lakes, USA		CAM_READ_0302886137	CAM_SMPL_001051	Yellowstone lakes, USA		AntarcticaAquatic_READ_02069748	ANTARCTICAAQUATIC_SMPL_SITE231_0.1UM	Ace Lake, Antarctica		CAM_READ_0306830333	CAM_SMPL_001055	Yellowstone lakes, USA
CAM_READ_0308437405	CAM_SMPL_001057	Yellowstone lakes, USA		CAM_READ_0310158575	CAM_SMPL_001058	Yellowstone lakes, USA		CAM_READ_0306094263	CAM_SMPL_001054	Yellowstone lakes, USA		CAM_READ_0324023061	CAM_SMPL_001067	Yellowstone lakes, USA		CAM_READ_0302903443	CAM_SMPL_001051	Yellowstone lakes, USA		AntarcticaAquatic_READ_02071965	ANTARCTICAAQUATIC_SMPL_SITE231_0.1UM	Ace Lake, Antarctica		CAM_READ_0306831637	CAM_SMPL_001055	Yellowstone lakes, USA
CAM_READ_0308437989	CAM_SMPL_001057	Yellowstone lakes, USA		CAM_READ_0310161893	CAM_SMPL_001058	Yellowstone lakes, USA		CAM_READ_0306098577	CAM_SMPL_001054	Yellowstone lakes, USA		CAM_READ_0341179509	CAM_SMPL_001081	Yellowstone lakes, USA		CAM_READ_0302905345	CAM_SMPL_001051	Yellowstone lakes, USA		AntarcticaAquatic_READ_02072658	ANTARCTICAAQUATIC_SMPL_SITE231_0.1UM	Ace Lake, Antarctica		CAM_READ_0306831655	CAM_SMPL_001055	Yellowstone lakes, USA
CAM_READ_0308441813	CAM_SMPL_001057	Yellowstone lakes, USA		CAM_READ_0310170859	CAM_SMPL_001058	Yellowstone lakes, USA		CAM_READ_0306144459	CAM_SMPL_001055	Yellowstone lakes, USA		CAM_READ_0318972541	CAM_SMPL_001064	Yellowstone lakes, USA		CAM_READ_0302908125	CAM_SMPL_001051	Yellowstone lakes, USA		AntarcticaAquatic_READ_02072911	ANTARCTICAAQUATIC_SMPL_SITE231_0.1UM	Ace Lake, Antarctica		CAM_READ_0306840891	CAM_SMPL_001055	Yellowstone lakes, USA
CAM_READ_0308474409	CAM_SMPL_001057	Yellowstone lakes, USA		CAM_READ_0310174733	CAM_SMPL_001058	Yellowstone lakes, USA		CAM_READ_0306149271	CAM_SMPL_001055	Yellowstone lakes, USA		CAM_READ_0320185263	CAM_SMPL_001065	Yellowstone lakes, USA		CAM_READ_0302919163	CAM_SMPL_001051	Yellowstone lakes, USA		AntarcticaAquatic_READ_02073022	ANTARCTICAAQUATIC_SMPL_SITE231_0.1UM	Ace Lake, Antarctica		CAM_READ_0306843821	CAM_SMPL_001055	Yellowstone lakes, USA
CAM_READ_0308475993	CAM_SMPL_001057	Yellowstone lakes, USA		CAM_READ_0310181915	CAM_SMPL_001058	Yellowstone lakes, USA		CAM_READ_0306160921	CAM_SMPL_001055	Yellowstone lakes, USA		CAM_READ_0321433917	CAM_SMPL_001065	Yellowstone lakes, USA		CAM_READ_0302925981	CAM_SMPL_001051	Yellowstone lakes, USA		AntarcticaAquatic_READ_02073174	ANTARCTICAAQUATIC_SMPL_SITE231_0.1UM	Ace Lake, Antarctica		CAM_READ_0306851577	CAM_SMPL_001055	Yellowstone lakes, USA
CAM_READ_0308495855	CAM_SMPL_001057	Yellowstone lakes, USA		CAM_READ_0310184641	CAM_SMPL_001058	Yellowstone lakes, USA		CAM_READ_0306163333	CAM_SMPL_001055	Yellowstone lakes, USA		CAM_READ_0322971865	CAM_SMPL_001066	Yellowstone lakes, USA		CAM_READ_0302926267	CAM_SMPL_001051	Yellowstone lakes, USA		AntarcticaAquatic_READ_02074674	ANTARCTICAAQUATIC_SMPL_SITE231_0.1UM	Ace Lake, Antarctica		CAM_READ_0306851881	CAM_SMPL_001055	Yellowstone lakes, USA
CAM_READ_0308504775	CAM_SMPL_001057	Yellowstone lakes, USA		CAM_READ_0310197415	CAM_SMPL_001058	Yellowstone lakes, USA		CAM_READ_0306165035	CAM_SMPL_001055	Yellowstone lakes, USA		CAM_READ_0341398837	CAM_SMPL_001081	Yellowstone lakes, USA		CAM_READ_0302926369	CAM_SMPL_001051	Yellowstone lakes, USA		AntarcticaAquatic_READ_02076372	ANTARCTICAAQUATIC_SMPL_SITE231_0.1UM	Ace Lake, Antarctica		CAM_READ_0306854767	CAM_SMPL_001055	Yellowstone lakes, USA
CAM_READ_0308517165	CAM_SMPL_001057	Yellowstone lakes, USA		CAM_READ_0310205651	CAM_SMPL_001058	Yellowstone lakes, USA		CAM_READ_0306165089	CAM_SMPL_001055	Yellowstone lakes, USA		CAM_READ_0323535745	CAM_SMPL_001067	Yellowstone lakes, USA		CAM_READ_0302942471	CAM_SMPL_001051	Yellowstone lakes, USA		AntarcticaAquatic_READ_02078434	ANTARCTICAAQUATIC_SMPL_SITE231_0.1UM	Ace Lake, Antarctica		CAM_READ_0306855125	CAM_SMPL_001055	Yellowstone lakes, USA
CAM_READ_0308519253	CAM_SMPL_001057	Yellowstone lakes, USA		CAM_READ_0310207869	CAM_SMPL_001058	Yellowstone lakes, USA		CAM_READ_0306165447	CAM_SMPL_001055	Yellowstone lakes, USA		CAM_READ_0322344233	CAM_SMPL_001066	Yellowstone lakes, USA		CAM_READ_0302955243	CAM_SMPL_001051	Yellowstone lakes, USA		AntarcticaAquatic_READ_02079827	ANTARCTICAAQUATIC_SMPL_SITE231_0.1UM	Ace Lake, Antarctica		CAM_READ_0306861113	CAM_SMPL_001055	Yellowstone lakes, USA
CAM_READ_0308536743	CAM_SMPL_001057	Yellowstone lakes, USA		CAM_READ_0310215055	CAM_SMPL_001058	Yellowstone lakes, USA		CAM_READ_0306165749	CAM_SMPL_001055	Yellowstone lakes, USA		CAM_READ_0342411831	CAM_SMPL_001081	Yellowstone lakes, USA		CAM_READ_0302967805	CAM_SMPL_001051	Yellowstone lakes, USA		AntarcticaAquatic_READ_02080500	ANTARCTICAAQUATIC_SMPL_SITE231_0.1UM	Ace Lake, Antarctica		CAM_READ_0306861163	CAM_SMPL_001055	Yellowstone lakes, USA
CAM_READ_0308540903	CAM_SMPL_001057	Yellowstone lakes, USA		CAM_READ_0310280149	CAM_SMPL_001058	Yellowstone lakes, USA		CAM_READ_0306165977	CAM_SMPL_001055	Yellowstone lakes, USA		CAM_READ_0341817063	CAM_SMPL_001081	Yellowstone lakes, USA		CAM_READ_0302988495	CAM_SMPL_001051	Yellowstone lakes, USA		AntarcticaAquatic_READ_02080502	ANTARCTICAAQUATIC_SMPL_SITE231_0.1UM	Ace Lake, Antarctica		CAM_READ_0306863689	CAM_SMPL_001055	Yellowstone lakes, USA
CAM_READ_0308545461	CAM_SMPL_001057	Yellowstone lakes, USA		CAM_READ_0310281457	CAM_SMPL_001058	Yellowstone lakes, USA		CAM_READ_0306178129	CAM_SMPL_001055	Yellowstone lakes, USA		CAM_READ_0313388943	CAM_SMPL_001061	Yellowstone lakes, USA		CAM_READ_0302993133	CAM_SMPL_001051	Yellowstone lakes, USA		AntarcticaAquatic_READ_02081798	ANTARCTICAAQUATIC_SMPL_SITE231_0.1UM	Ace Lake, Antarctica		CAM_READ_0306863731	CAM_SMPL_001055	Yellowstone lakes, USA
CAM_READ_0308545907	CAM_SMPL_001057	Yellowstone lakes, USA		CAM_READ_0310283227	CAM_SMPL_001058	Yellowstone lakes, USA		CAM_READ_0306179435	CAM_SMPL_001055	Yellowstone lakes, USA		CAM_READ_0317652483	CAM_SMPL_001064	Yellowstone lakes, USA		CAM_READ_0303009997	CAM_SMPL_001051	Yellowstone lakes, USA		AntarcticaAquatic_READ_02083780	ANTARCTICAAQUATIC_SMPL_SITE231_0.1UM	Ace Lake, Antarctica		CAM_READ_0306867511	CAM_SMPL_001055	Yellowstone lakes, USA
CAM_READ_0308552403	CAM_SMPL_001057	Yellowstone lakes, USA		CAM_READ_0310285047	CAM_SMPL_001058	Yellowstone lakes, USA		CAM_READ_0306181709	CAM_SMPL_001055	Yellowstone lakes, USA		CAM_READ_0302086509	CAM_SMPL_001051	Yellowstone lakes, USA		CAM_READ_0303206957	CAM_SMPL_001052	Yellowstone lakes, USA		AntarcticaAquatic_READ_02086214	ANTARCTICAAQUATIC_SMPL_SITE231_0.1UM	Ace Lake, Antarctica		CAM_READ_0306870885	CAM_SMPL_001055	Yellowstone lakes, USA
CAM_READ_0308554711	CAM_SMPL_001057	Yellowstone lakes, USA		CAM_READ_0310297007	CAM_SMPL_001058	Yellowstone lakes, USA		CAM_READ_0306191497	CAM_SMPL_001055	Yellowstone lakes, USA		CAM_READ_0321235429	CAM_SMPL_001065	Yellowstone lakes, USA		CAM_READ_0304216423	CAM_SMPL_001053	Yellowstone lakes, USA		AntarcticaAquatic_READ_02086287	ANTARCTICAAQUATIC_SMPL_SITE231_0.1UM	Ace Lake, Antarctica		CAM_READ_0306884087	CAM_SMPL_001055	Yellowstone lakes, USA
CAM_READ_0308560019	CAM_SMPL_001057	Yellowstone lakes, USA		CAM_READ_0310301435	CAM_SMPL_001058	Yellowstone lakes, USA		CAM_READ_0306218923	CAM_SMPL_001055	Yellowstone lakes, USA		CAM_READ_0324566275	CAM_SMPL_001067	Yellowstone lakes, USA		CAM_READ_0304984545	CAM_SMPL_001054	Yellowstone lakes, USA		AntarcticaAquatic_READ_02089696	ANTARCTICAAQUATIC_SMPL_SITE231_0.1UM	Ace Lake, Antarctica		CAM_READ_0306905885	CAM_SMPL_001055	Yellowstone lakes, USA
CAM_READ_0308568605	CAM_SMPL_001057	Yellowstone lakes, USA		CAM_READ_0310301851	CAM_SMPL_001058	Yellowstone lakes, USA		CAM_READ_0306225749	CAM_SMPL_001055	Yellowstone lakes, USA		CAM_READ_0342458523	CAM_SMPL_001082	Yellowstone lakes, USA		CAM_READ_0304996969	CAM_SMPL_001054	Yellowstone lakes, USA		AntarcticaAquatic_READ_02089989	ANTARCTICAAQUATIC_SMPL_SITE231_0.1UM	Ace Lake, Antarctica		CAM_READ_0306906763	CAM_SMPL_001055	Yellowstone lakes, USA
CAM_READ_0308578357	CAM_SMPL_001057	Yellowstone lakes, USA		CAM_READ_0310318283	CAM_SMPL_001058	Yellowstone lakes, USA		CAM_READ_0306231771	CAM_SMPL_001055	Yellowstone lakes, USA		CAM_READ_0341436221	CAM_SMPL_001081	Yellowstone lakes, USA		CAM_READ_0305003611	CAM_SMPL_001054	Yellowstone lakes, USA		AntarcticaAquatic_READ_02092175	ANTARCTICAAQUATIC_SMPL_SITE231_0.1UM	Ace Lake, Antarctica		CAM_READ_0306916183	CAM_SMPL_001055	Yellowstone lakes, USA
CAM_READ_0308579389	CAM_SMPL_001057	Yellowstone lakes, USA		CAM_READ_0310318673	CAM_SMPL_001058	Yellowstone lakes, USA		CAM_READ_0306238961	CAM_SMPL_001055	Yellowstone lakes, USA		CAM_READ_0326790335	CAM_SMPL_001070	Yellowstone lakes, USA		CAM_READ_0305004049	CAM_SMPL_001054	Yellowstone lakes, USA		AntarcticaAquatic_READ_02093692	ANTARCTICAAQUATIC_SMPL_SITE231_0.1UM	Ace Lake, Antarctica		CAM_READ_0306921955	CAM_SMPL_001055	Yellowstone lakes, USA
CAM_READ_0308581573	CAM_SMPL_001057	Yellowstone lakes, USA		CAM_READ_0310319043	CAM_SMPL_001058	Yellowstone lakes, USA		CAM_READ_0306244461	CAM_SMPL_001055	Yellowstone lakes, USA		CAM_READ_0342649051	CAM_SMPL_001082	Yellowstone lakes, USA		CAM_READ_0305020099	CAM_SMPL_001054	Yellowstone lakes, USA		AntarcticaAquatic_READ_02095401	ANTARCTICAAQUATIC_SMPL_SITE231_0.1UM	Ace Lake, Antarctica		CAM_READ_0306924393	CAM_SMPL_001055	Yellowstone lakes, USA
CAM_READ_0308584679	CAM_SMPL_001057	Yellowstone lakes, USA		CAM_READ_0310326467	CAM_SMPL_001058	Yellowstone lakes, USA		CAM_READ_0306246829	CAM_SMPL_001055	Yellowstone lakes, USA		CAM_READ_0341118487	CAM_SMPL_001080	Yellowstone lakes, USA		CAM_READ_0305024363	CAM_SMPL_001054	Yellowstone lakes, USA		AntarcticaAquatic_READ_02095758	ANTARCTICAAQUATIC_SMPL_SITE231_0.1UM	Ace Lake, Antarctica		CAM_READ_0306933771	CAM_SMPL_001055	Yellowstone lakes, USA
CAM_READ_0308585725	CAM_SMPL_001057	Yellowstone lakes, USA		CAM_READ_0310337779	CAM_SMPL_001058	Yellowstone lakes, USA		CAM_READ_0306251289	CAM_SMPL_001055	Yellowstone lakes, USA		CAM_READ_0336516993	CAM_SMPL_001077	Yellowstone lakes, USA		CAM_READ_0305025159	CAM_SMPL_001054	Yellowstone lakes, USA		AntarcticaAquatic_READ_02097656	ANTARCTICAAQUATIC_SMPL_SITE231_0.1UM	Ace Lake, Antarctica		CAM_READ_0306937939	CAM_SMPL_001055	Yellowstone lakes, USA
CAM_READ_0308595833	CAM_SMPL_001057	Yellowstone lakes, USA		CAM_READ_0310341961	CAM_SMPL_001058	Yellowstone lakes, USA		CAM_READ_0306254529	CAM_SMPL_001055	Yellowstone lakes, USA		CAM_READ_0342163537	CAM_SMPL_001081	Yellowstone lakes, USA		CAM_READ_0305033575	CAM_SMPL_001054	Yellowstone lakes, USA		AntarcticaAquatic_READ_02098611	ANTARCTICAAQUATIC_SMPL_SITE231_0.1UM	Ace Lake, Antarctica		CAM_READ_0306950619	CAM_SMPL_001055	Yellowstone lakes, USA
CAM_READ_0308600591	CAM_SMPL_001057	Yellowstone lakes, USA		CAM_READ_0310349589	CAM_SMPL_001058	Yellowstone lakes, USA		CAM_READ_0306258767	CAM_SMPL_001055	Yellowstone lakes, USA		CAM_READ_0314896137	CAM_SMPL_001062	Yellowstone lakes, USA		CAM_READ_0305039841	CAM_SMPL_001054	Yellowstone lakes, USA		AntarcticaAquatic_READ_02101853	ANTARCTICAAQUATIC_SMPL_SITE231_0.1UM	Ace Lake, Antarctica		CAM_READ_0306954307	CAM_SMPL_001055	Yellowstone lakes, USA
CAM_READ_0308608525	CAM_SMPL_001057	Yellowstone lakes, USA		CAM_READ_0310349993	CAM_SMPL_001058	Yellowstone lakes, USA		CAM_READ_0306265831	CAM_SMPL_001055	Yellowstone lakes, USA		CAM_READ_0337301351	CAM_SMPL_001077	Yellowstone lakes, USA		CAM_READ_0305065455	CAM_SMPL_001054	Yellowstone lakes, USA		AntarcticaAquatic_READ_02104406	ANTARCTICAAQUATIC_SMPL_SITE231_0.1UM	Ace Lake, Antarctica		CAM_READ_0306954671	CAM_SMPL_001055	Yellowstone lakes, USA
CAM_READ_0308614965	CAM_SMPL_001057	Yellowstone lakes, USA		CAM_READ_0310354205	CAM_SMPL_001058	Yellowstone lakes, USA		CAM_READ_0306266705	CAM_SMPL_001055	Yellowstone lakes, USA		CAM_READ_0323685647	CAM_SMPL_001067	Yellowstone lakes, USA		CAM_READ_0305075383	CAM_SMPL_001054	Yellowstone lakes, USA		AntarcticaAquatic_READ_02105073	ANTARCTICAAQUATIC_SMPL_SITE231_0.1UM	Ace Lake, Antarctica		CAM_READ_0306955611	CAM_SMPL_001055	Yellowstone lakes, USA
CAM_READ_0308657221	CAM_SMPL_001057	Yellowstone lakes, USA		CAM_READ_0310360847	CAM_SMPL_001058	Yellowstone lakes, USA		CAM_READ_0306267257	CAM_SMPL_001055	Yellowstone lakes, USA		CAM_READ_0317643377	CAM_SMPL_001064	Yellowstone lakes, USA		CAM_READ_0305080263	CAM_SMPL_001054	Yellowstone lakes, USA		AntarcticaAquatic_READ_02105142	ANTARCTICAAQUATIC_SMPL_SITE231_0.1UM	Ace Lake, Antarctica		CAM_READ_0306955839	CAM_SMPL_001055	Yellowstone lakes, USA
CAM_READ_0308661237	CAM_SMPL_001057	Yellowstone lakes, USA		CAM_READ_0310375457	CAM_SMPL_001058	Yellowstone lakes, USA		CAM_READ_0306272797	CAM_SMPL_001055	Yellowstone lakes, USA		CAM_READ_0340691611	CAM_SMPL_001080	Yellowstone lakes, USA		CAM_READ_0305106075	CAM_SMPL_001054	Yellowstone lakes, USA		AntarcticaAquatic_READ_02106049	ANTARCTICAAQUATIC_SMPL_SITE231_0.1UM	Ace Lake, Antarctica		CAM_READ_0306965609	CAM_SMPL_001055	Yellowstone lakes, USA
CAM_READ_0308664029	CAM_SMPL_001057	Yellowstone lakes, USA		CAM_READ_0310386833	CAM_SMPL_001058	Yellowstone lakes, USA		CAM_READ_0306273037	CAM_SMPL_001055	Yellowstone lakes, USA		CAM_READ_0340894227	CAM_SMPL_001080	Yellowstone lakes, USA		CAM_READ_0305114591	CAM_SMPL_001054	Yellowstone lakes, USA		AntarcticaAquatic_READ_02106336	ANTARCTICAAQUATIC_SMPL_SITE231_0.1UM	Ace Lake, Antarctica		CAM_READ_0306968385	CAM_SMPL_001055	Yellowstone lakes, USA
CAM_READ_0308665409	CAM_SMPL_001057	Yellowstone lakes, USA		CAM_READ_0310387029	CAM_SMPL_001058	Yellowstone lakes, USA		CAM_READ_0306285037	CAM_SMPL_001055	Yellowstone lakes, USA		CAM_READ_0341382123	CAM_SMPL_001081	Yellowstone lakes, USA		CAM_READ_0305116953	CAM_SMPL_001054	Yellowstone lakes, USA		AntarcticaAquatic_READ_02106913	ANTARCTICAAQUATIC_SMPL_SITE231_0.1UM	Ace Lake, Antarctica		CAM_READ_0306971349	CAM_SMPL_001055	Yellowstone lakes, USA
CAM_READ_0308669967	CAM_SMPL_001057	Yellowstone lakes, USA		CAM_READ_0310388993	CAM_SMPL_001058	Yellowstone lakes, USA		CAM_READ_0306297793	CAM_SMPL_001055	Yellowstone lakes, USA		CAM_READ_0316597775	CAM_SMPL_001063	Yellowstone lakes, USA		CAM_READ_0305124021	CAM_SMPL_001054	Yellowstone lakes, USA		AntarcticaAquatic_READ_02108615	ANTARCTICAAQUATIC_SMPL_SITE231_0.1UM	Ace Lake, Antarctica		CAM_READ_0306973335	CAM_SMPL_001055	Yellowstone lakes, USA
CAM_READ_0308672439	CAM_SMPL_001057	Yellowstone lakes, USA		CAM_READ_0310396961	CAM_SMPL_001058	Yellowstone lakes, USA		CAM_READ_0306298539	CAM_SMPL_001055	Yellowstone lakes, USA		CAM_READ_0314045821	CAM_SMPL_001062	Yellowstone lakes, USA		CAM_READ_0305125345	CAM_SMPL_001054	Yellowstone lakes, USA		AntarcticaAquatic_READ_02116170	ANTARCTICAAQUATIC_SMPL_SITE231_0.1UM	Ace Lake, Antarctica		CAM_READ_0306985517	CAM_SMPL_001055	Yellowstone lakes, USA
CAM_READ_0308674201	CAM_SMPL_001057	Yellowstone lakes, USA		CAM_READ_0310401453	CAM_SMPL_001058	Yellowstone lakes, USA		CAM_READ_0306304371	CAM_SMPL_001055	Yellowstone lakes, USA		CAM_READ_0340931623	CAM_SMPL_001080	Yellowstone lakes, USA		CAM_READ_0305133973	CAM_SMPL_001054	Yellowstone lakes, USA		AntarcticaAquatic_READ_02117253	ANTARCTICAAQUATIC_SMPL_SITE231_0.1UM	Ace Lake, Antarctica		CAM_READ_0306987873	CAM_SMPL_001055	Yellowstone lakes, USA
CAM_READ_0308688287	CAM_SMPL_001057	Yellowstone lakes, USA		CAM_READ_0310413859	CAM_SMPL_001058	Yellowstone lakes, USA		CAM_READ_0306305593	CAM_SMPL_001055	Yellowstone lakes, USA		CAM_READ_0342529679	CAM_SMPL_001082	Yellowstone lakes, USA		CAM_READ_0305144685	CAM_SMPL_001054	Yellowstone lakes, USA		AntarcticaAquatic_READ_02118356	ANTARCTICAAQUATIC_SMPL_SITE231_0.1UM	Ace Lake, Antarctica		CAM_READ_0306998549	CAM_SMPL_001055	Yellowstone lakes, USA
CAM_READ_0308694911	CAM_SMPL_001057	Yellowstone lakes, USA		CAM_READ_0310462041	CAM_SMPL_001059	Yellowstone lakes, USA		CAM_READ_0306308071	CAM_SMPL_001055	Yellowstone lakes, USA		CAM_READ_0314035837	CAM_SMPL_001062	Yellowstone lakes, USA		CAM_READ_0305159327	CAM_SMPL_001054	Yellowstone lakes, USA		AntarcticaAquatic_READ_02121046	ANTARCTICAAQUATIC_SMPL_SITE231_0.1UM	Ace Lake, Antarctica		CAM_READ_0307010137	CAM_SMPL_001055	Yellowstone lakes, USA
CAM_READ_0308703067	CAM_SMPL_001057	Yellowstone lakes, USA		CAM_READ_0310463231	CAM_SMPL_001059	Yellowstone lakes, USA		CAM_READ_0306311349	CAM_SMPL_001055	Yellowstone lakes, USA		CAM_READ_0343249731	CAM_SMPL_001082	Yellowstone lakes, USA		CAM_READ_0305161355	CAM_SMPL_001054	Yellowstone lakes, USA		AntarcticaAquatic_READ_02121636	ANTARCTICAAQUATIC_SMPL_SITE231_0.1UM	Ace Lake, Antarctica		CAM_READ_0307011757	CAM_SMPL_001055	Yellowstone lakes, USA
CAM_READ_0308703419	CAM_SMPL_001057	Yellowstone lakes, USA		CAM_READ_0310467703	CAM_SMPL_001059	Yellowstone lakes, USA		CAM_READ_0306311415	CAM_SMPL_001055	Yellowstone lakes, USA		CAM_READ_0307227753	CAM_SMPL_001056	Yellowstone lakes, USA		CAM_READ_0305181451	CAM_SMPL_001054	Yellowstone lakes, USA		AntarcticaAquatic_READ_02121849	ANTARCTICAAQUATIC_SMPL_SITE231_0.1UM	Ace Lake, Antarctica		CAM_READ_0307014331	CAM_SMPL_001055	Yellowstone lakes, USA
CAM_READ_0308709415	CAM_SMPL_001057	Yellowstone lakes, USA		CAM_READ_0310471787	CAM_SMPL_001059	Yellowstone lakes, USA		CAM_READ_0306317241	CAM_SMPL_001055	Yellowstone lakes, USA		CAM_READ_0322979977	CAM_SMPL_001066	Yellowstone lakes, USA		CAM_READ_0305199937	CAM_SMPL_001054	Yellowstone lakes, USA		AntarcticaAquatic_READ_02123411	ANTARCTICAAQUATIC_SMPL_SITE231_0.1UM	Ace Lake, Antarctica		CAM_READ_0307016735	CAM_SMPL_001055	Yellowstone lakes, USA
CAM_READ_0308716189	CAM_SMPL_001057	Yellowstone lakes, USA		CAM_READ_0310494611	CAM_SMPL_001059	Yellowstone lakes, USA		CAM_READ_0306321571	CAM_SMPL_001055	Yellowstone lakes, USA		CAM_READ_0305397067	CAM_SMPL_001054	Yellowstone lakes, USA		CAM_READ_0305222037	CAM_SMPL_001054	Yellowstone lakes, USA		AntarcticaAquatic_READ_02124515	ANTARCTICAAQUATIC_SMPL_SITE231_0.1UM	Ace Lake, Antarctica		CAM_READ_0307018153	CAM_SMPL_001055	Yellowstone lakes, USA
CAM_READ_0308722823	CAM_SMPL_001057	Yellowstone lakes, USA		CAM_READ_0310511675	CAM_SMPL_001059	Yellowstone lakes, USA		CAM_READ_0306334687	CAM_SMPL_001055	Yellowstone lakes, USA		CAM_READ_0313757855	CAM_SMPL_001062	Yellowstone lakes, USA		CAM_READ_0305235211	CAM_SMPL_001054	Yellowstone lakes, USA		AntarcticaAquatic_READ_02125631	ANTARCTICAAQUATIC_SMPL_SITE231_0.1UM	Ace Lake, Antarctica		CAM_READ_0307028343	CAM_SMPL_001055	Yellowstone lakes, USA
CAM_READ_0308729311	CAM_SMPL_001057	Yellowstone lakes, USA		CAM_READ_0310525425	CAM_SMPL_001059	Yellowstone lakes, USA		CAM_READ_0306335283	CAM_SMPL_001055	Yellowstone lakes, USA		CAM_READ_0306020421	CAM_SMPL_001054	Yellowstone lakes, USA		CAM_READ_0305260087	CAM_SMPL_001054	Yellowstone lakes, USA		AntarcticaAquatic_READ_02125899	ANTARCTICAAQUATIC_SMPL_SITE231_0.1UM	Ace Lake, Antarctica		CAM_READ_0307029133	CAM_SMPL_001055	Yellowstone lakes, USA
CAM_READ_0308729955	CAM_SMPL_001057	Yellowstone lakes, USA		CAM_READ_0310541067	CAM_SMPL_001059	Yellowstone lakes, USA		CAM_READ_0306337075	CAM_SMPL_001055	Yellowstone lakes, USA		CAM_READ_0320316053	CAM_SMPL_001065	Yellowstone lakes, USA		CAM_READ_0305282453	CAM_SMPL_001054	Yellowstone lakes, USA		AntarcticaAquatic_READ_02126010	ANTARCTICAAQUATIC_SMPL_SITE231_0.1UM	Ace Lake, Antarctica		CAM_READ_0307039455	CAM_SMPL_001055	Yellowstone lakes, USA
CAM_READ_0308736679	CAM_SMPL_001057	Yellowstone lakes, USA		CAM_READ_0310548597	CAM_SMPL_001059	Yellowstone lakes, USA		CAM_READ_0306339925	CAM_SMPL_001055	Yellowstone lakes, USA		CAM_READ_0314758841	CAM_SMPL_001062	Yellowstone lakes, USA		CAM_READ_0305285495	CAM_SMPL_001054	Yellowstone lakes, USA		AntarcticaAquatic_READ_02128088	ANTARCTICAAQUATIC_SMPL_SITE231_0.1UM	Ace Lake, Antarctica		CAM_READ_0307043741	CAM_SMPL_001055	Yellowstone lakes, USA
CAM_READ_0308743683	CAM_SMPL_001057	Yellowstone lakes, USA		CAM_READ_0310555983	CAM_SMPL_001059	Yellowstone lakes, USA		CAM_READ_0306350937	CAM_SMPL_001055	Yellowstone lakes, USA		CAM_READ_0320823905	CAM_SMPL_001065	Yellowstone lakes, USA		CAM_READ_0305289911	CAM_SMPL_001054	Yellowstone lakes, USA		AntarcticaAquatic_READ_02128125	ANTARCTICAAQUATIC_SMPL_SITE231_0.1UM	Ace Lake, Antarctica		CAM_READ_0307045631	CAM_SMPL_001055	Yellowstone lakes, USA
CAM_READ_0308756651	CAM_SMPL_001057	Yellowstone lakes, USA		CAM_READ_0310566281	CAM_SMPL_001059	Yellowstone lakes, USA		CAM_READ_0306352529	CAM_SMPL_001055	Yellowstone lakes, USA		CAM_READ_0327259137	CAM_SMPL_001070	Yellowstone lakes, USA		CAM_READ_0305290059	CAM_SMPL_001054	Yellowstone lakes, USA		AntarcticaAquatic_READ_02128256	ANTARCTICAAQUATIC_SMPL_SITE231_0.1UM	Ace Lake, Antarctica		CAM_READ_0307047753	CAM_SMPL_001055	Yellowstone lakes, USA
CAM_READ_0308767861	CAM_SMPL_001057	Yellowstone lakes, USA		CAM_READ_0310578615	CAM_SMPL_001059	Yellowstone lakes, USA		CAM_READ_0306353829	CAM_SMPL_001055	Yellowstone lakes, USA		CAM_READ_0339888141	CAM_SMPL_001079	Yellowstone lakes, USA		CAM_READ_0305290681	CAM_SMPL_001054	Yellowstone lakes, USA		AntarcticaAquatic_READ_02128408	ANTARCTICAAQUATIC_SMPL_SITE231_0.1UM	Ace Lake, Antarctica		CAM_READ_0307048303	CAM_SMPL_001055	Yellowstone lakes, USA
CAM_READ_0308770385	CAM_SMPL_001057	Yellowstone lakes, USA		CAM_READ_0310606117	CAM_SMPL_001059	Yellowstone lakes, USA		CAM_READ_0306354091	CAM_SMPL_001055	Yellowstone lakes, USA		CAM_READ_0336962193	CAM_SMPL_001077	Yellowstone lakes, USA		CAM_READ_0305304973	CAM_SMPL_001054	Yellowstone lakes, USA		AntarcticaAquatic_READ_02129609	ANTARCTICAAQUATIC_SMPL_SITE231_0.1UM	Ace Lake, Antarctica		CAM_READ_0307060361	CAM_SMPL_001055	Yellowstone lakes, USA
CAM_READ_0308786003	CAM_SMPL_001057	Yellowstone lakes, USA		CAM_READ_0310606177	CAM_SMPL_001059	Yellowstone lakes, USA		CAM_READ_0306354695	CAM_SMPL_001055	Yellowstone lakes, USA		CAM_READ_0323749749	CAM_SMPL_001067	Yellowstone lakes, USA		CAM_READ_0305305881	CAM_SMPL_001054	Yellowstone lakes, USA		AntarcticaAquatic_READ_02131075	ANTARCTICAAQUATIC_SMPL_SITE231_0.1UM	Ace Lake, Antarctica		CAM_READ_0307062897	CAM_SMPL_001055	Yellowstone lakes, USA
CAM_READ_0308800397	CAM_SMPL_001057	Yellowstone lakes, USA		CAM_READ_0310651393	CAM_SMPL_001059	Yellowstone lakes, USA		CAM_READ_0306359141	CAM_SMPL_001055	Yellowstone lakes, USA		CAM_READ_0317997409	CAM_SMPL_001064	Yellowstone lakes, USA		CAM_READ_0305308269	CAM_SMPL_001054	Yellowstone lakes, USA		AntarcticaAquatic_READ_02132641	ANTARCTICAAQUATIC_SMPL_SITE231_0.1UM	Ace Lake, Antarctica		CAM_READ_0307064291	CAM_SMPL_001055	Yellowstone lakes, USA
CAM_READ_0308809907	CAM_SMPL_001057	Yellowstone lakes, USA		CAM_READ_0310687697	CAM_SMPL_001059	Yellowstone lakes, USA		CAM_READ_0306365617	CAM_SMPL_001055	Yellowstone lakes, USA		CAM_READ_0336620551	CAM_SMPL_001077	Yellowstone lakes, USA		CAM_READ_0305366821	CAM_SMPL_001054	Yellowstone lakes, USA		AntarcticaAquatic_READ_02133624	ANTARCTICAAQUATIC_SMPL_SITE231_0.1UM	Ace Lake, Antarctica		CAM_READ_0307068099	CAM_SMPL_001055	Yellowstone lakes, USA
CAM_READ_0308812471	CAM_SMPL_001057	Yellowstone lakes, USA		CAM_READ_0310724125	CAM_SMPL_001059	Yellowstone lakes, USA		CAM_READ_0306367245	CAM_SMPL_001055	Yellowstone lakes, USA		CAM_READ_0316756833	CAM_SMPL_001063	Yellowstone lakes, USA		CAM_READ_0305370729	CAM_SMPL_001054	Yellowstone lakes, USA		AntarcticaAquatic_READ_02138625	ANTARCTICAAQUATIC_SMPL_SITE231_0.1UM	Ace Lake, Antarctica		CAM_READ_0307071659	CAM_SMPL_001055	Yellowstone lakes, USA
CAM_READ_0308827921	CAM_SMPL_001057	Yellowstone lakes, USA		CAM_READ_0310730035	CAM_SMPL_001059	Yellowstone lakes, USA		CAM_READ_0306375913	CAM_SMPL_001055	Yellowstone lakes, USA		CAM_READ_0323337579	CAM_SMPL_001066	Yellowstone lakes, USA		CAM_READ_0305377713	CAM_SMPL_001054	Yellowstone lakes, USA		AntarcticaAquatic_READ_02139848	ANTARCTICAAQUATIC_SMPL_SITE231_0.1UM	Ace Lake, Antarctica		CAM_READ_0307073411	CAM_SMPL_001055	Yellowstone lakes, USA
CAM_READ_0308830279	CAM_SMPL_001057	Yellowstone lakes, USA		CAM_READ_0310739239	CAM_SMPL_001059	Yellowstone lakes, USA		CAM_READ_0306378797	CAM_SMPL_001055	Yellowstone lakes, USA		CAM_READ_0343228441	CAM_SMPL_001082	Yellowstone lakes, USA		CAM_READ_0305380421	CAM_SMPL_001054	Yellowstone lakes, USA		AntarcticaAquatic_READ_02140995	ANTARCTICAAQUATIC_SMPL_SITE231_0.1UM	Ace Lake, Antarctica		CAM_READ_0307090663	CAM_SMPL_001055	Yellowstone lakes, USA
CAM_READ_0308841801	CAM_SMPL_001057	Yellowstone lakes, USA		CAM_READ_0310741319	CAM_SMPL_001059	Yellowstone lakes, USA		CAM_READ_0306382875	CAM_SMPL_001055	Yellowstone lakes, USA		CAM_READ_0318206689	CAM_SMPL_001064	Yellowstone lakes, USA		CAM_READ_0305386747	CAM_SMPL_001054	Yellowstone lakes, USA		AntarcticaAquatic_READ_02143216	ANTARCTICAAQUATIC_SMPL_SITE231_0.1UM	Ace Lake, Antarctica		CAM_READ_0307092955	CAM_SMPL_001055	Yellowstone lakes, USA
CAM_READ_0308855323	CAM_SMPL_001057	Yellowstone lakes, USA		CAM_READ_0310742463	CAM_SMPL_001059	Yellowstone lakes, USA		CAM_READ_0306391469	CAM_SMPL_001055	Yellowstone lakes, USA		CAM_READ_0337323499	CAM_SMPL_001077	Yellowstone lakes, USA		CAM_READ_0305404107	CAM_SMPL_001054	Yellowstone lakes, USA		AntarcticaAquatic_READ_02144985	ANTARCTICAAQUATIC_SMPL_SITE231_0.1UM	Ace Lake, Antarctica		CAM_READ_0307099737	CAM_SMPL_001055	Yellowstone lakes, USA
CAM_READ_0308884051	CAM_SMPL_001057	Yellowstone lakes, USA		CAM_READ_0310742649	CAM_SMPL_001059	Yellowstone lakes, USA		CAM_READ_0306392587	CAM_SMPL_001055	Yellowstone lakes, USA		CAM_READ_0341765505	CAM_SMPL_001081	Yellowstone lakes, USA		CAM_READ_0305418343	CAM_SMPL_001054	Yellowstone lakes, USA		AntarcticaAquatic_READ_02145535	ANTARCTICAAQUATIC_SMPL_SITE231_0.1UM	Ace Lake, Antarctica		CAM_READ_0307113763	CAM_SMPL_001055	Yellowstone lakes, USA
CAM_READ_0308892639	CAM_SMPL_001057	Yellowstone lakes, USA		CAM_READ_0310749967	CAM_SMPL_001059	Yellowstone lakes, USA		CAM_READ_0306396033	CAM_SMPL_001055	Yellowstone lakes, USA		CAM_READ_0320287853	CAM_SMPL_001065	Yellowstone lakes, USA		CAM_READ_0305441009	CAM_SMPL_001054	Yellowstone lakes, USA		AntarcticaAquatic_READ_02147488	ANTARCTICAAQUATIC_SMPL_SITE231_0.1UM	Ace Lake, Antarctica		CAM_READ_0307118231	CAM_SMPL_001055	Yellowstone lakes, USA
CAM_READ_0308894217	CAM_SMPL_001057	Yellowstone lakes, USA		CAM_READ_0310754181	CAM_SMPL_001059	Yellowstone lakes, USA		CAM_READ_0306398761	CAM_SMPL_001055	Yellowstone lakes, USA		CAM_READ_0340537385	CAM_SMPL_001080	Yellowstone lakes, USA		CAM_READ_0305464535	CAM_SMPL_001054	Yellowstone lakes, USA		AntarcticaAquatic_READ_02147741	ANTARCTICAAQUATIC_SMPL_SITE231_0.1UM	Ace Lake, Antarctica		CAM_READ_0307127767	CAM_SMPL_001055	Yellowstone lakes, USA
CAM_READ_0308928679	CAM_SMPL_001057	Yellowstone lakes, USA		CAM_READ_0310773819	CAM_SMPL_001059	Yellowstone lakes, USA		CAM_READ_0306399135	CAM_SMPL_001055	Yellowstone lakes, USA		CAM_READ_0313893073	CAM_SMPL_001062	Yellowstone lakes, USA		CAM_READ_0305476613	CAM_SMPL_001054	Yellowstone lakes, USA		AntarcticaAquatic_READ_02147939	ANTARCTICAAQUATIC_SMPL_SITE231_0.1UM	Ace Lake, Antarctica		CAM_READ_0307130147	CAM_SMPL_001055	Yellowstone lakes, USA
CAM_READ_0308931451	CAM_SMPL_001057	Yellowstone lakes, USA		CAM_READ_0310794557	CAM_SMPL_001059	Yellowstone lakes, USA		CAM_READ_0306407615	CAM_SMPL_001055	Yellowstone lakes, USA		CAM_READ_0323494367	CAM_SMPL_001066	Yellowstone lakes, USA		CAM_READ_0305483083	CAM_SMPL_001054	Yellowstone lakes, USA		AntarcticaAquatic_READ_02149983	ANTARCTICAAQUATIC_SMPL_SITE231_0.1UM	Ace Lake, Antarctica		CAM_READ_0307134945	CAM_SMPL_001055	Yellowstone lakes, USA
CAM_READ_0308934769	CAM_SMPL_001057	Yellowstone lakes, USA		CAM_READ_0310828727	CAM_SMPL_001059	Yellowstone lakes, USA		CAM_READ_0306408295	CAM_SMPL_001055	Yellowstone lakes, USA		CAM_READ_0340620159	CAM_SMPL_001080	Yellowstone lakes, USA		CAM_READ_0305483875	CAM_SMPL_001054	Yellowstone lakes, USA		AntarcticaAquatic_READ_02152961	ANTARCTICAAQUATIC_SMPL_SITE231_0.1UM	Ace Lake, Antarctica		CAM_READ_0307143017	CAM_SMPL_001055	Yellowstone lakes, USA
CAM_READ_0308937713	CAM_SMPL_001057	Yellowstone lakes, USA		CAM_READ_0310834625	CAM_SMPL_001059	Yellowstone lakes, USA		CAM_READ_0306413575	CAM_SMPL_001055	Yellowstone lakes, USA		CAM_READ_0314103385	CAM_SMPL_001062	Yellowstone lakes, USA		CAM_READ_0305497463	CAM_SMPL_001054	Yellowstone lakes, USA		AntarcticaAquatic_READ_02153307	ANTARCTICAAQUATIC_SMPL_SITE231_0.1UM	Ace Lake, Antarctica		CAM_READ_0307187733	CAM_SMPL_001056	Yellowstone lakes, USA
CAM_READ_0308937811	CAM_SMPL_001057	Yellowstone lakes, USA		CAM_READ_0310838533	CAM_SMPL_001059	Yellowstone lakes, USA		CAM_READ_0306425599	CAM_SMPL_001055	Yellowstone lakes, USA		CAM_READ_0314973599	CAM_SMPL_001063	Yellowstone lakes, USA		CAM_READ_0305510201	CAM_SMPL_001054	Yellowstone lakes, USA		AntarcticaAquatic_READ_02153708	ANTARCTICAAQUATIC_SMPL_SITE231_0.1UM	Ace Lake, Antarctica		CAM_READ_0307188287	CAM_SMPL_001056	Yellowstone lakes, USA
CAM_READ_0308942609	CAM_SMPL_001057	Yellowstone lakes, USA		CAM_READ_0310858623	CAM_SMPL_001059	Yellowstone lakes, USA		CAM_READ_0306426711	CAM_SMPL_001055	Yellowstone lakes, USA		CAM_READ_0314924131	CAM_SMPL_001062	Yellowstone lakes, USA		CAM_READ_0305518155	CAM_SMPL_001054	Yellowstone lakes, USA		AntarcticaAquatic_READ_02154694	ANTARCTICAAQUATIC_SMPL_SITE231_0.1UM	Ace Lake, Antarctica		CAM_READ_0307256261	CAM_SMPL_001056	Yellowstone lakes, USA
CAM_READ_0308950695	CAM_SMPL_001057	Yellowstone lakes, USA		CAM_READ_0310865023	CAM_SMPL_001059	Yellowstone lakes, USA		CAM_READ_0306434331	CAM_SMPL_001055	Yellowstone lakes, USA		CAM_READ_0323524585	CAM_SMPL_001066	Yellowstone lakes, USA		CAM_READ_0305518493	CAM_SMPL_001054	Yellowstone lakes, USA		AntarcticaAquatic_READ_02156712	ANTARCTICAAQUATIC_SMPL_SITE231_0.1UM	Ace Lake, Antarctica		CAM_READ_0307366107	CAM_SMPL_001056	Yellowstone lakes, USA
CAM_READ_0308950843	CAM_SMPL_001057	Yellowstone lakes, USA		CAM_READ_0310897445	CAM_SMPL_001059	Yellowstone lakes, USA		CAM_READ_0306443225	CAM_SMPL_001055	Yellowstone lakes, USA		CAM_READ_0307036485	CAM_SMPL_001055	Yellowstone lakes, USA		CAM_READ_0305525191	CAM_SMPL_001054	Yellowstone lakes, USA		AntarcticaAquatic_READ_02159073	ANTARCTICAAQUATIC_SMPL_SITE231_0.1UM	Ace Lake, Antarctica		CAM_READ_0307398513	CAM_SMPL_001056	Yellowstone lakes, USA
CAM_READ_0308960597	CAM_SMPL_001057	Yellowstone lakes, USA		CAM_READ_0310906715	CAM_SMPL_001059	Yellowstone lakes, USA		CAM_READ_0306445153	CAM_SMPL_001055	Yellowstone lakes, USA		CAM_READ_0342934741	CAM_SMPL_001082	Yellowstone lakes, USA		CAM_READ_0305535687	CAM_SMPL_001054	Yellowstone lakes, USA		AntarcticaAquatic_READ_02159783	ANTARCTICAAQUATIC_SMPL_SITE231_0.1UM	Ace Lake, Antarctica		CAM_READ_0307449217	CAM_SMPL_001056	Yellowstone lakes, USA
CAM_READ_0308973099	CAM_SMPL_001057	Yellowstone lakes, USA		CAM_READ_0310920675	CAM_SMPL_001059	Yellowstone lakes, USA		CAM_READ_0306448683	CAM_SMPL_001055	Yellowstone lakes, USA		CAM_READ_0315396441	CAM_SMPL_001063	Yellowstone lakes, USA		CAM_READ_0305566541	CAM_SMPL_001054	Yellowstone lakes, USA		AntarcticaAquatic_READ_02160165	ANTARCTICAAQUATIC_SMPL_SITE231_0.1UM	Ace Lake, Antarctica		CAM_READ_0307463033	CAM_SMPL_001056	Yellowstone lakes, USA
CAM_READ_0308973883	CAM_SMPL_001057	Yellowstone lakes, USA		CAM_READ_0310921463	CAM_SMPL_001059	Yellowstone lakes, USA		CAM_READ_0306457629	CAM_SMPL_001055	Yellowstone lakes, USA		CAM_READ_0318216275	CAM_SMPL_001064	Yellowstone lakes, USA		CAM_READ_0305582093	CAM_SMPL_001054	Yellowstone lakes, USA		AntarcticaAquatic_READ_02161546	ANTARCTICAAQUATIC_SMPL_SITE231_0.1UM	Ace Lake, Antarctica		CAM_READ_0307505319	CAM_SMPL_001056	Yellowstone lakes, USA
CAM_READ_0308980477	CAM_SMPL_001057	Yellowstone lakes, USA		CAM_READ_0310926087	CAM_SMPL_001059	Yellowstone lakes, USA		CAM_READ_0306459861	CAM_SMPL_001055	Yellowstone lakes, USA		CAM_READ_0324446099	CAM_SMPL_001067	Yellowstone lakes, USA		CAM_READ_0305582865	CAM_SMPL_001054	Yellowstone lakes, USA		AntarcticaAquatic_READ_02165776	ANTARCTICAAQUATIC_SMPL_SITE231_0.1UM	Ace Lake, Antarctica		CAM_READ_0307622083	CAM_SMPL_001056	Yellowstone lakes, USA
CAM_READ_0308981487	CAM_SMPL_001057	Yellowstone lakes, USA		CAM_READ_0310935381	CAM_SMPL_001059	Yellowstone lakes, USA		CAM_READ_0306461079	CAM_SMPL_001055	Yellowstone lakes, USA		CAM_READ_0314555039	CAM_SMPL_001062	Yellowstone lakes, USA		CAM_READ_0305584427	CAM_SMPL_001054	Yellowstone lakes, USA		AntarcticaAquatic_READ_02166721	ANTARCTICAAQUATIC_SMPL_SITE231_0.1UM	Ace Lake, Antarctica		CAM_READ_0307650077	CAM_SMPL_001056	Yellowstone lakes, USA
CAM_READ_0308991047	CAM_SMPL_001057	Yellowstone lakes, USA		CAM_READ_0310935593	CAM_SMPL_001059	Yellowstone lakes, USA		CAM_READ_0306462023	CAM_SMPL_001055	Yellowstone lakes, USA		CAM_READ_0323563519	CAM_SMPL_001067	Yellowstone lakes, USA		CAM_READ_0305586339	CAM_SMPL_001054	Yellowstone lakes, USA		AntarcticaAquatic_READ_02167635	ANTARCTICAAQUATIC_SMPL_SITE231_0.1UM	Ace Lake, Antarctica		CAM_READ_0307651245	CAM_SMPL_001056	Yellowstone lakes, USA
CAM_READ_0308997435	CAM_SMPL_001057	Yellowstone lakes, USA		CAM_READ_0310975685	CAM_SMPL_001059	Yellowstone lakes, USA		CAM_READ_0306462697	CAM_SMPL_001055	Yellowstone lakes, USA		CAM_READ_0307825481	CAM_SMPL_001056	Yellowstone lakes, USA		CAM_READ_0305598343	CAM_SMPL_001054	Yellowstone lakes, USA		AntarcticaAquatic_READ_02168355	ANTARCTICAAQUATIC_SMPL_SITE231_0.1UM	Ace Lake, Antarctica		CAM_READ_0307675725	CAM_SMPL_001056	Yellowstone lakes, USA
CAM_READ_0309005447	CAM_SMPL_001057	Yellowstone lakes, USA		CAM_READ_0310983799	CAM_SMPL_001059	Yellowstone lakes, USA		CAM_READ_0306464859	CAM_SMPL_001055	Yellowstone lakes, USA		CAM_READ_0336558555	CAM_SMPL_001077	Yellowstone lakes, USA		CAM_READ_0305603687	CAM_SMPL_001054	Yellowstone lakes, USA		AntarcticaAquatic_READ_02170701	ANTARCTICAAQUATIC_SMPL_SITE231_0.1UM	Ace Lake, Antarctica		CAM_READ_0307690117	CAM_SMPL_001056	Yellowstone lakes, USA
CAM_READ_0309007061	CAM_SMPL_001057	Yellowstone lakes, USA		CAM_READ_0310995989	CAM_SMPL_001059	Yellowstone lakes, USA		CAM_READ_0306467763	CAM_SMPL_001055	Yellowstone lakes, USA		CAM_READ_0317976961	CAM_SMPL_001064	Yellowstone lakes, USA		CAM_READ_0305606919	CAM_SMPL_001054	Yellowstone lakes, USA		AntarcticaAquatic_READ_02171624	ANTARCTICAAQUATIC_SMPL_SITE231_0.1UM	Ace Lake, Antarctica		CAM_READ_0307702165	CAM_SMPL_001056	Yellowstone lakes, USA
CAM_READ_0309007931	CAM_SMPL_001057	Yellowstone lakes, USA		CAM_READ_0311001067	CAM_SMPL_001059	Yellowstone lakes, USA		CAM_READ_0306468435	CAM_SMPL_001055	Yellowstone lakes, USA		CAM_READ_0315427669	CAM_SMPL_001063	Yellowstone lakes, USA		CAM_READ_0305611919	CAM_SMPL_001054	Yellowstone lakes, USA		AntarcticaAquatic_READ_02173307	ANTARCTICAAQUATIC_SMPL_SITE231_0.1UM	Ace Lake, Antarctica		CAM_READ_0307849447	CAM_SMPL_001056	Yellowstone lakes, USA
CAM_READ_0309013243	CAM_SMPL_001057	Yellowstone lakes, USA		CAM_READ_0311017277	CAM_SMPL_001059	Yellowstone lakes, USA		CAM_READ_0306473817	CAM_SMPL_001055	Yellowstone lakes, USA		CAM_READ_0314257235	CAM_SMPL_001062	Yellowstone lakes, USA		CAM_READ_0305617831	CAM_SMPL_001054	Yellowstone lakes, USA		AntarcticaAquatic_READ_02173963	ANTARCTICAAQUATIC_SMPL_SITE231_0.1UM	Ace Lake, Antarctica		CAM_READ_0307980171	CAM_SMPL_001056	Yellowstone lakes, USA
CAM_READ_0309013953	CAM_SMPL_001057	Yellowstone lakes, USA		CAM_READ_0311054243	CAM_SMPL_001059	Yellowstone lakes, USA		CAM_READ_0306486211	CAM_SMPL_001055	Yellowstone lakes, USA		CAM_READ_0324002555	CAM_SMPL_001067	Yellowstone lakes, USA		CAM_READ_0305621931	CAM_SMPL_001054	Yellowstone lakes, USA		AntarcticaAquatic_READ_02174699	ANTARCTICAAQUATIC_SMPL_SITE231_0.1UM	Ace Lake, Antarctica		CAM_READ_0307996991	CAM_SMPL_001056	Yellowstone lakes, USA
CAM_READ_0309019683	CAM_SMPL_001057	Yellowstone lakes, USA		CAM_READ_0311061647	CAM_SMPL_001059	Yellowstone lakes, USA		CAM_READ_0306486883	CAM_SMPL_001055	Yellowstone lakes, USA		CAM_READ_0327138363	CAM_SMPL_001070	Yellowstone lakes, USA		CAM_READ_0305633299	CAM_SMPL_001054	Yellowstone lakes, USA		AntarcticaAquatic_READ_02175364	ANTARCTICAAQUATIC_SMPL_SITE231_0.1UM	Ace Lake, Antarctica		CAM_READ_0308056987	CAM_SMPL_001056	Yellowstone lakes, USA
CAM_READ_0309021057	CAM_SMPL_001057	Yellowstone lakes, USA		CAM_READ_0311074555	CAM_SMPL_001059	Yellowstone lakes, USA		CAM_READ_0306503713	CAM_SMPL_001055	Yellowstone lakes, USA		CAM_READ_0314421029	CAM_SMPL_001062	Yellowstone lakes, USA		CAM_READ_0305635463	CAM_SMPL_001054	Yellowstone lakes, USA		AntarcticaAquatic_READ_02176382	ANTARCTICAAQUATIC_SMPL_SITE231_0.1UM	Ace Lake, Antarctica		CAM_READ_0308214769	CAM_SMPL_001056	Yellowstone lakes, USA
CAM_READ_0309022341	CAM_SMPL_001057	Yellowstone lakes, USA		CAM_READ_0311078915	CAM_SMPL_001059	Yellowstone lakes, USA		CAM_READ_0306507621	CAM_SMPL_001055	Yellowstone lakes, USA		CAM_READ_0343180663	CAM_SMPL_001082	Yellowstone lakes, USA		CAM_READ_0305648769	CAM_SMPL_001054	Yellowstone lakes, USA		AntarcticaAquatic_READ_02179087	ANTARCTICAAQUATIC_SMPL_SITE231_0.1UM	Ace Lake, Antarctica		CAM_READ_0308405331	CAM_SMPL_001057	Yellowstone lakes, USA
CAM_READ_0309025543	CAM_SMPL_001057	Yellowstone lakes, USA		CAM_READ_0311079485	CAM_SMPL_001059	Yellowstone lakes, USA		CAM_READ_0306511519	CAM_SMPL_001055	Yellowstone lakes, USA		CAM_READ_0319106671	CAM_SMPL_001064	Yellowstone lakes, USA		CAM_READ_0305654491	CAM_SMPL_001054	Yellowstone lakes, USA		AntarcticaAquatic_READ_02180564	ANTARCTICAAQUATIC_SMPL_SITE231_0.1UM	Ace Lake, Antarctica		CAM_READ_0308445443	CAM_SMPL_001057	Yellowstone lakes, USA
CAM_READ_0309044571	CAM_SMPL_001057	Yellowstone lakes, USA		CAM_READ_0311089329	CAM_SMPL_001059	Yellowstone lakes, USA		CAM_READ_0306512467	CAM_SMPL_001055	Yellowstone lakes, USA		CAM_READ_0318672843	CAM_SMPL_001064	Yellowstone lakes, USA		CAM_READ_0305658067	CAM_SMPL_001054	Yellowstone lakes, USA		AntarcticaAquatic_READ_02182729	ANTARCTICAAQUATIC_SMPL_SITE231_0.1UM	Ace Lake, Antarctica		CAM_READ_0308468781	CAM_SMPL_001057	Yellowstone lakes, USA
CAM_READ_0309047763	CAM_SMPL_001057	Yellowstone lakes, USA		CAM_READ_0311091837	CAM_SMPL_001059	Yellowstone lakes, USA		CAM_READ_0306516701	CAM_SMPL_001055	Yellowstone lakes, USA		CAM_READ_0327562467	CAM_SMPL_001070	Yellowstone lakes, USA		CAM_READ_0305661535	CAM_SMPL_001054	Yellowstone lakes, USA		AntarcticaAquatic_READ_02184835	ANTARCTICAAQUATIC_SMPL_SITE231_0.1UM	Ace Lake, Antarctica		CAM_READ_0308501699	CAM_SMPL_001057	Yellowstone lakes, USA
CAM_READ_0309048771	CAM_SMPL_001057	Yellowstone lakes, USA		CAM_READ_0311092745	CAM_SMPL_001059	Yellowstone lakes, USA		CAM_READ_0306522731	CAM_SMPL_001055	Yellowstone lakes, USA		CAM_READ_0314518909	CAM_SMPL_001062	Yellowstone lakes, USA		CAM_READ_0305666373	CAM_SMPL_001054	Yellowstone lakes, USA		AntarcticaAquatic_READ_02187637	ANTARCTICAAQUATIC_SMPL_SITE231_0.1UM	Ace Lake, Antarctica		CAM_READ_0308511053	CAM_SMPL_001057	Yellowstone lakes, USA
CAM_READ_0309066789	CAM_SMPL_001057	Yellowstone lakes, USA		CAM_READ_0311107145	CAM_SMPL_001059	Yellowstone lakes, USA		CAM_READ_0306524115	CAM_SMPL_001055	Yellowstone lakes, USA		CAM_READ_0307210131	CAM_SMPL_001056	Yellowstone lakes, USA		CAM_READ_0305666875	CAM_SMPL_001054	Yellowstone lakes, USA		AntarcticaAquatic_READ_02187937	ANTARCTICAAQUATIC_SMPL_SITE231_0.1UM	Ace Lake, Antarctica		CAM_READ_0308542937	CAM_SMPL_001057	Yellowstone lakes, USA
CAM_READ_0309071799	CAM_SMPL_001057	Yellowstone lakes, USA		CAM_READ_0311112929	CAM_SMPL_001059	Yellowstone lakes, USA		CAM_READ_0306529721	CAM_SMPL_001055	Yellowstone lakes, USA		CAM_READ_0314336371	CAM_SMPL_001062	Yellowstone lakes, USA		CAM_READ_0305680233	CAM_SMPL_001054	Yellowstone lakes, USA		AntarcticaAquatic_READ_02189002	ANTARCTICAAQUATIC_SMPL_SITE231_0.1UM	Ace Lake, Antarctica		CAM_READ_0308606131	CAM_SMPL_001057	Yellowstone lakes, USA
CAM_READ_0309076619	CAM_SMPL_001057	Yellowstone lakes, USA		CAM_READ_0311133179	CAM_SMPL_001059	Yellowstone lakes, USA		CAM_READ_0306534983	CAM_SMPL_001055	Yellowstone lakes, USA		CAM_READ_0340407295	CAM_SMPL_001080	Yellowstone lakes, USA		CAM_READ_0305684761	CAM_SMPL_001054	Yellowstone lakes, USA		AntarcticaAquatic_READ_02193711	ANTARCTICAAQUATIC_SMPL_SITE231_0.1UM	Ace Lake, Antarctica		CAM_READ_0308671361	CAM_SMPL_001057	Yellowstone lakes, USA
CAM_READ_0309080733	CAM_SMPL_001057	Yellowstone lakes, USA		CAM_READ_0311139779	CAM_SMPL_001059	Yellowstone lakes, USA		CAM_READ_0306537971	CAM_SMPL_001055	Yellowstone lakes, USA		CAM_READ_0305352583	CAM_SMPL_001054	Yellowstone lakes, USA		CAM_READ_0305689423	CAM_SMPL_001054	Yellowstone lakes, USA		AntarcticaAquatic_READ_02195584	ANTARCTICAAQUATIC_SMPL_SITE231_0.1UM	Ace Lake, Antarctica		CAM_READ_0308678013	CAM_SMPL_001057	Yellowstone lakes, USA
CAM_READ_0309089199	CAM_SMPL_001057	Yellowstone lakes, USA		CAM_READ_0311147855	CAM_SMPL_001059	Yellowstone lakes, USA		CAM_READ_0306547009	CAM_SMPL_001055	Yellowstone lakes, USA		CAM_READ_0316039743	CAM_SMPL_001063	Yellowstone lakes, USA		CAM_READ_0305695791	CAM_SMPL_001054	Yellowstone lakes, USA		AntarcticaAquatic_READ_02198196	ANTARCTICAAQUATIC_SMPL_SITE231_0.1UM	Ace Lake, Antarctica		CAM_READ_0308687177	CAM_SMPL_001057	Yellowstone lakes, USA
CAM_READ_0309102939	CAM_SMPL_001057	Yellowstone lakes, USA		CAM_READ_0311191603	CAM_SMPL_001059	Yellowstone lakes, USA		CAM_READ_0306548537	CAM_SMPL_001055	Yellowstone lakes, USA		CAM_READ_0324031143	CAM_SMPL_001067	Yellowstone lakes, USA		CAM_READ_0305707407	CAM_SMPL_001054	Yellowstone lakes, USA		AntarcticaAquatic_READ_02200892	ANTARCTICAAQUATIC_SMPL_SITE231_0.1UM	Ace Lake, Antarctica		CAM_READ_0308696349	CAM_SMPL_001057	Yellowstone lakes, USA
CAM_READ_0309124453	CAM_SMPL_001057	Yellowstone lakes, USA		CAM_READ_0311192667	CAM_SMPL_001059	Yellowstone lakes, USA		CAM_READ_0306550365	CAM_SMPL_001055	Yellowstone lakes, USA		CAM_READ_0342536573	CAM_SMPL_001082	Yellowstone lakes, USA		CAM_READ_0305711407	CAM_SMPL_001054	Yellowstone lakes, USA		AntarcticaAquatic_READ_02201222	ANTARCTICAAQUATIC_SMPL_SITE231_0.1UM	Ace Lake, Antarctica		CAM_READ_0308858815	CAM_SMPL_001057	Yellowstone lakes, USA
CAM_READ_0309142817	CAM_SMPL_001057	Yellowstone lakes, USA		CAM_READ_0311194517	CAM_SMPL_001059	Yellowstone lakes, USA		CAM_READ_0306551147	CAM_SMPL_001055	Yellowstone lakes, USA		CAM_READ_0314301719	CAM_SMPL_001062	Yellowstone lakes, USA		CAM_READ_0305716217	CAM_SMPL_001054	Yellowstone lakes, USA		AntarcticaAquatic_READ_02201424	ANTARCTICAAQUATIC_SMPL_SITE231_0.1UM	Ace Lake, Antarctica		CAM_READ_0308861471	CAM_SMPL_001057	Yellowstone lakes, USA
CAM_READ_0309163233	CAM_SMPL_001057	Yellowstone lakes, USA		CAM_READ_0311202567	CAM_SMPL_001059	Yellowstone lakes, USA		CAM_READ_0306554033	CAM_SMPL_001055	Yellowstone lakes, USA		CAM_READ_0336562693	CAM_SMPL_001077	Yellowstone lakes, USA		CAM_READ_0305721123	CAM_SMPL_001054	Yellowstone lakes, USA		AntarcticaAquatic_READ_02202188	ANTARCTICAAQUATIC_SMPL_SITE231_0.1UM	Ace Lake, Antarctica		CAM_READ_0308875457	CAM_SMPL_001057	Yellowstone lakes, USA
CAM_READ_0309170155	CAM_SMPL_001057	Yellowstone lakes, USA		CAM_READ_0311205077	CAM_SMPL_001059	Yellowstone lakes, USA		CAM_READ_0306559369	CAM_SMPL_001055	Yellowstone lakes, USA		CAM_READ_0324498797	CAM_SMPL_001067	Yellowstone lakes, USA		CAM_READ_0305731459	CAM_SMPL_001054	Yellowstone lakes, USA		AntarcticaAquatic_READ_02202341	ANTARCTICAAQUATIC_SMPL_SITE231_0.1UM	Ace Lake, Antarctica		CAM_READ_0308890425	CAM_SMPL_001057	Yellowstone lakes, USA
CAM_READ_0309174781	CAM_SMPL_001057	Yellowstone lakes, USA		CAM_READ_0311225499	CAM_SMPL_001059	Yellowstone lakes, USA		CAM_READ_0306561297	CAM_SMPL_001055	Yellowstone lakes, USA		CAM_READ_0336281977	CAM_SMPL_001076	Yellowstone lakes, USA		CAM_READ_0305774069	CAM_SMPL_001054	Yellowstone lakes, USA		AntarcticaAquatic_READ_02205615	ANTARCTICAAQUATIC_SMPL_SITE231_0.1UM	Ace Lake, Antarctica		CAM_READ_0308897943	CAM_SMPL_001057	Yellowstone lakes, USA
CAM_READ_0309177875	CAM_SMPL_001057	Yellowstone lakes, USA		CAM_READ_0311256571	CAM_SMPL_001059	Yellowstone lakes, USA		CAM_READ_0306561961	CAM_SMPL_001055	Yellowstone lakes, USA		CAM_READ_0335720693	CAM_SMPL_001076	Yellowstone lakes, USA		CAM_READ_0305783047	CAM_SMPL_001054	Yellowstone lakes, USA		AntarcticaAquatic_READ_02208772	ANTARCTICAAQUATIC_SMPL_SITE231_0.1UM	Ace Lake, Antarctica		CAM_READ_0309004761	CAM_SMPL_001057	Yellowstone lakes, USA
CAM_READ_0309193767	CAM_SMPL_001057	Yellowstone lakes, USA		CAM_READ_0311258071	CAM_SMPL_001059	Yellowstone lakes, USA		CAM_READ_0306565197	CAM_SMPL_001055	Yellowstone lakes, USA		CAM_READ_0320687895	CAM_SMPL_001065	Yellowstone lakes, USA		CAM_READ_0305803905	CAM_SMPL_001054	Yellowstone lakes, USA		AntarcticaAquatic_READ_02209251	ANTARCTICAAQUATIC_SMPL_SITE231_0.1UM	Ace Lake, Antarctica		CAM_READ_0309006755	CAM_SMPL_001057	Yellowstone lakes, USA
CAM_READ_0309194671	CAM_SMPL_001057	Yellowstone lakes, USA		CAM_READ_0311267457	CAM_SMPL_001059	Yellowstone lakes, USA		CAM_READ_0306574767	CAM_SMPL_001055	Yellowstone lakes, USA		CAM_READ_0315990981	CAM_SMPL_001063	Yellowstone lakes, USA		CAM_READ_0305805563	CAM_SMPL_001054	Yellowstone lakes, USA		AntarcticaAquatic_READ_02209936	ANTARCTICAAQUATIC_SMPL_SITE231_0.1UM	Ace Lake, Antarctica		CAM_READ_0309016567	CAM_SMPL_001057	Yellowstone lakes, USA
CAM_READ_0309200727	CAM_SMPL_001057	Yellowstone lakes, USA		CAM_READ_0311268885	CAM_SMPL_001059	Yellowstone lakes, USA		CAM_READ_0306577229	CAM_SMPL_001055	Yellowstone lakes, USA		CAM_READ_0340983279	CAM_SMPL_001080	Yellowstone lakes, USA		CAM_READ_0305811073	CAM_SMPL_001054	Yellowstone lakes, USA		AntarcticaAquatic_READ_02211003	ANTARCTICAAQUATIC_SMPL_SITE231_0.1UM	Ace Lake, Antarctica		CAM_READ_0309027721	CAM_SMPL_001057	Yellowstone lakes, USA
CAM_READ_0309210873	CAM_SMPL_001057	Yellowstone lakes, USA		CAM_READ_0311271997	CAM_SMPL_001059	Yellowstone lakes, USA		CAM_READ_0306582413	CAM_SMPL_001055	Yellowstone lakes, USA		CAM_READ_0315856055	CAM_SMPL_001063	Yellowstone lakes, USA		CAM_READ_0305815567	CAM_SMPL_001054	Yellowstone lakes, USA		AntarcticaAquatic_READ_02212830	ANTARCTICAAQUATIC_SMPL_SITE231_0.1UM	Ace Lake, Antarctica		CAM_READ_0309058029	CAM_SMPL_001057	Yellowstone lakes, USA
CAM_READ_0309229675	CAM_SMPL_001057	Yellowstone lakes, USA		CAM_READ_0311282977	CAM_SMPL_001059	Yellowstone lakes, USA		CAM_READ_0306588905	CAM_SMPL_001055	Yellowstone lakes, USA		CAM_READ_0314075095	CAM_SMPL_001062	Yellowstone lakes, USA		CAM_READ_0305829419	CAM_SMPL_001054	Yellowstone lakes, USA		AntarcticaAquatic_READ_02213513	ANTARCTICAAQUATIC_SMPL_SITE231_0.1UM	Ace Lake, Antarctica		CAM_READ_0309188373	CAM_SMPL_001057	Yellowstone lakes, USA
CAM_READ_0309238955	CAM_SMPL_001057	Yellowstone lakes, USA		CAM_READ_0311285011	CAM_SMPL_001059	Yellowstone lakes, USA		CAM_READ_0306589001	CAM_SMPL_001055	Yellowstone lakes, USA		CAM_READ_0322366713	CAM_SMPL_001066	Yellowstone lakes, USA		CAM_READ_0305829967	CAM_SMPL_001054	Yellowstone lakes, USA		AntarcticaAquatic_READ_02222955	ANTARCTICAAQUATIC_SMPL_SITE231_0.1UM	Ace Lake, Antarctica		CAM_READ_0309480577	CAM_SMPL_001057	Yellowstone lakes, USA
CAM_READ_0309243679	CAM_SMPL_001057	Yellowstone lakes, USA		CAM_READ_0311291481	CAM_SMPL_001059	Yellowstone lakes, USA		CAM_READ_0306597879	CAM_SMPL_001055	Yellowstone lakes, USA		CAM_READ_0342223145	CAM_SMPL_001081	Yellowstone lakes, USA		CAM_READ_0305834149	CAM_SMPL_001054	Yellowstone lakes, USA		AntarcticaAquatic_READ_02225977	ANTARCTICAAQUATIC_SMPL_SITE231_0.1UM	Ace Lake, Antarctica		CAM_READ_0309613321	CAM_SMPL_001058	Yellowstone lakes, USA
CAM_READ_0309259201	CAM_SMPL_001057	Yellowstone lakes, USA		CAM_READ_0311318041	CAM_SMPL_001059	Yellowstone lakes, USA		CAM_READ_0306603075	CAM_SMPL_001055	Yellowstone lakes, USA		CAM_READ_0336660605	CAM_SMPL_001077	Yellowstone lakes, USA		CAM_READ_0305836629	CAM_SMPL_001054	Yellowstone lakes, USA		AntarcticaAquatic_READ_02228067	ANTARCTICAAQUATIC_SMPL_SITE231_0.1UM	Ace Lake, Antarctica		CAM_READ_0309639059	CAM_SMPL_001058	Yellowstone lakes, USA
CAM_READ_0309286767	CAM_SMPL_001057	Yellowstone lakes, USA		CAM_READ_0311335505	CAM_SMPL_001059	Yellowstone lakes, USA		CAM_READ_0306617267	CAM_SMPL_001055	Yellowstone lakes, USA		CAM_READ_0321415507	CAM_SMPL_001065	Yellowstone lakes, USA		CAM_READ_0305843207	CAM_SMPL_001054	Yellowstone lakes, USA		AntarcticaAquatic_READ_02228326	ANTARCTICAAQUATIC_SMPL_SITE231_0.1UM	Ace Lake, Antarctica		CAM_READ_0309662675	CAM_SMPL_001058	Yellowstone lakes, USA
CAM_READ_0309292511	CAM_SMPL_001057	Yellowstone lakes, USA		CAM_READ_0311336895	CAM_SMPL_001059	Yellowstone lakes, USA		CAM_READ_0306621439	CAM_SMPL_001055	Yellowstone lakes, USA		CAM_READ_0317073561	CAM_SMPL_001063	Yellowstone lakes, USA		CAM_READ_0305845689	CAM_SMPL_001054	Yellowstone lakes, USA		AntarcticaAquatic_READ_02229274	ANTARCTICAAQUATIC_SMPL_SITE231_0.1UM	Ace Lake, Antarctica		CAM_READ_0309699559	CAM_SMPL_001058	Yellowstone lakes, USA
CAM_READ_0309306135	CAM_SMPL_001057	Yellowstone lakes, USA		CAM_READ_0311344479	CAM_SMPL_001059	Yellowstone lakes, USA		CAM_READ_0306638935	CAM_SMPL_001055	Yellowstone lakes, USA		CAM_READ_0335510807	CAM_SMPL_001076	Yellowstone lakes, USA		CAM_READ_0305869073	CAM_SMPL_001054	Yellowstone lakes, USA		AntarcticaAquatic_READ_02231558	ANTARCTICAAQUATIC_SMPL_SITE231_0.1UM	Ace Lake, Antarctica		CAM_READ_0309725199	CAM_SMPL_001058	Yellowstone lakes, USA
CAM_READ_0309306151	CAM_SMPL_001057	Yellowstone lakes, USA		CAM_READ_0311349269	CAM_SMPL_001059	Yellowstone lakes, USA		CAM_READ_0306653613	CAM_SMPL_001055	Yellowstone lakes, USA		CAM_READ_0323629347	CAM_SMPL_001067	Yellowstone lakes, USA		CAM_READ_0305874123	CAM_SMPL_001054	Yellowstone lakes, USA		AntarcticaAquatic_READ_02231638	ANTARCTICAAQUATIC_SMPL_SITE231_0.1UM	Ace Lake, Antarctica		CAM_READ_0309732973	CAM_SMPL_001058	Yellowstone lakes, USA
CAM_READ_0309310037	CAM_SMPL_001057	Yellowstone lakes, USA		CAM_READ_0311354967	CAM_SMPL_001059	Yellowstone lakes, USA		CAM_READ_0306656967	CAM_SMPL_001055	Yellowstone lakes, USA		CAM_READ_0320743801	CAM_SMPL_001065	Yellowstone lakes, USA		CAM_READ_0305877543	CAM_SMPL_001054	Yellowstone lakes, USA		AntarcticaAquatic_READ_02231959	ANTARCTICAAQUATIC_SMPL_SITE231_0.1UM	Ace Lake, Antarctica		CAM_READ_0309750017	CAM_SMPL_001058	Yellowstone lakes, USA
CAM_READ_0309313863	CAM_SMPL_001057	Yellowstone lakes, USA		CAM_READ_0311357487	CAM_SMPL_001059	Yellowstone lakes, USA		CAM_READ_0306659755	CAM_SMPL_001055	Yellowstone lakes, USA		CAM_READ_0340558691	CAM_SMPL_001080	Yellowstone lakes, USA		CAM_READ_0305883391	CAM_SMPL_001054	Yellowstone lakes, USA		AntarcticaAquatic_READ_02231966	ANTARCTICAAQUATIC_SMPL_SITE231_0.1UM	Ace Lake, Antarctica		CAM_READ_0309753629	CAM_SMPL_001058	Yellowstone lakes, USA
CAM_READ_0309368487	CAM_SMPL_001057	Yellowstone lakes, USA		CAM_READ_0311358797	CAM_SMPL_001059	Yellowstone lakes, USA		CAM_READ_0306665641	CAM_SMPL_001055	Yellowstone lakes, USA		CAM_READ_0342916545	CAM_SMPL_001082	Yellowstone lakes, USA		CAM_READ_0305895607	CAM_SMPL_001054	Yellowstone lakes, USA		AntarcticaAquatic_READ_02232377	ANTARCTICAAQUATIC_SMPL_SITE231_0.1UM	Ace Lake, Antarctica		CAM_READ_0309759683	CAM_SMPL_001058	Yellowstone lakes, USA
CAM_READ_0309368789	CAM_SMPL_001057	Yellowstone lakes, USA		CAM_READ_0311360705	CAM_SMPL_001059	Yellowstone lakes, USA		CAM_READ_0306669841	CAM_SMPL_001055	Yellowstone lakes, USA		CAM_READ_0317612149	CAM_SMPL_001064	Yellowstone lakes, USA		CAM_READ_0305912283	CAM_SMPL_001054	Yellowstone lakes, USA		AntarcticaAquatic_READ_02234305	ANTARCTICAAQUATIC_SMPL_SITE231_0.1UM	Ace Lake, Antarctica		CAM_READ_0309771291	CAM_SMPL_001058	Yellowstone lakes, USA
CAM_READ_0309381047	CAM_SMPL_001057	Yellowstone lakes, USA		CAM_READ_0311365325	CAM_SMPL_001059	Yellowstone lakes, USA		CAM_READ_0306683065	CAM_SMPL_001055	Yellowstone lakes, USA		CAM_READ_0337112175	CAM_SMPL_001077	Yellowstone lakes, USA		CAM_READ_0305912665	CAM_SMPL_001054	Yellowstone lakes, USA		AntarcticaAquatic_READ_02235205	ANTARCTICAAQUATIC_SMPL_SITE231_0.1UM	Ace Lake, Antarctica		CAM_READ_0309775521	CAM_SMPL_001058	Yellowstone lakes, USA
CAM_READ_0309397329	CAM_SMPL_001057	Yellowstone lakes, USA		CAM_READ_0311368351	CAM_SMPL_001059	Yellowstone lakes, USA		CAM_READ_0306691041	CAM_SMPL_001055	Yellowstone lakes, USA		CAM_READ_0322894563	CAM_SMPL_001066	Yellowstone lakes, USA		CAM_READ_0305918765	CAM_SMPL_001054	Yellowstone lakes, USA		AntarcticaAquatic_READ_02236365	ANTARCTICAAQUATIC_SMPL_SITE231_0.1UM	Ace Lake, Antarctica		CAM_READ_0309777365	CAM_SMPL_001058	Yellowstone lakes, USA
CAM_READ_0309407263	CAM_SMPL_001057	Yellowstone lakes, USA		CAM_READ_0312588219	CAM_SMPL_001061	Yellowstone lakes, USA		CAM_READ_0306697887	CAM_SMPL_001055	Yellowstone lakes, USA		CAM_READ_0340607923	CAM_SMPL_001080	Yellowstone lakes, USA		CAM_READ_0305931801	CAM_SMPL_001054	Yellowstone lakes, USA		AntarcticaAquatic_READ_02238200	ANTARCTICAAQUATIC_SMPL_SITE231_0.1UM	Ace Lake, Antarctica		CAM_READ_0309786353	CAM_SMPL_001058	Yellowstone lakes, USA
CAM_READ_0309419349	CAM_SMPL_001057	Yellowstone lakes, USA		CAM_READ_0312643481	CAM_SMPL_001061	Yellowstone lakes, USA		CAM_READ_0306699869	CAM_SMPL_001055	Yellowstone lakes, USA		CAM_READ_0320527167	CAM_SMPL_001065	Yellowstone lakes, USA		CAM_READ_0305946405	CAM_SMPL_001054	Yellowstone lakes, USA		AntarcticaAquatic_READ_02238865	ANTARCTICAAQUATIC_SMPL_SITE231_0.1UM	Ace Lake, Antarctica		CAM_READ_0309800727	CAM_SMPL_001058	Yellowstone lakes, USA
CAM_READ_0309454857	CAM_SMPL_001057	Yellowstone lakes, USA		CAM_READ_0312725455	CAM_SMPL_001061	Yellowstone lakes, USA		CAM_READ_0306706141	CAM_SMPL_001055	Yellowstone lakes, USA		CAM_READ_0315408337	CAM_SMPL_001063	Yellowstone lakes, USA		CAM_READ_0305961777	CAM_SMPL_001054	Yellowstone lakes, USA		AntarcticaAquatic_READ_02239948	ANTARCTICAAQUATIC_SMPL_SITE231_0.1UM	Ace Lake, Antarctica		CAM_READ_0309830717	CAM_SMPL_001058	Yellowstone lakes, USA
CAM_READ_0309454983	CAM_SMPL_001057	Yellowstone lakes, USA		CAM_READ_0312727587	CAM_SMPL_001061	Yellowstone lakes, USA		CAM_READ_0306706703	CAM_SMPL_001055	Yellowstone lakes, USA		CAM_READ_0325074067	CAM_SMPL_001068	Yellowstone lakes, USA		CAM_READ_0305962827	CAM_SMPL_001054	Yellowstone lakes, USA		AntarcticaAquatic_READ_02240779	ANTARCTICAAQUATIC_SMPL_SITE231_0.1UM	Ace Lake, Antarctica		CAM_READ_0309833921	CAM_SMPL_001058	Yellowstone lakes, USA
CAM_READ_0309458139	CAM_SMPL_001057	Yellowstone lakes, USA		CAM_READ_0312777241	CAM_SMPL_001061	Yellowstone lakes, USA		CAM_READ_0306707779	CAM_SMPL_001055	Yellowstone lakes, USA		CAM_READ_0341769383	CAM_SMPL_001081	Yellowstone lakes, USA		CAM_READ_0305973091	CAM_SMPL_001054	Yellowstone lakes, USA		AntarcticaAquatic_READ_02241641	ANTARCTICAAQUATIC_SMPL_SITE231_0.1UM	Ace Lake, Antarctica		CAM_READ_0309915845	CAM_SMPL_001058	Yellowstone lakes, USA
CAM_READ_0309467811	CAM_SMPL_001057	Yellowstone lakes, USA		CAM_READ_0312786633	CAM_SMPL_001061	Yellowstone lakes, USA		CAM_READ_0306710051	CAM_SMPL_001055	Yellowstone lakes, USA		CAM_READ_0321381069	CAM_SMPL_001065	Yellowstone lakes, USA		CAM_READ_0305975309	CAM_SMPL_001054	Yellowstone lakes, USA		AntarcticaAquatic_READ_02244368	ANTARCTICAAQUATIC_SMPL_SITE231_0.1UM	Ace Lake, Antarctica		CAM_READ_0309926699	CAM_SMPL_001058	Yellowstone lakes, USA
CAM_READ_0309478151	CAM_SMPL_001057	Yellowstone lakes, USA		CAM_READ_0312788513	CAM_SMPL_001061	Yellowstone lakes, USA		CAM_READ_0306722415	CAM_SMPL_001055	Yellowstone lakes, USA		CAM_READ_0341670785	CAM_SMPL_001081	Yellowstone lakes, USA		CAM_READ_0305984011	CAM_SMPL_001054	Yellowstone lakes, USA		AntarcticaAquatic_READ_02246893	ANTARCTICAAQUATIC_SMPL_SITE231_0.1UM	Ace Lake, Antarctica		CAM_READ_0309979347	CAM_SMPL_001058	Yellowstone lakes, USA
CAM_READ_0309478221	CAM_SMPL_001057	Yellowstone lakes, USA		CAM_READ_0312789595	CAM_SMPL_001061	Yellowstone lakes, USA		CAM_READ_0306723429	CAM_SMPL_001055	Yellowstone lakes, USA		CAM_READ_0343528267	CAM_SMPL_001082	Yellowstone lakes, USA		CAM_READ_0305989181	CAM_SMPL_001054	Yellowstone lakes, USA		AntarcticaAquatic_READ_02247905	ANTARCTICAAQUATIC_SMPL_SITE231_0.1UM	Ace Lake, Antarctica		CAM_READ_0309988405	CAM_SMPL_001058	Yellowstone lakes, USA
CAM_READ_0309486975	CAM_SMPL_001057	Yellowstone lakes, USA		CAM_READ_0312799289	CAM_SMPL_001061	Yellowstone lakes, USA		CAM_READ_0306724459	CAM_SMPL_001055	Yellowstone lakes, USA		CAM_READ_0316732343	CAM_SMPL_001063	Yellowstone lakes, USA		CAM_READ_0306001235	CAM_SMPL_001054	Yellowstone lakes, USA		AntarcticaAquatic_READ_02249989	ANTARCTICAAQUATIC_SMPL_SITE231_0.1UM	Ace Lake, Antarctica		CAM_READ_0309989769	CAM_SMPL_001058	Yellowstone lakes, USA
CAM_READ_0309493561	CAM_SMPL_001057	Yellowstone lakes, USA		CAM_READ_0312820695	CAM_SMPL_001061	Yellowstone lakes, USA		CAM_READ_0306724937	CAM_SMPL_001055	Yellowstone lakes, USA		CAM_READ_0319934301	CAM_SMPL_001065	Yellowstone lakes, USA		CAM_READ_0306002195	CAM_SMPL_001054	Yellowstone lakes, USA		AntarcticaAquatic_READ_02251272	ANTARCTICAAQUATIC_SMPL_SITE231_0.1UM	Ace Lake, Antarctica		CAM_READ_0309998275	CAM_SMPL_001058	Yellowstone lakes, USA
CAM_READ_0309494181	CAM_SMPL_001057	Yellowstone lakes, USA		CAM_READ_0312835431	CAM_SMPL_001061	Yellowstone lakes, USA		CAM_READ_0306725443	CAM_SMPL_001055	Yellowstone lakes, USA		CAM_READ_0317248935	CAM_SMPL_001064	Yellowstone lakes, USA		CAM_READ_0306007103	CAM_SMPL_001054	Yellowstone lakes, USA		AntarcticaAquatic_READ_02251872	ANTARCTICAAQUATIC_SMPL_SITE231_0.1UM	Ace Lake, Antarctica		CAM_READ_0310023695	CAM_SMPL_001058	Yellowstone lakes, USA
CAM_READ_0309518601	CAM_SMPL_001057	Yellowstone lakes, USA		CAM_READ_0312874583	CAM_SMPL_001061	Yellowstone lakes, USA		CAM_READ_0306726507	CAM_SMPL_001055	Yellowstone lakes, USA		CAM_READ_0302561963	CAM_SMPL_001051	Yellowstone lakes, USA		CAM_READ_0306009659	CAM_SMPL_001054	Yellowstone lakes, USA		AntarcticaAquatic_READ_02252504	ANTARCTICAAQUATIC_SMPL_SITE231_0.1UM	Ace Lake, Antarctica		CAM_READ_0310046701	CAM_SMPL_001058	Yellowstone lakes, USA
CAM_READ_0309531913	CAM_SMPL_001058	Yellowstone lakes, USA		CAM_READ_0312875669	CAM_SMPL_001061	Yellowstone lakes, USA		CAM_READ_0306730769	CAM_SMPL_001055	Yellowstone lakes, USA		CAM_READ_0314535747	CAM_SMPL_001062	Yellowstone lakes, USA		CAM_READ_0306018477	CAM_SMPL_001054	Yellowstone lakes, USA		AntarcticaAquatic_READ_02253560	ANTARCTICAAQUATIC_SMPL_SITE231_0.1UM	Ace Lake, Antarctica		CAM_READ_0310055211	CAM_SMPL_001058	Yellowstone lakes, USA
CAM_READ_0309536953	CAM_SMPL_001058	Yellowstone lakes, USA		CAM_READ_0312911015	CAM_SMPL_001061	Yellowstone lakes, USA		CAM_READ_0306731377	CAM_SMPL_001055	Yellowstone lakes, USA		CAM_READ_0313859153	CAM_SMPL_001062	Yellowstone lakes, USA		CAM_READ_0306022791	CAM_SMPL_001054	Yellowstone lakes, USA		AntarcticaAquatic_READ_02256262	ANTARCTICAAQUATIC_SMPL_SITE231_0.1UM	Ace Lake, Antarctica		CAM_READ_0310071895	CAM_SMPL_001058	Yellowstone lakes, USA
CAM_READ_0309537413	CAM_SMPL_001058	Yellowstone lakes, USA		CAM_READ_0312923893	CAM_SMPL_001061	Yellowstone lakes, USA		CAM_READ_0306736001	CAM_SMPL_001055	Yellowstone lakes, USA		CAM_READ_0314709737	CAM_SMPL_001062	Yellowstone lakes, USA		CAM_READ_0306025747	CAM_SMPL_001054	Yellowstone lakes, USA		AntarcticaAquatic_READ_02257153	ANTARCTICAAQUATIC_SMPL_SITE231_0.1UM	Ace Lake, Antarctica		CAM_READ_0310082293	CAM_SMPL_001058	Yellowstone lakes, USA
CAM_READ_0309538089	CAM_SMPL_001058	Yellowstone lakes, USA		CAM_READ_0313026655	CAM_SMPL_001061	Yellowstone lakes, USA		CAM_READ_0306739399	CAM_SMPL_001055	Yellowstone lakes, USA		CAM_READ_0342436389	CAM_SMPL_001082	Yellowstone lakes, USA		CAM_READ_0306035473	CAM_SMPL_001054	Yellowstone lakes, USA		AntarcticaAquatic_READ_02257706	ANTARCTICAAQUATIC_SMPL_SITE231_0.1UM	Ace Lake, Antarctica		CAM_READ_0310086349	CAM_SMPL_001058	Yellowstone lakes, USA
CAM_READ_0309546673	CAM_SMPL_001058	Yellowstone lakes, USA		CAM_READ_0313068761	CAM_SMPL_001061	Yellowstone lakes, USA		CAM_READ_0306741153	CAM_SMPL_001055	Yellowstone lakes, USA		CAM_READ_0322626069	CAM_SMPL_001066	Yellowstone lakes, USA		CAM_READ_0306036755	CAM_SMPL_001054	Yellowstone lakes, USA		AntarcticaAquatic_READ_02257993	ANTARCTICAAQUATIC_SMPL_SITE231_0.1UM	Ace Lake, Antarctica		CAM_READ_0310089683	CAM_SMPL_001058	Yellowstone lakes, USA
CAM_READ_0309565235	CAM_SMPL_001058	Yellowstone lakes, USA		CAM_READ_0313077085	CAM_SMPL_001061	Yellowstone lakes, USA		CAM_READ_0306742517	CAM_SMPL_001055	Yellowstone lakes, USA		CAM_READ_0338908323	CAM_SMPL_001079	Yellowstone lakes, USA		CAM_READ_0306041615	CAM_SMPL_001054	Yellowstone lakes, USA		AntarcticaAquatic_READ_02258140	ANTARCTICAAQUATIC_SMPL_SITE231_0.1UM	Ace Lake, Antarctica		CAM_READ_0310112387	CAM_SMPL_001058	Yellowstone lakes, USA
CAM_READ_0309574973	CAM_SMPL_001058	Yellowstone lakes, USA		CAM_READ_0313079461	CAM_SMPL_001061	Yellowstone lakes, USA		CAM_READ_0306748313	CAM_SMPL_001055	Yellowstone lakes, USA		CAM_READ_0324202463	CAM_SMPL_001067	Yellowstone lakes, USA		CAM_READ_0306064767	CAM_SMPL_001054	Yellowstone lakes, USA		AntarcticaAquatic_READ_02260167	ANTARCTICAAQUATIC_SMPL_SITE231_0.1UM	Ace Lake, Antarctica		CAM_READ_0310142125	CAM_SMPL_001058	Yellowstone lakes, USA
CAM_READ_0309605259	CAM_SMPL_001058	Yellowstone lakes, USA		CAM_READ_0313100011	CAM_SMPL_001061	Yellowstone lakes, USA		CAM_READ_0306760695	CAM_SMPL_001055	Yellowstone lakes, USA		CAM_READ_0320861001	CAM_SMPL_001065	Yellowstone lakes, USA		CAM_READ_0306066015	CAM_SMPL_001054	Yellowstone lakes, USA		AntarcticaAquatic_READ_02261033	ANTARCTICAAQUATIC_SMPL_SITE231_0.1UM	Ace Lake, Antarctica		CAM_READ_0310192239	CAM_SMPL_001058	Yellowstone lakes, USA
CAM_READ_0309632111	CAM_SMPL_001058	Yellowstone lakes, USA		CAM_READ_0313114791	CAM_SMPL_001061	Yellowstone lakes, USA		CAM_READ_0306763075	CAM_SMPL_001055	Yellowstone lakes, USA		CAM_READ_0321746517	CAM_SMPL_001066	Yellowstone lakes, USA		CAM_READ_0306070825	CAM_SMPL_001054	Yellowstone lakes, USA		AntarcticaAquatic_READ_02262943	ANTARCTICAAQUATIC_SMPL_SITE231_0.1UM	Ace Lake, Antarctica		CAM_READ_0310228041	CAM_SMPL_001058	Yellowstone lakes, USA
CAM_READ_0309636289	CAM_SMPL_001058	Yellowstone lakes, USA		CAM_READ_0313121773	CAM_SMPL_001061	Yellowstone lakes, USA		CAM_READ_0306770727	CAM_SMPL_001055	Yellowstone lakes, USA		CAM_READ_0323499839	CAM_SMPL_001066	Yellowstone lakes, USA		CAM_READ_0306078743	CAM_SMPL_001054	Yellowstone lakes, USA		AntarcticaAquatic_READ_02264900	ANTARCTICAAQUATIC_SMPL_SITE231_0.1UM	Ace Lake, Antarctica		CAM_READ_0310236093	CAM_SMPL_001058	Yellowstone lakes, USA
CAM_READ_0309650079	CAM_SMPL_001058	Yellowstone lakes, USA		CAM_READ_0313149515	CAM_SMPL_001061	Yellowstone lakes, USA		CAM_READ_0306770997	CAM_SMPL_001055	Yellowstone lakes, USA		CAM_READ_0339094459	CAM_SMPL_001079	Yellowstone lakes, USA		CAM_READ_0306087963	CAM_SMPL_001054	Yellowstone lakes, USA		AntarcticaAquatic_READ_02265669	ANTARCTICAAQUATIC_SMPL_SITE231_0.1UM	Ace Lake, Antarctica		CAM_READ_0310238985	CAM_SMPL_001058	Yellowstone lakes, USA
CAM_READ_0309682233	CAM_SMPL_001058	Yellowstone lakes, USA		CAM_READ_0313205657	CAM_SMPL_001061	Yellowstone lakes, USA		CAM_READ_0306783989	CAM_SMPL_001055	Yellowstone lakes, USA		CAM_READ_0315781701	CAM_SMPL_001063	Yellowstone lakes, USA		CAM_READ_0306115505	CAM_SMPL_001054	Yellowstone lakes, USA		AntarcticaAquatic_READ_02267062	ANTARCTICAAQUATIC_SMPL_SITE231_0.1UM	Ace Lake, Antarctica		CAM_READ_0310254409	CAM_SMPL_001058	Yellowstone lakes, USA
CAM_READ_0309688237	CAM_SMPL_001058	Yellowstone lakes, USA		CAM_READ_0313407505	CAM_SMPL_001061	Yellowstone lakes, USA		CAM_READ_0306792263	CAM_SMPL_001055	Yellowstone lakes, USA		CAM_READ_0336857157	CAM_SMPL_001077	Yellowstone lakes, USA		CAM_READ_0306123261	CAM_SMPL_001054	Yellowstone lakes, USA		AntarcticaAquatic_READ_02267330	ANTARCTICAAQUATIC_SMPL_SITE231_0.1UM	Ace Lake, Antarctica		CAM_READ_0310257225	CAM_SMPL_001058	Yellowstone lakes, USA
CAM_READ_0309690407	CAM_SMPL_001058	Yellowstone lakes, USA		CAM_READ_0313461435	CAM_SMPL_001061	Yellowstone lakes, USA		CAM_READ_0306792379	CAM_SMPL_001055	Yellowstone lakes, USA		CAM_READ_0324401871	CAM_SMPL_001067	Yellowstone lakes, USA		CAM_READ_0306133499	CAM_SMPL_001055	Yellowstone lakes, USA		AntarcticaAquatic_READ_02268871	ANTARCTICAAQUATIC_SMPL_SITE231_0.1UM	Ace Lake, Antarctica		CAM_READ_0310284263	CAM_SMPL_001058	Yellowstone lakes, USA
CAM_READ_0309722489	CAM_SMPL_001058	Yellowstone lakes, USA		CAM_READ_0313492735	CAM_SMPL_001061	Yellowstone lakes, USA		CAM_READ_0306794397	CAM_SMPL_001055	Yellowstone lakes, USA		CAM_READ_0321258719	CAM_SMPL_001065	Yellowstone lakes, USA		CAM_READ_0306135417	CAM_SMPL_001055	Yellowstone lakes, USA		AntarcticaAquatic_READ_02274183	ANTARCTICAAQUATIC_SMPL_SITE231_0.1UM	Ace Lake, Antarctica		CAM_READ_0310341685	CAM_SMPL_001058	Yellowstone lakes, USA
CAM_READ_0309727785	CAM_SMPL_001058	Yellowstone lakes, USA		CAM_READ_0313496493	CAM_SMPL_001061	Yellowstone lakes, USA		CAM_READ_0306794435	CAM_SMPL_001055	Yellowstone lakes, USA		CAM_READ_0320893005	CAM_SMPL_001065	Yellowstone lakes, USA		CAM_READ_0306144401	CAM_SMPL_001055	Yellowstone lakes, USA		AntarcticaAquatic_READ_02274769	ANTARCTICAAQUATIC_SMPL_SITE231_0.1UM	Ace Lake, Antarctica		CAM_READ_0310591919	CAM_SMPL_001059	Yellowstone lakes, USA
CAM_READ_0309727897	CAM_SMPL_001058	Yellowstone lakes, USA		CAM_READ_0313528425	CAM_SMPL_001061	Yellowstone lakes, USA		CAM_READ_0306796837	CAM_SMPL_001055	Yellowstone lakes, USA		CAM_READ_0322819633	CAM_SMPL_001066	Yellowstone lakes, USA		CAM_READ_0306144781	CAM_SMPL_001055	Yellowstone lakes, USA		AntarcticaAquatic_READ_02275394	ANTARCTICAAQUATIC_SMPL_SITE231_0.1UM	Ace Lake, Antarctica		CAM_READ_0310626563	CAM_SMPL_001059	Yellowstone lakes, USA
CAM_READ_0309735003	CAM_SMPL_001058	Yellowstone lakes, USA		CAM_READ_0313546407	CAM_SMPL_001061	Yellowstone lakes, USA		CAM_READ_0306807425	CAM_SMPL_001055	Yellowstone lakes, USA		CAM_READ_0342578167	CAM_SMPL_001082	Yellowstone lakes, USA		CAM_READ_0306153187	CAM_SMPL_001055	Yellowstone lakes, USA		AntarcticaAquatic_READ_02275658	ANTARCTICAAQUATIC_SMPL_SITE231_0.1UM	Ace Lake, Antarctica		CAM_READ_0310671627	CAM_SMPL_001059	Yellowstone lakes, USA
CAM_READ_0309744993	CAM_SMPL_001058	Yellowstone lakes, USA		CAM_READ_0313549025	CAM_SMPL_001061	Yellowstone lakes, USA		CAM_READ_0306809421	CAM_SMPL_001055	Yellowstone lakes, USA		CAM_READ_0340662089	CAM_SMPL_001080	Yellowstone lakes, USA		CAM_READ_0306161243	CAM_SMPL_001055	Yellowstone lakes, USA		AntarcticaAquatic_READ_02277103	ANTARCTICAAQUATIC_SMPL_SITE231_0.1UM	Ace Lake, Antarctica		CAM_READ_0310675367	CAM_SMPL_001059	Yellowstone lakes, USA
CAM_READ_0309747649	CAM_SMPL_001058	Yellowstone lakes, USA		CAM_READ_0313562557	CAM_SMPL_001061	Yellowstone lakes, USA		CAM_READ_0306809561	CAM_SMPL_001055	Yellowstone lakes, USA		CAM_READ_0339690483	CAM_SMPL_001079	Yellowstone lakes, USA		CAM_READ_0306161897	CAM_SMPL_001055	Yellowstone lakes, USA		AntarcticaAquatic_READ_02281099	ANTARCTICAAQUATIC_SMPL_SITE231_0.1UM	Ace Lake, Antarctica		CAM_READ_0310693497	CAM_SMPL_001059	Yellowstone lakes, USA
CAM_READ_0309756291	CAM_SMPL_001058	Yellowstone lakes, USA		CAM_READ_0313567279	CAM_SMPL_001061	Yellowstone lakes, USA		CAM_READ_0306810267	CAM_SMPL_001055	Yellowstone lakes, USA		CAM_READ_0343210199	CAM_SMPL_001082	Yellowstone lakes, USA		CAM_READ_0306162191	CAM_SMPL_001055	Yellowstone lakes, USA		AntarcticaAquatic_READ_02282174	ANTARCTICAAQUATIC_SMPL_SITE231_0.1UM	Ace Lake, Antarctica		CAM_READ_0310832821	CAM_SMPL_001059	Yellowstone lakes, USA
CAM_READ_0309763689	CAM_SMPL_001058	Yellowstone lakes, USA		CAM_READ_0313649779	CAM_SMPL_001061	Yellowstone lakes, USA		CAM_READ_0306814647	CAM_SMPL_001055	Yellowstone lakes, USA		CAM_READ_0320929569	CAM_SMPL_001065	Yellowstone lakes, USA		CAM_READ_0306163129	CAM_SMPL_001055	Yellowstone lakes, USA		AntarcticaAquatic_READ_02287764	ANTARCTICAAQUATIC_SMPL_SITE231_0.1UM	Ace Lake, Antarctica		CAM_READ_0310897653	CAM_SMPL_001059	Yellowstone lakes, USA
CAM_READ_0309764957	CAM_SMPL_001058	Yellowstone lakes, USA		CAM_READ_0313891829	CAM_SMPL_001062	Yellowstone lakes, USA		CAM_READ_0306816437	CAM_SMPL_001055	Yellowstone lakes, USA		CAM_READ_0342009737	CAM_SMPL_001081	Yellowstone lakes, USA		CAM_READ_0306167703	CAM_SMPL_001055	Yellowstone lakes, USA		AntarcticaAquatic_READ_02288040	ANTARCTICAAQUATIC_SMPL_SITE231_0.1UM	Ace Lake, Antarctica		CAM_READ_0310946569	CAM_SMPL_001059	Yellowstone lakes, USA
CAM_READ_0309787517	CAM_SMPL_001058	Yellowstone lakes, USA		CAM_READ_0314437275	CAM_SMPL_001062	Yellowstone lakes, USA		CAM_READ_0306828849	CAM_SMPL_001055	Yellowstone lakes, USA		CAM_READ_0319289269	CAM_SMPL_001064	Yellowstone lakes, USA		CAM_READ_0306177189	CAM_SMPL_001055	Yellowstone lakes, USA		AntarcticaAquatic_READ_02288350	ANTARCTICAAQUATIC_SMPL_SITE231_0.1UM	Ace Lake, Antarctica		CAM_READ_0311040487	CAM_SMPL_001059	Yellowstone lakes, USA
CAM_READ_0309808043	CAM_SMPL_001058	Yellowstone lakes, USA		CAM_READ_0314502949	CAM_SMPL_001062	Yellowstone lakes, USA		CAM_READ_0306830349	CAM_SMPL_001055	Yellowstone lakes, USA		CAM_READ_0313163129	CAM_SMPL_001061	Yellowstone lakes, USA		CAM_READ_0306180567	CAM_SMPL_001055	Yellowstone lakes, USA		AntarcticaAquatic_READ_02289553	ANTARCTICAAQUATIC_SMPL_SITE231_0.1UM	Ace Lake, Antarctica		CAM_READ_0311128671	CAM_SMPL_001059	Yellowstone lakes, USA
CAM_READ_0309812473	CAM_SMPL_001058	Yellowstone lakes, USA		CAM_READ_0314902785	CAM_SMPL_001062	Yellowstone lakes, USA		CAM_READ_0306836477	CAM_SMPL_001055	Yellowstone lakes, USA		CAM_READ_0322822661	CAM_SMPL_001066	Yellowstone lakes, USA		CAM_READ_0306182735	CAM_SMPL_001055	Yellowstone lakes, USA		AntarcticaAquatic_READ_02289904	ANTARCTICAAQUATIC_SMPL_SITE231_0.1UM	Ace Lake, Antarctica		CAM_READ_0311250321	CAM_SMPL_001059	Yellowstone lakes, USA
CAM_READ_0309814129	CAM_SMPL_001058	Yellowstone lakes, USA		CAM_READ_0314937263	CAM_SMPL_001062	Yellowstone lakes, USA		CAM_READ_0306843001	CAM_SMPL_001055	Yellowstone lakes, USA		CAM_READ_0340316597	CAM_SMPL_001080	Yellowstone lakes, USA		CAM_READ_0306184259	CAM_SMPL_001055	Yellowstone lakes, USA		AntarcticaAquatic_READ_02294288	ANTARCTICAAQUATIC_SMPL_SITE231_0.1UM	Ace Lake, Antarctica		CAM_READ_0312814395	CAM_SMPL_001061	Yellowstone lakes, USA
CAM_READ_0309858869	CAM_SMPL_001058	Yellowstone lakes, USA		CAM_READ_0315075309	CAM_SMPL_001063	Yellowstone lakes, USA		CAM_READ_0306846055	CAM_SMPL_001055	Yellowstone lakes, USA		CAM_READ_0342807911	CAM_SMPL_001082	Yellowstone lakes, USA		CAM_READ_0306185741	CAM_SMPL_001055	Yellowstone lakes, USA		AntarcticaAquatic_READ_02295157	ANTARCTICAAQUATIC_SMPL_SITE231_0.1UM	Ace Lake, Antarctica		CAM_READ_0312843087	CAM_SMPL_001061	Yellowstone lakes, USA
CAM_READ_0309873069	CAM_SMPL_001058	Yellowstone lakes, USA		CAM_READ_0315122427	CAM_SMPL_001063	Yellowstone lakes, USA		CAM_READ_0306847309	CAM_SMPL_001055	Yellowstone lakes, USA		CAM_READ_0337532247	CAM_SMPL_001077	Yellowstone lakes, USA		CAM_READ_0306185889	CAM_SMPL_001055	Yellowstone lakes, USA		AntarcticaAquatic_READ_02297151	ANTARCTICAAQUATIC_SMPL_SITE231_0.1UM	Ace Lake, Antarctica		CAM_READ_0312873855	CAM_SMPL_001061	Yellowstone lakes, USA
CAM_READ_0309891255	CAM_SMPL_001058	Yellowstone lakes, USA		CAM_READ_0315541907	CAM_SMPL_001063	Yellowstone lakes, USA		CAM_READ_0306857317	CAM_SMPL_001055	Yellowstone lakes, USA		CAM_READ_0335959201	CAM_SMPL_001076	Yellowstone lakes, USA		CAM_READ_0306187805	CAM_SMPL_001055	Yellowstone lakes, USA		AntarcticaAquatic_READ_02297452	ANTARCTICAAQUATIC_SMPL_SITE231_0.1UM	Ace Lake, Antarctica		CAM_READ_0313236877	CAM_SMPL_001061	Yellowstone lakes, USA
CAM_READ_0309921167	CAM_SMPL_001058	Yellowstone lakes, USA		CAM_READ_0315673291	CAM_SMPL_001063	Yellowstone lakes, USA		CAM_READ_0306858227	CAM_SMPL_001055	Yellowstone lakes, USA		CAM_READ_0321819901	CAM_SMPL_001066	Yellowstone lakes, USA		CAM_READ_0306188191	CAM_SMPL_001055	Yellowstone lakes, USA		AntarcticaAquatic_READ_02297666	ANTARCTICAAQUATIC_SMPL_SITE231_0.1UM	Ace Lake, Antarctica		CAM_READ_0313813855	CAM_SMPL_001062	Yellowstone lakes, USA
CAM_READ_0309967653	CAM_SMPL_001058	Yellowstone lakes, USA		CAM_READ_0315803175	CAM_SMPL_001063	Yellowstone lakes, USA		CAM_READ_0306858825	CAM_SMPL_001055	Yellowstone lakes, USA		CAM_READ_0313191183	CAM_SMPL_001061	Yellowstone lakes, USA		CAM_READ_0306188253	CAM_SMPL_001055	Yellowstone lakes, USA		AntarcticaAquatic_READ_02301424	ANTARCTICAAQUATIC_SMPL_SITE231_0.1UM	Ace Lake, Antarctica		CAM_READ_0313863651	CAM_SMPL_001062	Yellowstone lakes, USA
CAM_READ_0309979509	CAM_SMPL_001058	Yellowstone lakes, USA		CAM_READ_0316154221	CAM_SMPL_001063	Yellowstone lakes, USA		CAM_READ_0306859795	CAM_SMPL_001055	Yellowstone lakes, USA		CAM_READ_0324406193	CAM_SMPL_001067	Yellowstone lakes, USA		CAM_READ_0306192499	CAM_SMPL_001055	Yellowstone lakes, USA		AntarcticaAquatic_READ_02306037	ANTARCTICAAQUATIC_SMPL_SITE231_0.1UM	Ace Lake, Antarctica		CAM_READ_0313917603	CAM_SMPL_001062	Yellowstone lakes, USA
CAM_READ_0309979517	CAM_SMPL_001058	Yellowstone lakes, USA		CAM_READ_0316182385	CAM_SMPL_001063	Yellowstone lakes, USA		CAM_READ_0306864299	CAM_SMPL_001055	Yellowstone lakes, USA		CAM_READ_0307055605	CAM_SMPL_001055	Yellowstone lakes, USA		CAM_READ_0306195807	CAM_SMPL_001055	Yellowstone lakes, USA		AntarcticaAquatic_READ_02307685	ANTARCTICAAQUATIC_SMPL_SITE231_0.1UM	Ace Lake, Antarctica		CAM_READ_0314103341	CAM_SMPL_001062	Yellowstone lakes, USA
CAM_READ_0309994987	CAM_SMPL_001058	Yellowstone lakes, USA		CAM_READ_0316212797	CAM_SMPL_001063	Yellowstone lakes, USA		CAM_READ_0306865475	CAM_SMPL_001055	Yellowstone lakes, USA		CAM_READ_0314923981	CAM_SMPL_001062	Yellowstone lakes, USA		CAM_READ_0306196177	CAM_SMPL_001055	Yellowstone lakes, USA		AntarcticaAquatic_READ_02308475	ANTARCTICAAQUATIC_SMPL_SITE231_0.1UM	Ace Lake, Antarctica		CAM_READ_0314104947	CAM_SMPL_001062	Yellowstone lakes, USA
CAM_READ_0310037073	CAM_SMPL_001058	Yellowstone lakes, USA		CAM_READ_0316858987	CAM_SMPL_001063	Yellowstone lakes, USA		CAM_READ_0306866181	CAM_SMPL_001055	Yellowstone lakes, USA		CAM_READ_0316404199	CAM_SMPL_001063	Yellowstone lakes, USA		CAM_READ_0306201773	CAM_SMPL_001055	Yellowstone lakes, USA		AntarcticaAquatic_READ_02310202	ANTARCTICAAQUATIC_SMPL_SITE231_0.1UM	Ace Lake, Antarctica		CAM_READ_0314129427	CAM_SMPL_001062	Yellowstone lakes, USA
CAM_READ_0310060241	CAM_SMPL_001058	Yellowstone lakes, USA		CAM_READ_0317095677	CAM_SMPL_001063	Yellowstone lakes, USA		CAM_READ_0306869069	CAM_SMPL_001055	Yellowstone lakes, USA		CAM_READ_0342946607	CAM_SMPL_001082	Yellowstone lakes, USA		CAM_READ_0306204825	CAM_SMPL_001055	Yellowstone lakes, USA		AntarcticaAquatic_READ_02310512	ANTARCTICAAQUATIC_SMPL_SITE231_0.1UM	Ace Lake, Antarctica		CAM_READ_0314172793	CAM_SMPL_001062	Yellowstone lakes, USA
CAM_READ_0310060789	CAM_SMPL_001058	Yellowstone lakes, USA		CAM_READ_0317291017	CAM_SMPL_001064	Yellowstone lakes, USA		CAM_READ_0306877089	CAM_SMPL_001055	Yellowstone lakes, USA		CAM_READ_0323459929	CAM_SMPL_001066	Yellowstone lakes, USA		CAM_READ_0306205593	CAM_SMPL_001055	Yellowstone lakes, USA		AntarcticaAquatic_READ_02310759	ANTARCTICAAQUATIC_SMPL_SITE231_0.1UM	Ace Lake, Antarctica		CAM_READ_0314241155	CAM_SMPL_001062	Yellowstone lakes, USA
CAM_READ_0310080155	CAM_SMPL_001058	Yellowstone lakes, USA		CAM_READ_0317338135	CAM_SMPL_001064	Yellowstone lakes, USA		CAM_READ_0306883263	CAM_SMPL_001055	Yellowstone lakes, USA		CAM_READ_0314488087	CAM_SMPL_001062	Yellowstone lakes, USA		CAM_READ_0306207537	CAM_SMPL_001055	Yellowstone lakes, USA		AntarcticaAquatic_READ_02312253	ANTARCTICAAQUATIC_SMPL_SITE231_0.1UM	Ace Lake, Antarctica		CAM_READ_0314345245	CAM_SMPL_001062	Yellowstone lakes, USA
CAM_READ_0310095349	CAM_SMPL_001058	Yellowstone lakes, USA		CAM_READ_0317757615	CAM_SMPL_001064	Yellowstone lakes, USA		CAM_READ_0306893287	CAM_SMPL_001055	Yellowstone lakes, USA		CAM_READ_0340298975	CAM_SMPL_001080	Yellowstone lakes, USA		CAM_READ_0306211011	CAM_SMPL_001055	Yellowstone lakes, USA		AntarcticaAquatic_READ_02313910	ANTARCTICAAQUATIC_SMPL_SITE231_0.1UM	Ace Lake, Antarctica		CAM_READ_0314393969	CAM_SMPL_001062	Yellowstone lakes, USA
CAM_READ_0310099737	CAM_SMPL_001058	Yellowstone lakes, USA		CAM_READ_0317888999	CAM_SMPL_001064	Yellowstone lakes, USA		CAM_READ_0306894611	CAM_SMPL_001055	Yellowstone lakes, USA		CAM_READ_0323664651	CAM_SMPL_001067	Yellowstone lakes, USA		CAM_READ_0306212443	CAM_SMPL_001055	Yellowstone lakes, USA		AntarcticaAquatic_READ_02316849	ANTARCTICAAQUATIC_SMPL_SITE231_0.1UM	Ace Lake, Antarctica		CAM_READ_0314478301	CAM_SMPL_001062	Yellowstone lakes, USA
CAM_READ_0310122179	CAM_SMPL_001058	Yellowstone lakes, USA		CAM_READ_0318018883	CAM_SMPL_001064	Yellowstone lakes, USA		CAM_READ_0306898537	CAM_SMPL_001055	Yellowstone lakes, USA		CAM_READ_0313853883	CAM_SMPL_001062	Yellowstone lakes, USA		CAM_READ_0306214877	CAM_SMPL_001055	Yellowstone lakes, USA		AntarcticaAquatic_READ_02318149	ANTARCTICAAQUATIC_SMPL_SITE231_0.1UM	Ace Lake, Antarctica		CAM_READ_0314485149	CAM_SMPL_001062	Yellowstone lakes, USA
CAM_READ_0310128487	CAM_SMPL_001058	Yellowstone lakes, USA		CAM_READ_0318369929	CAM_SMPL_001064	Yellowstone lakes, USA		CAM_READ_0306898547	CAM_SMPL_001055	Yellowstone lakes, USA		CAM_READ_0337362021	CAM_SMPL_001077	Yellowstone lakes, USA		CAM_READ_0306216081	CAM_SMPL_001055	Yellowstone lakes, USA		AntarcticaAquatic_READ_02319265	ANTARCTICAAQUATIC_SMPL_SITE231_0.1UM	Ace Lake, Antarctica		CAM_READ_0314738137	CAM_SMPL_001062	Yellowstone lakes, USA
CAM_READ_0310138939	CAM_SMPL_001058	Yellowstone lakes, USA		CAM_READ_0318398093	CAM_SMPL_001064	Yellowstone lakes, USA		CAM_READ_0306899035	CAM_SMPL_001055	Yellowstone lakes, USA		CAM_READ_0318221271	CAM_SMPL_001064	Yellowstone lakes, USA		CAM_READ_0306216111	CAM_SMPL_001055	Yellowstone lakes, USA		AntarcticaAquatic_READ_02319900	ANTARCTICAAQUATIC_SMPL_SITE231_0.1UM	Ace Lake, Antarctica		CAM_READ_0314760239	CAM_SMPL_001062	Yellowstone lakes, USA
CAM_READ_0310143299	CAM_SMPL_001058	Yellowstone lakes, USA		CAM_READ_0318428505	CAM_SMPL_001064	Yellowstone lakes, USA		CAM_READ_0306901255	CAM_SMPL_001055	Yellowstone lakes, USA		CAM_READ_0314173199	CAM_SMPL_001062	Yellowstone lakes, USA		CAM_READ_0306220477	CAM_SMPL_001055	Yellowstone lakes, USA		AntarcticaAquatic_READ_02322405	ANTARCTICAAQUATIC_SMPL_SITE231_0.1UM	Ace Lake, Antarctica		CAM_READ_0316094995	CAM_SMPL_001063	Yellowstone lakes, USA
CAM_READ_0310143495	CAM_SMPL_001058	Yellowstone lakes, USA		CAM_READ_0319074695	CAM_SMPL_001064	Yellowstone lakes, USA		CAM_READ_0306904419	CAM_SMPL_001055	Yellowstone lakes, USA		CAM_READ_0320428817	CAM_SMPL_001065	Yellowstone lakes, USA		CAM_READ_0306223607	CAM_SMPL_001055	Yellowstone lakes, USA		AntarcticaAquatic_READ_02322852	ANTARCTICAAQUATIC_SMPL_SITE231_0.1UM	Ace Lake, Antarctica		CAM_READ_0316151433	CAM_SMPL_001063	Yellowstone lakes, USA
CAM_READ_0310157273	CAM_SMPL_001058	Yellowstone lakes, USA		CAM_READ_0319311385	CAM_SMPL_001064	Yellowstone lakes, USA		CAM_READ_0306908019	CAM_SMPL_001055	Yellowstone lakes, USA		CAM_READ_0340897181	CAM_SMPL_001080	Yellowstone lakes, USA		CAM_READ_0306232583	CAM_SMPL_001055	Yellowstone lakes, USA		AntarcticaAquatic_READ_02323214	ANTARCTICAAQUATIC_SMPL_SITE231_0.1UM	Ace Lake, Antarctica		CAM_READ_0316415885	CAM_SMPL_001063	Yellowstone lakes, USA
CAM_READ_0310163577	CAM_SMPL_001058	Yellowstone lakes, USA		CAM_READ_0319765361	CAM_SMPL_001065	Yellowstone lakes, USA		CAM_READ_0306908033	CAM_SMPL_001055	Yellowstone lakes, USA		CAM_READ_0314069319	CAM_SMPL_001062	Yellowstone lakes, USA		CAM_READ_0306233657	CAM_SMPL_001055	Yellowstone lakes, USA		AntarcticaAquatic_READ_02326883	ANTARCTICAAQUATIC_SMPL_SITE231_0.1UM	Ace Lake, Antarctica		CAM_READ_0316448379	CAM_SMPL_001063	Yellowstone lakes, USA
CAM_READ_0310166877	CAM_SMPL_001058	Yellowstone lakes, USA		CAM_READ_0319946611	CAM_SMPL_001065	Yellowstone lakes, USA		CAM_READ_0306909441	CAM_SMPL_001055	Yellowstone lakes, USA		CAM_READ_0305467773	CAM_SMPL_001054	Yellowstone lakes, USA		CAM_READ_0306235659	CAM_SMPL_001055	Yellowstone lakes, USA		AntarcticaAquatic_READ_02328218	ANTARCTICAAQUATIC_SMPL_SITE231_0.1UM	Ace Lake, Antarctica		CAM_READ_0316480881	CAM_SMPL_001063	Yellowstone lakes, USA
CAM_READ_0310187785	CAM_SMPL_001058	Yellowstone lakes, USA		CAM_READ_0320568245	CAM_SMPL_001065	Yellowstone lakes, USA		CAM_READ_0306912085	CAM_SMPL_001055	Yellowstone lakes, USA		CAM_READ_0318255451	CAM_SMPL_001064	Yellowstone lakes, USA		CAM_READ_0306239563	CAM_SMPL_001055	Yellowstone lakes, USA		AntarcticaAquatic_READ_02331155	ANTARCTICAAQUATIC_SMPL_SITE231_0.1UM	Ace Lake, Antarctica		CAM_READ_0316544741	CAM_SMPL_001063	Yellowstone lakes, USA
CAM_READ_0310193747	CAM_SMPL_001058	Yellowstone lakes, USA		CAM_READ_0320824505	CAM_SMPL_001065	Yellowstone lakes, USA		CAM_READ_0306915721	CAM_SMPL_001055	Yellowstone lakes, USA		CAM_READ_0320503809	CAM_SMPL_001065	Yellowstone lakes, USA		CAM_READ_0306241471	CAM_SMPL_001055	Yellowstone lakes, USA		AntarcticaAquatic_READ_02331797	ANTARCTICAAQUATIC_SMPL_SITE231_0.1UM	Ace Lake, Antarctica		CAM_READ_0316586997	CAM_SMPL_001063	Yellowstone lakes, USA
CAM_READ_0310204763	CAM_SMPL_001058	Yellowstone lakes, USA		CAM_READ_0321191517	CAM_SMPL_001065	Yellowstone lakes, USA		CAM_READ_0306919697	CAM_SMPL_001055	Yellowstone lakes, USA		CAM_READ_0314313141	CAM_SMPL_001062	Yellowstone lakes, USA		CAM_READ_0306243745	CAM_SMPL_001055	Yellowstone lakes, USA		AntarcticaAquatic_READ_02332065	ANTARCTICAAQUATIC_SMPL_SITE231_0.1UM	Ace Lake, Antarctica		CAM_READ_0316813069	CAM_SMPL_001063	Yellowstone lakes, USA
CAM_READ_0310208717	CAM_SMPL_001058	Yellowstone lakes, USA		CAM_READ_0321319153	CAM_SMPL_001065	Yellowstone lakes, USA		CAM_READ_0306920085	CAM_SMPL_001055	Yellowstone lakes, USA		CAM_READ_0323454923	CAM_SMPL_001066	Yellowstone lakes, USA		CAM_READ_0306249635	CAM_SMPL_001055	Yellowstone lakes, USA		AntarcticaAquatic_READ_02334557	ANTARCTICAAQUATIC_SMPL_SITE231_0.1UM	Ace Lake, Antarctica		CAM_READ_0316937897	CAM_SMPL_001063	Yellowstone lakes, USA
CAM_READ_0310218267	CAM_SMPL_001058	Yellowstone lakes, USA		CAM_READ_0321421407	CAM_SMPL_001065	Yellowstone lakes, USA		CAM_READ_0306923005	CAM_SMPL_001055	Yellowstone lakes, USA		CAM_READ_0338953253	CAM_SMPL_001079	Yellowstone lakes, USA		CAM_READ_0306250815	CAM_SMPL_001055	Yellowstone lakes, USA		AntarcticaAquatic_READ_02336909	ANTARCTICAAQUATIC_SMPL_SITE231_0.1UM	Ace Lake, Antarctica		CAM_READ_0318310703	CAM_SMPL_001064	Yellowstone lakes, USA
CAM_READ_0310219217	CAM_SMPL_001058	Yellowstone lakes, USA		CAM_READ_0321844221	CAM_SMPL_001066	Yellowstone lakes, USA		CAM_READ_0306924617	CAM_SMPL_001055	Yellowstone lakes, USA		CAM_READ_0314632891	CAM_SMPL_001062	Yellowstone lakes, USA		CAM_READ_0306251275	CAM_SMPL_001055	Yellowstone lakes, USA		AntarcticaAquatic_READ_02338204	ANTARCTICAAQUATIC_SMPL_SITE231_0.1UM	Ace Lake, Antarctica		CAM_READ_0318367141	CAM_SMPL_001064	Yellowstone lakes, USA
CAM_READ_0310252941	CAM_SMPL_001058	Yellowstone lakes, USA		CAM_READ_0322025471	CAM_SMPL_001066	Yellowstone lakes, USA		CAM_READ_0306929257	CAM_SMPL_001055	Yellowstone lakes, USA		CAM_READ_0335892419	CAM_SMPL_001076	Yellowstone lakes, USA		CAM_READ_0306254791	CAM_SMPL_001055	Yellowstone lakes, USA		AntarcticaAquatic_READ_02338709	ANTARCTICAAQUATIC_SMPL_SITE231_0.1UM	Ace Lake, Antarctica		CAM_READ_0318631593	CAM_SMPL_001064	Yellowstone lakes, USA
CAM_READ_0310268497	CAM_SMPL_001058	Yellowstone lakes, USA		CAM_READ_0322647105	CAM_SMPL_001066	Yellowstone lakes, USA		CAM_READ_0306930351	CAM_SMPL_001055	Yellowstone lakes, USA		CAM_READ_0322561225	CAM_SMPL_001066	Yellowstone lakes, USA		CAM_READ_0306256873	CAM_SMPL_001055	Yellowstone lakes, USA		AntarcticaAquatic_READ_02339398	ANTARCTICAAQUATIC_SMPL_SITE231_0.1UM	Ace Lake, Antarctica		CAM_READ_0318664087	CAM_SMPL_001064	Yellowstone lakes, USA
CAM_READ_0310278081	CAM_SMPL_001058	Yellowstone lakes, USA		CAM_READ_0322903365	CAM_SMPL_001066	Yellowstone lakes, USA		CAM_READ_0306933917	CAM_SMPL_001055	Yellowstone lakes, USA		CAM_READ_0336585567	CAM_SMPL_001077	Yellowstone lakes, USA		CAM_READ_0306258865	CAM_SMPL_001055	Yellowstone lakes, USA		AntarcticaAquatic_READ_02341111	ANTARCTICAAQUATIC_SMPL_SITE231_0.1UM	Ace Lake, Antarctica		CAM_READ_0318696589	CAM_SMPL_001064	Yellowstone lakes, USA
CAM_READ_0310295663	CAM_SMPL_001058	Yellowstone lakes, USA		CAM_READ_0323270377	CAM_SMPL_001066	Yellowstone lakes, USA		CAM_READ_0306939635	CAM_SMPL_001055	Yellowstone lakes, USA		CAM_READ_0316995303	CAM_SMPL_001063	Yellowstone lakes, USA		CAM_READ_0306262525	CAM_SMPL_001055	Yellowstone lakes, USA		AntarcticaAquatic_READ_02342017	ANTARCTICAAQUATIC_SMPL_SITE231_0.1UM	Ace Lake, Antarctica		CAM_READ_0318760449	CAM_SMPL_001064	Yellowstone lakes, USA
CAM_READ_0310310055	CAM_SMPL_001058	Yellowstone lakes, USA		CAM_READ_0323398013	CAM_SMPL_001066	Yellowstone lakes, USA		CAM_READ_0306949567	CAM_SMPL_001055	Yellowstone lakes, USA		CAM_READ_0320265373	CAM_SMPL_001065	Yellowstone lakes, USA		CAM_READ_0306264525	CAM_SMPL_001055	Yellowstone lakes, USA		AntarcticaAquatic_READ_02342579	ANTARCTICAAQUATIC_SMPL_SITE231_0.1UM	Ace Lake, Antarctica		CAM_READ_0318802705	CAM_SMPL_001064	Yellowstone lakes, USA
CAM_READ_0310313513	CAM_SMPL_001058	Yellowstone lakes, USA		CAM_READ_0323500267	CAM_SMPL_001066	Yellowstone lakes, USA		CAM_READ_0306949739	CAM_SMPL_001055	Yellowstone lakes, USA		CAM_READ_0327212015	CAM_SMPL_001070	Yellowstone lakes, USA		CAM_READ_0306266965	CAM_SMPL_001055	Yellowstone lakes, USA		AntarcticaAquatic_READ_02342583	ANTARCTICAAQUATIC_SMPL_SITE231_0.1UM	Ace Lake, Antarctica		CAM_READ_0319028777	CAM_SMPL_001064	Yellowstone lakes, USA
CAM_READ_0310322535	CAM_SMPL_001058	Yellowstone lakes, USA		CAM_READ_0323833745	CAM_SMPL_001067	Yellowstone lakes, USA		CAM_READ_0306956703	CAM_SMPL_001055	Yellowstone lakes, USA		CAM_READ_0341231513	CAM_SMPL_001081	Yellowstone lakes, USA		CAM_READ_0306268363	CAM_SMPL_001055	Yellowstone lakes, USA		AntarcticaAquatic_READ_02343206	ANTARCTICAAQUATIC_SMPL_SITE231_0.1UM	Ace Lake, Antarctica		CAM_READ_0319153605	CAM_SMPL_001064	Yellowstone lakes, USA
CAM_READ_0310323097	CAM_SMPL_001058	Yellowstone lakes, USA		CAM_READ_0326566243	CAM_SMPL_001070	Yellowstone lakes, USA		CAM_READ_0306960233	CAM_SMPL_001055	Yellowstone lakes, USA		CAM_READ_0323987125	CAM_SMPL_001067	Yellowstone lakes, USA		CAM_READ_0306272147	CAM_SMPL_001055	Yellowstone lakes, USA		AntarcticaAquatic_READ_02343385	ANTARCTICAAQUATIC_SMPL_SITE231_0.1UM	Ace Lake, Antarctica		CAM_READ_0319698533	CAM_SMPL_001065	Yellowstone lakes, USA
CAM_READ_0310360339	CAM_SMPL_001058	Yellowstone lakes, USA		CAM_READ_0326681247	CAM_SMPL_001070	Yellowstone lakes, USA		CAM_READ_0306966097	CAM_SMPL_001055	Yellowstone lakes, USA		CAM_READ_0337500377	CAM_SMPL_001077	Yellowstone lakes, USA		CAM_READ_0306281929	CAM_SMPL_001055	Yellowstone lakes, USA		AntarcticaAquatic_READ_02343944	ANTARCTICAAQUATIC_SMPL_SITE231_0.1UM	Ace Lake, Antarctica		CAM_READ_0319786131	CAM_SMPL_001065	Yellowstone lakes, USA
CAM_READ_0310374705	CAM_SMPL_001058	Yellowstone lakes, USA		CAM_READ_0326763981	CAM_SMPL_001070	Yellowstone lakes, USA		CAM_READ_0306972325	CAM_SMPL_001055	Yellowstone lakes, USA		CAM_READ_0335415749	CAM_SMPL_001076	Yellowstone lakes, USA		CAM_READ_0306295275	CAM_SMPL_001055	Yellowstone lakes, USA		AntarcticaAquatic_READ_02346481	ANTARCTICAAQUATIC_SMPL_SITE231_0.1UM	Ace Lake, Antarctica		CAM_READ_0320111809	CAM_SMPL_001065	Yellowstone lakes, USA
CAM_READ_0310380509	CAM_SMPL_001058	Yellowstone lakes, USA		CAM_READ_0326770715	CAM_SMPL_001070	Yellowstone lakes, USA		CAM_READ_0306979825	CAM_SMPL_001055	Yellowstone lakes, USA		CAM_READ_0318568917	CAM_SMPL_001064	Yellowstone lakes, USA		CAM_READ_0306296381	CAM_SMPL_001055	Yellowstone lakes, USA		AntarcticaAquatic_READ_02346542	ANTARCTICAAQUATIC_SMPL_SITE231_0.1UM	Ace Lake, Antarctica		CAM_READ_0321777393	CAM_SMPL_001066	Yellowstone lakes, USA
CAM_READ_0310384809	CAM_SMPL_001058	Yellowstone lakes, USA		CAM_READ_0326777979	CAM_SMPL_001070	Yellowstone lakes, USA		CAM_READ_0306980795	CAM_SMPL_001055	Yellowstone lakes, USA		CAM_READ_0340198927	CAM_SMPL_001080	Yellowstone lakes, USA		CAM_READ_0306296847	CAM_SMPL_001055	Yellowstone lakes, USA		AntarcticaAquatic_READ_02348685	ANTARCTICAAQUATIC_SMPL_SITE231_0.1UM	Ace Lake, Antarctica		CAM_READ_0321864991	CAM_SMPL_001066	Yellowstone lakes, USA
CAM_READ_0310394297	CAM_SMPL_001058	Yellowstone lakes, USA		CAM_READ_0326781625	CAM_SMPL_001070	Yellowstone lakes, USA		CAM_READ_0306991819	CAM_SMPL_001055	Yellowstone lakes, USA		CAM_READ_0314509653	CAM_SMPL_001062	Yellowstone lakes, USA		CAM_READ_0306298877	CAM_SMPL_001055	Yellowstone lakes, USA		AntarcticaAquatic_READ_02349779	ANTARCTICAAQUATIC_SMPL_SITE231_0.1UM	Ace Lake, Antarctica		CAM_READ_0322190669	CAM_SMPL_001066	Yellowstone lakes, USA
CAM_READ_0310450693	CAM_SMPL_001059	Yellowstone lakes, USA		CAM_READ_0326805009	CAM_SMPL_001070	Yellowstone lakes, USA		CAM_READ_0306994377	CAM_SMPL_001055	Yellowstone lakes, USA		CAM_READ_0336122081	CAM_SMPL_001076	Yellowstone lakes, USA		CAM_READ_0306299745	CAM_SMPL_001055	Yellowstone lakes, USA		AntarcticaAquatic_READ_02350555	ANTARCTICAAQUATIC_SMPL_SITE231_0.1UM	Ace Lake, Antarctica		CAM_READ_0323601071	CAM_SMPL_001067	Yellowstone lakes, USA
CAM_READ_0310450781	CAM_SMPL_001059	Yellowstone lakes, USA		CAM_READ_0326822439	CAM_SMPL_001070	Yellowstone lakes, USA		CAM_READ_0306996955	CAM_SMPL_001055	Yellowstone lakes, USA		CAM_READ_0316857051	CAM_SMPL_001063	Yellowstone lakes, USA		CAM_READ_0306300971	CAM_SMPL_001055	Yellowstone lakes, USA		AntarcticaAquatic_READ_02350724	ANTARCTICAAQUATIC_SMPL_SITE231_0.1UM	Ace Lake, Antarctica		CAM_READ_0323746941	CAM_SMPL_001067	Yellowstone lakes, USA
CAM_READ_0310453495	CAM_SMPL_001059	Yellowstone lakes, USA		CAM_READ_0326825419	CAM_SMPL_001070	Yellowstone lakes, USA		CAM_READ_0307001539	CAM_SMPL_001055	Yellowstone lakes, USA		CAM_READ_0313676399	CAM_SMPL_001062	Yellowstone lakes, USA		CAM_READ_0306301555	CAM_SMPL_001055	Yellowstone lakes, USA		AntarcticaAquatic_READ_02351155	ANTARCTICAAQUATIC_SMPL_SITE231_0.1UM	Ace Lake, Antarctica		CAM_READ_0323885977	CAM_SMPL_001067	Yellowstone lakes, USA
CAM_READ_0310460645	CAM_SMPL_001059	Yellowstone lakes, USA		CAM_READ_0326835441	CAM_SMPL_001070	Yellowstone lakes, USA		CAM_READ_0307002533	CAM_SMPL_001055	Yellowstone lakes, USA		CAM_READ_0342352781	CAM_SMPL_001081	Yellowstone lakes, USA		CAM_READ_0306301645	CAM_SMPL_001055	Yellowstone lakes, USA		AntarcticaAquatic_READ_02352712	ANTARCTICAAQUATIC_SMPL_SITE231_0.1UM	Ace Lake, Antarctica		CAM_READ_0324215701	CAM_SMPL_001067	Yellowstone lakes, USA
CAM_READ_0310469791	CAM_SMPL_001059	Yellowstone lakes, USA		CAM_READ_0326856411	CAM_SMPL_001070	Yellowstone lakes, USA		CAM_READ_0307003151	CAM_SMPL_001055	Yellowstone lakes, USA		CAM_READ_0319837001	CAM_SMPL_001065	Yellowstone lakes, USA		CAM_READ_0306304593	CAM_SMPL_001055	Yellowstone lakes, USA		AntarcticaAquatic_READ_02352825	ANTARCTICAAQUATIC_SMPL_SITE231_0.1UM	Ace Lake, Antarctica		CAM_READ_0324247087	CAM_SMPL_001067	Yellowstone lakes, USA
CAM_READ_0310470133	CAM_SMPL_001059	Yellowstone lakes, USA		CAM_READ_0326863129	CAM_SMPL_001070	Yellowstone lakes, USA		CAM_READ_0307004893	CAM_SMPL_001055	Yellowstone lakes, USA		CAM_READ_0343467615	CAM_SMPL_001082	Yellowstone lakes, USA		CAM_READ_0306306265	CAM_SMPL_001055	Yellowstone lakes, USA		AntarcticaAquatic_READ_02353910	ANTARCTICAAQUATIC_SMPL_SITE231_0.1UM	Ace Lake, Antarctica		CAM_READ_0324306877	CAM_SMPL_001067	Yellowstone lakes, USA
CAM_READ_0310470523	CAM_SMPL_001059	Yellowstone lakes, USA		CAM_READ_0326868535	CAM_SMPL_001070	Yellowstone lakes, USA		CAM_READ_0307009711	CAM_SMPL_001055	Yellowstone lakes, USA		CAM_READ_0323418069	CAM_SMPL_001066	Yellowstone lakes, USA		CAM_READ_0306306415	CAM_SMPL_001055	Yellowstone lakes, USA		AntarcticaAquatic_READ_02356378	ANTARCTICAAQUATIC_SMPL_SITE231_0.1UM	Ace Lake, Antarctica		CAM_READ_0325346595	CAM_SMPL_001068	Yellowstone lakes, USA
CAM_READ_0310519853	CAM_SMPL_001059	Yellowstone lakes, USA		CAM_READ_0326915061	CAM_SMPL_001070	Yellowstone lakes, USA		CAM_READ_0307011563	CAM_SMPL_001055	Yellowstone lakes, USA		CAM_READ_0327482845	CAM_SMPL_001070	Yellowstone lakes, USA		CAM_READ_0306307111	CAM_SMPL_001055	Yellowstone lakes, USA		AntarcticaAquatic_READ_02356487	ANTARCTICAAQUATIC_SMPL_SITE231_0.1UM	Ace Lake, Antarctica		CAM_READ_0325471125	CAM_SMPL_001069	Yellowstone lakes, USA
CAM_READ_0310542803	CAM_SMPL_001059	Yellowstone lakes, USA		CAM_READ_0326931591	CAM_SMPL_001070	Yellowstone lakes, USA		CAM_READ_0307016563	CAM_SMPL_001055	Yellowstone lakes, USA		CAM_READ_0302156763	CAM_SMPL_001051	Yellowstone lakes, USA		CAM_READ_0306309309	CAM_SMPL_001055	Yellowstone lakes, USA		AntarcticaAquatic_READ_02357394	ANTARCTICAAQUATIC_SMPL_SITE231_0.1UM	Ace Lake, Antarctica		CAM_READ_0325610863	CAM_SMPL_001069	Yellowstone lakes, USA
CAM_READ_0310581375	CAM_SMPL_001059	Yellowstone lakes, USA		CAM_READ_0326931807	CAM_SMPL_001070	Yellowstone lakes, USA		CAM_READ_0307020119	CAM_SMPL_001055	Yellowstone lakes, USA		CAM_READ_0343493245	CAM_SMPL_001082	Yellowstone lakes, USA		CAM_READ_0306309657	CAM_SMPL_001055	Yellowstone lakes, USA		AntarcticaAquatic_READ_02359382	ANTARCTICAAQUATIC_SMPL_SITE231_0.1UM	Ace Lake, Antarctica		CAM_READ_0325620221	CAM_SMPL_001069	Yellowstone lakes, USA
CAM_READ_0310611307	CAM_SMPL_001059	Yellowstone lakes, USA		CAM_READ_0326983211	CAM_SMPL_001070	Yellowstone lakes, USA		CAM_READ_0307027695	CAM_SMPL_001055	Yellowstone lakes, USA		CAM_READ_0318661017	CAM_SMPL_001064	Yellowstone lakes, USA		CAM_READ_0306309673	CAM_SMPL_001055	Yellowstone lakes, USA		AntarcticaAquatic_READ_02359859	ANTARCTICAAQUATIC_SMPL_SITE231_0.1UM	Ace Lake, Antarctica		CAM_READ_0325622091	CAM_SMPL_001069	Yellowstone lakes, USA
CAM_READ_0310622999	CAM_SMPL_001059	Yellowstone lakes, USA		CAM_READ_0327059133	CAM_SMPL_001070	Yellowstone lakes, USA		CAM_READ_0307028513	CAM_SMPL_001055	Yellowstone lakes, USA		CAM_READ_0343631789	CAM_SMPL_001082	Yellowstone lakes, USA		CAM_READ_0306315171	CAM_SMPL_001055	Yellowstone lakes, USA		AntarcticaAquatic_READ_02362668	ANTARCTICAAQUATIC_SMPL_SITE231_0.1UM	Ace Lake, Antarctica		CAM_READ_0325905161	CAM_SMPL_001069	Yellowstone lakes, USA
CAM_READ_0310662723	CAM_SMPL_001059	Yellowstone lakes, USA		CAM_READ_0327063197	CAM_SMPL_001070	Yellowstone lakes, USA		CAM_READ_0307029505	CAM_SMPL_001055	Yellowstone lakes, USA		CAM_READ_0301752007	CAM_SMPL_001050	Yellowstone lakes, USA		CAM_READ_0306315967	CAM_SMPL_001055	Yellowstone lakes, USA		AntarcticaAquatic_READ_02363115	ANTARCTICAAQUATIC_SMPL_SITE231_0.1UM	Ace Lake, Antarctica		CAM_READ_0325910037	CAM_SMPL_001069	Yellowstone lakes, USA
CAM_READ_0310682757	CAM_SMPL_001059	Yellowstone lakes, USA		CAM_READ_0327281821	CAM_SMPL_001070	Yellowstone lakes, USA		CAM_READ_0307029701	CAM_SMPL_001055	Yellowstone lakes, USA		CAM_READ_0324453009	CAM_SMPL_001067	Yellowstone lakes, USA		CAM_READ_0306319215	CAM_SMPL_001055	Yellowstone lakes, USA		AntarcticaAquatic_READ_02364680	ANTARCTICAAQUATIC_SMPL_SITE231_0.1UM	Ace Lake, Antarctica		CAM_READ_0326060865	CAM_SMPL_001069	Yellowstone lakes, USA
CAM_READ_0310723107	CAM_SMPL_001059	Yellowstone lakes, USA		CAM_READ_0327284771	CAM_SMPL_001070	Yellowstone lakes, USA		CAM_READ_0307034485	CAM_SMPL_001055	Yellowstone lakes, USA		CAM_READ_0342007699	CAM_SMPL_001081	Yellowstone lakes, USA		CAM_READ_0306319915	CAM_SMPL_001055	Yellowstone lakes, USA		AntarcticaAquatic_READ_02366213	ANTARCTICAAQUATIC_SMPL_SITE231_0.1UM	Ace Lake, Antarctica		CAM_READ_0326294685	CAM_SMPL_001069	Yellowstone lakes, USA
CAM_READ_0310723637	CAM_SMPL_001059	Yellowstone lakes, USA		CAM_READ_0327361067	CAM_SMPL_001070	Yellowstone lakes, USA		CAM_READ_0307035445	CAM_SMPL_001055	Yellowstone lakes, USA		CAM_READ_0316005563	CAM_SMPL_001063	Yellowstone lakes, USA		CAM_READ_0306320483	CAM_SMPL_001055	Yellowstone lakes, USA		AntarcticaAquatic_READ_02367883	ANTARCTICAAQUATIC_SMPL_SITE231_0.1UM	Ace Lake, Antarctica		CAM_READ_0326549807	CAM_SMPL_001070	Yellowstone lakes, USA
CAM_READ_0310727207	CAM_SMPL_001059	Yellowstone lakes, USA		CAM_READ_0327393841	CAM_SMPL_001070	Yellowstone lakes, USA		CAM_READ_0307046025	CAM_SMPL_001055	Yellowstone lakes, USA		CAM_READ_0317989845	CAM_SMPL_001064	Yellowstone lakes, USA		CAM_READ_0306321417	CAM_SMPL_001055	Yellowstone lakes, USA		AntarcticaAquatic_READ_02368762	ANTARCTICAAQUATIC_SMPL_SITE231_0.1UM	Ace Lake, Antarctica		CAM_READ_0326611003	CAM_SMPL_001070	Yellowstone lakes, USA
CAM_READ_0310741801	CAM_SMPL_001059	Yellowstone lakes, USA		CAM_READ_0327467329	CAM_SMPL_001070	Yellowstone lakes, USA		CAM_READ_0307058129	CAM_SMPL_001055	Yellowstone lakes, USA		CAM_READ_0327579233	CAM_SMPL_001070	Yellowstone lakes, USA		CAM_READ_0306327251	CAM_SMPL_001055	Yellowstone lakes, USA		AntarcticaAquatic_READ_02370213	ANTARCTICAAQUATIC_SMPL_SITE231_0.1UM	Ace Lake, Antarctica		CAM_READ_0326744781	CAM_SMPL_001070	Yellowstone lakes, USA
CAM_READ_0310745815	CAM_SMPL_001059	Yellowstone lakes, USA		CAM_READ_0327516717	CAM_SMPL_001070	Yellowstone lakes, USA		CAM_READ_0307062725	CAM_SMPL_001055	Yellowstone lakes, USA		CAM_READ_0321811349	CAM_SMPL_001066	Yellowstone lakes, USA		CAM_READ_0306330009	CAM_SMPL_001055	Yellowstone lakes, USA		AntarcticaAquatic_READ_02370972	ANTARCTICAAQUATIC_SMPL_SITE231_0.1UM	Ace Lake, Antarctica		CAM_READ_0326796771	CAM_SMPL_001070	Yellowstone lakes, USA
CAM_READ_0310782717	CAM_SMPL_001059	Yellowstone lakes, USA		CAM_READ_0327537615	CAM_SMPL_001070	Yellowstone lakes, USA		CAM_READ_0307066907	CAM_SMPL_001055	Yellowstone lakes, USA		CAM_READ_0315043433	CAM_SMPL_001063	Yellowstone lakes, USA		CAM_READ_0306336983	CAM_SMPL_001055	Yellowstone lakes, USA		AntarcticaAquatic_READ_02371283	ANTARCTICAAQUATIC_SMPL_SITE231_0.1UM	Ace Lake, Antarctica		CAM_READ_0326834997	CAM_SMPL_001070	Yellowstone lakes, USA
CAM_READ_0310786603	CAM_SMPL_001059	Yellowstone lakes, USA		CAM_READ_0327605629	CAM_SMPL_001070	Yellowstone lakes, USA		CAM_READ_0307067941	CAM_SMPL_001055	Yellowstone lakes, USA		CAM_READ_0317230385	CAM_SMPL_001064	Yellowstone lakes, USA		CAM_READ_0306340117	CAM_SMPL_001055	Yellowstone lakes, USA		AntarcticaAquatic_READ_02374248	ANTARCTICAAQUATIC_SMPL_SITE231_0.1UM	Ace Lake, Antarctica		CAM_READ_0326851071	CAM_SMPL_001070	Yellowstone lakes, USA
CAM_READ_0310791651	CAM_SMPL_001059	Yellowstone lakes, USA		CAM_READ_0327628635	CAM_SMPL_001070	Yellowstone lakes, USA		CAM_READ_0307070879	CAM_SMPL_001055	Yellowstone lakes, USA		CAM_READ_0320547209	CAM_SMPL_001065	Yellowstone lakes, USA		CAM_READ_0306341857	CAM_SMPL_001055	Yellowstone lakes, USA		AntarcticaAquatic_READ_02374512	ANTARCTICAAQUATIC_SMPL_SITE231_0.1UM	Ace Lake, Antarctica		CAM_READ_0327147383	CAM_SMPL_001070	Yellowstone lakes, USA
CAM_READ_0310793833	CAM_SMPL_001059	Yellowstone lakes, USA		CAM_READ_0327634627	CAM_SMPL_001070	Yellowstone lakes, USA		CAM_READ_0307074381	CAM_SMPL_001055	Yellowstone lakes, USA		CAM_READ_0338936833	CAM_SMPL_001079	Yellowstone lakes, USA		CAM_READ_0306343935	CAM_SMPL_001055	Yellowstone lakes, USA		AntarcticaAquatic_READ_02377514	ANTARCTICAAQUATIC_SMPL_SITE231_0.1UM	Ace Lake, Antarctica		CAM_READ_0327171361	CAM_SMPL_001070	Yellowstone lakes, USA
CAM_READ_0310816959	CAM_SMPL_001059	Yellowstone lakes, USA		CAM_READ_0327756327	CAM_SMPL_001070	Yellowstone lakes, USA		CAM_READ_0307077365	CAM_SMPL_001055	Yellowstone lakes, USA		CAM_READ_0326533803	CAM_SMPL_001070	Yellowstone lakes, USA		CAM_READ_0306346703	CAM_SMPL_001055	Yellowstone lakes, USA		AntarcticaAquatic_READ_02378676	ANTARCTICAAQUATIC_SMPL_SITE231_0.1UM	Ace Lake, Antarctica		CAM_READ_0335442147	CAM_SMPL_001076	Yellowstone lakes, USA
CAM_READ_0310852285	CAM_SMPL_001059	Yellowstone lakes, USA		CAM_READ_0327757841	CAM_SMPL_001070	Yellowstone lakes, USA		CAM_READ_0307095063	CAM_SMPL_001055	Yellowstone lakes, USA		CAM_READ_0322582669	CAM_SMPL_001066	Yellowstone lakes, USA		CAM_READ_0306348629	CAM_SMPL_001055	Yellowstone lakes, USA		AntarcticaAquatic_READ_02379713	ANTARCTICAAQUATIC_SMPL_SITE231_0.1UM	Ace Lake, Antarctica		CAM_READ_0335465787	CAM_SMPL_001076	Yellowstone lakes, USA
CAM_READ_0310857865	CAM_SMPL_001059	Yellowstone lakes, USA		CAM_READ_0327786755	CAM_SMPL_001070	Yellowstone lakes, USA		CAM_READ_0307095693	CAM_SMPL_001055	Yellowstone lakes, USA		CAM_READ_0316272937	CAM_SMPL_001063	Yellowstone lakes, USA		CAM_READ_0306362039	CAM_SMPL_001055	Yellowstone lakes, USA		AntarcticaAquatic_READ_02380731	ANTARCTICAAQUATIC_SMPL_SITE231_0.1UM	Ace Lake, Antarctica		CAM_READ_0335607327	CAM_SMPL_001076	Yellowstone lakes, USA
CAM_READ_0310875267	CAM_SMPL_001059	Yellowstone lakes, USA		CAM_READ_0327791069	CAM_SMPL_001070	Yellowstone lakes, USA		CAM_READ_0307097971	CAM_SMPL_001055	Yellowstone lakes, USA		CAM_READ_0302055151	CAM_SMPL_001051	Yellowstone lakes, USA		CAM_READ_0306364255	CAM_SMPL_001055	Yellowstone lakes, USA		AntarcticaAquatic_READ_02382194	ANTARCTICAAQUATIC_SMPL_SITE231_0.1UM	Ace Lake, Antarctica		CAM_READ_0335695295	CAM_SMPL_001076	Yellowstone lakes, USA
CAM_READ_0310881213	CAM_SMPL_001059	Yellowstone lakes, USA		CAM_READ_0335313577	CAM_SMPL_001076	Yellowstone lakes, USA		CAM_READ_0307098599	CAM_SMPL_001055	Yellowstone lakes, USA		CAM_READ_0323943039	CAM_SMPL_001067	Yellowstone lakes, USA		CAM_READ_0306364507	CAM_SMPL_001055	Yellowstone lakes, USA		AntarcticaAquatic_READ_02382711	ANTARCTICAAQUATIC_SMPL_SITE231_0.1UM	Ace Lake, Antarctica		CAM_READ_0335701645	CAM_SMPL_001076	Yellowstone lakes, USA
CAM_READ_0310897023	CAM_SMPL_001059	Yellowstone lakes, USA		CAM_READ_0335470971	CAM_SMPL_001076	Yellowstone lakes, USA		CAM_READ_0307101895	CAM_SMPL_001055	Yellowstone lakes, USA		CAM_READ_0320025071	CAM_SMPL_001065	Yellowstone lakes, USA		CAM_READ_0306368091	CAM_SMPL_001055	Yellowstone lakes, USA		AntarcticaAquatic_READ_02383553	ANTARCTICAAQUATIC_SMPL_SITE231_0.1UM	Ace Lake, Antarctica		CAM_READ_0335895925	CAM_SMPL_001076	Yellowstone lakes, USA
CAM_READ_0310904339	CAM_SMPL_001059	Yellowstone lakes, USA		CAM_READ_0336264887	CAM_SMPL_001076	Yellowstone lakes, USA		CAM_READ_0307102659	CAM_SMPL_001055	Yellowstone lakes, USA		CAM_READ_0322477883	CAM_SMPL_001066	Yellowstone lakes, USA		CAM_READ_0306370949	CAM_SMPL_001055	Yellowstone lakes, USA		AntarcticaAquatic_READ_02386417	ANTARCTICAAQUATIC_SMPL_SITE231_0.1UM	Ace Lake, Antarctica		CAM_READ_0335939855	CAM_SMPL_001076	Yellowstone lakes, USA
CAM_READ_0310918201	CAM_SMPL_001059	Yellowstone lakes, USA		CAM_READ_0340708035	CAM_SMPL_001080	Yellowstone lakes, USA		CAM_READ_0307112197	CAM_SMPL_001055	Yellowstone lakes, USA		CAM_READ_0323757253	CAM_SMPL_001067	Yellowstone lakes, USA		CAM_READ_0306376115	CAM_SMPL_001055	Yellowstone lakes, USA		AntarcticaAquatic_READ_02386942	ANTARCTICAAQUATIC_SMPL_SITE231_0.1UM	Ace Lake, Antarctica		CAM_READ_0335982119	CAM_SMPL_001076	Yellowstone lakes, USA
CAM_READ_0310932177	CAM_SMPL_001059	Yellowstone lakes, USA		CAM_READ_0340739057	CAM_SMPL_001080	Yellowstone lakes, USA		CAM_READ_0307114905	CAM_SMPL_001055	Yellowstone lakes, USA		CAM_READ_0342150945	CAM_SMPL_001081	Yellowstone lakes, USA		CAM_READ_0306377549	CAM_SMPL_001055	Yellowstone lakes, USA		AntarcticaAquatic_READ_02387368	ANTARCTICAAQUATIC_SMPL_SITE231_0.1UM	Ace Lake, Antarctica		CAM_READ_0336052777	CAM_SMPL_001076	Yellowstone lakes, USA
CAM_READ_0310939509	CAM_SMPL_001059	Yellowstone lakes, USA		CAM_READ_0340753667	CAM_SMPL_001080	Yellowstone lakes, USA		CAM_READ_0307116059	CAM_SMPL_001055	Yellowstone lakes, USA		CAM_READ_0319363919	CAM_SMPL_001064	Yellowstone lakes, USA		CAM_READ_0306377741	CAM_SMPL_001055	Yellowstone lakes, USA		AntarcticaAquatic_READ_02387531	ANTARCTICAAQUATIC_SMPL_SITE231_0.1UM	Ace Lake, Antarctica		CAM_READ_0336178077	CAM_SMPL_001076	Yellowstone lakes, USA
CAM_READ_0310939859	CAM_SMPL_001059	Yellowstone lakes, USA		CAM_READ_0340837021	CAM_SMPL_001080	Yellowstone lakes, USA		CAM_READ_0307117999	CAM_SMPL_001055	Yellowstone lakes, USA		CAM_READ_0316035461	CAM_SMPL_001063	Yellowstone lakes, USA		CAM_READ_0306377979	CAM_SMPL_001055	Yellowstone lakes, USA		AntarcticaAquatic_READ_02389112	ANTARCTICAAQUATIC_SMPL_SITE231_0.1UM	Ace Lake, Antarctica		CAM_READ_0336279395	CAM_SMPL_001076	Yellowstone lakes, USA
CAM_READ_0310940055	CAM_SMPL_001059	Yellowstone lakes, USA		CAM_READ_0340917819	CAM_SMPL_001080	Yellowstone lakes, USA		CAM_READ_0307123535	CAM_SMPL_001055	Yellowstone lakes, USA		CAM_READ_0324329333	CAM_SMPL_001067	Yellowstone lakes, USA		CAM_READ_0306378593	CAM_SMPL_001055	Yellowstone lakes, USA		AntarcticaAquatic_READ_02389212	ANTARCTICAAQUATIC_SMPL_SITE231_0.1UM	Ace Lake, Antarctica		CAM_READ_0336400247	CAM_SMPL_001076	Yellowstone lakes, USA
CAM_READ_0310960461	CAM_SMPL_001059	Yellowstone lakes, USA		CAM_READ_0340940023	CAM_SMPL_001080	Yellowstone lakes, USA		CAM_READ_0307130565	CAM_SMPL_001055	Yellowstone lakes, USA		CAM_READ_0341618135	CAM_SMPL_001081	Yellowstone lakes, USA		CAM_READ_0306383857	CAM_SMPL_001055	Yellowstone lakes, USA		AntarcticaAquatic_READ_02392663	ANTARCTICAAQUATIC_SMPL_SITE231_0.1UM	Ace Lake, Antarctica		CAM_READ_0336519163	CAM_SMPL_001077	Yellowstone lakes, USA
CAM_READ_0310975107	CAM_SMPL_001059	Yellowstone lakes, USA		CAM_READ_0340946849	CAM_SMPL_001080	Yellowstone lakes, USA		CAM_READ_0307136765	CAM_SMPL_001055	Yellowstone lakes, USA		CAM_READ_0341979029	CAM_SMPL_001081	Yellowstone lakes, USA		CAM_READ_0306383973	CAM_SMPL_001055	Yellowstone lakes, USA		AntarcticaAquatic_READ_02392740	ANTARCTICAAQUATIC_SMPL_SITE231_0.1UM	Ace Lake, Antarctica		CAM_READ_0336534939	CAM_SMPL_001077	Yellowstone lakes, USA
CAM_READ_0310975111	CAM_SMPL_001059	Yellowstone lakes, USA		CAM_READ_0340997513	CAM_SMPL_001080	Yellowstone lakes, USA		CAM_READ_0307149059	CAM_SMPL_001055	Yellowstone lakes, USA		CAM_READ_0323008429	CAM_SMPL_001066	Yellowstone lakes, USA		CAM_READ_0306384641	CAM_SMPL_001055	Yellowstone lakes, USA		AntarcticaAquatic_READ_02394841	ANTARCTICAAQUATIC_SMPL_SITE231_0.1UM	Ace Lake, Antarctica		CAM_READ_0336690039	CAM_SMPL_001077	Yellowstone lakes, USA
CAM_READ_0310979487	CAM_SMPL_001059	Yellowstone lakes, USA		CAM_READ_0343662975	CAM_SMPL_001082	Yellowstone lakes, USA		CAM_READ_0307166487	CAM_SMPL_001055	Yellowstone lakes, USA		CAM_READ_0337503331	CAM_SMPL_001077	Yellowstone lakes, USA		CAM_READ_0306393565	CAM_SMPL_001055	Yellowstone lakes, USA		AntarcticaAquatic_READ_02398622	ANTARCTICAAQUATIC_SMPL_SITE231_0.1UM	Ace Lake, Antarctica		CAM_READ_0336744479	CAM_SMPL_001077	Yellowstone lakes, USA
CAM_READ_0310983461	CAM_SMPL_001059	Yellowstone lakes, USA						CAM_READ_0307172841	CAM_SMPL_001055	Yellowstone lakes, USA		CAM_READ_0316353209	CAM_SMPL_001063	Yellowstone lakes, USA		CAM_READ_0306395967	CAM_SMPL_001055	Yellowstone lakes, USA		AntarcticaAquatic_READ_02399529	ANTARCTICAAQUATIC_SMPL_SITE231_0.1UM	Ace Lake, Antarctica		CAM_READ_0336763507	CAM_SMPL_001077	Yellowstone lakes, USA
CAM_READ_0310984163	CAM_SMPL_001059	Yellowstone lakes, USA						CAM_READ_0307177475	CAM_SMPL_001055	Yellowstone lakes, USA		CAM_READ_0319080643	CAM_SMPL_001064	Yellowstone lakes, USA		CAM_READ_0306396065	CAM_SMPL_001055	Yellowstone lakes, USA		AntarcticaAquatic_READ_02399676	ANTARCTICAAQUATIC_SMPL_SITE231_0.1UM	Ace Lake, Antarctica		CAM_READ_0336819399	CAM_SMPL_001077	Yellowstone lakes, USA
CAM_READ_0310988557	CAM_SMPL_001059	Yellowstone lakes, USA						CAM_READ_0307180097	CAM_SMPL_001055	Yellowstone lakes, USA		CAM_READ_0322493149	CAM_SMPL_001066	Yellowstone lakes, USA		CAM_READ_0306401107	CAM_SMPL_001055	Yellowstone lakes, USA		AntarcticaAquatic_READ_02399981	ANTARCTICAAQUATIC_SMPL_SITE231_0.1UM	Ace Lake, Antarctica		CAM_READ_0336821111	CAM_SMPL_001077	Yellowstone lakes, USA
CAM_READ_0310995165	CAM_SMPL_001059	Yellowstone lakes, USA						CAM_READ_0307182223	CAM_SMPL_001055	Yellowstone lakes, USA		CAM_READ_0321505249	CAM_SMPL_001066	Yellowstone lakes, USA		CAM_READ_0306408103	CAM_SMPL_001055	Yellowstone lakes, USA		AntarcticaAquatic_READ_02400193	ANTARCTICAAQUATIC_SMPL_SITE231_0.1UM	Ace Lake, Antarctica		CAM_READ_0336840209	CAM_SMPL_001077	Yellowstone lakes, USA
CAM_READ_0310998599	CAM_SMPL_001059	Yellowstone lakes, USA						CAM_READ_0307249527	CAM_SMPL_001056	Yellowstone lakes, USA		CAM_READ_0342717783	CAM_SMPL_001082	Yellowstone lakes, USA		CAM_READ_0306408503	CAM_SMPL_001055	Yellowstone lakes, USA		AntarcticaAquatic_READ_02400429	ANTARCTICAAQUATIC_SMPL_SITE231_0.1UM	Ace Lake, Antarctica		CAM_READ_0336860031	CAM_SMPL_001077	Yellowstone lakes, USA
CAM_READ_0311006795	CAM_SMPL_001059	Yellowstone lakes, USA						CAM_READ_0307712149	CAM_SMPL_001056	Yellowstone lakes, USA		CAM_READ_0343395531	CAM_SMPL_001082	Yellowstone lakes, USA		CAM_READ_0306408975	CAM_SMPL_001055	Yellowstone lakes, USA		AntarcticaAquatic_READ_02400512	ANTARCTICAAQUATIC_SMPL_SITE231_0.1UM	Ace Lake, Antarctica		CAM_READ_0336867631	CAM_SMPL_001077	Yellowstone lakes, USA
CAM_READ_0311011561	CAM_SMPL_001059	Yellowstone lakes, USA						CAM_READ_0308000755	CAM_SMPL_001056	Yellowstone lakes, USA		CAM_READ_0321200911	CAM_SMPL_001065	Yellowstone lakes, USA		CAM_READ_0306410415	CAM_SMPL_001055	Yellowstone lakes, USA		AntarcticaAquatic_READ_02402465	ANTARCTICAAQUATIC_SMPL_SITE231_0.1UM	Ace Lake, Antarctica		CAM_READ_0336894687	CAM_SMPL_001077	Yellowstone lakes, USA
CAM_READ_0311021195	CAM_SMPL_001059	Yellowstone lakes, USA						CAM_READ_0308364859	CAM_SMPL_001057	Yellowstone lakes, USA		CAM_READ_0323004721	CAM_SMPL_001066	Yellowstone lakes, USA		CAM_READ_0306411249	CAM_SMPL_001055	Yellowstone lakes, USA		AntarcticaAquatic_READ_02404455	ANTARCTICAAQUATIC_SMPL_SITE231_0.1UM	Ace Lake, Antarctica		CAM_READ_0336934489	CAM_SMPL_001077	Yellowstone lakes, USA
CAM_READ_0311038595	CAM_SMPL_001059	Yellowstone lakes, USA						CAM_READ_0308370321	CAM_SMPL_001057	Yellowstone lakes, USA		CAM_READ_0321729197	CAM_SMPL_001066	Yellowstone lakes, USA		CAM_READ_0306411737	CAM_SMPL_001055	Yellowstone lakes, USA		AntarcticaAquatic_READ_02407528	ANTARCTICAAQUATIC_SMPL_SITE231_0.1UM	Ace Lake, Antarctica		CAM_READ_0337031445	CAM_SMPL_001077	Yellowstone lakes, USA
CAM_READ_0311064117	CAM_SMPL_001059	Yellowstone lakes, USA						CAM_READ_0308385007	CAM_SMPL_001057	Yellowstone lakes, USA		CAM_READ_0336008175	CAM_SMPL_001076	Yellowstone lakes, USA		CAM_READ_0306416987	CAM_SMPL_001055	Yellowstone lakes, USA		AntarcticaAquatic_READ_02407877	ANTARCTICAAQUATIC_SMPL_SITE231_0.1UM	Ace Lake, Antarctica		CAM_READ_0337062151	CAM_SMPL_001077	Yellowstone lakes, USA
CAM_READ_0311072783	CAM_SMPL_001059	Yellowstone lakes, USA						CAM_READ_0308391407	CAM_SMPL_001057	Yellowstone lakes, USA		CAM_READ_0321561727	CAM_SMPL_001066	Yellowstone lakes, USA		CAM_READ_0306416993	CAM_SMPL_001055	Yellowstone lakes, USA		AntarcticaAquatic_READ_02409016	ANTARCTICAAQUATIC_SMPL_SITE231_0.1UM	Ace Lake, Antarctica		CAM_READ_0337078925	CAM_SMPL_001077	Yellowstone lakes, USA
CAM_READ_0311112829	CAM_SMPL_001059	Yellowstone lakes, USA						CAM_READ_0308415437	CAM_SMPL_001057	Yellowstone lakes, USA		CAM_READ_0319952767	CAM_SMPL_001065	Yellowstone lakes, USA		CAM_READ_0306418411	CAM_SMPL_001055	Yellowstone lakes, USA		AntarcticaAquatic_READ_02410069	ANTARCTICAAQUATIC_SMPL_SITE231_0.1UM	Ace Lake, Antarctica		CAM_READ_0337084911	CAM_SMPL_001077	Yellowstone lakes, USA
CAM_READ_0311113577	CAM_SMPL_001059	Yellowstone lakes, USA						CAM_READ_0308424633	CAM_SMPL_001057	Yellowstone lakes, USA		CAM_READ_0306490697	CAM_SMPL_001055	Yellowstone lakes, USA		CAM_READ_0306422039	CAM_SMPL_001055	Yellowstone lakes, USA		AntarcticaAquatic_READ_02410751	ANTARCTICAAQUATIC_SMPL_SITE231_0.1UM	Ace Lake, Antarctica		CAM_READ_0337100617	CAM_SMPL_001077	Yellowstone lakes, USA
CAM_READ_0311126293	CAM_SMPL_001059	Yellowstone lakes, USA						CAM_READ_0308426205	CAM_SMPL_001057	Yellowstone lakes, USA		CAM_READ_0343649867	CAM_SMPL_001082	Yellowstone lakes, USA		CAM_READ_0306423797	CAM_SMPL_001055	Yellowstone lakes, USA		AntarcticaAquatic_READ_02410956	ANTARCTICAAQUATIC_SMPL_SITE231_0.1UM	Ace Lake, Antarctica		CAM_READ_0337105915	CAM_SMPL_001077	Yellowstone lakes, USA
CAM_READ_0311128967	CAM_SMPL_001059	Yellowstone lakes, USA						CAM_READ_0308427101	CAM_SMPL_001057	Yellowstone lakes, USA		CAM_READ_0316445309	CAM_SMPL_001063	Yellowstone lakes, USA		CAM_READ_0306425295	CAM_SMPL_001055	Yellowstone lakes, USA		AntarcticaAquatic_READ_02411814	ANTARCTICAAQUATIC_SMPL_SITE231_0.1UM	Ace Lake, Antarctica		CAM_READ_0337109619	CAM_SMPL_001077	Yellowstone lakes, USA
CAM_READ_0311141743	CAM_SMPL_001059	Yellowstone lakes, USA						CAM_READ_0308427945	CAM_SMPL_001057	Yellowstone lakes, USA		CAM_READ_0343413737	CAM_SMPL_001082	Yellowstone lakes, USA		CAM_READ_0306431511	CAM_SMPL_001055	Yellowstone lakes, USA		AntarcticaAquatic_READ_02412043	ANTARCTICAAQUATIC_SMPL_SITE231_0.1UM	Ace Lake, Antarctica		CAM_READ_0337136985	CAM_SMPL_001077	Yellowstone lakes, USA
CAM_READ_0311150831	CAM_SMPL_001059	Yellowstone lakes, USA						CAM_READ_0308440057	CAM_SMPL_001057	Yellowstone lakes, USA		CAM_READ_0324260937	CAM_SMPL_001067	Yellowstone lakes, USA		CAM_READ_0306432687	CAM_SMPL_001055	Yellowstone lakes, USA		AntarcticaAquatic_READ_02413767	ANTARCTICAAQUATIC_SMPL_SITE231_0.1UM	Ace Lake, Antarctica		CAM_READ_0337191313	CAM_SMPL_001077	Yellowstone lakes, USA
CAM_READ_0311160089	CAM_SMPL_001059	Yellowstone lakes, USA						CAM_READ_0308446187	CAM_SMPL_001057	Yellowstone lakes, USA		CAM_READ_0327026401	CAM_SMPL_001070	Yellowstone lakes, USA		CAM_READ_0306433071	CAM_SMPL_001055	Yellowstone lakes, USA		AntarcticaAquatic_READ_02420307	ANTARCTICAAQUATIC_SMPL_SITE231_0.1UM	Ace Lake, Antarctica		CAM_READ_0337256441	CAM_SMPL_001077	Yellowstone lakes, USA
CAM_READ_0311174887	CAM_SMPL_001059	Yellowstone lakes, USA						CAM_READ_0308455543	CAM_SMPL_001057	Yellowstone lakes, USA		CAM_READ_0319732489	CAM_SMPL_001065	Yellowstone lakes, USA		CAM_READ_0306435629	CAM_SMPL_001055	Yellowstone lakes, USA		AntarcticaAquatic_READ_02422420	ANTARCTICAAQUATIC_SMPL_SITE231_0.1UM	Ace Lake, Antarctica		CAM_READ_0337259639	CAM_SMPL_001077	Yellowstone lakes, USA
CAM_READ_0311181307	CAM_SMPL_001059	Yellowstone lakes, USA						CAM_READ_0308473295	CAM_SMPL_001057	Yellowstone lakes, USA		CAM_READ_0317259141	CAM_SMPL_001064	Yellowstone lakes, USA		CAM_READ_0306437641	CAM_SMPL_001055	Yellowstone lakes, USA		AntarcticaAquatic_READ_02423898	ANTARCTICAAQUATIC_SMPL_SITE231_0.1UM	Ace Lake, Antarctica		CAM_READ_0337311581	CAM_SMPL_001077	Yellowstone lakes, USA
CAM_READ_0311184955	CAM_SMPL_001059	Yellowstone lakes, USA						CAM_READ_0308477353	CAM_SMPL_001057	Yellowstone lakes, USA		CAM_READ_0315014677	CAM_SMPL_001063	Yellowstone lakes, USA		CAM_READ_0306442431	CAM_SMPL_001055	Yellowstone lakes, USA		AntarcticaAquatic_READ_02425513	ANTARCTICAAQUATIC_SMPL_SITE231_0.1UM	Ace Lake, Antarctica		CAM_READ_0337335829	CAM_SMPL_001077	Yellowstone lakes, USA
CAM_READ_0311204213	CAM_SMPL_001059	Yellowstone lakes, USA						CAM_READ_0308486087	CAM_SMPL_001057	Yellowstone lakes, USA		CAM_READ_0323638953	CAM_SMPL_001067	Yellowstone lakes, USA		CAM_READ_0306443971	CAM_SMPL_001055	Yellowstone lakes, USA		AntarcticaAquatic_READ_02426132	ANTARCTICAAQUATIC_SMPL_SITE231_0.1UM	Ace Lake, Antarctica		CAM_READ_0337345069	CAM_SMPL_001077	Yellowstone lakes, USA
CAM_READ_0311208821	CAM_SMPL_001059	Yellowstone lakes, USA						CAM_READ_0308490541	CAM_SMPL_001057	Yellowstone lakes, USA		CAM_READ_0309566889	CAM_SMPL_001058	Yellowstone lakes, USA		CAM_READ_0306446037	CAM_SMPL_001055	Yellowstone lakes, USA		AntarcticaAquatic_READ_02426224	ANTARCTICAAQUATIC_SMPL_SITE231_0.1UM	Ace Lake, Antarctica		CAM_READ_0337459355	CAM_SMPL_001077	Yellowstone lakes, USA
CAM_READ_0311244725	CAM_SMPL_001059	Yellowstone lakes, USA						CAM_READ_0308493173	CAM_SMPL_001057	Yellowstone lakes, USA		CAM_READ_0322022377	CAM_SMPL_001066	Yellowstone lakes, USA		CAM_READ_0306449351	CAM_SMPL_001055	Yellowstone lakes, USA		AntarcticaAquatic_READ_02431495	ANTARCTICAAQUATIC_SMPL_SITE231_0.1UM	Ace Lake, Antarctica		CAM_READ_0338552293	CAM_SMPL_001078	Yellowstone lakes, USA
CAM_READ_0311245075	CAM_SMPL_001059	Yellowstone lakes, USA						CAM_READ_0308504947	CAM_SMPL_001057	Yellowstone lakes, USA		CAM_READ_0318325525	CAM_SMPL_001064	Yellowstone lakes, USA		CAM_READ_0306450653	CAM_SMPL_001055	Yellowstone lakes, USA		AntarcticaAquatic_READ_02435237	ANTARCTICAAQUATIC_SMPL_SITE231_0.1UM	Ace Lake, Antarctica		CAM_READ_0338776961	CAM_SMPL_001078	Yellowstone lakes, USA
CAM_READ_0311263877	CAM_SMPL_001059	Yellowstone lakes, USA						CAM_READ_0308505731	CAM_SMPL_001057	Yellowstone lakes, USA		CAM_READ_0316047771	CAM_SMPL_001063	Yellowstone lakes, USA		CAM_READ_0306452493	CAM_SMPL_001055	Yellowstone lakes, USA		AntarcticaAquatic_READ_02435693	ANTARCTICAAQUATIC_SMPL_SITE231_0.1UM	Ace Lake, Antarctica		CAM_READ_0338801477	CAM_SMPL_001078	Yellowstone lakes, USA
CAM_READ_0311271393	CAM_SMPL_001059	Yellowstone lakes, USA						CAM_READ_0308509519	CAM_SMPL_001057	Yellowstone lakes, USA		CAM_READ_0324255947	CAM_SMPL_001067	Yellowstone lakes, USA		CAM_READ_0306457179	CAM_SMPL_001055	Yellowstone lakes, USA		AntarcticaAquatic_READ_02436678	ANTARCTICAAQUATIC_SMPL_SITE231_0.1UM	Ace Lake, Antarctica		CAM_READ_0339093619	CAM_SMPL_001079	Yellowstone lakes, USA
CAM_READ_0311287863	CAM_SMPL_001059	Yellowstone lakes, USA						CAM_READ_0308530573	CAM_SMPL_001057	Yellowstone lakes, USA		CAM_READ_0312949567	CAM_SMPL_001061	Yellowstone lakes, USA		CAM_READ_0306464041	CAM_SMPL_001055	Yellowstone lakes, USA		AntarcticaAquatic_READ_02440190	ANTARCTICAAQUATIC_SMPL_SITE231_0.1UM	Ace Lake, Antarctica		CAM_READ_0339116795	CAM_SMPL_001079	Yellowstone lakes, USA
CAM_READ_0311294813	CAM_SMPL_001059	Yellowstone lakes, USA						CAM_READ_0308550189	CAM_SMPL_001057	Yellowstone lakes, USA		CAM_READ_0335367797	CAM_SMPL_001076	Yellowstone lakes, USA		CAM_READ_0306469135	CAM_SMPL_001055	Yellowstone lakes, USA		AntarcticaAquatic_READ_02441318	ANTARCTICAAQUATIC_SMPL_SITE231_0.1UM	Ace Lake, Antarctica		CAM_READ_0339347631	CAM_SMPL_001079	Yellowstone lakes, USA
CAM_READ_0311298747	CAM_SMPL_001059	Yellowstone lakes, USA						CAM_READ_0308562717	CAM_SMPL_001057	Yellowstone lakes, USA		CAM_READ_0322103931	CAM_SMPL_001066	Yellowstone lakes, USA		CAM_READ_0306472393	CAM_SMPL_001055	Yellowstone lakes, USA		AntarcticaAquatic_READ_02442541	ANTARCTICAAQUATIC_SMPL_SITE231_0.1UM	Ace Lake, Antarctica		CAM_READ_0339539857	CAM_SMPL_001079	Yellowstone lakes, USA
CAM_READ_0311323927	CAM_SMPL_001059	Yellowstone lakes, USA						CAM_READ_0308582895	CAM_SMPL_001057	Yellowstone lakes, USA		CAM_READ_0320399023	CAM_SMPL_001065	Yellowstone lakes, USA		CAM_READ_0306474617	CAM_SMPL_001055	Yellowstone lakes, USA		AntarcticaAquatic_READ_02446927	ANTARCTICAAQUATIC_SMPL_SITE231_0.1UM	Ace Lake, Antarctica		CAM_READ_0339746005	CAM_SMPL_001079	Yellowstone lakes, USA
CAM_READ_0311345179	CAM_SMPL_001059	Yellowstone lakes, USA						CAM_READ_0308593487	CAM_SMPL_001057	Yellowstone lakes, USA		CAM_READ_0322766755	CAM_SMPL_001066	Yellowstone lakes, USA		CAM_READ_0306475023	CAM_SMPL_001055	Yellowstone lakes, USA		AntarcticaAquatic_READ_02448601	ANTARCTICAAQUATIC_SMPL_SITE231_0.1UM	Ace Lake, Antarctica		CAM_READ_0340199881	CAM_SMPL_001080	Yellowstone lakes, USA
CAM_READ_0311348413	CAM_SMPL_001059	Yellowstone lakes, USA						CAM_READ_0308593869	CAM_SMPL_001057	Yellowstone lakes, USA		CAM_READ_0343542373	CAM_SMPL_001082	Yellowstone lakes, USA		CAM_READ_0306479211	CAM_SMPL_001055	Yellowstone lakes, USA		AntarcticaAquatic_READ_02455715	ANTARCTICAAQUATIC_SMPL_SITE231_0.1UM	Ace Lake, Antarctica		CAM_READ_0340207297	CAM_SMPL_001080	Yellowstone lakes, USA
CAM_READ_0311405713	CAM_SMPL_001060	Yellowstone lakes, USA						CAM_READ_0308594825	CAM_SMPL_001057	Yellowstone lakes, USA		CAM_READ_0301448911	CAM_SMPL_001050	Yellowstone lakes, USA		CAM_READ_0306482961	CAM_SMPL_001055	Yellowstone lakes, USA		AntarcticaAquatic_READ_02455738	ANTARCTICAAQUATIC_SMPL_SITE231_0.1UM	Ace Lake, Antarctica		CAM_READ_0340311497	CAM_SMPL_001080	Yellowstone lakes, USA
CAM_READ_0311407135	CAM_SMPL_001060	Yellowstone lakes, USA						CAM_READ_0308601033	CAM_SMPL_001057	Yellowstone lakes, USA		CAM_READ_0335495915	CAM_SMPL_001076	Yellowstone lakes, USA		CAM_READ_0306484923	CAM_SMPL_001055	Yellowstone lakes, USA		AntarcticaAquatic_READ_02456215	ANTARCTICAAQUATIC_SMPL_SITE231_0.1UM	Ace Lake, Antarctica		CAM_READ_0340345513	CAM_SMPL_001080	Yellowstone lakes, USA
CAM_READ_0311425969	CAM_SMPL_001060	Yellowstone lakes, USA						CAM_READ_0308609211	CAM_SMPL_001057	Yellowstone lakes, USA		CAM_READ_0339543149	CAM_SMPL_001079	Yellowstone lakes, USA		CAM_READ_0306485917	CAM_SMPL_001055	Yellowstone lakes, USA		AntarcticaAquatic_READ_02456916	ANTARCTICAAQUATIC_SMPL_SITE231_0.1UM	Ace Lake, Antarctica		CAM_READ_0340354017	CAM_SMPL_001080	Yellowstone lakes, USA
CAM_READ_0311453773	CAM_SMPL_001060	Yellowstone lakes, USA						CAM_READ_0308630857	CAM_SMPL_001057	Yellowstone lakes, USA		CAM_READ_0319713875	CAM_SMPL_001065	Yellowstone lakes, USA		CAM_READ_0306486561	CAM_SMPL_001055	Yellowstone lakes, USA		AntarcticaAquatic_READ_02457438	ANTARCTICAAQUATIC_SMPL_SITE231_0.1UM	Ace Lake, Antarctica		CAM_READ_0340362459	CAM_SMPL_001080	Yellowstone lakes, USA
CAM_READ_0311463181	CAM_SMPL_001060	Yellowstone lakes, USA						CAM_READ_0308652931	CAM_SMPL_001057	Yellowstone lakes, USA		CAM_READ_0327181583	CAM_SMPL_001070	Yellowstone lakes, USA		CAM_READ_0306487845	CAM_SMPL_001055	Yellowstone lakes, USA		AntarcticaAquatic_READ_02458714	ANTARCTICAAQUATIC_SMPL_SITE231_0.1UM	Ace Lake, Antarctica		CAM_READ_0340390307	CAM_SMPL_001080	Yellowstone lakes, USA
CAM_READ_0311463325	CAM_SMPL_001060	Yellowstone lakes, USA						CAM_READ_0308658959	CAM_SMPL_001057	Yellowstone lakes, USA		CAM_READ_0322634385	CAM_SMPL_001066	Yellowstone lakes, USA		CAM_READ_0306492469	CAM_SMPL_001055	Yellowstone lakes, USA		AntarcticaAquatic_READ_02460949	ANTARCTICAAQUATIC_SMPL_SITE231_0.1UM	Ace Lake, Antarctica		CAM_READ_0340546427	CAM_SMPL_001080	Yellowstone lakes, USA
CAM_READ_0311464365	CAM_SMPL_001060	Yellowstone lakes, USA						CAM_READ_0308687083	CAM_SMPL_001057	Yellowstone lakes, USA		CAM_READ_0316458479	CAM_SMPL_001063	Yellowstone lakes, USA		CAM_READ_0306496847	CAM_SMPL_001055	Yellowstone lakes, USA		AntarcticaAquatic_READ_02465140	ANTARCTICAAQUATIC_SMPL_SITE231_0.1UM	Ace Lake, Antarctica		CAM_READ_0340591305	CAM_SMPL_001080	Yellowstone lakes, USA
CAM_READ_0311544365	CAM_SMPL_001060	Yellowstone lakes, USA						CAM_READ_0308697609	CAM_SMPL_001057	Yellowstone lakes, USA		CAM_READ_0316864935	CAM_SMPL_001063	Yellowstone lakes, USA		CAM_READ_0306498869	CAM_SMPL_001055	Yellowstone lakes, USA		AntarcticaAquatic_READ_02465976	ANTARCTICAAQUATIC_SMPL_SITE231_0.1UM	Ace Lake, Antarctica		CAM_READ_0340605919	CAM_SMPL_001080	Yellowstone lakes, USA
CAM_READ_0311546679	CAM_SMPL_001060	Yellowstone lakes, USA						CAM_READ_0308719105	CAM_SMPL_001057	Yellowstone lakes, USA		CAM_READ_0320414289	CAM_SMPL_001065	Yellowstone lakes, USA		CAM_READ_0306498985	CAM_SMPL_001055	Yellowstone lakes, USA		AntarcticaAquatic_READ_02466744	ANTARCTICAAQUATIC_SMPL_SITE231_0.1UM	Ace Lake, Antarctica		CAM_READ_0340683159	CAM_SMPL_001080	Yellowstone lakes, USA
CAM_READ_0311559051	CAM_SMPL_001060	Yellowstone lakes, USA						CAM_READ_0308726289	CAM_SMPL_001057	Yellowstone lakes, USA		CAM_READ_0319426389	CAM_SMPL_001065	Yellowstone lakes, USA		CAM_READ_0306500959	CAM_SMPL_001055	Yellowstone lakes, USA		AntarcticaAquatic_READ_02468120	ANTARCTICAAQUATIC_SMPL_SITE231_0.1UM	Ace Lake, Antarctica		CAM_READ_0340691421	CAM_SMPL_001080	Yellowstone lakes, USA
CAM_READ_0311599481	CAM_SMPL_001060	Yellowstone lakes, USA						CAM_READ_0308740043	CAM_SMPL_001057	Yellowstone lakes, USA		CAM_READ_0343100837	CAM_SMPL_001082	Yellowstone lakes, USA		CAM_READ_0306501017	CAM_SMPL_001055	Yellowstone lakes, USA		AntarcticaAquatic_READ_02475881	ANTARCTICAAQUATIC_SMPL_SITE231_0.1UM	Ace Lake, Antarctica		CAM_READ_0340749765	CAM_SMPL_001080	Yellowstone lakes, USA
CAM_READ_0311632343	CAM_SMPL_001060	Yellowstone lakes, USA						CAM_READ_0308741731	CAM_SMPL_001057	Yellowstone lakes, USA		CAM_READ_0315574229	CAM_SMPL_001063	Yellowstone lakes, USA		CAM_READ_0306501311	CAM_SMPL_001055	Yellowstone lakes, USA		AntarcticaAquatic_READ_02479616	ANTARCTICAAQUATIC_SMPL_SITE231_0.1UM	Ace Lake, Antarctica		CAM_READ_0340769377	CAM_SMPL_001080	Yellowstone lakes, USA
CAM_READ_0311635859	CAM_SMPL_001060	Yellowstone lakes, USA						CAM_READ_0308750529	CAM_SMPL_001057	Yellowstone lakes, USA		CAM_READ_0311133913	CAM_SMPL_001059	Yellowstone lakes, USA		CAM_READ_0306502053	CAM_SMPL_001055	Yellowstone lakes, USA		AntarcticaAquatic_READ_02483616	ANTARCTICAAQUATIC_SMPL_SITE231_0.1UM	Ace Lake, Antarctica		CAM_READ_0340784171	CAM_SMPL_001080	Yellowstone lakes, USA
CAM_READ_0311636941	CAM_SMPL_001060	Yellowstone lakes, USA						CAM_READ_0308757621	CAM_SMPL_001057	Yellowstone lakes, USA		CAM_READ_0323279771	CAM_SMPL_001066	Yellowstone lakes, USA		CAM_READ_0306505863	CAM_SMPL_001055	Yellowstone lakes, USA		AntarcticaAquatic_READ_02485472	ANTARCTICAAQUATIC_SMPL_SITE231_0.1UM	Ace Lake, Antarctica		CAM_READ_0340811189	CAM_SMPL_001080	Yellowstone lakes, USA
CAM_READ_0311649203	CAM_SMPL_001060	Yellowstone lakes, USA						CAM_READ_0308764027	CAM_SMPL_001057	Yellowstone lakes, USA		CAM_READ_0320925861	CAM_SMPL_001065	Yellowstone lakes, USA		CAM_READ_0306506085	CAM_SMPL_001055	Yellowstone lakes, USA		AntarcticaAquatic_READ_02485719	ANTARCTICAAQUATIC_SMPL_SITE231_0.1UM	Ace Lake, Antarctica		CAM_READ_0340971791	CAM_SMPL_001080	Yellowstone lakes, USA
CAM_READ_0311656813	CAM_SMPL_001060	Yellowstone lakes, USA						CAM_READ_0308765921	CAM_SMPL_001057	Yellowstone lakes, USA		CAM_READ_0319650337	CAM_SMPL_001065	Yellowstone lakes, USA		CAM_READ_0306508619	CAM_SMPL_001055	Yellowstone lakes, USA		AntarcticaAquatic_READ_02486677	ANTARCTICAAQUATIC_SMPL_SITE231_0.1UM	Ace Lake, Antarctica		CAM_READ_0341487555	CAM_SMPL_001081	Yellowstone lakes, USA
CAM_READ_0311721639	CAM_SMPL_001060	Yellowstone lakes, USA						CAM_READ_0308766909	CAM_SMPL_001057	Yellowstone lakes, USA		CAM_READ_0335412037	CAM_SMPL_001076	Yellowstone lakes, USA		CAM_READ_0306511151	CAM_SMPL_001055	Yellowstone lakes, USA		AntarcticaAquatic_READ_02489820	ANTARCTICAAQUATIC_SMPL_SITE231_0.1UM	Ace Lake, Antarctica		CAM_READ_0341555877	CAM_SMPL_001081	Yellowstone lakes, USA
CAM_READ_0311727579	CAM_SMPL_001060	Yellowstone lakes, USA						CAM_READ_0308786161	CAM_SMPL_001057	Yellowstone lakes, USA		CAM_READ_0343523785	CAM_SMPL_001082	Yellowstone lakes, USA		CAM_READ_0306511799	CAM_SMPL_001055	Yellowstone lakes, USA		AntarcticaAquatic_READ_02490310	ANTARCTICAAQUATIC_SMPL_SITE231_0.1UM	Ace Lake, Antarctica		CAM_READ_0341561935	CAM_SMPL_001081	Yellowstone lakes, USA
CAM_READ_0311738679	CAM_SMPL_001060	Yellowstone lakes, USA						CAM_READ_0308793447	CAM_SMPL_001057	Yellowstone lakes, USA		CAM_READ_0335368849	CAM_SMPL_001076	Yellowstone lakes, USA		CAM_READ_0306513979	CAM_SMPL_001055	Yellowstone lakes, USA		AntarcticaAquatic_READ_02493057	ANTARCTICAAQUATIC_SMPL_SITE231_0.1UM	Ace Lake, Antarctica		CAM_READ_0341566371	CAM_SMPL_001081	Yellowstone lakes, USA
CAM_READ_0311740373	CAM_SMPL_001060	Yellowstone lakes, USA						CAM_READ_0308797217	CAM_SMPL_001057	Yellowstone lakes, USA		CAM_READ_0323618145	CAM_SMPL_001067	Yellowstone lakes, USA		CAM_READ_0306519825	CAM_SMPL_001055	Yellowstone lakes, USA		AntarcticaAquatic_READ_02496241	ANTARCTICAAQUATIC_SMPL_SITE231_0.1UM	Ace Lake, Antarctica		CAM_READ_0341569225	CAM_SMPL_001081	Yellowstone lakes, USA
CAM_READ_0311752677	CAM_SMPL_001060	Yellowstone lakes, USA						CAM_READ_0308802701	CAM_SMPL_001057	Yellowstone lakes, USA		CAM_READ_0313422111	CAM_SMPL_001061	Yellowstone lakes, USA		CAM_READ_0306524849	CAM_SMPL_001055	Yellowstone lakes, USA		AntarcticaAquatic_READ_02497545	ANTARCTICAAQUATIC_SMPL_SITE231_0.1UM	Ace Lake, Antarctica		CAM_READ_0341777021	CAM_SMPL_001081	Yellowstone lakes, USA
CAM_READ_0311768815	CAM_SMPL_001060	Yellowstone lakes, USA						CAM_READ_0308802865	CAM_SMPL_001057	Yellowstone lakes, USA		CAM_READ_0336425117	CAM_SMPL_001076	Yellowstone lakes, USA		CAM_READ_0306533749	CAM_SMPL_001055	Yellowstone lakes, USA		AntarcticaAquatic_READ_02497831	ANTARCTICAAQUATIC_SMPL_SITE231_0.1UM	Ace Lake, Antarctica		CAM_READ_0341829195	CAM_SMPL_001081	Yellowstone lakes, USA
CAM_READ_0311769073	CAM_SMPL_001060	Yellowstone lakes, USA						CAM_READ_0308827717	CAM_SMPL_001057	Yellowstone lakes, USA		CAM_READ_0340786261	CAM_SMPL_001080	Yellowstone lakes, USA		CAM_READ_0306538973	CAM_SMPL_001055	Yellowstone lakes, USA		AntarcticaAquatic_READ_02498304	ANTARCTICAAQUATIC_SMPL_SITE231_0.1UM	Ace Lake, Antarctica		CAM_READ_0341978855	CAM_SMPL_001081	Yellowstone lakes, USA
CAM_READ_0311776593	CAM_SMPL_001060	Yellowstone lakes, USA						CAM_READ_0308836153	CAM_SMPL_001057	Yellowstone lakes, USA		CAM_READ_0316457135	CAM_SMPL_001063	Yellowstone lakes, USA		CAM_READ_0306538981	CAM_SMPL_001055	Yellowstone lakes, USA		AntarcticaAquatic_READ_02498729	ANTARCTICAAQUATIC_SMPL_SITE231_0.1UM	Ace Lake, Antarctica		CAM_READ_0342518097	CAM_SMPL_001082	Yellowstone lakes, USA
CAM_READ_0311815863	CAM_SMPL_001060	Yellowstone lakes, USA						CAM_READ_0308845241	CAM_SMPL_001057	Yellowstone lakes, USA		CAM_READ_0324159283	CAM_SMPL_001067	Yellowstone lakes, USA		CAM_READ_0306539227	CAM_SMPL_001055	Yellowstone lakes, USA		AntarcticaAquatic_READ_02503157	ANTARCTICAAQUATIC_SMPL_SITE231_0.1UM	Ace Lake, Antarctica		CAM_READ_0342569641	CAM_SMPL_001082	Yellowstone lakes, USA
CAM_READ_0311820955	CAM_SMPL_001060	Yellowstone lakes, USA						CAM_READ_0308941595	CAM_SMPL_001057	Yellowstone lakes, USA		CAM_READ_0313805165	CAM_SMPL_001062	Yellowstone lakes, USA		CAM_READ_0306539283	CAM_SMPL_001055	Yellowstone lakes, USA		AntarcticaAquatic_READ_02503447	ANTARCTICAAQUATIC_SMPL_SITE231_0.1UM	Ace Lake, Antarctica		CAM_READ_0342631139	CAM_SMPL_001082	Yellowstone lakes, USA
CAM_READ_0311829303	CAM_SMPL_001060	Yellowstone lakes, USA						CAM_READ_0308944229	CAM_SMPL_001057	Yellowstone lakes, USA		CAM_READ_0312709139	CAM_SMPL_001061	Yellowstone lakes, USA		CAM_READ_0306539329	CAM_SMPL_001055	Yellowstone lakes, USA		AntarcticaAquatic_READ_02504130	ANTARCTICAAQUATIC_SMPL_SITE231_0.1UM	Ace Lake, Antarctica		CAM_READ_0342908059	CAM_SMPL_001082	Yellowstone lakes, USA
CAM_READ_0311855559	CAM_SMPL_001060	Yellowstone lakes, USA						CAM_READ_0308950569	CAM_SMPL_001057	Yellowstone lakes, USA		CAM_READ_0343291427	CAM_SMPL_001082	Yellowstone lakes, USA		CAM_READ_0306539451	CAM_SMPL_001055	Yellowstone lakes, USA		AntarcticaAquatic_READ_02505593	ANTARCTICAAQUATIC_SMPL_SITE231_0.1UM	Ace Lake, Antarctica		CAM_READ_0343032137	CAM_SMPL_001082	Yellowstone lakes, USA
CAM_READ_0311860957	CAM_SMPL_001060	Yellowstone lakes, USA						CAM_READ_0308955187	CAM_SMPL_001057	Yellowstone lakes, USA		CAM_READ_0327437579	CAM_SMPL_001070	Yellowstone lakes, USA		CAM_READ_0306541291	CAM_SMPL_001055	Yellowstone lakes, USA		AntarcticaAquatic_READ_02505917	ANTARCTICAAQUATIC_SMPL_SITE231_0.1UM	Ace Lake, Antarctica		CAM_READ_0343237291	CAM_SMPL_001082	Yellowstone lakes, USA
CAM_READ_0311861275	CAM_SMPL_001060	Yellowstone lakes, USA						CAM_READ_0308963663	CAM_SMPL_001057	Yellowstone lakes, USA		CAM_READ_0321057411	CAM_SMPL_001065	Yellowstone lakes, USA		CAM_READ_0306546293	CAM_SMPL_001055	Yellowstone lakes, USA		AntarcticaAquatic_READ_02508751	ANTARCTICAAQUATIC_SMPL_SITE231_0.1UM	Ace Lake, Antarctica		CAM_READ_0343476523	CAM_SMPL_001082	Yellowstone lakes, USA
CAM_READ_0311867897	CAM_SMPL_001060	Yellowstone lakes, USA						CAM_READ_0308967277	CAM_SMPL_001057	Yellowstone lakes, USA		CAM_READ_0310757311	CAM_SMPL_001059	Yellowstone lakes, USA		CAM_READ_0306554267	CAM_SMPL_001055	Yellowstone lakes, USA		AntarcticaAquatic_READ_02511562	ANTARCTICAAQUATIC_SMPL_SITE231_0.1UM	Ace Lake, Antarctica
CAM_READ_0311873037	CAM_SMPL_001060	Yellowstone lakes, USA						CAM_READ_0308972805	CAM_SMPL_001057	Yellowstone lakes, USA		CAM_READ_0316109817	CAM_SMPL_001063	Yellowstone lakes, USA		CAM_READ_0306554341	CAM_SMPL_001055	Yellowstone lakes, USA		AntarcticaAquatic_READ_02512869	ANTARCTICAAQUATIC_SMPL_SITE231_0.1UM	Ace Lake, Antarctica
CAM_READ_0311877431	CAM_SMPL_001060	Yellowstone lakes, USA						CAM_READ_0308993881	CAM_SMPL_001057	Yellowstone lakes, USA		CAM_READ_0318263479	CAM_SMPL_001064	Yellowstone lakes, USA		CAM_READ_0306557687	CAM_SMPL_001055	Yellowstone lakes, USA		AntarcticaAquatic_READ_02513416	ANTARCTICAAQUATIC_SMPL_SITE231_0.1UM	Ace Lake, Antarctica
CAM_READ_0311886133	CAM_SMPL_001060	Yellowstone lakes, USA						CAM_READ_0309003201	CAM_SMPL_001057	Yellowstone lakes, USA		CAM_READ_0320470703	CAM_SMPL_001065	Yellowstone lakes, USA		CAM_READ_0306567805	CAM_SMPL_001055	Yellowstone lakes, USA		AntarcticaAquatic_READ_02513799	ANTARCTICAAQUATIC_SMPL_SITE231_0.1UM	Ace Lake, Antarctica
CAM_READ_0311908561	CAM_SMPL_001060	Yellowstone lakes, USA						CAM_READ_0309004811	CAM_SMPL_001057	Yellowstone lakes, USA		CAM_READ_0316455265	CAM_SMPL_001063	Yellowstone lakes, USA		CAM_READ_0306568615	CAM_SMPL_001055	Yellowstone lakes, USA		AntarcticaAquatic_READ_02514772	ANTARCTICAAQUATIC_SMPL_SITE231_0.1UM	Ace Lake, Antarctica
CAM_READ_0311909155	CAM_SMPL_001060	Yellowstone lakes, USA						CAM_READ_0309005263	CAM_SMPL_001057	Yellowstone lakes, USA		CAM_READ_0335388015	CAM_SMPL_001076	Yellowstone lakes, USA		CAM_READ_0306568749	CAM_SMPL_001055	Yellowstone lakes, USA		AntarcticaAquatic_READ_02515929	ANTARCTICAAQUATIC_SMPL_SITE231_0.1UM	Ace Lake, Antarctica
CAM_READ_0311909561	CAM_SMPL_001060	Yellowstone lakes, USA						CAM_READ_0309009263	CAM_SMPL_001057	Yellowstone lakes, USA		CAM_READ_0336364597	CAM_SMPL_001076	Yellowstone lakes, USA		CAM_READ_0306570113	CAM_SMPL_001055	Yellowstone lakes, USA		AntarcticaAquatic_READ_02517844	ANTARCTICAAQUATIC_SMPL_SITE231_0.1UM	Ace Lake, Antarctica
CAM_READ_0311909597	CAM_SMPL_001060	Yellowstone lakes, USA						CAM_READ_0309048607	CAM_SMPL_001057	Yellowstone lakes, USA		CAM_READ_0318693729	CAM_SMPL_001064	Yellowstone lakes, USA		CAM_READ_0306571965	CAM_SMPL_001055	Yellowstone lakes, USA		AntarcticaAquatic_READ_02518344	ANTARCTICAAQUATIC_SMPL_SITE231_0.1UM	Ace Lake, Antarctica
CAM_READ_0311914133	CAM_SMPL_001060	Yellowstone lakes, USA						CAM_READ_0309057665	CAM_SMPL_001057	Yellowstone lakes, USA		CAM_READ_0321809545	CAM_SMPL_001066	Yellowstone lakes, USA		CAM_READ_0306573805	CAM_SMPL_001055	Yellowstone lakes, USA		AntarcticaAquatic_READ_02520406	ANTARCTICAAQUATIC_SMPL_SITE231_0.1UM	Ace Lake, Antarctica
CAM_READ_0311932111	CAM_SMPL_001060	Yellowstone lakes, USA						CAM_READ_0309063461	CAM_SMPL_001057	Yellowstone lakes, USA		CAM_READ_0314870149	CAM_SMPL_001062	Yellowstone lakes, USA		CAM_READ_0306574491	CAM_SMPL_001055	Yellowstone lakes, USA		AntarcticaAquatic_READ_02520866	ANTARCTICAAQUATIC_SMPL_SITE231_0.1UM	Ace Lake, Antarctica
CAM_READ_0311943139	CAM_SMPL_001060	Yellowstone lakes, USA						CAM_READ_0309078331	CAM_SMPL_001057	Yellowstone lakes, USA		CAM_READ_0326798297	CAM_SMPL_001070	Yellowstone lakes, USA		CAM_READ_0306575341	CAM_SMPL_001055	Yellowstone lakes, USA		AntarcticaAquatic_READ_02521717	ANTARCTICAAQUATIC_SMPL_SITE231_0.1UM	Ace Lake, Antarctica
CAM_READ_0311957065	CAM_SMPL_001060	Yellowstone lakes, USA						CAM_READ_0309088201	CAM_SMPL_001057	Yellowstone lakes, USA		CAM_READ_0339024801	CAM_SMPL_001079	Yellowstone lakes, USA		CAM_READ_0306575965	CAM_SMPL_001055	Yellowstone lakes, USA		AntarcticaAquatic_READ_02522411	ANTARCTICAAQUATIC_SMPL_SITE231_0.1UM	Ace Lake, Antarctica
CAM_READ_0311982865	CAM_SMPL_001060	Yellowstone lakes, USA						CAM_READ_0309094107	CAM_SMPL_001057	Yellowstone lakes, USA		CAM_READ_0341222947	CAM_SMPL_001081	Yellowstone lakes, USA		CAM_READ_0306576163	CAM_SMPL_001055	Yellowstone lakes, USA		AntarcticaAquatic_READ_02523559	ANTARCTICAAQUATIC_SMPL_SITE231_0.1UM	Ace Lake, Antarctica
CAM_READ_0312000567	CAM_SMPL_001060	Yellowstone lakes, USA						CAM_READ_0309103609	CAM_SMPL_001057	Yellowstone lakes, USA		CAM_READ_0316587595	CAM_SMPL_001063	Yellowstone lakes, USA		CAM_READ_0306578665	CAM_SMPL_001055	Yellowstone lakes, USA		AntarcticaAquatic_READ_02524733	ANTARCTICAAQUATIC_SMPL_SITE231_0.1UM	Ace Lake, Antarctica
CAM_READ_0312014743	CAM_SMPL_001060	Yellowstone lakes, USA						CAM_READ_0309109551	CAM_SMPL_001057	Yellowstone lakes, USA		CAM_READ_0336416651	CAM_SMPL_001076	Yellowstone lakes, USA		CAM_READ_0306586961	CAM_SMPL_001055	Yellowstone lakes, USA		AntarcticaAquatic_READ_02525041	ANTARCTICAAQUATIC_SMPL_SITE231_0.1UM	Ace Lake, Antarctica
CAM_READ_0312019749	CAM_SMPL_001060	Yellowstone lakes, USA						CAM_READ_0309172713	CAM_SMPL_001057	Yellowstone lakes, USA		CAM_READ_0320555525	CAM_SMPL_001065	Yellowstone lakes, USA		CAM_READ_0306589103	CAM_SMPL_001055	Yellowstone lakes, USA		AntarcticaAquatic_READ_02525426	ANTARCTICAAQUATIC_SMPL_SITE231_0.1UM	Ace Lake, Antarctica
CAM_READ_0312033905	CAM_SMPL_001060	Yellowstone lakes, USA						CAM_READ_0309197515	CAM_SMPL_001057	Yellowstone lakes, USA		CAM_READ_0318674187	CAM_SMPL_001064	Yellowstone lakes, USA		CAM_READ_0306590945	CAM_SMPL_001055	Yellowstone lakes, USA		AntarcticaAquatic_READ_02526036	ANTARCTICAAQUATIC_SMPL_SITE231_0.1UM	Ace Lake, Antarctica
CAM_READ_0312033917	CAM_SMPL_001060	Yellowstone lakes, USA						CAM_READ_0309202935	CAM_SMPL_001057	Yellowstone lakes, USA		CAM_READ_0323442599	CAM_SMPL_001066	Yellowstone lakes, USA		CAM_READ_0306592215	CAM_SMPL_001055	Yellowstone lakes, USA		AntarcticaAquatic_READ_02526959	ANTARCTICAAQUATIC_SMPL_SITE231_0.1UM	Ace Lake, Antarctica
CAM_READ_0312039379	CAM_SMPL_001060	Yellowstone lakes, USA						CAM_READ_0309210045	CAM_SMPL_001057	Yellowstone lakes, USA		CAM_READ_0321966101	CAM_SMPL_001066	Yellowstone lakes, USA		CAM_READ_0306593233	CAM_SMPL_001055	Yellowstone lakes, USA		AntarcticaAquatic_READ_02527043	ANTARCTICAAQUATIC_SMPL_SITE231_0.1UM	Ace Lake, Antarctica
CAM_READ_0312043683	CAM_SMPL_001060	Yellowstone lakes, USA						CAM_READ_0309212979	CAM_SMPL_001057	Yellowstone lakes, USA		CAM_READ_0312900937	CAM_SMPL_001061	Yellowstone lakes, USA		CAM_READ_0306600047	CAM_SMPL_001055	Yellowstone lakes, USA		AntarcticaAquatic_READ_02528976	ANTARCTICAAQUATIC_SMPL_SITE231_0.1UM	Ace Lake, Antarctica
CAM_READ_0312063369	CAM_SMPL_001060	Yellowstone lakes, USA						CAM_READ_0309213021	CAM_SMPL_001057	Yellowstone lakes, USA		CAM_READ_0319021087	CAM_SMPL_001064	Yellowstone lakes, USA		CAM_READ_0306601647	CAM_SMPL_001055	Yellowstone lakes, USA		AntarcticaAquatic_READ_02529415	ANTARCTICAAQUATIC_SMPL_SITE231_0.1UM	Ace Lake, Antarctica
CAM_READ_0312074085	CAM_SMPL_001060	Yellowstone lakes, USA						CAM_READ_0309214949	CAM_SMPL_001057	Yellowstone lakes, USA		CAM_READ_0317789937	CAM_SMPL_001064	Yellowstone lakes, USA		CAM_READ_0306604299	CAM_SMPL_001055	Yellowstone lakes, USA		AntarcticaAquatic_READ_02530969	ANTARCTICAAQUATIC_SMPL_SITE231_0.1UM	Ace Lake, Antarctica
CAM_READ_0312098503	CAM_SMPL_001060	Yellowstone lakes, USA						CAM_READ_0309226607	CAM_SMPL_001057	Yellowstone lakes, USA		CAM_READ_0336503735	CAM_SMPL_001077	Yellowstone lakes, USA		CAM_READ_0306605007	CAM_SMPL_001055	Yellowstone lakes, USA		AntarcticaAquatic_READ_02531718	ANTARCTICAAQUATIC_SMPL_SITE231_0.1UM	Ace Lake, Antarctica
CAM_READ_0312104505	CAM_SMPL_001060	Yellowstone lakes, USA						CAM_READ_0309248279	CAM_SMPL_001057	Yellowstone lakes, USA		CAM_READ_0340302705	CAM_SMPL_001080	Yellowstone lakes, USA		CAM_READ_0306608411	CAM_SMPL_001055	Yellowstone lakes, USA		AntarcticaAquatic_READ_02531916	ANTARCTICAAQUATIC_SMPL_SITE231_0.1UM	Ace Lake, Antarctica
CAM_READ_0312109691	CAM_SMPL_001060	Yellowstone lakes, USA						CAM_READ_0309254205	CAM_SMPL_001057	Yellowstone lakes, USA		CAM_READ_0321765203	CAM_SMPL_001066	Yellowstone lakes, USA		CAM_READ_0306609175	CAM_SMPL_001055	Yellowstone lakes, USA		AntarcticaAquatic_READ_02534131	ANTARCTICAAQUATIC_SMPL_SITE231_0.1UM	Ace Lake, Antarctica
CAM_READ_0312122679	CAM_SMPL_001060	Yellowstone lakes, USA						CAM_READ_0309256413	CAM_SMPL_001057	Yellowstone lakes, USA		CAM_READ_0336486563	CAM_SMPL_001077	Yellowstone lakes, USA		CAM_READ_0306610729	CAM_SMPL_001055	Yellowstone lakes, USA		AntarcticaAquatic_READ_02535321	ANTARCTICAAQUATIC_SMPL_SITE231_0.1UM	Ace Lake, Antarctica
CAM_READ_0312128337	CAM_SMPL_001060	Yellowstone lakes, USA						CAM_READ_0309261051	CAM_SMPL_001057	Yellowstone lakes, USA		CAM_READ_0314286603	CAM_SMPL_001062	Yellowstone lakes, USA		CAM_READ_0306617919	CAM_SMPL_001055	Yellowstone lakes, USA		AntarcticaAquatic_READ_02536987	ANTARCTICAAQUATIC_SMPL_SITE231_0.1UM	Ace Lake, Antarctica
CAM_READ_0312131759	CAM_SMPL_001060	Yellowstone lakes, USA						CAM_READ_0309263853	CAM_SMPL_001057	Yellowstone lakes, USA		CAM_READ_0342925395	CAM_SMPL_001082	Yellowstone lakes, USA		CAM_READ_0306617955	CAM_SMPL_001055	Yellowstone lakes, USA		AntarcticaAquatic_READ_02541752	ANTARCTICAAQUATIC_SMPL_SITE231_0.1UM	Ace Lake, Antarctica
CAM_READ_0312137111	CAM_SMPL_001060	Yellowstone lakes, USA						CAM_READ_0309301251	CAM_SMPL_001057	Yellowstone lakes, USA		CAM_READ_0327025487	CAM_SMPL_001070	Yellowstone lakes, USA		CAM_READ_0306624585	CAM_SMPL_001055	Yellowstone lakes, USA		AntarcticaAquatic_READ_02542641	ANTARCTICAAQUATIC_SMPL_SITE231_0.1UM	Ace Lake, Antarctica
CAM_READ_0312165307	CAM_SMPL_001060	Yellowstone lakes, USA						CAM_READ_0309321181	CAM_SMPL_001057	Yellowstone lakes, USA		CAM_READ_0325403429	CAM_SMPL_001068	Yellowstone lakes, USA		CAM_READ_0306626037	CAM_SMPL_001055	Yellowstone lakes, USA		AntarcticaAquatic_READ_02543419	ANTARCTICAAQUATIC_SMPL_SITE231_0.1UM	Ace Lake, Antarctica
CAM_READ_0312167849	CAM_SMPL_001060	Yellowstone lakes, USA						CAM_READ_0309335889	CAM_SMPL_001057	Yellowstone lakes, USA		CAM_READ_0323986157	CAM_SMPL_001067	Yellowstone lakes, USA		CAM_READ_0306626193	CAM_SMPL_001055	Yellowstone lakes, USA		AntarcticaAquatic_READ_02543677	ANTARCTICAAQUATIC_SMPL_SITE231_0.1UM	Ace Lake, Antarctica
CAM_READ_0312169163	CAM_SMPL_001060	Yellowstone lakes, USA						CAM_READ_0309356427	CAM_SMPL_001057	Yellowstone lakes, USA		CAM_READ_0316890963	CAM_SMPL_001063	Yellowstone lakes, USA		CAM_READ_0306628451	CAM_SMPL_001055	Yellowstone lakes, USA		AntarcticaAquatic_READ_02543691	ANTARCTICAAQUATIC_SMPL_SITE231_0.1UM	Ace Lake, Antarctica
CAM_READ_0312180709	CAM_SMPL_001060	Yellowstone lakes, USA						CAM_READ_0309358317	CAM_SMPL_001057	Yellowstone lakes, USA		CAM_READ_0315774137	CAM_SMPL_001063	Yellowstone lakes, USA		CAM_READ_0306631493	CAM_SMPL_001055	Yellowstone lakes, USA		AntarcticaAquatic_READ_02547409	ANTARCTICAAQUATIC_SMPL_SITE231_0.1UM	Ace Lake, Antarctica
CAM_READ_0312234671	CAM_SMPL_001060	Yellowstone lakes, USA						CAM_READ_0309374121	CAM_SMPL_001057	Yellowstone lakes, USA		CAM_READ_0305775463	CAM_SMPL_001054	Yellowstone lakes, USA		CAM_READ_0306636889	CAM_SMPL_001055	Yellowstone lakes, USA		AntarcticaAquatic_READ_02568299	ANTARCTICAAQUATIC_SMPL_SITE232_0.1UM	Ace Lake, Antarctica
CAM_READ_0312243515	CAM_SMPL_001060	Yellowstone lakes, USA						CAM_READ_0309374873	CAM_SMPL_001057	Yellowstone lakes, USA		CAM_READ_0323575379	CAM_SMPL_001067	Yellowstone lakes, USA		CAM_READ_0306637085	CAM_SMPL_001055	Yellowstone lakes, USA		AntarcticaAquatic_READ_02585863	ANTARCTICAAQUATIC_SMPL_SITE232_0.1UM	Ace Lake, Antarctica
CAM_READ_0312314245	CAM_SMPL_001060	Yellowstone lakes, USA						CAM_READ_0309377905	CAM_SMPL_001057	Yellowstone lakes, USA		CAM_READ_0343861211	CAM_SMPL_001083	Yellowstone lakes, USA		CAM_READ_0306638865	CAM_SMPL_001055	Yellowstone lakes, USA		AntarcticaAquatic_READ_02602409	ANTARCTICAAQUATIC_SMPL_SITE232_0.1UM	Ace Lake, Antarctica
CAM_READ_0312344067	CAM_SMPL_001060	Yellowstone lakes, USA						CAM_READ_0309391501	CAM_SMPL_001057	Yellowstone lakes, USA		CAM_READ_0314587869	CAM_SMPL_001062	Yellowstone lakes, USA		CAM_READ_0306638873	CAM_SMPL_001055	Yellowstone lakes, USA		AntarcticaAquatic_READ_02610421	ANTARCTICAAQUATIC_SMPL_SITE232_0.1UM	Ace Lake, Antarctica
CAM_READ_0312363157	CAM_SMPL_001060	Yellowstone lakes, USA						CAM_READ_0309405747	CAM_SMPL_001057	Yellowstone lakes, USA		CAM_READ_0314246123	CAM_SMPL_001062	Yellowstone lakes, USA		CAM_READ_0306642309	CAM_SMPL_001055	Yellowstone lakes, USA		AntarcticaAquatic_READ_02628542	ANTARCTICAAQUATIC_SMPL_SITE232_0.1UM	Ace Lake, Antarctica
CAM_READ_0312369773	CAM_SMPL_001060	Yellowstone lakes, USA						CAM_READ_0309406241	CAM_SMPL_001057	Yellowstone lakes, USA		CAM_READ_0319943517	CAM_SMPL_001065	Yellowstone lakes, USA		CAM_READ_0306643747	CAM_SMPL_001055	Yellowstone lakes, USA		AntarcticaAquatic_READ_02640413	ANTARCTICAAQUATIC_SMPL_SITE232_0.1UM	Ace Lake, Antarctica
CAM_READ_0312374407	CAM_SMPL_001060	Yellowstone lakes, USA						CAM_READ_0309415591	CAM_SMPL_001057	Yellowstone lakes, USA		CAM_READ_0324022497	CAM_SMPL_001067	Yellowstone lakes, USA		CAM_READ_0306645297	CAM_SMPL_001055	Yellowstone lakes, USA		AntarcticaAquatic_READ_02645788	ANTARCTICAAQUATIC_SMPL_SITE232_0.1UM	Ace Lake, Antarctica
CAM_READ_0312382721	CAM_SMPL_001060	Yellowstone lakes, USA						CAM_READ_0309420985	CAM_SMPL_001057	Yellowstone lakes, USA		CAM_READ_0335596363	CAM_SMPL_001076	Yellowstone lakes, USA		CAM_READ_0306646743	CAM_SMPL_001055	Yellowstone lakes, USA		AntarcticaAquatic_READ_02650975	ANTARCTICAAQUATIC_SMPL_SITE232_0.1UM	Ace Lake, Antarctica
CAM_READ_0312475721	CAM_SMPL_001060	Yellowstone lakes, USA						CAM_READ_0309422539	CAM_SMPL_001057	Yellowstone lakes, USA		CAM_READ_0323945971	CAM_SMPL_001067	Yellowstone lakes, USA		CAM_READ_0306648629	CAM_SMPL_001055	Yellowstone lakes, USA		AntarcticaAquatic_READ_02658164	ANTARCTICAAQUATIC_SMPL_SITE232_0.1UM	Ace Lake, Antarctica
CAM_READ_0312490849	CAM_SMPL_001060	Yellowstone lakes, USA						CAM_READ_0309439993	CAM_SMPL_001057	Yellowstone lakes, USA		CAM_READ_0337441413	CAM_SMPL_001077	Yellowstone lakes, USA		CAM_READ_0306656555	CAM_SMPL_001055	Yellowstone lakes, USA		AntarcticaAquatic_READ_02661561	ANTARCTICAAQUATIC_SMPL_SITE232_0.1UM	Ace Lake, Antarctica
CAM_READ_0312563055	CAM_SMPL_001061	Yellowstone lakes, USA						CAM_READ_0309453117	CAM_SMPL_001057	Yellowstone lakes, USA		CAM_READ_0335928117	CAM_SMPL_001076	Yellowstone lakes, USA		CAM_READ_0306659777	CAM_SMPL_001055	Yellowstone lakes, USA		AntarcticaAquatic_READ_02663510	ANTARCTICAAQUATIC_SMPL_SITE232_0.1UM	Ace Lake, Antarctica
CAM_READ_0312577139	CAM_SMPL_001061	Yellowstone lakes, USA						CAM_READ_0309471427	CAM_SMPL_001057	Yellowstone lakes, USA		CAM_READ_0317977537	CAM_SMPL_001064	Yellowstone lakes, USA		CAM_READ_0306660841	CAM_SMPL_001055	Yellowstone lakes, USA		AntarcticaAquatic_READ_02673782	ANTARCTICAAQUATIC_SMPL_SITE232_0.1UM	Ace Lake, Antarctica
CAM_READ_0312594587	CAM_SMPL_001061	Yellowstone lakes, USA						CAM_READ_0309478599	CAM_SMPL_001057	Yellowstone lakes, USA		CAM_READ_0319730685	CAM_SMPL_001065	Yellowstone lakes, USA		CAM_READ_0306661437	CAM_SMPL_001055	Yellowstone lakes, USA		AntarcticaAquatic_READ_02687464	ANTARCTICAAQUATIC_SMPL_SITE232_0.1UM	Ace Lake, Antarctica
CAM_READ_0312600245	CAM_SMPL_001061	Yellowstone lakes, USA						CAM_READ_0309488779	CAM_SMPL_001057	Yellowstone lakes, USA		CAM_READ_0343444075	CAM_SMPL_001082	Yellowstone lakes, USA		CAM_READ_0306664469	CAM_SMPL_001055	Yellowstone lakes, USA		AntarcticaAquatic_READ_02691810	ANTARCTICAAQUATIC_SMPL_SITE232_0.1UM	Ace Lake, Antarctica
CAM_READ_0312609137	CAM_SMPL_001061	Yellowstone lakes, USA						CAM_READ_0309507589	CAM_SMPL_001057	Yellowstone lakes, USA		CAM_READ_0313131943	CAM_SMPL_001061	Yellowstone lakes, USA		CAM_READ_0306667117	CAM_SMPL_001055	Yellowstone lakes, USA		AntarcticaAquatic_READ_02713359	ANTARCTICAAQUATIC_SMPL_SITE232_0.1UM	Ace Lake, Antarctica
CAM_READ_0312613569	CAM_SMPL_001061	Yellowstone lakes, USA						CAM_READ_0309551501	CAM_SMPL_001058	Yellowstone lakes, USA		CAM_READ_0337528403	CAM_SMPL_001077	Yellowstone lakes, USA		CAM_READ_0306670741	CAM_SMPL_001055	Yellowstone lakes, USA		AntarcticaAquatic_READ_02714208	ANTARCTICAAQUATIC_SMPL_SITE232_0.1UM	Ace Lake, Antarctica
CAM_READ_0312636131	CAM_SMPL_001061	Yellowstone lakes, USA						CAM_READ_0309551763	CAM_SMPL_001058	Yellowstone lakes, USA		CAM_READ_0318803303	CAM_SMPL_001064	Yellowstone lakes, USA		CAM_READ_0306673559	CAM_SMPL_001055	Yellowstone lakes, USA		AntarcticaAquatic_READ_02726450	ANTARCTICAAQUATIC_SMPL_SITE232_0.1UM	Ace Lake, Antarctica
CAM_READ_0312640501	CAM_SMPL_001061	Yellowstone lakes, USA						CAM_READ_0309578181	CAM_SMPL_001058	Yellowstone lakes, USA		CAM_READ_0320585395	CAM_SMPL_001065	Yellowstone lakes, USA		CAM_READ_0306675475	CAM_SMPL_001055	Yellowstone lakes, USA		AntarcticaAquatic_READ_02736784	ANTARCTICAAQUATIC_SMPL_SITE232_0.1UM	Ace Lake, Antarctica
CAM_READ_0312645633	CAM_SMPL_001061	Yellowstone lakes, USA						CAM_READ_0309578651	CAM_SMPL_001058	Yellowstone lakes, USA		CAM_READ_0335739675	CAM_SMPL_001076	Yellowstone lakes, USA		CAM_READ_0306677319	CAM_SMPL_001055	Yellowstone lakes, USA		AntarcticaAquatic_READ_02736979	ANTARCTICAAQUATIC_SMPL_SITE232_0.1UM	Ace Lake, Antarctica
CAM_READ_0312663821	CAM_SMPL_001061	Yellowstone lakes, USA						CAM_READ_0309583589	CAM_SMPL_001058	Yellowstone lakes, USA		CAM_READ_0321943857	CAM_SMPL_001066	Yellowstone lakes, USA		CAM_READ_0306682913	CAM_SMPL_001055	Yellowstone lakes, USA		AntarcticaAquatic_READ_02747413	ANTARCTICAAQUATIC_SMPL_SITE232_0.1UM	Ace Lake, Antarctica
CAM_READ_0312680461	CAM_SMPL_001061	Yellowstone lakes, USA						CAM_READ_0309596699	CAM_SMPL_001058	Yellowstone lakes, USA		CAM_READ_0313994423	CAM_SMPL_001062	Yellowstone lakes, USA		CAM_READ_0306688365	CAM_SMPL_001055	Yellowstone lakes, USA		AntarcticaAquatic_READ_02773636	ANTARCTICAAQUATIC_SMPL_SITE232_0.1UM	Ace Lake, Antarctica
CAM_READ_0312681061	CAM_SMPL_001061	Yellowstone lakes, USA						CAM_READ_0309620575	CAM_SMPL_001058	Yellowstone lakes, USA		CAM_READ_0321363739	CAM_SMPL_001065	Yellowstone lakes, USA		CAM_READ_0306691889	CAM_SMPL_001055	Yellowstone lakes, USA		AntarcticaAquatic_READ_02779635	ANTARCTICAAQUATIC_SMPL_SITE232_0.1UM	Ace Lake, Antarctica
CAM_READ_0312690351	CAM_SMPL_001061	Yellowstone lakes, USA						CAM_READ_0309651733	CAM_SMPL_001058	Yellowstone lakes, USA		CAM_READ_0324020723	CAM_SMPL_001067	Yellowstone lakes, USA		CAM_READ_0306700009	CAM_SMPL_001055	Yellowstone lakes, USA		AntarcticaAquatic_READ_02787625	ANTARCTICAAQUATIC_SMPL_SITE232_0.1UM	Ace Lake, Antarctica
CAM_READ_0312690871	CAM_SMPL_001061	Yellowstone lakes, USA						CAM_READ_0309652519	CAM_SMPL_001058	Yellowstone lakes, USA		CAM_READ_0324644131	CAM_SMPL_001068	Yellowstone lakes, USA		CAM_READ_0306703081	CAM_SMPL_001055	Yellowstone lakes, USA		AntarcticaAquatic_READ_02796833	ANTARCTICAAQUATIC_SMPL_SITE232_0.1UM	Ace Lake, Antarctica
CAM_READ_0312696649	CAM_SMPL_001061	Yellowstone lakes, USA						CAM_READ_0309664861	CAM_SMPL_001058	Yellowstone lakes, USA		CAM_READ_0342837919	CAM_SMPL_001082	Yellowstone lakes, USA		CAM_READ_0306707921	CAM_SMPL_001055	Yellowstone lakes, USA		AntarcticaAquatic_READ_02834652	ANTARCTICAAQUATIC_SMPL_SITE232_0.1UM	Ace Lake, Antarctica
CAM_READ_0312697199	CAM_SMPL_001061	Yellowstone lakes, USA						CAM_READ_0309673387	CAM_SMPL_001058	Yellowstone lakes, USA		CAM_READ_0315906253	CAM_SMPL_001063	Yellowstone lakes, USA		CAM_READ_0306709105	CAM_SMPL_001055	Yellowstone lakes, USA		AntarcticaAquatic_READ_02850524	ANTARCTICAAQUATIC_SMPL_SITE232_0.1UM	Ace Lake, Antarctica
CAM_READ_0312697325	CAM_SMPL_001061	Yellowstone lakes, USA						CAM_READ_0309704745	CAM_SMPL_001058	Yellowstone lakes, USA		CAM_READ_0323116185	CAM_SMPL_001066	Yellowstone lakes, USA		CAM_READ_0306711255	CAM_SMPL_001055	Yellowstone lakes, USA		AntarcticaAquatic_READ_02863968	ANTARCTICAAQUATIC_SMPL_SITE232_0.1UM	Ace Lake, Antarctica
CAM_READ_0312699787	CAM_SMPL_001061	Yellowstone lakes, USA						CAM_READ_0309706697	CAM_SMPL_001058	Yellowstone lakes, USA		CAM_READ_0320815703	CAM_SMPL_001065	Yellowstone lakes, USA		CAM_READ_0306711463	CAM_SMPL_001055	Yellowstone lakes, USA		AntarcticaAquatic_READ_02893814	ANTARCTICAAQUATIC_SMPL_SITE232_0.1UM	Ace Lake, Antarctica
CAM_READ_0312707629	CAM_SMPL_001061	Yellowstone lakes, USA						CAM_READ_0309728957	CAM_SMPL_001058	Yellowstone lakes, USA		CAM_READ_0319686343	CAM_SMPL_001065	Yellowstone lakes, USA		CAM_READ_0306711989	CAM_SMPL_001055	Yellowstone lakes, USA		AntarcticaAquatic_READ_02911495	ANTARCTICAAQUATIC_SMPL_SITE232_0.1UM	Ace Lake, Antarctica
CAM_READ_0312709655	CAM_SMPL_001061	Yellowstone lakes, USA						CAM_READ_0309738737	CAM_SMPL_001058	Yellowstone lakes, USA		CAM_READ_0319482867	CAM_SMPL_001065	Yellowstone lakes, USA		CAM_READ_0306713799	CAM_SMPL_001055	Yellowstone lakes, USA		AntarcticaAquatic_READ_02951024	ANTARCTICAAQUATIC_SMPL_SITE232_0.1UM	Ace Lake, Antarctica
CAM_READ_0312715095	CAM_SMPL_001061	Yellowstone lakes, USA						CAM_READ_0309739707	CAM_SMPL_001058	Yellowstone lakes, USA		CAM_READ_0322031627	CAM_SMPL_001066	Yellowstone lakes, USA		CAM_READ_0306716157	CAM_SMPL_001055	Yellowstone lakes, USA		AntarcticaAquatic_READ_02951486	ANTARCTICAAQUATIC_SMPL_SITE232_0.1UM	Ace Lake, Antarctica
CAM_READ_0312720121	CAM_SMPL_001061	Yellowstone lakes, USA						CAM_READ_0309751903	CAM_SMPL_001058	Yellowstone lakes, USA		CAM_READ_0318258899	CAM_SMPL_001064	Yellowstone lakes, USA		CAM_READ_0306717223	CAM_SMPL_001055	Yellowstone lakes, USA		AntarcticaAquatic_READ_02961532	ANTARCTICAAQUATIC_SMPL_SITE232_0.1UM	Ace Lake, Antarctica
CAM_READ_0312762559	CAM_SMPL_001061	Yellowstone lakes, USA						CAM_READ_0309757965	CAM_SMPL_001058	Yellowstone lakes, USA		CAM_READ_0322588271	CAM_SMPL_001066	Yellowstone lakes, USA		CAM_READ_0306719521	CAM_SMPL_001055	Yellowstone lakes, USA		AntarcticaAquatic_READ_03006973	ANTARCTICAAQUATIC_SMPL_SITE232_0.1UM	Ace Lake, Antarctica
CAM_READ_0312783041	CAM_SMPL_001061	Yellowstone lakes, USA						CAM_READ_0309775907	CAM_SMPL_001058	Yellowstone lakes, USA		CAM_READ_0336264233	CAM_SMPL_001076	Yellowstone lakes, USA		CAM_READ_0306719909	CAM_SMPL_001055	Yellowstone lakes, USA		AntarcticaAquatic_READ_03009463	ANTARCTICAAQUATIC_SMPL_SITE232_0.1UM	Ace Lake, Antarctica
CAM_READ_0312818985	CAM_SMPL_001061	Yellowstone lakes, USA						CAM_READ_0309780823	CAM_SMPL_001058	Yellowstone lakes, USA		CAM_READ_0306750521	CAM_SMPL_001055	Yellowstone lakes, USA		CAM_READ_0306720263	CAM_SMPL_001055	Yellowstone lakes, USA		AntarcticaAquatic_READ_03011283	ANTARCTICAAQUATIC_SMPL_SITE232_0.1UM	Ace Lake, Antarctica
CAM_READ_0312826859	CAM_SMPL_001061	Yellowstone lakes, USA						CAM_READ_0309781265	CAM_SMPL_001058	Yellowstone lakes, USA		CAM_READ_0344542251	CAM_SMPL_001084	Yellowstone lakes, USA		CAM_READ_0306720713	CAM_SMPL_001055	Yellowstone lakes, USA		AntarcticaAquatic_READ_03063373	ANTARCTICAAQUATIC_SMPL_SITE232_0.1UM	Ace Lake, Antarctica
CAM_READ_0312828233	CAM_SMPL_001061	Yellowstone lakes, USA						CAM_READ_0309783713	CAM_SMPL_001058	Yellowstone lakes, USA		CAM_READ_0314468693	CAM_SMPL_001062	Yellowstone lakes, USA		CAM_READ_0306720981	CAM_SMPL_001055	Yellowstone lakes, USA		AntarcticaAquatic_READ_03073403	ANTARCTICAAQUATIC_SMPL_SITE232_0.1UM	Ace Lake, Antarctica
CAM_READ_0312849681	CAM_SMPL_001061	Yellowstone lakes, USA						CAM_READ_0309792571	CAM_SMPL_001058	Yellowstone lakes, USA		CAM_READ_0340270551	CAM_SMPL_001080	Yellowstone lakes, USA		CAM_READ_0306723395	CAM_SMPL_001055	Yellowstone lakes, USA		AntarcticaAquatic_READ_03086637	ANTARCTICAAQUATIC_SMPL_SITE232_0.1UM	Ace Lake, Antarctica
CAM_READ_0312858939	CAM_SMPL_001061	Yellowstone lakes, USA						CAM_READ_0309795733	CAM_SMPL_001058	Yellowstone lakes, USA		CAM_READ_0323574655	CAM_SMPL_001067	Yellowstone lakes, USA		CAM_READ_0306728359	CAM_SMPL_001055	Yellowstone lakes, USA		AntarcticaAquatic_READ_03101005	ANTARCTICAAQUATIC_SMPL_SITE232_0.1UM	Ace Lake, Antarctica
CAM_READ_0312867421	CAM_SMPL_001061	Yellowstone lakes, USA						CAM_READ_0309801387	CAM_SMPL_001058	Yellowstone lakes, USA		CAM_READ_0316736335	CAM_SMPL_001063	Yellowstone lakes, USA		CAM_READ_0306737991	CAM_SMPL_001055	Yellowstone lakes, USA		AntarcticaAquatic_READ_03138508	ANTARCTICAAQUATIC_SMPL_SITE232_0.1UM	Ace Lake, Antarctica
CAM_READ_0312867815	CAM_SMPL_001061	Yellowstone lakes, USA						CAM_READ_0309807185	CAM_SMPL_001058	Yellowstone lakes, USA		CAM_READ_0323136271	CAM_SMPL_001066	Yellowstone lakes, USA		CAM_READ_0306738067	CAM_SMPL_001055	Yellowstone lakes, USA		AntarcticaAquatic_READ_05528024	ANTARCTICAAQUATIC_SMPL_SITE231_0.8UM	Ace Lake, Antarctica
CAM_READ_0312880659	CAM_SMPL_001061	Yellowstone lakes, USA						CAM_READ_0309808973	CAM_SMPL_001058	Yellowstone lakes, USA		CAM_READ_0310918367	CAM_SMPL_001059	Yellowstone lakes, USA		CAM_READ_0306739035	CAM_SMPL_001055	Yellowstone lakes, USA		AntarcticaAquatic_READ_05533298	ANTARCTICAAQUATIC_SMPL_SITE231_0.8UM	Ace Lake, Antarctica
CAM_READ_0312886989	CAM_SMPL_001061	Yellowstone lakes, USA						CAM_READ_0309829499	CAM_SMPL_001058	Yellowstone lakes, USA		CAM_READ_0321224525	CAM_SMPL_001065	Yellowstone lakes, USA		CAM_READ_0306741241	CAM_SMPL_001055	Yellowstone lakes, USA		AntarcticaAquatic_READ_05534803	ANTARCTICAAQUATIC_SMPL_SITE231_0.8UM	Ace Lake, Antarctica
CAM_READ_0312890427	CAM_SMPL_001061	Yellowstone lakes, USA						CAM_READ_0309838353	CAM_SMPL_001058	Yellowstone lakes, USA		CAM_READ_0323653791	CAM_SMPL_001067	Yellowstone lakes, USA		CAM_READ_0306741553	CAM_SMPL_001055	Yellowstone lakes, USA		AntarcticaAquatic_READ_05536428	ANTARCTICAAQUATIC_SMPL_SITE231_0.8UM	Ace Lake, Antarctica
CAM_READ_0312902733	CAM_SMPL_001061	Yellowstone lakes, USA						CAM_READ_0309847935	CAM_SMPL_001058	Yellowstone lakes, USA		CAM_READ_0341335421	CAM_SMPL_001081	Yellowstone lakes, USA		CAM_READ_0306741721	CAM_SMPL_001055	Yellowstone lakes, USA		AntarcticaAquatic_READ_05539176	ANTARCTICAAQUATIC_SMPL_SITE231_0.8UM	Ace Lake, Antarctica
CAM_READ_0312904029	CAM_SMPL_001061	Yellowstone lakes, USA						CAM_READ_0309868239	CAM_SMPL_001058	Yellowstone lakes, USA		CAM_READ_0302762261	CAM_SMPL_001051	Yellowstone lakes, USA		CAM_READ_0306742137	CAM_SMPL_001055	Yellowstone lakes, USA		AntarcticaAquatic_READ_05542807	ANTARCTICAAQUATIC_SMPL_SITE231_0.8UM	Ace Lake, Antarctica
CAM_READ_0312918091	CAM_SMPL_001061	Yellowstone lakes, USA						CAM_READ_0309869825	CAM_SMPL_001058	Yellowstone lakes, USA		CAM_READ_0336150497	CAM_SMPL_001076	Yellowstone lakes, USA		CAM_READ_0306743553	CAM_SMPL_001055	Yellowstone lakes, USA		AntarcticaAquatic_READ_05546940	ANTARCTICAAQUATIC_SMPL_SITE231_0.8UM	Ace Lake, Antarctica
CAM_READ_0312961005	CAM_SMPL_001061	Yellowstone lakes, USA						CAM_READ_0309877679	CAM_SMPL_001058	Yellowstone lakes, USA		CAM_READ_0315761829	CAM_SMPL_001063	Yellowstone lakes, USA		CAM_READ_0306745667	CAM_SMPL_001055	Yellowstone lakes, USA		AntarcticaAquatic_READ_05566362	ANTARCTICAAQUATIC_SMPL_SITE231_0.8UM	Ace Lake, Antarctica
CAM_READ_0312968311	CAM_SMPL_001061	Yellowstone lakes, USA						CAM_READ_0309891593	CAM_SMPL_001058	Yellowstone lakes, USA		CAM_READ_0323136755	CAM_SMPL_001066	Yellowstone lakes, USA		CAM_READ_0306746223	CAM_SMPL_001055	Yellowstone lakes, USA		AntarcticaAquatic_READ_05574762	ANTARCTICAAQUATIC_SMPL_SITE231_0.8UM	Ace Lake, Antarctica
CAM_READ_0312968329	CAM_SMPL_001061	Yellowstone lakes, USA						CAM_READ_0309895297	CAM_SMPL_001058	Yellowstone lakes, USA		CAM_READ_0322940345	CAM_SMPL_001066	Yellowstone lakes, USA		CAM_READ_0306752233	CAM_SMPL_001055	Yellowstone lakes, USA		AntarcticaAquatic_READ_05578052	ANTARCTICAAQUATIC_SMPL_SITE231_0.8UM	Ace Lake, Antarctica
CAM_READ_0312985177	CAM_SMPL_001061	Yellowstone lakes, USA						CAM_READ_0309900177	CAM_SMPL_001058	Yellowstone lakes, USA		CAM_READ_0323671505	CAM_SMPL_001067	Yellowstone lakes, USA		CAM_READ_0306753971	CAM_SMPL_001055	Yellowstone lakes, USA		AntarcticaAquatic_READ_05586384	ANTARCTICAAQUATIC_SMPL_SITE231_0.8UM	Ace Lake, Antarctica
CAM_READ_0312998369	CAM_SMPL_001061	Yellowstone lakes, USA						CAM_READ_0309902001	CAM_SMPL_001058	Yellowstone lakes, USA		CAM_READ_0318251169	CAM_SMPL_001064	Yellowstone lakes, USA		CAM_READ_0306755575	CAM_SMPL_001055	Yellowstone lakes, USA		AntarcticaAquatic_READ_05586582	ANTARCTICAAQUATIC_SMPL_SITE231_0.8UM	Ace Lake, Antarctica
CAM_READ_0313009737	CAM_SMPL_001061	Yellowstone lakes, USA						CAM_READ_0309905379	CAM_SMPL_001058	Yellowstone lakes, USA		CAM_READ_0322219979	CAM_SMPL_001066	Yellowstone lakes, USA		CAM_READ_0306759043	CAM_SMPL_001055	Yellowstone lakes, USA		AntarcticaAquatic_READ_05586898	ANTARCTICAAQUATIC_SMPL_SITE231_0.8UM	Ace Lake, Antarctica
CAM_READ_0313010579	CAM_SMPL_001061	Yellowstone lakes, USA						CAM_READ_0309917671	CAM_SMPL_001058	Yellowstone lakes, USA		CAM_READ_0319936891	CAM_SMPL_001065	Yellowstone lakes, USA		CAM_READ_0306760105	CAM_SMPL_001055	Yellowstone lakes, USA		AntarcticaAquatic_READ_05589727	ANTARCTICAAQUATIC_SMPL_SITE231_0.8UM	Ace Lake, Antarctica
CAM_READ_0313026027	CAM_SMPL_001061	Yellowstone lakes, USA						CAM_READ_0309918979	CAM_SMPL_001058	Yellowstone lakes, USA		CAM_READ_0321792735	CAM_SMPL_001066	Yellowstone lakes, USA		CAM_READ_0306766087	CAM_SMPL_001055	Yellowstone lakes, USA		AntarcticaAquatic_READ_05589938	ANTARCTICAAQUATIC_SMPL_SITE231_0.8UM	Ace Lake, Antarctica
CAM_READ_0313035003	CAM_SMPL_001061	Yellowstone lakes, USA						CAM_READ_0309936655	CAM_SMPL_001058	Yellowstone lakes, USA		CAM_READ_0315863603	CAM_SMPL_001063	Yellowstone lakes, USA		CAM_READ_0306766345	CAM_SMPL_001055	Yellowstone lakes, USA		AntarcticaAquatic_READ_05615109	ANTARCTICAAQUATIC_SMPL_SITE231_0.8UM	Ace Lake, Antarctica
CAM_READ_0313054237	CAM_SMPL_001061	Yellowstone lakes, USA						CAM_READ_0309968859	CAM_SMPL_001058	Yellowstone lakes, USA		CAM_READ_0319864997	CAM_SMPL_001065	Yellowstone lakes, USA		CAM_READ_0306768249	CAM_SMPL_001055	Yellowstone lakes, USA		AntarcticaAquatic_READ_05623400	ANTARCTICAAQUATIC_SMPL_SITE231_0.8UM	Ace Lake, Antarctica
CAM_READ_0313058523	CAM_SMPL_001061	Yellowstone lakes, USA						CAM_READ_0309971565	CAM_SMPL_001058	Yellowstone lakes, USA		CAM_READ_0341853959	CAM_SMPL_001081	Yellowstone lakes, USA		CAM_READ_0306771539	CAM_SMPL_001055	Yellowstone lakes, USA		AntarcticaAquatic_READ_05625988	ANTARCTICAAQUATIC_SMPL_SITE231_0.8UM	Ace Lake, Antarctica
CAM_READ_0313063923	CAM_SMPL_001061	Yellowstone lakes, USA						CAM_READ_0309981301	CAM_SMPL_001058	Yellowstone lakes, USA		CAM_READ_0324565309	CAM_SMPL_001067	Yellowstone lakes, USA		CAM_READ_0306773029	CAM_SMPL_001055	Yellowstone lakes, USA		AntarcticaAquatic_READ_05628257	ANTARCTICAAQUATIC_SMPL_SITE231_0.8UM	Ace Lake, Antarctica
CAM_READ_0313066771	CAM_SMPL_001061	Yellowstone lakes, USA						CAM_READ_0309987667	CAM_SMPL_001058	Yellowstone lakes, USA		CAM_READ_0327244593	CAM_SMPL_001070	Yellowstone lakes, USA		CAM_READ_0306774225	CAM_SMPL_001055	Yellowstone lakes, USA		AntarcticaAquatic_READ_05634668	ANTARCTICAAQUATIC_SMPL_SITE231_0.8UM	Ace Lake, Antarctica
CAM_READ_0313082977	CAM_SMPL_001061	Yellowstone lakes, USA						CAM_READ_0309992351	CAM_SMPL_001058	Yellowstone lakes, USA		CAM_READ_0313668255	CAM_SMPL_001062	Yellowstone lakes, USA		CAM_READ_0306775159	CAM_SMPL_001055	Yellowstone lakes, USA		AntarcticaAquatic_READ_05635450	ANTARCTICAAQUATIC_SMPL_SITE231_0.8UM	Ace Lake, Antarctica
CAM_READ_0313088891	CAM_SMPL_001061	Yellowstone lakes, USA						CAM_READ_0309992809	CAM_SMPL_001058	Yellowstone lakes, USA		CAM_READ_0343560787	CAM_SMPL_001082	Yellowstone lakes, USA		CAM_READ_0306778013	CAM_SMPL_001055	Yellowstone lakes, USA		AntarcticaAquatic_READ_05635505	ANTARCTICAAQUATIC_SMPL_SITE231_0.8UM	Ace Lake, Antarctica
CAM_READ_0313101709	CAM_SMPL_001061	Yellowstone lakes, USA						CAM_READ_0310004313	CAM_SMPL_001058	Yellowstone lakes, USA		CAM_READ_0317765767	CAM_SMPL_001064	Yellowstone lakes, USA		CAM_READ_0306779923	CAM_SMPL_001055	Yellowstone lakes, USA		AntarcticaAquatic_READ_05648945	ANTARCTICAAQUATIC_SMPL_SITE231_0.8UM	Ace Lake, Antarctica
CAM_READ_0313109757	CAM_SMPL_001061	Yellowstone lakes, USA						CAM_READ_0310030437	CAM_SMPL_001058	Yellowstone lakes, USA		CAM_READ_0321037325	CAM_SMPL_001065	Yellowstone lakes, USA		CAM_READ_0306783033	CAM_SMPL_001055	Yellowstone lakes, USA		AntarcticaAquatic_READ_05666602	ANTARCTICAAQUATIC_SMPL_SITE231_0.8UM	Ace Lake, Antarctica
CAM_READ_0313130329	CAM_SMPL_001061	Yellowstone lakes, USA						CAM_READ_0310032289	CAM_SMPL_001058	Yellowstone lakes, USA		CAM_READ_0319741041	CAM_SMPL_001065	Yellowstone lakes, USA		CAM_READ_0306783385	CAM_SMPL_001055	Yellowstone lakes, USA		AntarcticaAquatic_READ_05668285	ANTARCTICAAQUATIC_SMPL_SITE231_0.8UM	Ace Lake, Antarctica
CAM_READ_0313132301	CAM_SMPL_001061	Yellowstone lakes, USA						CAM_READ_0310039219	CAM_SMPL_001058	Yellowstone lakes, USA		CAM_READ_0322606027	CAM_SMPL_001066	Yellowstone lakes, USA		CAM_READ_0306787005	CAM_SMPL_001055	Yellowstone lakes, USA		AntarcticaAquatic_READ_05686296	ANTARCTICAAQUATIC_SMPL_SITE231_0.8UM	Ace Lake, Antarctica
CAM_READ_0313141421	CAM_SMPL_001061	Yellowstone lakes, USA						CAM_READ_0310056815	CAM_SMPL_001058	Yellowstone lakes, USA		CAM_READ_0325258435	CAM_SMPL_001068	Yellowstone lakes, USA		CAM_READ_0306790215	CAM_SMPL_001055	Yellowstone lakes, USA		AntarcticaAquatic_READ_05690518	ANTARCTICAAQUATIC_SMPL_SITE231_0.8UM	Ace Lake, Antarctica
CAM_READ_0313151523	CAM_SMPL_001061	Yellowstone lakes, USA						CAM_READ_0310093931	CAM_SMPL_001058	Yellowstone lakes, USA		CAM_READ_0342919537	CAM_SMPL_001082	Yellowstone lakes, USA		CAM_READ_0306792717	CAM_SMPL_001055	Yellowstone lakes, USA		AntarcticaAquatic_READ_05696467	ANTARCTICAAQUATIC_SMPL_SITE231_0.8UM	Ace Lake, Antarctica
CAM_READ_0313151757	CAM_SMPL_001061	Yellowstone lakes, USA						CAM_READ_0310100507	CAM_SMPL_001058	Yellowstone lakes, USA		CAM_READ_0320509411	CAM_SMPL_001065	Yellowstone lakes, USA		CAM_READ_0306793835	CAM_SMPL_001055	Yellowstone lakes, USA		AntarcticaAquatic_READ_05709735	ANTARCTICAAQUATIC_SMPL_SITE231_0.8UM	Ace Lake, Antarctica
CAM_READ_0313166003	CAM_SMPL_001061	Yellowstone lakes, USA						CAM_READ_0310117123	CAM_SMPL_001058	Yellowstone lakes, USA		CAM_READ_0335426807	CAM_SMPL_001076	Yellowstone lakes, USA		CAM_READ_0306802981	CAM_SMPL_001055	Yellowstone lakes, USA		AntarcticaAquatic_READ_05711756	ANTARCTICAAQUATIC_SMPL_SITE231_0.8UM	Ace Lake, Antarctica
CAM_READ_0313224267	CAM_SMPL_001061	Yellowstone lakes, USA						CAM_READ_0310118027	CAM_SMPL_001058	Yellowstone lakes, USA		CAM_READ_0335948407	CAM_SMPL_001076	Yellowstone lakes, USA		CAM_READ_0306804555	CAM_SMPL_001055	Yellowstone lakes, USA		AntarcticaAquatic_READ_05721882	ANTARCTICAAQUATIC_SMPL_SITE231_0.8UM	Ace Lake, Antarctica
CAM_READ_0313227469	CAM_SMPL_001061	Yellowstone lakes, USA						CAM_READ_0310129931	CAM_SMPL_001058	Yellowstone lakes, USA		CAM_READ_0341210991	CAM_SMPL_001081	Yellowstone lakes, USA		CAM_READ_0306806031	CAM_SMPL_001055	Yellowstone lakes, USA		AntarcticaAquatic_READ_05730395	ANTARCTICAAQUATIC_SMPL_SITE231_0.8UM	Ace Lake, Antarctica
CAM_READ_0313239053	CAM_SMPL_001061	Yellowstone lakes, USA						CAM_READ_0310136839	CAM_SMPL_001058	Yellowstone lakes, USA		CAM_READ_0343354633	CAM_SMPL_001082	Yellowstone lakes, USA		CAM_READ_0306807255	CAM_SMPL_001055	Yellowstone lakes, USA		AntarcticaAquatic_READ_05733966	ANTARCTICAAQUATIC_SMPL_SITE231_0.8UM	Ace Lake, Antarctica
CAM_READ_0313260745	CAM_SMPL_001061	Yellowstone lakes, USA						CAM_READ_0310142103	CAM_SMPL_001058	Yellowstone lakes, USA		CAM_READ_0321459313	CAM_SMPL_001066	Yellowstone lakes, USA		CAM_READ_0306809895	CAM_SMPL_001055	Yellowstone lakes, USA		AntarcticaAquatic_READ_05736124	ANTARCTICAAQUATIC_SMPL_SITE231_0.8UM	Ace Lake, Antarctica
CAM_READ_0313298071	CAM_SMPL_001061	Yellowstone lakes, USA						CAM_READ_0310143655	CAM_SMPL_001058	Yellowstone lakes, USA		CAM_READ_0338982947	CAM_SMPL_001079	Yellowstone lakes, USA		CAM_READ_0306815299	CAM_SMPL_001055	Yellowstone lakes, USA		AntarcticaAquatic_READ_05738713	ANTARCTICAAQUATIC_SMPL_SITE231_0.8UM	Ace Lake, Antarctica
CAM_READ_0313363963	CAM_SMPL_001061	Yellowstone lakes, USA						CAM_READ_0310149905	CAM_SMPL_001058	Yellowstone lakes, USA		CAM_READ_0319061697	CAM_SMPL_001064	Yellowstone lakes, USA		CAM_READ_0306816155	CAM_SMPL_001055	Yellowstone lakes, USA		AntarcticaAquatic_READ_05749275	ANTARCTICAAQUATIC_SMPL_SITE231_0.8UM	Ace Lake, Antarctica
CAM_READ_0313365243	CAM_SMPL_001061	Yellowstone lakes, USA						CAM_READ_0310157677	CAM_SMPL_001058	Yellowstone lakes, USA		CAM_READ_0323303385	CAM_SMPL_001066	Yellowstone lakes, USA		CAM_READ_0306822689	CAM_SMPL_001055	Yellowstone lakes, USA		AntarcticaAquatic_READ_05753390	ANTARCTICAAQUATIC_SMPL_SITE231_0.8UM	Ace Lake, Antarctica
CAM_READ_0313368669	CAM_SMPL_001061	Yellowstone lakes, USA						CAM_READ_0310175209	CAM_SMPL_001058	Yellowstone lakes, USA		CAM_READ_0324591767	CAM_SMPL_001067	Yellowstone lakes, USA		CAM_READ_0306825771	CAM_SMPL_001055	Yellowstone lakes, USA		AntarcticaAquatic_READ_05757694	ANTARCTICAAQUATIC_SMPL_SITE231_0.8UM	Ace Lake, Antarctica
CAM_READ_0313410717	CAM_SMPL_001061	Yellowstone lakes, USA						CAM_READ_0310194945	CAM_SMPL_001058	Yellowstone lakes, USA		CAM_READ_0324529095	CAM_SMPL_001067	Yellowstone lakes, USA		CAM_READ_0306826431	CAM_SMPL_001055	Yellowstone lakes, USA		AntarcticaAquatic_READ_05759632	ANTARCTICAAQUATIC_SMPL_SITE231_0.8UM	Ace Lake, Antarctica
CAM_READ_0313433901	CAM_SMPL_001061	Yellowstone lakes, USA						CAM_READ_0310200689	CAM_SMPL_001058	Yellowstone lakes, USA		CAM_READ_0311878587	CAM_SMPL_001060	Yellowstone lakes, USA		CAM_READ_0306827307	CAM_SMPL_001055	Yellowstone lakes, USA		AntarcticaAquatic_READ_05767301	ANTARCTICAAQUATIC_SMPL_SITE231_0.8UM	Ace Lake, Antarctica
CAM_READ_0313445263	CAM_SMPL_001061	Yellowstone lakes, USA						CAM_READ_0310212061	CAM_SMPL_001058	Yellowstone lakes, USA		CAM_READ_0339069683	CAM_SMPL_001079	Yellowstone lakes, USA		CAM_READ_0306833269	CAM_SMPL_001055	Yellowstone lakes, USA		AntarcticaAquatic_READ_05781252	ANTARCTICAAQUATIC_SMPL_SITE231_0.8UM	Ace Lake, Antarctica
CAM_READ_0313449517	CAM_SMPL_001061	Yellowstone lakes, USA						CAM_READ_0310215845	CAM_SMPL_001058	Yellowstone lakes, USA		CAM_READ_0322139161	CAM_SMPL_001066	Yellowstone lakes, USA		CAM_READ_0306835227	CAM_SMPL_001055	Yellowstone lakes, USA		AntarcticaAquatic_READ_05788178	ANTARCTICAAQUATIC_SMPL_SITE231_0.8UM	Ace Lake, Antarctica
CAM_READ_0313470879	CAM_SMPL_001061	Yellowstone lakes, USA						CAM_READ_0310216097	CAM_SMPL_001058	Yellowstone lakes, USA		CAM_READ_0335848621	CAM_SMPL_001076	Yellowstone lakes, USA		CAM_READ_0306835349	CAM_SMPL_001055	Yellowstone lakes, USA		AntarcticaAquatic_READ_05796001	ANTARCTICAAQUATIC_SMPL_SITE231_0.8UM	Ace Lake, Antarctica
CAM_READ_0313494491	CAM_SMPL_001061	Yellowstone lakes, USA						CAM_READ_0310216723	CAM_SMPL_001058	Yellowstone lakes, USA		CAM_READ_0320482365	CAM_SMPL_001065	Yellowstone lakes, USA		CAM_READ_0306837917	CAM_SMPL_001055	Yellowstone lakes, USA		AntarcticaAquatic_READ_05797557	ANTARCTICAAQUATIC_SMPL_SITE231_0.8UM	Ace Lake, Antarctica
CAM_READ_0313495563	CAM_SMPL_001061	Yellowstone lakes, USA						CAM_READ_0310227989	CAM_SMPL_001058	Yellowstone lakes, USA		CAM_READ_0321057895	CAM_SMPL_001065	Yellowstone lakes, USA		CAM_READ_0306838853	CAM_SMPL_001055	Yellowstone lakes, USA		AntarcticaAquatic_READ_05812843	ANTARCTICAAQUATIC_SMPL_SITE231_0.8UM	Ace Lake, Antarctica
CAM_READ_0313536427	CAM_SMPL_001061	Yellowstone lakes, USA						CAM_READ_0310229825	CAM_SMPL_001058	Yellowstone lakes, USA		CAM_READ_0336430813	CAM_SMPL_001076	Yellowstone lakes, USA		CAM_READ_0306839781	CAM_SMPL_001055	Yellowstone lakes, USA		AntarcticaAquatic_READ_05818661	ANTARCTICAAQUATIC_SMPL_SITE231_0.8UM	Ace Lake, Antarctica
CAM_READ_0313562859	CAM_SMPL_001061	Yellowstone lakes, USA						CAM_READ_0310239163	CAM_SMPL_001058	Yellowstone lakes, USA		CAM_READ_0317148211	CAM_SMPL_001063	Yellowstone lakes, USA		CAM_READ_0306843965	CAM_SMPL_001055	Yellowstone lakes, USA		AntarcticaAquatic_READ_05840446	ANTARCTICAAQUATIC_SMPL_SITE231_0.8UM	Ace Lake, Antarctica
CAM_READ_0313573409	CAM_SMPL_001061	Yellowstone lakes, USA						CAM_READ_0310242225	CAM_SMPL_001058	Yellowstone lakes, USA		CAM_READ_0341541611	CAM_SMPL_001081	Yellowstone lakes, USA		CAM_READ_0306844747	CAM_SMPL_001055	Yellowstone lakes, USA		AntarcticaAquatic_READ_05842007	ANTARCTICAAQUATIC_SMPL_SITE231_0.8UM	Ace Lake, Antarctica
CAM_READ_0313579453	CAM_SMPL_001061	Yellowstone lakes, USA						CAM_READ_0310251797	CAM_SMPL_001058	Yellowstone lakes, USA		CAM_READ_0341918435	CAM_SMPL_001081	Yellowstone lakes, USA		CAM_READ_0306847579	CAM_SMPL_001055	Yellowstone lakes, USA		AntarcticaAquatic_READ_05862793	ANTARCTICAAQUATIC_SMPL_SITE231_0.8UM	Ace Lake, Antarctica
CAM_READ_0313585187	CAM_SMPL_001061	Yellowstone lakes, USA						CAM_READ_0310274115	CAM_SMPL_001058	Yellowstone lakes, USA		CAM_READ_0322313967	CAM_SMPL_001066	Yellowstone lakes, USA		CAM_READ_0306848999	CAM_SMPL_001055	Yellowstone lakes, USA		AntarcticaAquatic_READ_05889098	ANTARCTICAAQUATIC_SMPL_SITE231_0.8UM	Ace Lake, Antarctica
CAM_READ_0313621705	CAM_SMPL_001061	Yellowstone lakes, USA						CAM_READ_0310312429	CAM_SMPL_001058	Yellowstone lakes, USA		CAM_READ_0335959369	CAM_SMPL_001076	Yellowstone lakes, USA		CAM_READ_0306849191	CAM_SMPL_001055	Yellowstone lakes, USA		AntarcticaAquatic_READ_05892136	ANTARCTICAAQUATIC_SMPL_SITE231_0.8UM	Ace Lake, Antarctica
CAM_READ_0313663975	CAM_SMPL_001062	Yellowstone lakes, USA						CAM_READ_0310315339	CAM_SMPL_001058	Yellowstone lakes, USA		CAM_READ_0322126605	CAM_SMPL_001066	Yellowstone lakes, USA		CAM_READ_0306855847	CAM_SMPL_001055	Yellowstone lakes, USA		AntarcticaAquatic_READ_05912711	ANTARCTICAAQUATIC_SMPL_SITE231_0.8UM	Ace Lake, Antarctica
CAM_READ_0313672639	CAM_SMPL_001062	Yellowstone lakes, USA						CAM_READ_0310335205	CAM_SMPL_001058	Yellowstone lakes, USA		CAM_READ_0335604117	CAM_SMPL_001076	Yellowstone lakes, USA		CAM_READ_0306860591	CAM_SMPL_001055	Yellowstone lakes, USA		AntarcticaAquatic_READ_05916667	ANTARCTICAAQUATIC_SMPL_SITE231_0.8UM	Ace Lake, Antarctica
CAM_READ_0313690429	CAM_SMPL_001062	Yellowstone lakes, USA						CAM_READ_0310336363	CAM_SMPL_001058	Yellowstone lakes, USA		CAM_READ_0324351131	CAM_SMPL_001067	Yellowstone lakes, USA		CAM_READ_0306866497	CAM_SMPL_001055	Yellowstone lakes, USA		AntarcticaAquatic_READ_05917956	ANTARCTICAAQUATIC_SMPL_SITE231_0.8UM	Ace Lake, Antarctica
CAM_READ_0313698289	CAM_SMPL_001062	Yellowstone lakes, USA						CAM_READ_0310357421	CAM_SMPL_001058	Yellowstone lakes, USA		CAM_READ_0318121961	CAM_SMPL_001064	Yellowstone lakes, USA		CAM_READ_0306868177	CAM_SMPL_001055	Yellowstone lakes, USA		AntarcticaAquatic_READ_05921029	ANTARCTICAAQUATIC_SMPL_SITE231_0.8UM	Ace Lake, Antarctica
CAM_READ_0313722861	CAM_SMPL_001062	Yellowstone lakes, USA						CAM_READ_0310368923	CAM_SMPL_001058	Yellowstone lakes, USA		CAM_READ_0337593713	CAM_SMPL_001077	Yellowstone lakes, USA		CAM_READ_0306872791	CAM_SMPL_001055	Yellowstone lakes, USA		AntarcticaAquatic_READ_05923777	ANTARCTICAAQUATIC_SMPL_SITE231_0.8UM	Ace Lake, Antarctica
CAM_READ_0313723465	CAM_SMPL_001062	Yellowstone lakes, USA						CAM_READ_0310376313	CAM_SMPL_001058	Yellowstone lakes, USA		CAM_READ_0317050853	CAM_SMPL_001063	Yellowstone lakes, USA		CAM_READ_0306875855	CAM_SMPL_001055	Yellowstone lakes, USA		AntarcticaAquatic_READ_05926896	ANTARCTICAAQUATIC_SMPL_SITE231_0.8UM	Ace Lake, Antarctica
CAM_READ_0313728267	CAM_SMPL_001062	Yellowstone lakes, USA						CAM_READ_0310382787	CAM_SMPL_001058	Yellowstone lakes, USA		CAM_READ_0324438439	CAM_SMPL_001067	Yellowstone lakes, USA		CAM_READ_0306879763	CAM_SMPL_001055	Yellowstone lakes, USA		AntarcticaAquatic_READ_05932353	ANTARCTICAAQUATIC_SMPL_SITE231_0.8UM	Ace Lake, Antarctica
CAM_READ_0313734687	CAM_SMPL_001062	Yellowstone lakes, USA						CAM_READ_0310407699	CAM_SMPL_001058	Yellowstone lakes, USA		CAM_READ_0339623693	CAM_SMPL_001079	Yellowstone lakes, USA		CAM_READ_0306880145	CAM_SMPL_001055	Yellowstone lakes, USA		AntarcticaAquatic_READ_05941415	ANTARCTICAAQUATIC_SMPL_SITE231_0.8UM	Ace Lake, Antarctica
CAM_READ_0313739899	CAM_SMPL_001062	Yellowstone lakes, USA						CAM_READ_0310430349	CAM_SMPL_001059	Yellowstone lakes, USA		CAM_READ_0323025421	CAM_SMPL_001066	Yellowstone lakes, USA		CAM_READ_0306880147	CAM_SMPL_001055	Yellowstone lakes, USA		AntarcticaAquatic_READ_05944466	ANTARCTICAAQUATIC_SMPL_SITE231_0.8UM	Ace Lake, Antarctica
CAM_READ_0313745793	CAM_SMPL_001062	Yellowstone lakes, USA						CAM_READ_0310431641	CAM_SMPL_001059	Yellowstone lakes, USA		CAM_READ_0322145633	CAM_SMPL_001066	Yellowstone lakes, USA		CAM_READ_0306880609	CAM_SMPL_001055	Yellowstone lakes, USA		AntarcticaAquatic_READ_05947314	ANTARCTICAAQUATIC_SMPL_SITE231_0.8UM	Ace Lake, Antarctica
CAM_READ_0313759855	CAM_SMPL_001062	Yellowstone lakes, USA						CAM_READ_0310444179	CAM_SMPL_001059	Yellowstone lakes, USA		CAM_READ_0325129755	CAM_SMPL_001068	Yellowstone lakes, USA		CAM_READ_0306881229	CAM_SMPL_001055	Yellowstone lakes, USA		AntarcticaAquatic_READ_05959815	ANTARCTICAAQUATIC_SMPL_SITE231_0.8UM	Ace Lake, Antarctica
CAM_READ_0313764535	CAM_SMPL_001062	Yellowstone lakes, USA						CAM_READ_0310470013	CAM_SMPL_001059	Yellowstone lakes, USA		CAM_READ_0339259113	CAM_SMPL_001079	Yellowstone lakes, USA		CAM_READ_0306884063	CAM_SMPL_001055	Yellowstone lakes, USA		AntarcticaAquatic_READ_05964650	ANTARCTICAAQUATIC_SMPL_SITE231_0.8UM	Ace Lake, Antarctica
CAM_READ_0313767689	CAM_SMPL_001062	Yellowstone lakes, USA						CAM_READ_0310479305	CAM_SMPL_001059	Yellowstone lakes, USA		CAM_READ_0312649753	CAM_SMPL_001061	Yellowstone lakes, USA		CAM_READ_0306884801	CAM_SMPL_001055	Yellowstone lakes, USA		AntarcticaAquatic_READ_05977564	ANTARCTICAAQUATIC_SMPL_SITE231_0.8UM	Ace Lake, Antarctica
CAM_READ_0313767975	CAM_SMPL_001062	Yellowstone lakes, USA						CAM_READ_0310481125	CAM_SMPL_001059	Yellowstone lakes, USA		CAM_READ_0343454591	CAM_SMPL_001082	Yellowstone lakes, USA		CAM_READ_0306892159	CAM_SMPL_001055	Yellowstone lakes, USA		AntarcticaAquatic_READ_05982929	ANTARCTICAAQUATIC_SMPL_SITE231_0.8UM	Ace Lake, Antarctica
CAM_READ_0313774381	CAM_SMPL_001062	Yellowstone lakes, USA						CAM_READ_0310482823	CAM_SMPL_001059	Yellowstone lakes, USA		CAM_READ_0314306631	CAM_SMPL_001062	Yellowstone lakes, USA		CAM_READ_0306894031	CAM_SMPL_001055	Yellowstone lakes, USA		AntarcticaAquatic_READ_05985747	ANTARCTICAAQUATIC_SMPL_SITE231_0.8UM	Ace Lake, Antarctica
CAM_READ_0313778245	CAM_SMPL_001062	Yellowstone lakes, USA						CAM_READ_0310488389	CAM_SMPL_001059	Yellowstone lakes, USA		CAM_READ_0305311673	CAM_SMPL_001054	Yellowstone lakes, USA		CAM_READ_0306896913	CAM_SMPL_001055	Yellowstone lakes, USA		AntarcticaAquatic_READ_05995201	ANTARCTICAAQUATIC_SMPL_SITE231_0.8UM	Ace Lake, Antarctica
CAM_READ_0313786421	CAM_SMPL_001062	Yellowstone lakes, USA						CAM_READ_0310492619	CAM_SMPL_001059	Yellowstone lakes, USA		CAM_READ_0322233069	CAM_SMPL_001066	Yellowstone lakes, USA		CAM_READ_0306906735	CAM_SMPL_001055	Yellowstone lakes, USA		AntarcticaAquatic_READ_06015122	ANTARCTICAAQUATIC_SMPL_SITE231_0.8UM	Ace Lake, Antarctica
CAM_READ_0313798821	CAM_SMPL_001062	Yellowstone lakes, USA						CAM_READ_0310502223	CAM_SMPL_001059	Yellowstone lakes, USA		CAM_READ_0316845989	CAM_SMPL_001063	Yellowstone lakes, USA		CAM_READ_0306907829	CAM_SMPL_001055	Yellowstone lakes, USA		AntarcticaAquatic_READ_06028500	ANTARCTICAAQUATIC_SMPL_SITE231_0.8UM	Ace Lake, Antarctica
CAM_READ_0313800559	CAM_SMPL_001062	Yellowstone lakes, USA						CAM_READ_0310516145	CAM_SMPL_001059	Yellowstone lakes, USA		CAM_READ_0321737655	CAM_SMPL_001066	Yellowstone lakes, USA		CAM_READ_0306910373	CAM_SMPL_001055	Yellowstone lakes, USA		AntarcticaAquatic_READ_06033989	ANTARCTICAAQUATIC_SMPL_SITE231_0.8UM	Ace Lake, Antarctica
CAM_READ_0313805177	CAM_SMPL_001062	Yellowstone lakes, USA						CAM_READ_0310527825	CAM_SMPL_001059	Yellowstone lakes, USA		CAM_READ_0311360033	CAM_SMPL_001059	Yellowstone lakes, USA		CAM_READ_0306911063	CAM_SMPL_001055	Yellowstone lakes, USA		AntarcticaAquatic_READ_06043192	ANTARCTICAAQUATIC_SMPL_SITE231_0.8UM	Ace Lake, Antarctica
CAM_READ_0313805825	CAM_SMPL_001062	Yellowstone lakes, USA						CAM_READ_0310532865	CAM_SMPL_001059	Yellowstone lakes, USA		CAM_READ_0318670973	CAM_SMPL_001064	Yellowstone lakes, USA		CAM_READ_0306912497	CAM_SMPL_001055	Yellowstone lakes, USA		AntarcticaAquatic_READ_06046734	ANTARCTICAAQUATIC_SMPL_SITE231_0.8UM	Ace Lake, Antarctica
CAM_READ_0313807875	CAM_SMPL_001062	Yellowstone lakes, USA						CAM_READ_0310564191	CAM_SMPL_001059	Yellowstone lakes, USA		CAM_READ_0320060301	CAM_SMPL_001065	Yellowstone lakes, USA		CAM_READ_0306918885	CAM_SMPL_001055	Yellowstone lakes, USA		AntarcticaAquatic_READ_06056290	ANTARCTICAAQUATIC_SMPL_SITE231_0.8UM	Ace Lake, Antarctica
CAM_READ_0313809329	CAM_SMPL_001062	Yellowstone lakes, USA						CAM_READ_0310564787	CAM_SMPL_001059	Yellowstone lakes, USA		CAM_READ_0336164385	CAM_SMPL_001076	Yellowstone lakes, USA		CAM_READ_0306919815	CAM_SMPL_001055	Yellowstone lakes, USA		AntarcticaAquatic_READ_06070382	ANTARCTICAAQUATIC_SMPL_SITE231_0.8UM	Ace Lake, Antarctica
CAM_READ_0313825751	CAM_SMPL_001062	Yellowstone lakes, USA						CAM_READ_0310566213	CAM_SMPL_001059	Yellowstone lakes, USA		CAM_READ_0320740773	CAM_SMPL_001065	Yellowstone lakes, USA		CAM_READ_0306924587	CAM_SMPL_001055	Yellowstone lakes, USA		AntarcticaAquatic_READ_06075150	ANTARCTICAAQUATIC_SMPL_SITE231_0.8UM	Ace Lake, Antarctica
CAM_READ_0313827709	CAM_SMPL_001062	Yellowstone lakes, USA						CAM_READ_0310579241	CAM_SMPL_001059	Yellowstone lakes, USA		CAM_READ_0336048097	CAM_SMPL_001076	Yellowstone lakes, USA		CAM_READ_0306927235	CAM_SMPL_001055	Yellowstone lakes, USA		AntarcticaAquatic_READ_06122679	ANTARCTICAAQUATIC_SMPL_SITE232_0.8UM	Ace Lake, Antarctica
CAM_READ_0313827777	CAM_SMPL_001062	Yellowstone lakes, USA						CAM_READ_0310583659	CAM_SMPL_001059	Yellowstone lakes, USA		CAM_READ_0314096943	CAM_SMPL_001062	Yellowstone lakes, USA		CAM_READ_0306935641	CAM_SMPL_001055	Yellowstone lakes, USA		AntarcticaAquatic_READ_06125593	ANTARCTICAAQUATIC_SMPL_SITE232_0.8UM	Ace Lake, Antarctica
CAM_READ_0313828279	CAM_SMPL_001062	Yellowstone lakes, USA						CAM_READ_0310583783	CAM_SMPL_001059	Yellowstone lakes, USA		CAM_READ_0336528941	CAM_SMPL_001077	Yellowstone lakes, USA		CAM_READ_0306936043	CAM_SMPL_001055	Yellowstone lakes, USA		AntarcticaAquatic_READ_06133911	ANTARCTICAAQUATIC_SMPL_SITE232_0.8UM	Ace Lake, Antarctica
CAM_READ_0313829983	CAM_SMPL_001062	Yellowstone lakes, USA						CAM_READ_0310585789	CAM_SMPL_001059	Yellowstone lakes, USA		CAM_READ_0322664255	CAM_SMPL_001066	Yellowstone lakes, USA		CAM_READ_0306945391	CAM_SMPL_001055	Yellowstone lakes, USA		AntarcticaAquatic_READ_06225014	ANTARCTICAAQUATIC_SMPL_SITE232_0.8UM	Ace Lake, Antarctica
CAM_READ_0313856703	CAM_SMPL_001062	Yellowstone lakes, USA						CAM_READ_0310587735	CAM_SMPL_001059	Yellowstone lakes, USA		CAM_READ_0318079311	CAM_SMPL_001064	Yellowstone lakes, USA		CAM_READ_0306945873	CAM_SMPL_001055	Yellowstone lakes, USA		AntarcticaAquatic_READ_06255056	ANTARCTICAAQUATIC_SMPL_SITE232_0.8UM	Ace Lake, Antarctica
CAM_READ_0313863553	CAM_SMPL_001062	Yellowstone lakes, USA						CAM_READ_0310596785	CAM_SMPL_001059	Yellowstone lakes, USA		CAM_READ_0320235107	CAM_SMPL_001065	Yellowstone lakes, USA		CAM_READ_0306945905	CAM_SMPL_001055	Yellowstone lakes, USA		AntarcticaAquatic_READ_06294813	ANTARCTICAAQUATIC_SMPL_SITE232_0.8UM	Ace Lake, Antarctica
CAM_READ_0313866075	CAM_SMPL_001062	Yellowstone lakes, USA						CAM_READ_0310611999	CAM_SMPL_001059	Yellowstone lakes, USA		CAM_READ_0335469929	CAM_SMPL_001076	Yellowstone lakes, USA		CAM_READ_0306949005	CAM_SMPL_001055	Yellowstone lakes, USA		AntarcticaAquatic_READ_06344929	ANTARCTICAAQUATIC_SMPL_SITE232_0.8UM	Ace Lake, Antarctica
CAM_READ_0313874133	CAM_SMPL_001062	Yellowstone lakes, USA						CAM_READ_0310620681	CAM_SMPL_001059	Yellowstone lakes, USA		CAM_READ_0314616193	CAM_SMPL_001062	Yellowstone lakes, USA		CAM_READ_0306952257	CAM_SMPL_001055	Yellowstone lakes, USA		AntarcticaAquatic_READ_06386304	ANTARCTICAAQUATIC_SMPL_SITE232_0.8UM	Ace Lake, Antarctica
CAM_READ_0313880643	CAM_SMPL_001062	Yellowstone lakes, USA						CAM_READ_0310624553	CAM_SMPL_001059	Yellowstone lakes, USA		CAM_READ_0315167027	CAM_SMPL_001063	Yellowstone lakes, USA		CAM_READ_0306952877	CAM_SMPL_001055	Yellowstone lakes, USA		AntarcticaAquatic_READ_06390510	ANTARCTICAAQUATIC_SMPL_SITE232_0.8UM	Ace Lake, Antarctica
CAM_READ_0313887741	CAM_SMPL_001062	Yellowstone lakes, USA						CAM_READ_0310632437	CAM_SMPL_001059	Yellowstone lakes, USA		CAM_READ_0327005283	CAM_SMPL_001070	Yellowstone lakes, USA		CAM_READ_0306956391	CAM_SMPL_001055	Yellowstone lakes, USA		AntarcticaAquatic_READ_06393837	ANTARCTICAAQUATIC_SMPL_SITE232_0.8UM	Ace Lake, Antarctica
CAM_READ_0313894643	CAM_SMPL_001062	Yellowstone lakes, USA						CAM_READ_0310639213	CAM_SMPL_001059	Yellowstone lakes, USA		CAM_READ_0315550059	CAM_SMPL_001063	Yellowstone lakes, USA		CAM_READ_0306962959	CAM_SMPL_001055	Yellowstone lakes, USA		AntarcticaAquatic_READ_06405338	ANTARCTICAAQUATIC_SMPL_SITE232_0.8UM	Ace Lake, Antarctica
CAM_READ_0313898969	CAM_SMPL_001062	Yellowstone lakes, USA						CAM_READ_0310641187	CAM_SMPL_001059	Yellowstone lakes, USA		CAM_READ_0324222615	CAM_SMPL_001067	Yellowstone lakes, USA		CAM_READ_0306965101	CAM_SMPL_001055	Yellowstone lakes, USA		AntarcticaAquatic_READ_06422651	ANTARCTICAAQUATIC_SMPL_SITE232_0.8UM	Ace Lake, Antarctica
CAM_READ_0313904221	CAM_SMPL_001062	Yellowstone lakes, USA						CAM_READ_0310641803	CAM_SMPL_001059	Yellowstone lakes, USA		CAM_READ_0319266561	CAM_SMPL_001064	Yellowstone lakes, USA		CAM_READ_0306965527	CAM_SMPL_001055	Yellowstone lakes, USA		AntarcticaAquatic_READ_06439437	ANTARCTICAAQUATIC_SMPL_SITE232_0.8UM	Ace Lake, Antarctica
CAM_READ_0313907823	CAM_SMPL_001062	Yellowstone lakes, USA						CAM_READ_0310647757	CAM_SMPL_001059	Yellowstone lakes, USA		CAM_READ_0322044187	CAM_SMPL_001066	Yellowstone lakes, USA		CAM_READ_0306971519	CAM_SMPL_001055	Yellowstone lakes, USA		AntarcticaAquatic_READ_06445369	ANTARCTICAAQUATIC_SMPL_SITE232_0.8UM	Ace Lake, Antarctica
CAM_READ_0313911443	CAM_SMPL_001062	Yellowstone lakes, USA						CAM_READ_0310654119	CAM_SMPL_001059	Yellowstone lakes, USA		CAM_READ_0318619907	CAM_SMPL_001064	Yellowstone lakes, USA		CAM_READ_0306971995	CAM_SMPL_001055	Yellowstone lakes, USA		AntarcticaAquatic_READ_06479161	ANTARCTICAAQUATIC_SMPL_SITE232_0.8UM	Ace Lake, Antarctica
CAM_READ_0313912401	CAM_SMPL_001062	Yellowstone lakes, USA						CAM_READ_0310654553	CAM_SMPL_001059	Yellowstone lakes, USA		CAM_READ_0342623669	CAM_SMPL_001082	Yellowstone lakes, USA		CAM_READ_0306972523	CAM_SMPL_001055	Yellowstone lakes, USA		AntarcticaAquatic_READ_06559433	ANTARCTICAAQUATIC_SMPL_SITE232_0.8UM	Ace Lake, Antarctica
CAM_READ_0313923149	CAM_SMPL_001062	Yellowstone lakes, USA						CAM_READ_0310658213	CAM_SMPL_001059	Yellowstone lakes, USA		CAM_READ_0320946561	CAM_SMPL_001065	Yellowstone lakes, USA		CAM_READ_0306975247	CAM_SMPL_001055	Yellowstone lakes, USA		AntarcticaAquatic_READ_06610687	ANTARCTICAAQUATIC_SMPL_SITE232_0.8UM	Ace Lake, Antarctica
CAM_READ_0313934479	CAM_SMPL_001062	Yellowstone lakes, USA						CAM_READ_0310660833	CAM_SMPL_001059	Yellowstone lakes, USA		CAM_READ_0320066773	CAM_SMPL_001065	Yellowstone lakes, USA		CAM_READ_0306977089	CAM_SMPL_001055	Yellowstone lakes, USA		AntarcticaAquatic_READ_06623816	ANTARCTICAAQUATIC_SMPL_SITE232_0.8UM	Ace Lake, Antarctica
CAM_READ_0313936337	CAM_SMPL_001062	Yellowstone lakes, USA						CAM_READ_0310670203	CAM_SMPL_001059	Yellowstone lakes, USA		CAM_READ_0306979911	CAM_SMPL_001055	Yellowstone lakes, USA		CAM_READ_0306985063	CAM_SMPL_001055	Yellowstone lakes, USA		AntarcticaAquatic_READ_07854660	ANTARCTICAAQUATIC_SMPL_SITE231_3.0UM	Ace Lake, Antarctica
CAM_READ_0313937639	CAM_SMPL_001062	Yellowstone lakes, USA						CAM_READ_0310675237	CAM_SMPL_001059	Yellowstone lakes, USA		CAM_READ_0340828931	CAM_SMPL_001080	Yellowstone lakes, USA		CAM_READ_0306986553	CAM_SMPL_001055	Yellowstone lakes, USA		AntarcticaAquatic_READ_07858670	ANTARCTICAAQUATIC_SMPL_SITE231_3.0UM	Ace Lake, Antarctica
CAM_READ_0313949687	CAM_SMPL_001062	Yellowstone lakes, USA						CAM_READ_0310680943	CAM_SMPL_001059	Yellowstone lakes, USA		CAM_READ_0343091429	CAM_SMPL_001082	Yellowstone lakes, USA		CAM_READ_0306988221	CAM_SMPL_001055	Yellowstone lakes, USA		AntarcticaAquatic_READ_07867595	ANTARCTICAAQUATIC_SMPL_SITE231_3.0UM	Ace Lake, Antarctica
CAM_READ_0313959111	CAM_SMPL_001062	Yellowstone lakes, USA						CAM_READ_0310683389	CAM_SMPL_001059	Yellowstone lakes, USA		CAM_READ_0341842165	CAM_SMPL_001081	Yellowstone lakes, USA		CAM_READ_0306989975	CAM_SMPL_001055	Yellowstone lakes, USA		AntarcticaAquatic_READ_07869450	ANTARCTICAAQUATIC_SMPL_SITE231_3.0UM	Ace Lake, Antarctica
CAM_READ_0313965565	CAM_SMPL_001062	Yellowstone lakes, USA						CAM_READ_0310695105	CAM_SMPL_001059	Yellowstone lakes, USA		CAM_READ_0320154209	CAM_SMPL_001065	Yellowstone lakes, USA		CAM_READ_0306990451	CAM_SMPL_001055	Yellowstone lakes, USA		AntarcticaAquatic_READ_07873694	ANTARCTICAAQUATIC_SMPL_SITE231_3.0UM	Ace Lake, Antarctica
CAM_READ_0313975981	CAM_SMPL_001062	Yellowstone lakes, USA						CAM_READ_0310697005	CAM_SMPL_001059	Yellowstone lakes, USA		CAM_READ_0319614743	CAM_SMPL_001065	Yellowstone lakes, USA		CAM_READ_0306990955	CAM_SMPL_001055	Yellowstone lakes, USA		AntarcticaAquatic_READ_07874240	ANTARCTICAAQUATIC_SMPL_SITE231_3.0UM	Ace Lake, Antarctica
CAM_READ_0313976037	CAM_SMPL_001062	Yellowstone lakes, USA						CAM_READ_0310701231	CAM_SMPL_001059	Yellowstone lakes, USA		CAM_READ_0343796231	CAM_SMPL_001083	Yellowstone lakes, USA		CAM_READ_0306992545	CAM_SMPL_001055	Yellowstone lakes, USA		AntarcticaAquatic_READ_07874736	ANTARCTICAAQUATIC_SMPL_SITE231_3.0UM	Ace Lake, Antarctica
CAM_READ_0313976941	CAM_SMPL_001062	Yellowstone lakes, USA						CAM_READ_0310713265	CAM_SMPL_001059	Yellowstone lakes, USA		CAM_READ_0324238123	CAM_SMPL_001067	Yellowstone lakes, USA		CAM_READ_0306992877	CAM_SMPL_001055	Yellowstone lakes, USA		AntarcticaAquatic_READ_07879177	ANTARCTICAAQUATIC_SMPL_SITE231_3.0UM	Ace Lake, Antarctica
CAM_READ_0313980907	CAM_SMPL_001062	Yellowstone lakes, USA						CAM_READ_0310715343	CAM_SMPL_001059	Yellowstone lakes, USA		CAM_READ_0315683005	CAM_SMPL_001063	Yellowstone lakes, USA		CAM_READ_0306996099	CAM_SMPL_001055	Yellowstone lakes, USA		AntarcticaAquatic_READ_07880823	ANTARCTICAAQUATIC_SMPL_SITE231_3.0UM	Ace Lake, Antarctica
CAM_READ_0313982601	CAM_SMPL_001062	Yellowstone lakes, USA						CAM_READ_0310719021	CAM_SMPL_001059	Yellowstone lakes, USA		CAM_READ_0315129755	CAM_SMPL_001063	Yellowstone lakes, USA		CAM_READ_0307000805	CAM_SMPL_001055	Yellowstone lakes, USA		AntarcticaAquatic_READ_07881012	ANTARCTICAAQUATIC_SMPL_SITE231_3.0UM	Ace Lake, Antarctica
CAM_READ_0313987793	CAM_SMPL_001062	Yellowstone lakes, USA						CAM_READ_0310734885	CAM_SMPL_001059	Yellowstone lakes, USA		CAM_READ_0320322623	CAM_SMPL_001065	Yellowstone lakes, USA		CAM_READ_0307003633	CAM_SMPL_001055	Yellowstone lakes, USA		AntarcticaAquatic_READ_07881949	ANTARCTICAAQUATIC_SMPL_SITE231_3.0UM	Ace Lake, Antarctica
CAM_READ_0313987979	CAM_SMPL_001062	Yellowstone lakes, USA						CAM_READ_0310749093	CAM_SMPL_001059	Yellowstone lakes, USA		CAM_READ_0340978531	CAM_SMPL_001080	Yellowstone lakes, USA		CAM_READ_0307003971	CAM_SMPL_001055	Yellowstone lakes, USA		AntarcticaAquatic_READ_07883553	ANTARCTICAAQUATIC_SMPL_SITE231_3.0UM	Ace Lake, Antarctica
CAM_READ_0313990041	CAM_SMPL_001062	Yellowstone lakes, USA						CAM_READ_0310751315	CAM_SMPL_001059	Yellowstone lakes, USA		CAM_READ_0314213581	CAM_SMPL_001062	Yellowstone lakes, USA		CAM_READ_0307005903	CAM_SMPL_001055	Yellowstone lakes, USA		AntarcticaAquatic_READ_07886108	ANTARCTICAAQUATIC_SMPL_SITE231_3.0UM	Ace Lake, Antarctica
CAM_READ_0313991477	CAM_SMPL_001062	Yellowstone lakes, USA						CAM_READ_0310756285	CAM_SMPL_001059	Yellowstone lakes, USA		CAM_READ_0320141119	CAM_SMPL_001065	Yellowstone lakes, USA		CAM_READ_0307008645	CAM_SMPL_001055	Yellowstone lakes, USA		AntarcticaAquatic_READ_07888958	ANTARCTICAAQUATIC_SMPL_SITE231_3.0UM	Ace Lake, Antarctica
CAM_READ_0314005213	CAM_SMPL_001062	Yellowstone lakes, USA						CAM_READ_0310757073	CAM_SMPL_001059	Yellowstone lakes, USA		CAM_READ_0322341905	CAM_SMPL_001066	Yellowstone lakes, USA		CAM_READ_0307011681	CAM_SMPL_001055	Yellowstone lakes, USA		AntarcticaAquatic_READ_07889229	ANTARCTICAAQUATIC_SMPL_SITE231_3.0UM	Ace Lake, Antarctica
CAM_READ_0314017785	CAM_SMPL_001062	Yellowstone lakes, USA						CAM_READ_0310761739	CAM_SMPL_001059	Yellowstone lakes, USA		CAM_READ_0343723121	CAM_SMPL_001083	Yellowstone lakes, USA		CAM_READ_0307015331	CAM_SMPL_001055	Yellowstone lakes, USA		AntarcticaAquatic_READ_07890577	ANTARCTICAAQUATIC_SMPL_SITE231_3.0UM	Ace Lake, Antarctica
CAM_READ_0314024153	CAM_SMPL_001062	Yellowstone lakes, USA						CAM_READ_0310769793	CAM_SMPL_001059	Yellowstone lakes, USA		CAM_READ_0305011763	CAM_SMPL_001054	Yellowstone lakes, USA		CAM_READ_0307022299	CAM_SMPL_001055	Yellowstone lakes, USA		AntarcticaAquatic_READ_07894024	ANTARCTICAAQUATIC_SMPL_SITE231_3.0UM	Ace Lake, Antarctica
CAM_READ_0314025875	CAM_SMPL_001062	Yellowstone lakes, USA						CAM_READ_0310770949	CAM_SMPL_001059	Yellowstone lakes, USA		CAM_READ_0335883083	CAM_SMPL_001076	Yellowstone lakes, USA		CAM_READ_0307024103	CAM_SMPL_001055	Yellowstone lakes, USA		AntarcticaAquatic_READ_07894762	ANTARCTICAAQUATIC_SMPL_SITE231_3.0UM	Ace Lake, Antarctica
CAM_READ_0314027691	CAM_SMPL_001062	Yellowstone lakes, USA						CAM_READ_0310785993	CAM_SMPL_001059	Yellowstone lakes, USA		CAM_READ_0317381705	CAM_SMPL_001064	Yellowstone lakes, USA		CAM_READ_0307024553	CAM_SMPL_001055	Yellowstone lakes, USA		AntarcticaAquatic_READ_07899101	ANTARCTICAAQUATIC_SMPL_SITE231_3.0UM	Ace Lake, Antarctica
CAM_READ_0314030187	CAM_SMPL_001062	Yellowstone lakes, USA						CAM_READ_0310789461	CAM_SMPL_001059	Yellowstone lakes, USA		CAM_READ_0315452299	CAM_SMPL_001063	Yellowstone lakes, USA		CAM_READ_0307026261	CAM_SMPL_001055	Yellowstone lakes, USA		AntarcticaAquatic_READ_07899889	ANTARCTICAAQUATIC_SMPL_SITE231_3.0UM	Ace Lake, Antarctica
CAM_READ_0314032525	CAM_SMPL_001062	Yellowstone lakes, USA						CAM_READ_0310792091	CAM_SMPL_001059	Yellowstone lakes, USA		CAM_READ_0343806611	CAM_SMPL_001083	Yellowstone lakes, USA		CAM_READ_0307026351	CAM_SMPL_001055	Yellowstone lakes, USA		AntarcticaAquatic_READ_07900121	ANTARCTICAAQUATIC_SMPL_SITE231_3.0UM	Ace Lake, Antarctica
CAM_READ_0314032725	CAM_SMPL_001062	Yellowstone lakes, USA						CAM_READ_0310793909	CAM_SMPL_001059	Yellowstone lakes, USA		CAM_READ_0313154823	CAM_SMPL_001061	Yellowstone lakes, USA		CAM_READ_0307028137	CAM_SMPL_001055	Yellowstone lakes, USA		AntarcticaAquatic_READ_07902131	ANTARCTICAAQUATIC_SMPL_SITE231_3.0UM	Ace Lake, Antarctica
CAM_READ_0314035791	CAM_SMPL_001062	Yellowstone lakes, USA						CAM_READ_0310808427	CAM_SMPL_001059	Yellowstone lakes, USA		CAM_READ_0319965327	CAM_SMPL_001065	Yellowstone lakes, USA		CAM_READ_0307030917	CAM_SMPL_001055	Yellowstone lakes, USA		AntarcticaAquatic_READ_07905088	ANTARCTICAAQUATIC_SMPL_SITE231_3.0UM	Ace Lake, Antarctica
CAM_READ_0314039241	CAM_SMPL_001062	Yellowstone lakes, USA						CAM_READ_0310808483	CAM_SMPL_001059	Yellowstone lakes, USA		CAM_READ_0324503507	CAM_SMPL_001067	Yellowstone lakes, USA		CAM_READ_0307041227	CAM_SMPL_001055	Yellowstone lakes, USA		AntarcticaAquatic_READ_07906802	ANTARCTICAAQUATIC_SMPL_SITE231_3.0UM	Ace Lake, Antarctica
CAM_READ_0314042207	CAM_SMPL_001062	Yellowstone lakes, USA						CAM_READ_0310823475	CAM_SMPL_001059	Yellowstone lakes, USA		CAM_READ_0321154243	CAM_SMPL_001065	Yellowstone lakes, USA		CAM_READ_0307042287	CAM_SMPL_001055	Yellowstone lakes, USA		AntarcticaAquatic_READ_07909723	ANTARCTICAAQUATIC_SMPL_SITE231_3.0UM	Ace Lake, Antarctica
CAM_READ_0314042657	CAM_SMPL_001062	Yellowstone lakes, USA						CAM_READ_0310823529	CAM_SMPL_001059	Yellowstone lakes, USA		CAM_READ_0326985353	CAM_SMPL_001070	Yellowstone lakes, USA		CAM_READ_0307042863	CAM_SMPL_001055	Yellowstone lakes, USA		AntarcticaAquatic_READ_07910444	ANTARCTICAAQUATIC_SMPL_SITE231_3.0UM	Ace Lake, Antarctica
CAM_READ_0314043257	CAM_SMPL_001062	Yellowstone lakes, USA						CAM_READ_0310828805	CAM_SMPL_001059	Yellowstone lakes, USA		CAM_READ_0340504705	CAM_SMPL_001080	Yellowstone lakes, USA		CAM_READ_0307044619	CAM_SMPL_001055	Yellowstone lakes, USA		AntarcticaAquatic_READ_07911848	ANTARCTICAAQUATIC_SMPL_SITE231_3.0UM	Ace Lake, Antarctica
CAM_READ_0314052759	CAM_SMPL_001062	Yellowstone lakes, USA						CAM_READ_0310830693	CAM_SMPL_001059	Yellowstone lakes, USA		CAM_READ_0343076849	CAM_SMPL_001082	Yellowstone lakes, USA		CAM_READ_0307045283	CAM_SMPL_001055	Yellowstone lakes, USA		AntarcticaAquatic_READ_07914938	ANTARCTICAAQUATIC_SMPL_SITE231_3.0UM	Ace Lake, Antarctica
CAM_READ_0314063325	CAM_SMPL_001062	Yellowstone lakes, USA						CAM_READ_0310841589	CAM_SMPL_001059	Yellowstone lakes, USA		CAM_READ_0342900141	CAM_SMPL_001082	Yellowstone lakes, USA		CAM_READ_0307052735	CAM_SMPL_001055	Yellowstone lakes, USA		AntarcticaAquatic_READ_07915209	ANTARCTICAAQUATIC_SMPL_SITE231_3.0UM	Ace Lake, Antarctica
CAM_READ_0314075491	CAM_SMPL_001062	Yellowstone lakes, USA						CAM_READ_0310846771	CAM_SMPL_001059	Yellowstone lakes, USA		CAM_READ_0318641031	CAM_SMPL_001064	Yellowstone lakes, USA		CAM_READ_0307054193	CAM_SMPL_001055	Yellowstone lakes, USA		AntarcticaAquatic_READ_07916670	ANTARCTICAAQUATIC_SMPL_SITE231_3.0UM	Ace Lake, Antarctica
CAM_READ_0314080741	CAM_SMPL_001062	Yellowstone lakes, USA						CAM_READ_0310848229	CAM_SMPL_001059	Yellowstone lakes, USA		CAM_READ_0321693603	CAM_SMPL_001066	Yellowstone lakes, USA		CAM_READ_0307064193	CAM_SMPL_001055	Yellowstone lakes, USA		AntarcticaAquatic_READ_07920277	ANTARCTICAAQUATIC_SMPL_SITE231_3.0UM	Ace Lake, Antarctica
CAM_READ_0314081723	CAM_SMPL_001062	Yellowstone lakes, USA						CAM_READ_0310849443	CAM_SMPL_001059	Yellowstone lakes, USA		CAM_READ_0343061435	CAM_SMPL_001082	Yellowstone lakes, USA		CAM_READ_0307067801	CAM_SMPL_001055	Yellowstone lakes, USA		AntarcticaAquatic_READ_07928339	ANTARCTICAAQUATIC_SMPL_SITE231_3.0UM	Ace Lake, Antarctica
CAM_READ_0314090863	CAM_SMPL_001062	Yellowstone lakes, USA						CAM_READ_0310849761	CAM_SMPL_001059	Yellowstone lakes, USA		CAM_READ_0313288403	CAM_SMPL_001061	Yellowstone lakes, USA		CAM_READ_0307079723	CAM_SMPL_001055	Yellowstone lakes, USA		AntarcticaAquatic_READ_07929835	ANTARCTICAAQUATIC_SMPL_SITE231_3.0UM	Ace Lake, Antarctica
CAM_READ_0314090945	CAM_SMPL_001062	Yellowstone lakes, USA						CAM_READ_0310850063	CAM_SMPL_001059	Yellowstone lakes, USA		CAM_READ_0317342021	CAM_SMPL_001064	Yellowstone lakes, USA		CAM_READ_0307080783	CAM_SMPL_001055	Yellowstone lakes, USA		AntarcticaAquatic_READ_07934132	ANTARCTICAAQUATIC_SMPL_SITE231_3.0UM	Ace Lake, Antarctica
CAM_READ_0314093203	CAM_SMPL_001062	Yellowstone lakes, USA						CAM_READ_0310858929	CAM_SMPL_001059	Yellowstone lakes, USA		CAM_READ_0322401483	CAM_SMPL_001066	Yellowstone lakes, USA		CAM_READ_0307091581	CAM_SMPL_001055	Yellowstone lakes, USA		AntarcticaAquatic_READ_07934338	ANTARCTICAAQUATIC_SMPL_SITE231_3.0UM	Ace Lake, Antarctica
CAM_READ_0314093647	CAM_SMPL_001062	Yellowstone lakes, USA						CAM_READ_0310861645	CAM_SMPL_001059	Yellowstone lakes, USA		CAM_READ_0343487961	CAM_SMPL_001082	Yellowstone lakes, USA		CAM_READ_0307091877	CAM_SMPL_001055	Yellowstone lakes, USA		AntarcticaAquatic_READ_07938469	ANTARCTICAAQUATIC_SMPL_SITE231_3.0UM	Ace Lake, Antarctica
CAM_READ_0314110981	CAM_SMPL_001062	Yellowstone lakes, USA						CAM_READ_0310866901	CAM_SMPL_001059	Yellowstone lakes, USA		CAM_READ_0342430231	CAM_SMPL_001082	Yellowstone lakes, USA		CAM_READ_0307094039	CAM_SMPL_001055	Yellowstone lakes, USA		AntarcticaAquatic_READ_07938922	ANTARCTICAAQUATIC_SMPL_SITE231_3.0UM	Ace Lake, Antarctica
CAM_READ_0314112427	CAM_SMPL_001062	Yellowstone lakes, USA						CAM_READ_0310872959	CAM_SMPL_001059	Yellowstone lakes, USA		CAM_READ_0318071763	CAM_SMPL_001064	Yellowstone lakes, USA		CAM_READ_0307096683	CAM_SMPL_001055	Yellowstone lakes, USA		AntarcticaAquatic_READ_07939178	ANTARCTICAAQUATIC_SMPL_SITE231_3.0UM	Ace Lake, Antarctica
CAM_READ_0314112811	CAM_SMPL_001062	Yellowstone lakes, USA						CAM_READ_0310888623	CAM_SMPL_001059	Yellowstone lakes, USA		CAM_READ_0321387173	CAM_SMPL_001065	Yellowstone lakes, USA		CAM_READ_0307097637	CAM_SMPL_001055	Yellowstone lakes, USA		AntarcticaAquatic_READ_07943443	ANTARCTICAAQUATIC_SMPL_SITE231_3.0UM	Ace Lake, Antarctica
CAM_READ_0314122439	CAM_SMPL_001062	Yellowstone lakes, USA						CAM_READ_0310904419	CAM_SMPL_001059	Yellowstone lakes, USA		CAM_READ_0336518001	CAM_SMPL_001077	Yellowstone lakes, USA		CAM_READ_0307098015	CAM_SMPL_001055	Yellowstone lakes, USA		AntarcticaAquatic_READ_07943788	ANTARCTICAAQUATIC_SMPL_SITE231_3.0UM	Ace Lake, Antarctica
CAM_READ_0314129537	CAM_SMPL_001062	Yellowstone lakes, USA						CAM_READ_0310910459	CAM_SMPL_001059	Yellowstone lakes, USA		CAM_READ_0320263045	CAM_SMPL_001065	Yellowstone lakes, USA		CAM_READ_0307099375	CAM_SMPL_001055	Yellowstone lakes, USA		AntarcticaAquatic_READ_07949217	ANTARCTICAAQUATIC_SMPL_SITE231_3.0UM	Ace Lake, Antarctica
CAM_READ_0314131705	CAM_SMPL_001062	Yellowstone lakes, USA						CAM_READ_0310923021	CAM_SMPL_001059	Yellowstone lakes, USA		CAM_READ_0343716859	CAM_SMPL_001083	Yellowstone lakes, USA		CAM_READ_0307100311	CAM_SMPL_001055	Yellowstone lakes, USA		AntarcticaAquatic_READ_07951782	ANTARCTICAAQUATIC_SMPL_SITE231_3.0UM	Ace Lake, Antarctica
CAM_READ_0314139829	CAM_SMPL_001062	Yellowstone lakes, USA						CAM_READ_0310926197	CAM_SMPL_001059	Yellowstone lakes, USA		CAM_READ_0339705893	CAM_SMPL_001079	Yellowstone lakes, USA		CAM_READ_0307102235	CAM_SMPL_001055	Yellowstone lakes, USA		AntarcticaAquatic_READ_07955312	ANTARCTICAAQUATIC_SMPL_SITE231_3.0UM	Ace Lake, Antarctica
CAM_READ_0314141495	CAM_SMPL_001062	Yellowstone lakes, USA						CAM_READ_0310926451	CAM_SMPL_001059	Yellowstone lakes, USA		CAM_READ_0314298417	CAM_SMPL_001062	Yellowstone lakes, USA		CAM_READ_0307106565	CAM_SMPL_001055	Yellowstone lakes, USA		AntarcticaAquatic_READ_07957837	ANTARCTICAAQUATIC_SMPL_SITE231_3.0UM	Ace Lake, Antarctica
CAM_READ_0314157355	CAM_SMPL_001062	Yellowstone lakes, USA						CAM_READ_0310927433	CAM_SMPL_001059	Yellowstone lakes, USA		CAM_READ_0317382735	CAM_SMPL_001064	Yellowstone lakes, USA		CAM_READ_0307107171	CAM_SMPL_001055	Yellowstone lakes, USA		AntarcticaAquatic_READ_07958602	ANTARCTICAAQUATIC_SMPL_SITE231_3.0UM	Ace Lake, Antarctica
CAM_READ_0314164287	CAM_SMPL_001062	Yellowstone lakes, USA						CAM_READ_0310930739	CAM_SMPL_001059	Yellowstone lakes, USA		CAM_READ_0319072759	CAM_SMPL_001064	Yellowstone lakes, USA		CAM_READ_0307112569	CAM_SMPL_001055	Yellowstone lakes, USA		AntarcticaAquatic_READ_07960078	ANTARCTICAAQUATIC_SMPL_SITE231_3.0UM	Ace Lake, Antarctica
CAM_READ_0314167409	CAM_SMPL_001062	Yellowstone lakes, USA						CAM_READ_0310931701	CAM_SMPL_001059	Yellowstone lakes, USA		CAM_READ_0317668007	CAM_SMPL_001064	Yellowstone lakes, USA		CAM_READ_0307117647	CAM_SMPL_001055	Yellowstone lakes, USA		AntarcticaAquatic_READ_07964482	ANTARCTICAAQUATIC_SMPL_SITE231_3.0UM	Ace Lake, Antarctica
CAM_READ_0314179851	CAM_SMPL_001062	Yellowstone lakes, USA						CAM_READ_0310935969	CAM_SMPL_001059	Yellowstone lakes, USA		CAM_READ_0323048717	CAM_SMPL_001066	Yellowstone lakes, USA		CAM_READ_0307119557	CAM_SMPL_001055	Yellowstone lakes, USA		AntarcticaAquatic_READ_07968365	ANTARCTICAAQUATIC_SMPL_SITE231_3.0UM	Ace Lake, Antarctica
CAM_READ_0314184727	CAM_SMPL_001062	Yellowstone lakes, USA						CAM_READ_0310938987	CAM_SMPL_001059	Yellowstone lakes, USA		CAM_READ_0318170885	CAM_SMPL_001064	Yellowstone lakes, USA		CAM_READ_0307120001	CAM_SMPL_001055	Yellowstone lakes, USA		AntarcticaAquatic_READ_07969511	ANTARCTICAAQUATIC_SMPL_SITE231_3.0UM	Ace Lake, Antarctica
CAM_READ_0314191701	CAM_SMPL_001062	Yellowstone lakes, USA						CAM_READ_0310946763	CAM_SMPL_001059	Yellowstone lakes, USA		CAM_READ_0316043191	CAM_SMPL_001063	Yellowstone lakes, USA		CAM_READ_0307131421	CAM_SMPL_001055	Yellowstone lakes, USA		AntarcticaAquatic_READ_07969832	ANTARCTICAAQUATIC_SMPL_SITE231_3.0UM	Ace Lake, Antarctica
CAM_READ_0314211737	CAM_SMPL_001062	Yellowstone lakes, USA						CAM_READ_0310949195	CAM_SMPL_001059	Yellowstone lakes, USA		CAM_READ_0323233103	CAM_SMPL_001066	Yellowstone lakes, USA		CAM_READ_0307132163	CAM_SMPL_001055	Yellowstone lakes, USA		AntarcticaAquatic_READ_07970955	ANTARCTICAAQUATIC_SMPL_SITE231_3.0UM	Ace Lake, Antarctica
CAM_READ_0314213633	CAM_SMPL_001062	Yellowstone lakes, USA						CAM_READ_0310962781	CAM_SMPL_001059	Yellowstone lakes, USA		CAM_READ_0327152065	CAM_SMPL_001070	Yellowstone lakes, USA		CAM_READ_0307132711	CAM_SMPL_001055	Yellowstone lakes, USA		AntarcticaAquatic_READ_07970964	ANTARCTICAAQUATIC_SMPL_SITE231_3.0UM	Ace Lake, Antarctica
CAM_READ_0314218483	CAM_SMPL_001062	Yellowstone lakes, USA						CAM_READ_0310976011	CAM_SMPL_001059	Yellowstone lakes, USA		CAM_READ_0342775703	CAM_SMPL_001082	Yellowstone lakes, USA		CAM_READ_0307134803	CAM_SMPL_001055	Yellowstone lakes, USA		AntarcticaAquatic_READ_07972026	ANTARCTICAAQUATIC_SMPL_SITE231_3.0UM	Ace Lake, Antarctica
CAM_READ_0314219021	CAM_SMPL_001062	Yellowstone lakes, USA						CAM_READ_0310977121	CAM_SMPL_001059	Yellowstone lakes, USA		CAM_READ_0308845431	CAM_SMPL_001057	Yellowstone lakes, USA		CAM_READ_0307140109	CAM_SMPL_001055	Yellowstone lakes, USA		AntarcticaAquatic_READ_07972745	ANTARCTICAAQUATIC_SMPL_SITE231_3.0UM	Ace Lake, Antarctica
CAM_READ_0314222591	CAM_SMPL_001062	Yellowstone lakes, USA						CAM_READ_0310984555	CAM_SMPL_001059	Yellowstone lakes, USA		CAM_READ_0323720147	CAM_SMPL_001067	Yellowstone lakes, USA		CAM_READ_0307141415	CAM_SMPL_001055	Yellowstone lakes, USA		AntarcticaAquatic_READ_07972890	ANTARCTICAAQUATIC_SMPL_SITE231_3.0UM	Ace Lake, Antarctica
CAM_READ_0314227769	CAM_SMPL_001062	Yellowstone lakes, USA						CAM_READ_0310991411	CAM_SMPL_001059	Yellowstone lakes, USA		CAM_READ_0316425323	CAM_SMPL_001063	Yellowstone lakes, USA		CAM_READ_0307143771	CAM_SMPL_001055	Yellowstone lakes, USA		AntarcticaAquatic_READ_07973754	ANTARCTICAAQUATIC_SMPL_SITE231_3.0UM	Ace Lake, Antarctica
CAM_READ_0314228093	CAM_SMPL_001062	Yellowstone lakes, USA						CAM_READ_0311015061	CAM_SMPL_001059	Yellowstone lakes, USA		CAM_READ_0343871739	CAM_SMPL_001083	Yellowstone lakes, USA		CAM_READ_0307145731	CAM_SMPL_001055	Yellowstone lakes, USA		AntarcticaAquatic_READ_07974839	ANTARCTICAAQUATIC_SMPL_SITE231_3.0UM	Ace Lake, Antarctica
CAM_READ_0314234203	CAM_SMPL_001062	Yellowstone lakes, USA						CAM_READ_0311021361	CAM_SMPL_001059	Yellowstone lakes, USA		CAM_READ_0319667657	CAM_SMPL_001065	Yellowstone lakes, USA		CAM_READ_0307152259	CAM_SMPL_001055	Yellowstone lakes, USA		AntarcticaAquatic_READ_07978476	ANTARCTICAAQUATIC_SMPL_SITE231_3.0UM	Ace Lake, Antarctica
CAM_READ_0314235769	CAM_SMPL_001062	Yellowstone lakes, USA						CAM_READ_0311028173	CAM_SMPL_001059	Yellowstone lakes, USA		CAM_READ_0321420979	CAM_SMPL_001065	Yellowstone lakes, USA		CAM_READ_0307159841	CAM_SMPL_001055	Yellowstone lakes, USA		AntarcticaAquatic_READ_07979848	ANTARCTICAAQUATIC_SMPL_SITE231_3.0UM	Ace Lake, Antarctica
CAM_READ_0314245745	CAM_SMPL_001062	Yellowstone lakes, USA						CAM_READ_0311039957	CAM_SMPL_001059	Yellowstone lakes, USA		CAM_READ_0317898713	CAM_SMPL_001064	Yellowstone lakes, USA		CAM_READ_0307164569	CAM_SMPL_001055	Yellowstone lakes, USA		AntarcticaAquatic_READ_07980387	ANTARCTICAAQUATIC_SMPL_SITE231_3.0UM	Ace Lake, Antarctica
CAM_READ_0314260167	CAM_SMPL_001062	Yellowstone lakes, USA						CAM_READ_0311040863	CAM_SMPL_001059	Yellowstone lakes, USA		CAM_READ_0315126313	CAM_SMPL_001063	Yellowstone lakes, USA		CAM_READ_0307165379	CAM_SMPL_001055	Yellowstone lakes, USA		AntarcticaAquatic_READ_07980648	ANTARCTICAAQUATIC_SMPL_SITE231_3.0UM	Ace Lake, Antarctica
CAM_READ_0314264145	CAM_SMPL_001062	Yellowstone lakes, USA						CAM_READ_0311059313	CAM_SMPL_001059	Yellowstone lakes, USA		CAM_READ_0323242359	CAM_SMPL_001066	Yellowstone lakes, USA		CAM_READ_0307169617	CAM_SMPL_001055	Yellowstone lakes, USA		AntarcticaAquatic_READ_07981121	ANTARCTICAAQUATIC_SMPL_SITE231_3.0UM	Ace Lake, Antarctica
CAM_READ_0314266295	CAM_SMPL_001062	Yellowstone lakes, USA						CAM_READ_0311066283	CAM_SMPL_001059	Yellowstone lakes, USA		CAM_READ_0317067891	CAM_SMPL_001063	Yellowstone lakes, USA		CAM_READ_0307170213	CAM_SMPL_001055	Yellowstone lakes, USA		AntarcticaAquatic_READ_07982249	ANTARCTICAAQUATIC_SMPL_SITE231_3.0UM	Ace Lake, Antarctica
CAM_READ_0314269135	CAM_SMPL_001062	Yellowstone lakes, USA						CAM_READ_0311069265	CAM_SMPL_001059	Yellowstone lakes, USA		CAM_READ_0315595829	CAM_SMPL_001063	Yellowstone lakes, USA		CAM_READ_0307171689	CAM_SMPL_001055	Yellowstone lakes, USA		AntarcticaAquatic_READ_07982368	ANTARCTICAAQUATIC_SMPL_SITE231_3.0UM	Ace Lake, Antarctica
CAM_READ_0314270027	CAM_SMPL_001062	Yellowstone lakes, USA						CAM_READ_0311070505	CAM_SMPL_001059	Yellowstone lakes, USA		CAM_READ_0314859249	CAM_SMPL_001062	Yellowstone lakes, USA		CAM_READ_0307174033	CAM_SMPL_001055	Yellowstone lakes, USA		AntarcticaAquatic_READ_07983266	ANTARCTICAAQUATIC_SMPL_SITE231_3.0UM	Ace Lake, Antarctica
CAM_READ_0314274577	CAM_SMPL_001062	Yellowstone lakes, USA						CAM_READ_0311076787	CAM_SMPL_001059	Yellowstone lakes, USA		CAM_READ_0315968655	CAM_SMPL_001063	Yellowstone lakes, USA		CAM_READ_0307175549	CAM_SMPL_001055	Yellowstone lakes, USA		AntarcticaAquatic_READ_07985676	ANTARCTICAAQUATIC_SMPL_SITE231_3.0UM	Ace Lake, Antarctica
CAM_READ_0314274637	CAM_SMPL_001062	Yellowstone lakes, USA						CAM_READ_0311078825	CAM_SMPL_001059	Yellowstone lakes, USA		CAM_READ_0303061017	CAM_SMPL_001052	Yellowstone lakes, USA		CAM_READ_0307182783	CAM_SMPL_001055	Yellowstone lakes, USA		AntarcticaAquatic_READ_07985927	ANTARCTICAAQUATIC_SMPL_SITE231_3.0UM	Ace Lake, Antarctica
CAM_READ_0314275561	CAM_SMPL_001062	Yellowstone lakes, USA						CAM_READ_0311085209	CAM_SMPL_001059	Yellowstone lakes, USA		CAM_READ_0343733875	CAM_SMPL_001083	Yellowstone lakes, USA		CAM_READ_0307189897	CAM_SMPL_001056	Yellowstone lakes, USA		AntarcticaAquatic_READ_07986126	ANTARCTICAAQUATIC_SMPL_SITE231_3.0UM	Ace Lake, Antarctica
CAM_READ_0314275615	CAM_SMPL_001062	Yellowstone lakes, USA						CAM_READ_0311091755	CAM_SMPL_001059	Yellowstone lakes, USA		CAM_READ_0323674309	CAM_SMPL_001067	Yellowstone lakes, USA		CAM_READ_0307291381	CAM_SMPL_001056	Yellowstone lakes, USA		AntarcticaAquatic_READ_07987042	ANTARCTICAAQUATIC_SMPL_SITE231_3.0UM	Ace Lake, Antarctica
CAM_READ_0314285745	CAM_SMPL_001062	Yellowstone lakes, USA						CAM_READ_0311100031	CAM_SMPL_001059	Yellowstone lakes, USA		CAM_READ_0321032363	CAM_SMPL_001065	Yellowstone lakes, USA		CAM_READ_0307301323	CAM_SMPL_001056	Yellowstone lakes, USA		AntarcticaAquatic_READ_07987331	ANTARCTICAAQUATIC_SMPL_SITE231_3.0UM	Ace Lake, Antarctica
CAM_READ_0314288391	CAM_SMPL_001062	Yellowstone lakes, USA						CAM_READ_0311100245	CAM_SMPL_001059	Yellowstone lakes, USA		CAM_READ_0336363593	CAM_SMPL_001076	Yellowstone lakes, USA		CAM_READ_0307320711	CAM_SMPL_001056	Yellowstone lakes, USA		AntarcticaAquatic_READ_07988171	ANTARCTICAAQUATIC_SMPL_SITE231_3.0UM	Ace Lake, Antarctica
CAM_READ_0314291269	CAM_SMPL_001062	Yellowstone lakes, USA						CAM_READ_0311103909	CAM_SMPL_001059	Yellowstone lakes, USA		CAM_READ_0339245053	CAM_SMPL_001079	Yellowstone lakes, USA		CAM_READ_0307327337	CAM_SMPL_001056	Yellowstone lakes, USA		AntarcticaAquatic_READ_07991541	ANTARCTICAAQUATIC_SMPL_SITE231_3.0UM	Ace Lake, Antarctica
CAM_READ_0314293989	CAM_SMPL_001062	Yellowstone lakes, USA						CAM_READ_0311114177	CAM_SMPL_001059	Yellowstone lakes, USA		CAM_READ_0322099831	CAM_SMPL_001066	Yellowstone lakes, USA		CAM_READ_0307343213	CAM_SMPL_001056	Yellowstone lakes, USA		AntarcticaAquatic_READ_07992353	ANTARCTICAAQUATIC_SMPL_SITE231_3.0UM	Ace Lake, Antarctica
CAM_READ_0314301241	CAM_SMPL_001062	Yellowstone lakes, USA						CAM_READ_0311114457	CAM_SMPL_001059	Yellowstone lakes, USA		CAM_READ_0320969857	CAM_SMPL_001065	Yellowstone lakes, USA		CAM_READ_0307353817	CAM_SMPL_001056	Yellowstone lakes, USA		AntarcticaAquatic_READ_07992805	ANTARCTICAAQUATIC_SMPL_SITE231_3.0UM	Ace Lake, Antarctica
CAM_READ_0314301971	CAM_SMPL_001062	Yellowstone lakes, USA						CAM_READ_0311115573	CAM_SMPL_001059	Yellowstone lakes, USA		CAM_READ_0315955177	CAM_SMPL_001063	Yellowstone lakes, USA		CAM_READ_0307397917	CAM_SMPL_001056	Yellowstone lakes, USA		AntarcticaAquatic_READ_07993358	ANTARCTICAAQUATIC_SMPL_SITE231_3.0UM	Ace Lake, Antarctica
CAM_READ_0314304283	CAM_SMPL_001062	Yellowstone lakes, USA						CAM_READ_0311118577	CAM_SMPL_001059	Yellowstone lakes, USA		CAM_READ_0314781367	CAM_SMPL_001062	Yellowstone lakes, USA		CAM_READ_0307461085	CAM_SMPL_001056	Yellowstone lakes, USA		AntarcticaAquatic_READ_07995441	ANTARCTICAAQUATIC_SMPL_SITE231_3.0UM	Ace Lake, Antarctica
CAM_READ_0314308003	CAM_SMPL_001062	Yellowstone lakes, USA						CAM_READ_0311121095	CAM_SMPL_001059	Yellowstone lakes, USA		CAM_READ_0319719041	CAM_SMPL_001065	Yellowstone lakes, USA		CAM_READ_0307496161	CAM_SMPL_001056	Yellowstone lakes, USA		AntarcticaAquatic_READ_07999248	ANTARCTICAAQUATIC_SMPL_SITE231_3.0UM	Ace Lake, Antarctica
CAM_READ_0314310555	CAM_SMPL_001062	Yellowstone lakes, USA						CAM_READ_0311123159	CAM_SMPL_001059	Yellowstone lakes, USA		CAM_READ_0314666049	CAM_SMPL_001062	Yellowstone lakes, USA		CAM_READ_0307522989	CAM_SMPL_001056	Yellowstone lakes, USA		AntarcticaAquatic_READ_07999308	ANTARCTICAAQUATIC_SMPL_SITE231_3.0UM	Ace Lake, Antarctica
CAM_READ_0314315641	CAM_SMPL_001062	Yellowstone lakes, USA						CAM_READ_0311131531	CAM_SMPL_001059	Yellowstone lakes, USA		CAM_READ_0335966813	CAM_SMPL_001076	Yellowstone lakes, USA		CAM_READ_0307532823	CAM_SMPL_001056	Yellowstone lakes, USA		AntarcticaAquatic_READ_08001636	ANTARCTICAAQUATIC_SMPL_SITE231_3.0UM	Ace Lake, Antarctica
CAM_READ_0314322445	CAM_SMPL_001062	Yellowstone lakes, USA						CAM_READ_0311136101	CAM_SMPL_001059	Yellowstone lakes, USA		CAM_READ_0343136255	CAM_SMPL_001082	Yellowstone lakes, USA		CAM_READ_0307560179	CAM_SMPL_001056	Yellowstone lakes, USA		AntarcticaAquatic_READ_08001892	ANTARCTICAAQUATIC_SMPL_SITE231_3.0UM	Ace Lake, Antarctica
CAM_READ_0314326823	CAM_SMPL_001062	Yellowstone lakes, USA						CAM_READ_0311136177	CAM_SMPL_001059	Yellowstone lakes, USA		CAM_READ_0320086213	CAM_SMPL_001065	Yellowstone lakes, USA		CAM_READ_0307579081	CAM_SMPL_001056	Yellowstone lakes, USA		AntarcticaAquatic_READ_08005750	ANTARCTICAAQUATIC_SMPL_SITE231_3.0UM	Ace Lake, Antarctica
CAM_READ_0314329337	CAM_SMPL_001062	Yellowstone lakes, USA						CAM_READ_0311136801	CAM_SMPL_001059	Yellowstone lakes, USA		CAM_READ_0319493025	CAM_SMPL_001065	Yellowstone lakes, USA		CAM_READ_0307583139	CAM_SMPL_001056	Yellowstone lakes, USA		AntarcticaAquatic_READ_08005773	ANTARCTICAAQUATIC_SMPL_SITE231_3.0UM	Ace Lake, Antarctica
CAM_READ_0314332451	CAM_SMPL_001062	Yellowstone lakes, USA						CAM_READ_0311137343	CAM_SMPL_001059	Yellowstone lakes, USA		CAM_READ_0343813525	CAM_SMPL_001083	Yellowstone lakes, USA		CAM_READ_0307586423	CAM_SMPL_001056	Yellowstone lakes, USA		AntarcticaAquatic_READ_08006493	ANTARCTICAAQUATIC_SMPL_SITE231_3.0UM	Ace Lake, Antarctica
CAM_READ_0314334105	CAM_SMPL_001062	Yellowstone lakes, USA						CAM_READ_0311147279	CAM_SMPL_001059	Yellowstone lakes, USA		CAM_READ_0313214535	CAM_SMPL_001061	Yellowstone lakes, USA		CAM_READ_0307627981	CAM_SMPL_001056	Yellowstone lakes, USA		AntarcticaAquatic_READ_08008648	ANTARCTICAAQUATIC_SMPL_SITE231_3.0UM	Ace Lake, Antarctica
CAM_READ_0314337367	CAM_SMPL_001062	Yellowstone lakes, USA						CAM_READ_0311152573	CAM_SMPL_001059	Yellowstone lakes, USA		CAM_READ_0343689997	CAM_SMPL_001082	Yellowstone lakes, USA		CAM_READ_0307675975	CAM_SMPL_001056	Yellowstone lakes, USA		AntarcticaAquatic_READ_08013187	ANTARCTICAAQUATIC_SMPL_SITE231_3.0UM	Ace Lake, Antarctica
CAM_READ_0314337887	CAM_SMPL_001062	Yellowstone lakes, USA						CAM_READ_0311153583	CAM_SMPL_001059	Yellowstone lakes, USA		CAM_READ_0313010739	CAM_SMPL_001061	Yellowstone lakes, USA		CAM_READ_0307685251	CAM_SMPL_001056	Yellowstone lakes, USA		AntarcticaAquatic_READ_08013311	ANTARCTICAAQUATIC_SMPL_SITE231_3.0UM	Ace Lake, Antarctica
CAM_READ_0314348855	CAM_SMPL_001062	Yellowstone lakes, USA						CAM_READ_0311157141	CAM_SMPL_001059	Yellowstone lakes, USA		CAM_READ_0319283599	CAM_SMPL_001064	Yellowstone lakes, USA		CAM_READ_0307693741	CAM_SMPL_001056	Yellowstone lakes, USA		AntarcticaAquatic_READ_08015523	ANTARCTICAAQUATIC_SMPL_SITE231_3.0UM	Ace Lake, Antarctica
CAM_READ_0314349773	CAM_SMPL_001062	Yellowstone lakes, USA						CAM_READ_0311163373	CAM_SMPL_001059	Yellowstone lakes, USA		CAM_READ_0317811537	CAM_SMPL_001064	Yellowstone lakes, USA		CAM_READ_0307716385	CAM_SMPL_001056	Yellowstone lakes, USA		AntarcticaAquatic_READ_08016559	ANTARCTICAAQUATIC_SMPL_SITE231_3.0UM	Ace Lake, Antarctica
CAM_READ_0314358493	CAM_SMPL_001062	Yellowstone lakes, USA						CAM_READ_0311164925	CAM_SMPL_001059	Yellowstone lakes, USA		CAM_READ_0336521351	CAM_SMPL_001077	Yellowstone lakes, USA		CAM_READ_0307811035	CAM_SMPL_001056	Yellowstone lakes, USA		AntarcticaAquatic_READ_08019458	ANTARCTICAAQUATIC_SMPL_SITE231_3.0UM	Ace Lake, Antarctica
CAM_READ_0314359031	CAM_SMPL_001062	Yellowstone lakes, USA						CAM_READ_0311167007	CAM_SMPL_001059	Yellowstone lakes, USA		CAM_READ_0301668259	CAM_SMPL_001050	Yellowstone lakes, USA		CAM_READ_0307854095	CAM_SMPL_001056	Yellowstone lakes, USA		AntarcticaAquatic_READ_08020469	ANTARCTICAAQUATIC_SMPL_SITE231_3.0UM	Ace Lake, Antarctica
CAM_READ_0314359313	CAM_SMPL_001062	Yellowstone lakes, USA						CAM_READ_0311168493	CAM_SMPL_001059	Yellowstone lakes, USA		CAM_READ_0343774089	CAM_SMPL_001083	Yellowstone lakes, USA		CAM_READ_0307898691	CAM_SMPL_001056	Yellowstone lakes, USA		AntarcticaAquatic_READ_08021665	ANTARCTICAAQUATIC_SMPL_SITE231_3.0UM	Ace Lake, Antarctica
CAM_READ_0314360481	CAM_SMPL_001062	Yellowstone lakes, USA						CAM_READ_0311168955	CAM_SMPL_001059	Yellowstone lakes, USA		CAM_READ_0323111223	CAM_SMPL_001066	Yellowstone lakes, USA		CAM_READ_0307950499	CAM_SMPL_001056	Yellowstone lakes, USA		AntarcticaAquatic_READ_08023618	ANTARCTICAAQUATIC_SMPL_SITE231_3.0UM	Ace Lake, Antarctica
CAM_READ_0314360905	CAM_SMPL_001062	Yellowstone lakes, USA						CAM_READ_0311170077	CAM_SMPL_001059	Yellowstone lakes, USA		CAM_READ_0339697717	CAM_SMPL_001079	Yellowstone lakes, USA		CAM_READ_0308012749	CAM_SMPL_001056	Yellowstone lakes, USA		AntarcticaAquatic_READ_08024680	ANTARCTICAAQUATIC_SMPL_SITE231_3.0UM	Ace Lake, Antarctica
CAM_READ_0314366803	CAM_SMPL_001062	Yellowstone lakes, USA						CAM_READ_0311176081	CAM_SMPL_001059	Yellowstone lakes, USA		CAM_READ_0316040995	CAM_SMPL_001063	Yellowstone lakes, USA		CAM_READ_0308015067	CAM_SMPL_001056	Yellowstone lakes, USA		AntarcticaAquatic_READ_08025729	ANTARCTICAAQUATIC_SMPL_SITE231_3.0UM	Ace Lake, Antarctica
CAM_READ_0314369841	CAM_SMPL_001062	Yellowstone lakes, USA						CAM_READ_0311177451	CAM_SMPL_001059	Yellowstone lakes, USA		CAM_READ_0343191677	CAM_SMPL_001082	Yellowstone lakes, USA		CAM_READ_0308015913	CAM_SMPL_001056	Yellowstone lakes, USA		AntarcticaAquatic_READ_08026391	ANTARCTICAAQUATIC_SMPL_SITE231_3.0UM	Ace Lake, Antarctica
CAM_READ_0314373161	CAM_SMPL_001062	Yellowstone lakes, USA						CAM_READ_0311178921	CAM_SMPL_001059	Yellowstone lakes, USA		CAM_READ_0342263121	CAM_SMPL_001081	Yellowstone lakes, USA		CAM_READ_0308022379	CAM_SMPL_001056	Yellowstone lakes, USA		AntarcticaAquatic_READ_08026715	ANTARCTICAAQUATIC_SMPL_SITE231_3.0UM	Ace Lake, Antarctica
CAM_READ_0314374723	CAM_SMPL_001062	Yellowstone lakes, USA						CAM_READ_0311179739	CAM_SMPL_001059	Yellowstone lakes, USA		CAM_READ_0343680487	CAM_SMPL_001082	Yellowstone lakes, USA		CAM_READ_0308090477	CAM_SMPL_001056	Yellowstone lakes, USA		AntarcticaAquatic_READ_08029041	ANTARCTICAAQUATIC_SMPL_SITE231_3.0UM	Ace Lake, Antarctica
CAM_READ_0314374913	CAM_SMPL_001062	Yellowstone lakes, USA						CAM_READ_0311185659	CAM_SMPL_001059	Yellowstone lakes, USA		CAM_READ_0301405145	CAM_SMPL_001050	Yellowstone lakes, USA		CAM_READ_0308135985	CAM_SMPL_001056	Yellowstone lakes, USA		AntarcticaAquatic_READ_08032203	ANTARCTICAAQUATIC_SMPL_SITE231_3.0UM	Ace Lake, Antarctica
CAM_READ_0314376345	CAM_SMPL_001062	Yellowstone lakes, USA						CAM_READ_0311206431	CAM_SMPL_001059	Yellowstone lakes, USA		CAM_READ_0321797901	CAM_SMPL_001066	Yellowstone lakes, USA		CAM_READ_0308171241	CAM_SMPL_001056	Yellowstone lakes, USA		AntarcticaAquatic_READ_08032375	ANTARCTICAAQUATIC_SMPL_SITE231_3.0UM	Ace Lake, Antarctica
CAM_READ_0314380903	CAM_SMPL_001062	Yellowstone lakes, USA						CAM_READ_0311210921	CAM_SMPL_001059	Yellowstone lakes, USA		CAM_READ_0337116839	CAM_SMPL_001077	Yellowstone lakes, USA		CAM_READ_0308212413	CAM_SMPL_001056	Yellowstone lakes, USA		AntarcticaAquatic_READ_08034826	ANTARCTICAAQUATIC_SMPL_SITE231_3.0UM	Ace Lake, Antarctica
CAM_READ_0314392799	CAM_SMPL_001062	Yellowstone lakes, USA						CAM_READ_0311211781	CAM_SMPL_001059	Yellowstone lakes, USA		CAM_READ_0301975901	CAM_SMPL_001051	Yellowstone lakes, USA		CAM_READ_0308214739	CAM_SMPL_001056	Yellowstone lakes, USA		AntarcticaAquatic_READ_08035661	ANTARCTICAAQUATIC_SMPL_SITE231_3.0UM	Ace Lake, Antarctica
CAM_READ_0314393113	CAM_SMPL_001062	Yellowstone lakes, USA						CAM_READ_0311213553	CAM_SMPL_001059	Yellowstone lakes, USA		CAM_READ_0322165073	CAM_SMPL_001066	Yellowstone lakes, USA		CAM_READ_0308217797	CAM_SMPL_001056	Yellowstone lakes, USA		AntarcticaAquatic_READ_08036541	ANTARCTICAAQUATIC_SMPL_SITE231_3.0UM	Ace Lake, Antarctica
CAM_READ_0314394259	CAM_SMPL_001062	Yellowstone lakes, USA						CAM_READ_0311223623	CAM_SMPL_001059	Yellowstone lakes, USA		CAM_READ_0321571885	CAM_SMPL_001066	Yellowstone lakes, USA		CAM_READ_0308333683	CAM_SMPL_001056	Yellowstone lakes, USA		AntarcticaAquatic_READ_08037081	ANTARCTICAAQUATIC_SMPL_SITE231_3.0UM	Ace Lake, Antarctica
CAM_READ_0314414125	CAM_SMPL_001062	Yellowstone lakes, USA						CAM_READ_0311226445	CAM_SMPL_001059	Yellowstone lakes, USA		CAM_READ_0322993795	CAM_SMPL_001066	Yellowstone lakes, USA		CAM_READ_0308341797	CAM_SMPL_001056	Yellowstone lakes, USA		AntarcticaAquatic_READ_08038468	ANTARCTICAAQUATIC_SMPL_SITE231_3.0UM	Ace Lake, Antarctica
CAM_READ_0314414471	CAM_SMPL_001062	Yellowstone lakes, USA						CAM_READ_0311238397	CAM_SMPL_001059	Yellowstone lakes, USA		CAM_READ_0322902765	CAM_SMPL_001066	Yellowstone lakes, USA		CAM_READ_0308390661	CAM_SMPL_001057	Yellowstone lakes, USA		AntarcticaAquatic_READ_08040330	ANTARCTICAAQUATIC_SMPL_SITE231_3.0UM	Ace Lake, Antarctica
CAM_READ_0314422863	CAM_SMPL_001062	Yellowstone lakes, USA						CAM_READ_0311243737	CAM_SMPL_001059	Yellowstone lakes, USA		CAM_READ_0313312745	CAM_SMPL_001061	Yellowstone lakes, USA		CAM_READ_0308525731	CAM_SMPL_001057	Yellowstone lakes, USA		AntarcticaAquatic_READ_08040715	ANTARCTICAAQUATIC_SMPL_SITE231_3.0UM	Ace Lake, Antarctica
CAM_READ_0314423143	CAM_SMPL_001062	Yellowstone lakes, USA						CAM_READ_0311258029	CAM_SMPL_001059	Yellowstone lakes, USA		CAM_READ_0343139025	CAM_SMPL_001082	Yellowstone lakes, USA		CAM_READ_0308643293	CAM_SMPL_001057	Yellowstone lakes, USA		AntarcticaAquatic_READ_08041631	ANTARCTICAAQUATIC_SMPL_SITE231_3.0UM	Ace Lake, Antarctica
CAM_READ_0314428351	CAM_SMPL_001062	Yellowstone lakes, USA						CAM_READ_0311265029	CAM_SMPL_001059	Yellowstone lakes, USA		CAM_READ_0323322879	CAM_SMPL_001066	Yellowstone lakes, USA		CAM_READ_0308895301	CAM_SMPL_001057	Yellowstone lakes, USA		AntarcticaAquatic_READ_08046213	ANTARCTICAAQUATIC_SMPL_SITE231_3.0UM	Ace Lake, Antarctica
CAM_READ_0314428993	CAM_SMPL_001062	Yellowstone lakes, USA						CAM_READ_0311265521	CAM_SMPL_001059	Yellowstone lakes, USA		CAM_READ_0321163499	CAM_SMPL_001065	Yellowstone lakes, USA		CAM_READ_0308926835	CAM_SMPL_001057	Yellowstone lakes, USA		AntarcticaAquatic_READ_08047057	ANTARCTICAAQUATIC_SMPL_SITE231_3.0UM	Ace Lake, Antarctica
CAM_READ_0314429025	CAM_SMPL_001062	Yellowstone lakes, USA						CAM_READ_0311268741	CAM_SMPL_001059	Yellowstone lakes, USA		CAM_READ_0319211011	CAM_SMPL_001064	Yellowstone lakes, USA		CAM_READ_0308954885	CAM_SMPL_001057	Yellowstone lakes, USA		AntarcticaAquatic_READ_08047700	ANTARCTICAAQUATIC_SMPL_SITE231_3.0UM	Ace Lake, Antarctica
CAM_READ_0314434495	CAM_SMPL_001062	Yellowstone lakes, USA						CAM_READ_0311275421	CAM_SMPL_001059	Yellowstone lakes, USA		CAM_READ_0319032775	CAM_SMPL_001064	Yellowstone lakes, USA		CAM_READ_0309018897	CAM_SMPL_001057	Yellowstone lakes, USA		AntarcticaAquatic_READ_08049212	ANTARCTICAAQUATIC_SMPL_SITE231_3.0UM	Ace Lake, Antarctica
CAM_READ_0314434929	CAM_SMPL_001062	Yellowstone lakes, USA						CAM_READ_0311276183	CAM_SMPL_001059	Yellowstone lakes, USA		CAM_READ_0318184363	CAM_SMPL_001064	Yellowstone lakes, USA		CAM_READ_0309291943	CAM_SMPL_001057	Yellowstone lakes, USA		AntarcticaAquatic_READ_08049374	ANTARCTICAAQUATIC_SMPL_SITE231_3.0UM	Ace Lake, Antarctica
CAM_READ_0314450059	CAM_SMPL_001062	Yellowstone lakes, USA						CAM_READ_0311278249	CAM_SMPL_001059	Yellowstone lakes, USA		CAM_READ_0313306307	CAM_SMPL_001061	Yellowstone lakes, USA		CAM_READ_0309706369	CAM_SMPL_001058	Yellowstone lakes, USA		AntarcticaAquatic_READ_08049527	ANTARCTICAAQUATIC_SMPL_SITE231_3.0UM	Ace Lake, Antarctica
CAM_READ_0314455071	CAM_SMPL_001062	Yellowstone lakes, USA						CAM_READ_0311300459	CAM_SMPL_001059	Yellowstone lakes, USA		CAM_READ_0343728725	CAM_SMPL_001083	Yellowstone lakes, USA		CAM_READ_0309772089	CAM_SMPL_001058	Yellowstone lakes, USA		AntarcticaAquatic_READ_08051163	ANTARCTICAAQUATIC_SMPL_SITE231_3.0UM	Ace Lake, Antarctica
CAM_READ_0314462781	CAM_SMPL_001062	Yellowstone lakes, USA						CAM_READ_0311306073	CAM_SMPL_001059	Yellowstone lakes, USA		CAM_READ_0319026755	CAM_SMPL_001064	Yellowstone lakes, USA		CAM_READ_0309888301	CAM_SMPL_001058	Yellowstone lakes, USA		AntarcticaAquatic_READ_08051786	ANTARCTICAAQUATIC_SMPL_SITE231_3.0UM	Ace Lake, Antarctica
CAM_READ_0314463927	CAM_SMPL_001062	Yellowstone lakes, USA						CAM_READ_0311319959	CAM_SMPL_001059	Yellowstone lakes, USA		CAM_READ_0315598585	CAM_SMPL_001063	Yellowstone lakes, USA		CAM_READ_0309919055	CAM_SMPL_001058	Yellowstone lakes, USA		AntarcticaAquatic_READ_08052825	ANTARCTICAAQUATIC_SMPL_SITE231_3.0UM	Ace Lake, Antarctica
CAM_READ_0314465247	CAM_SMPL_001062	Yellowstone lakes, USA						CAM_READ_0311324145	CAM_SMPL_001059	Yellowstone lakes, USA		CAM_READ_0318256703	CAM_SMPL_001064	Yellowstone lakes, USA		CAM_READ_0309942841	CAM_SMPL_001058	Yellowstone lakes, USA		AntarcticaAquatic_READ_08055033	ANTARCTICAAQUATIC_SMPL_SITE231_3.0UM	Ace Lake, Antarctica
CAM_READ_0314476883	CAM_SMPL_001062	Yellowstone lakes, USA						CAM_READ_0311327633	CAM_SMPL_001059	Yellowstone lakes, USA		CAM_READ_0302612173	CAM_SMPL_001051	Yellowstone lakes, USA		CAM_READ_0309996499	CAM_SMPL_001058	Yellowstone lakes, USA		AntarcticaAquatic_READ_08055525	ANTARCTICAAQUATIC_SMPL_SITE231_3.0UM	Ace Lake, Antarctica
CAM_READ_0314477769	CAM_SMPL_001062	Yellowstone lakes, USA						CAM_READ_0311333371	CAM_SMPL_001059	Yellowstone lakes, USA		CAM_READ_0341624447	CAM_SMPL_001081	Yellowstone lakes, USA		CAM_READ_0310063859	CAM_SMPL_001058	Yellowstone lakes, USA		AntarcticaAquatic_READ_08055610	ANTARCTICAAQUATIC_SMPL_SITE231_3.0UM	Ace Lake, Antarctica
CAM_READ_0314477793	CAM_SMPL_001062	Yellowstone lakes, USA						CAM_READ_0311335049	CAM_SMPL_001059	Yellowstone lakes, USA		CAM_READ_0341590369	CAM_SMPL_001081	Yellowstone lakes, USA		CAM_READ_0310162041	CAM_SMPL_001058	Yellowstone lakes, USA		AntarcticaAquatic_READ_08056087	ANTARCTICAAQUATIC_SMPL_SITE231_3.0UM	Ace Lake, Antarctica
CAM_READ_0314477851	CAM_SMPL_001062	Yellowstone lakes, USA						CAM_READ_0311347511	CAM_SMPL_001059	Yellowstone lakes, USA		CAM_READ_0343322287	CAM_SMPL_001082	Yellowstone lakes, USA		CAM_READ_0310692505	CAM_SMPL_001059	Yellowstone lakes, USA		AntarcticaAquatic_READ_08058608	ANTARCTICAAQUATIC_SMPL_SITE231_3.0UM	Ace Lake, Antarctica
CAM_READ_0314485573	CAM_SMPL_001062	Yellowstone lakes, USA						CAM_READ_0311354675	CAM_SMPL_001059	Yellowstone lakes, USA		CAM_READ_0337450667	CAM_SMPL_001077	Yellowstone lakes, USA		CAM_READ_0311295995	CAM_SMPL_001059	Yellowstone lakes, USA		AntarcticaAquatic_READ_08060158	ANTARCTICAAQUATIC_SMPL_SITE231_3.0UM	Ace Lake, Antarctica
CAM_READ_0314487291	CAM_SMPL_001062	Yellowstone lakes, USA						CAM_READ_0311361283	CAM_SMPL_001059	Yellowstone lakes, USA		CAM_READ_0323757881	CAM_SMPL_001067	Yellowstone lakes, USA		CAM_READ_0312573661	CAM_SMPL_001061	Yellowstone lakes, USA		AntarcticaAquatic_READ_08060946	ANTARCTICAAQUATIC_SMPL_SITE231_3.0UM	Ace Lake, Antarctica
CAM_READ_0314496737	CAM_SMPL_001062	Yellowstone lakes, USA						CAM_READ_0311368531	CAM_SMPL_001059	Yellowstone lakes, USA		CAM_READ_0322829911	CAM_SMPL_001066	Yellowstone lakes, USA		CAM_READ_0312608655	CAM_SMPL_001061	Yellowstone lakes, USA		AntarcticaAquatic_READ_08063052	ANTARCTICAAQUATIC_SMPL_SITE231_3.0UM	Ace Lake, Antarctica
CAM_READ_0314503165	CAM_SMPL_001062	Yellowstone lakes, USA						CAM_READ_0311369733	CAM_SMPL_001059	Yellowstone lakes, USA		CAM_READ_0313988897	CAM_SMPL_001062	Yellowstone lakes, USA		CAM_READ_0312658503	CAM_SMPL_001061	Yellowstone lakes, USA		AntarcticaAquatic_READ_08063976	ANTARCTICAAQUATIC_SMPL_SITE231_3.0UM	Ace Lake, Antarctica
CAM_READ_0314505967	CAM_SMPL_001062	Yellowstone lakes, USA						CAM_READ_0311380249	CAM_SMPL_001059	Yellowstone lakes, USA		CAM_READ_0320914935	CAM_SMPL_001065	Yellowstone lakes, USA		CAM_READ_0312703463	CAM_SMPL_001061	Yellowstone lakes, USA		AntarcticaAquatic_READ_08065864	ANTARCTICAAQUATIC_SMPL_SITE231_3.0UM	Ace Lake, Antarctica
CAM_READ_0314506951	CAM_SMPL_001062	Yellowstone lakes, USA						CAM_READ_0311381595	CAM_SMPL_001059	Yellowstone lakes, USA		CAM_READ_0313818611	CAM_SMPL_001062	Yellowstone lakes, USA		CAM_READ_0312759083	CAM_SMPL_001061	Yellowstone lakes, USA		AntarcticaAquatic_READ_08066428	ANTARCTICAAQUATIC_SMPL_SITE231_3.0UM	Ace Lake, Antarctica
CAM_READ_0314507329	CAM_SMPL_001062	Yellowstone lakes, USA						CAM_READ_0311383033	CAM_SMPL_001059	Yellowstone lakes, USA		CAM_READ_0313423395	CAM_SMPL_001061	Yellowstone lakes, USA		CAM_READ_0312863127	CAM_SMPL_001061	Yellowstone lakes, USA		AntarcticaAquatic_READ_08067435	ANTARCTICAAQUATIC_SMPL_SITE231_3.0UM	Ace Lake, Antarctica
CAM_READ_0314514983	CAM_SMPL_001062	Yellowstone lakes, USA						CAM_READ_0311384297	CAM_SMPL_001059	Yellowstone lakes, USA		CAM_READ_0322167255	CAM_SMPL_001066	Yellowstone lakes, USA		CAM_READ_0312896197	CAM_SMPL_001061	Yellowstone lakes, USA		AntarcticaAquatic_READ_08068624	ANTARCTICAAQUATIC_SMPL_SITE231_3.0UM	Ace Lake, Antarctica
CAM_READ_0314532531	CAM_SMPL_001062	Yellowstone lakes, USA						CAM_READ_0312552609	CAM_SMPL_001061	Yellowstone lakes, USA		CAM_READ_0317862267	CAM_SMPL_001064	Yellowstone lakes, USA		CAM_READ_0313018011	CAM_SMPL_001061	Yellowstone lakes, USA		AntarcticaAquatic_READ_08074225	ANTARCTICAAQUATIC_SMPL_SITE231_3.0UM	Ace Lake, Antarctica
CAM_READ_0314532597	CAM_SMPL_001062	Yellowstone lakes, USA						CAM_READ_0312555441	CAM_SMPL_001061	Yellowstone lakes, USA		CAM_READ_0316478021	CAM_SMPL_001063	Yellowstone lakes, USA		CAM_READ_0313029011	CAM_SMPL_001061	Yellowstone lakes, USA		AntarcticaAquatic_READ_08074769	ANTARCTICAAQUATIC_SMPL_SITE231_3.0UM	Ace Lake, Antarctica
CAM_READ_0314536153	CAM_SMPL_001062	Yellowstone lakes, USA						CAM_READ_0312561505	CAM_SMPL_001061	Yellowstone lakes, USA		CAM_READ_0323675175	CAM_SMPL_001067	Yellowstone lakes, USA		CAM_READ_0313063019	CAM_SMPL_001061	Yellowstone lakes, USA		AntarcticaAquatic_READ_08076232	ANTARCTICAAQUATIC_SMPL_SITE231_3.0UM	Ace Lake, Antarctica
CAM_READ_0314539407	CAM_SMPL_001062	Yellowstone lakes, USA						CAM_READ_0312563953	CAM_SMPL_001061	Yellowstone lakes, USA		CAM_READ_0316687819	CAM_SMPL_001063	Yellowstone lakes, USA		CAM_READ_0313082979	CAM_SMPL_001061	Yellowstone lakes, USA		AntarcticaAquatic_READ_08077059	ANTARCTICAAQUATIC_SMPL_SITE231_3.0UM	Ace Lake, Antarctica
CAM_READ_0314540885	CAM_SMPL_001062	Yellowstone lakes, USA						CAM_READ_0312564249	CAM_SMPL_001061	Yellowstone lakes, USA		CAM_READ_0312802523	CAM_SMPL_001061	Yellowstone lakes, USA		CAM_READ_0313173081	CAM_SMPL_001061	Yellowstone lakes, USA		AntarcticaAquatic_READ_08080050	ANTARCTICAAQUATIC_SMPL_SITE231_3.0UM	Ace Lake, Antarctica
CAM_READ_0314555819	CAM_SMPL_001062	Yellowstone lakes, USA						CAM_READ_0312565789	CAM_SMPL_001061	Yellowstone lakes, USA		CAM_READ_0316811047	CAM_SMPL_001063	Yellowstone lakes, USA		CAM_READ_0313210763	CAM_SMPL_001061	Yellowstone lakes, USA		AntarcticaAquatic_READ_08081990	ANTARCTICAAQUATIC_SMPL_SITE231_3.0UM	Ace Lake, Antarctica
CAM_READ_0314570825	CAM_SMPL_001062	Yellowstone lakes, USA						CAM_READ_0312568443	CAM_SMPL_001061	Yellowstone lakes, USA		CAM_READ_0317814293	CAM_SMPL_001064	Yellowstone lakes, USA		CAM_READ_0313590357	CAM_SMPL_001061	Yellowstone lakes, USA		AntarcticaAquatic_READ_08083627	ANTARCTICAAQUATIC_SMPL_SITE231_3.0UM	Ace Lake, Antarctica
CAM_READ_0314572569	CAM_SMPL_001062	Yellowstone lakes, USA						CAM_READ_0312572521	CAM_SMPL_001061	Yellowstone lakes, USA		CAM_READ_0320571249	CAM_SMPL_001065	Yellowstone lakes, USA		CAM_READ_0313670799	CAM_SMPL_001062	Yellowstone lakes, USA		AntarcticaAquatic_READ_08084843	ANTARCTICAAQUATIC_SMPL_SITE231_3.0UM	Ace Lake, Antarctica
CAM_READ_0314573179	CAM_SMPL_001062	Yellowstone lakes, USA						CAM_READ_0312590403	CAM_SMPL_001061	Yellowstone lakes, USA		CAM_READ_0342519183	CAM_SMPL_001082	Yellowstone lakes, USA		CAM_READ_0313678595	CAM_SMPL_001062	Yellowstone lakes, USA		AntarcticaAquatic_READ_08088322	ANTARCTICAAQUATIC_SMPL_SITE231_3.0UM	Ace Lake, Antarctica
CAM_READ_0314573213	CAM_SMPL_001062	Yellowstone lakes, USA						CAM_READ_0312594713	CAM_SMPL_001061	Yellowstone lakes, USA		CAM_READ_0343334457	CAM_SMPL_001082	Yellowstone lakes, USA		CAM_READ_0313691761	CAM_SMPL_001062	Yellowstone lakes, USA		AntarcticaAquatic_READ_08088521	ANTARCTICAAQUATIC_SMPL_SITE231_3.0UM	Ace Lake, Antarctica
CAM_READ_0314573689	CAM_SMPL_001062	Yellowstone lakes, USA						CAM_READ_0312609155	CAM_SMPL_001061	Yellowstone lakes, USA		CAM_READ_0337162539	CAM_SMPL_001077	Yellowstone lakes, USA		CAM_READ_0313691789	CAM_SMPL_001062	Yellowstone lakes, USA		AntarcticaAquatic_READ_08089626	ANTARCTICAAQUATIC_SMPL_SITE231_3.0UM	Ace Lake, Antarctica
CAM_READ_0314574775	CAM_SMPL_001062	Yellowstone lakes, USA						CAM_READ_0312609881	CAM_SMPL_001061	Yellowstone lakes, USA		CAM_READ_0323672313	CAM_SMPL_001067	Yellowstone lakes, USA		CAM_READ_0313692095	CAM_SMPL_001062	Yellowstone lakes, USA		AntarcticaAquatic_READ_08091166	ANTARCTICAAQUATIC_SMPL_SITE231_3.0UM	Ace Lake, Antarctica
CAM_READ_0314579109	CAM_SMPL_001062	Yellowstone lakes, USA						CAM_READ_0312612169	CAM_SMPL_001061	Yellowstone lakes, USA		CAM_READ_0320751051	CAM_SMPL_001065	Yellowstone lakes, USA		CAM_READ_0313697929	CAM_SMPL_001062	Yellowstone lakes, USA		AntarcticaAquatic_READ_08092979	ANTARCTICAAQUATIC_SMPL_SITE231_3.0UM	Ace Lake, Antarctica
CAM_READ_0314587055	CAM_SMPL_001062	Yellowstone lakes, USA						CAM_READ_0312614815	CAM_SMPL_001061	Yellowstone lakes, USA		CAM_READ_0343035197	CAM_SMPL_001082	Yellowstone lakes, USA		CAM_READ_0313705333	CAM_SMPL_001062	Yellowstone lakes, USA		AntarcticaAquatic_READ_08096650	ANTARCTICAAQUATIC_SMPL_SITE231_3.0UM	Ace Lake, Antarctica
CAM_READ_0314598833	CAM_SMPL_001062	Yellowstone lakes, USA						CAM_READ_0312624351	CAM_SMPL_001061	Yellowstone lakes, USA		CAM_READ_0323562845	CAM_SMPL_001067	Yellowstone lakes, USA		CAM_READ_0313708329	CAM_SMPL_001062	Yellowstone lakes, USA		AntarcticaAquatic_READ_08097268	ANTARCTICAAQUATIC_SMPL_SITE231_3.0UM	Ace Lake, Antarctica
CAM_READ_0314602663	CAM_SMPL_001062	Yellowstone lakes, USA						CAM_READ_0312632177	CAM_SMPL_001061	Yellowstone lakes, USA		CAM_READ_0315339057	CAM_SMPL_001063	Yellowstone lakes, USA		CAM_READ_0313709897	CAM_SMPL_001062	Yellowstone lakes, USA		AntarcticaAquatic_READ_08097887	ANTARCTICAAQUATIC_SMPL_SITE231_3.0UM	Ace Lake, Antarctica
CAM_READ_0314621375	CAM_SMPL_001062	Yellowstone lakes, USA						CAM_READ_0312638435	CAM_SMPL_001061	Yellowstone lakes, USA		CAM_READ_0320088395	CAM_SMPL_001065	Yellowstone lakes, USA		CAM_READ_0313711197	CAM_SMPL_001062	Yellowstone lakes, USA		AntarcticaAquatic_READ_08097900	ANTARCTICAAQUATIC_SMPL_SITE231_3.0UM	Ace Lake, Antarctica
CAM_READ_0314622123	CAM_SMPL_001062	Yellowstone lakes, USA						CAM_READ_0312644977	CAM_SMPL_001061	Yellowstone lakes, USA		CAM_READ_0315646559	CAM_SMPL_001063	Yellowstone lakes, USA		CAM_READ_0313726433	CAM_SMPL_001062	Yellowstone lakes, USA		AntarcticaAquatic_READ_08098002	ANTARCTICAAQUATIC_SMPL_SITE231_3.0UM	Ace Lake, Antarctica
CAM_READ_0314627949	CAM_SMPL_001062	Yellowstone lakes, USA						CAM_READ_0312649487	CAM_SMPL_001061	Yellowstone lakes, USA		CAM_READ_0305719549	CAM_SMPL_001054	Yellowstone lakes, USA		CAM_READ_0313733171	CAM_SMPL_001062	Yellowstone lakes, USA		AntarcticaAquatic_READ_08098617	ANTARCTICAAQUATIC_SMPL_SITE231_3.0UM	Ace Lake, Antarctica
CAM_READ_0314633999	CAM_SMPL_001062	Yellowstone lakes, USA						CAM_READ_0312653777	CAM_SMPL_001061	Yellowstone lakes, USA		CAM_READ_0324226609	CAM_SMPL_001067	Yellowstone lakes, USA		CAM_READ_0313767615	CAM_SMPL_001062	Yellowstone lakes, USA		AntarcticaAquatic_READ_08099258	ANTARCTICAAQUATIC_SMPL_SITE231_3.0UM	Ace Lake, Antarctica
CAM_READ_0314637453	CAM_SMPL_001062	Yellowstone lakes, USA						CAM_READ_0312655239	CAM_SMPL_001061	Yellowstone lakes, USA		CAM_READ_0318903527	CAM_SMPL_001064	Yellowstone lakes, USA		CAM_READ_0313790509	CAM_SMPL_001062	Yellowstone lakes, USA		AntarcticaAquatic_READ_08101312	ANTARCTICAAQUATIC_SMPL_SITE231_3.0UM	Ace Lake, Antarctica
CAM_READ_0314638457	CAM_SMPL_001062	Yellowstone lakes, USA						CAM_READ_0312656059	CAM_SMPL_001061	Yellowstone lakes, USA		CAM_READ_0321218659	CAM_SMPL_001065	Yellowstone lakes, USA		CAM_READ_0313790595	CAM_SMPL_001062	Yellowstone lakes, USA		AntarcticaAquatic_READ_08101890	ANTARCTICAAQUATIC_SMPL_SITE231_3.0UM	Ace Lake, Antarctica
CAM_READ_0314640101	CAM_SMPL_001062	Yellowstone lakes, USA						CAM_READ_0312656097	CAM_SMPL_001061	Yellowstone lakes, USA		CAM_READ_0321320095	CAM_SMPL_001065	Yellowstone lakes, USA		CAM_READ_0313803051	CAM_SMPL_001062	Yellowstone lakes, USA		AntarcticaAquatic_READ_08102431	ANTARCTICAAQUATIC_SMPL_SITE231_3.0UM	Ace Lake, Antarctica
CAM_READ_0314645245	CAM_SMPL_001062	Yellowstone lakes, USA						CAM_READ_0312670471	CAM_SMPL_001061	Yellowstone lakes, USA		CAM_READ_0322650109	CAM_SMPL_001066	Yellowstone lakes, USA		CAM_READ_0313804967	CAM_SMPL_001062	Yellowstone lakes, USA		AntarcticaAquatic_READ_08103442	ANTARCTICAAQUATIC_SMPL_SITE231_3.0UM	Ace Lake, Antarctica
CAM_READ_0314649453	CAM_SMPL_001062	Yellowstone lakes, USA						CAM_READ_0312672553	CAM_SMPL_001061	Yellowstone lakes, USA		CAM_READ_0343344221	CAM_SMPL_001082	Yellowstone lakes, USA		CAM_READ_0313813961	CAM_SMPL_001062	Yellowstone lakes, USA		AntarcticaAquatic_READ_08103608	ANTARCTICAAQUATIC_SMPL_SITE231_3.0UM	Ace Lake, Antarctica
CAM_READ_0314655301	CAM_SMPL_001062	Yellowstone lakes, USA						CAM_READ_0312676581	CAM_SMPL_001061	Yellowstone lakes, USA		CAM_READ_0337346473	CAM_SMPL_001077	Yellowstone lakes, USA		CAM_READ_0313817285	CAM_SMPL_001062	Yellowstone lakes, USA		AntarcticaAquatic_READ_08106728	ANTARCTICAAQUATIC_SMPL_SITE231_3.0UM	Ace Lake, Antarctica
CAM_READ_0314687381	CAM_SMPL_001062	Yellowstone lakes, USA						CAM_READ_0312682635	CAM_SMPL_001061	Yellowstone lakes, USA		CAM_READ_0318921931	CAM_SMPL_001064	Yellowstone lakes, USA		CAM_READ_0313819533	CAM_SMPL_001062	Yellowstone lakes, USA		AntarcticaAquatic_READ_08108531	ANTARCTICAAQUATIC_SMPL_SITE231_3.0UM	Ace Lake, Antarctica
CAM_READ_0314689323	CAM_SMPL_001062	Yellowstone lakes, USA						CAM_READ_0312692129	CAM_SMPL_001061	Yellowstone lakes, USA		CAM_READ_0339767607	CAM_SMPL_001079	Yellowstone lakes, USA		CAM_READ_0313827861	CAM_SMPL_001062	Yellowstone lakes, USA		AntarcticaAquatic_READ_08109617	ANTARCTICAAQUATIC_SMPL_SITE231_3.0UM	Ace Lake, Antarctica
CAM_READ_0314695849	CAM_SMPL_001062	Yellowstone lakes, USA						CAM_READ_0312704009	CAM_SMPL_001061	Yellowstone lakes, USA		CAM_READ_0322863955	CAM_SMPL_001066	Yellowstone lakes, USA		CAM_READ_0313844057	CAM_SMPL_001062	Yellowstone lakes, USA		AntarcticaAquatic_READ_08111581	ANTARCTICAAQUATIC_SMPL_SITE231_3.0UM	Ace Lake, Antarctica
CAM_READ_0314696665	CAM_SMPL_001062	Yellowstone lakes, USA						CAM_READ_0312714101	CAM_SMPL_001061	Yellowstone lakes, USA		CAM_READ_0323748105	CAM_SMPL_001067	Yellowstone lakes, USA		CAM_READ_0313844921	CAM_SMPL_001062	Yellowstone lakes, USA		AntarcticaAquatic_READ_08112209	ANTARCTICAAQUATIC_SMPL_SITE231_3.0UM	Ace Lake, Antarctica
CAM_READ_0314700435	CAM_SMPL_001062	Yellowstone lakes, USA						CAM_READ_0312719653	CAM_SMPL_001061	Yellowstone lakes, USA		CAM_READ_0320998685	CAM_SMPL_001065	Yellowstone lakes, USA		CAM_READ_0313857275	CAM_SMPL_001062	Yellowstone lakes, USA		AntarcticaAquatic_READ_08117190	ANTARCTICAAQUATIC_SMPL_SITE231_3.0UM	Ace Lake, Antarctica
CAM_READ_0314701057	CAM_SMPL_001062	Yellowstone lakes, USA						CAM_READ_0312721375	CAM_SMPL_001061	Yellowstone lakes, USA		CAM_READ_0322939861	CAM_SMPL_001066	Yellowstone lakes, USA		CAM_READ_0313863681	CAM_SMPL_001062	Yellowstone lakes, USA		AntarcticaAquatic_READ_08118530	ANTARCTICAAQUATIC_SMPL_SITE231_3.0UM	Ace Lake, Antarctica
CAM_READ_0314707457	CAM_SMPL_001062	Yellowstone lakes, USA						CAM_READ_0312733919	CAM_SMPL_001061	Yellowstone lakes, USA		CAM_READ_0317554765	CAM_SMPL_001064	Yellowstone lakes, USA		CAM_READ_0313875179	CAM_SMPL_001062	Yellowstone lakes, USA		AntarcticaAquatic_READ_08118895	ANTARCTICAAQUATIC_SMPL_SITE231_3.0UM	Ace Lake, Antarctica
CAM_READ_0314709603	CAM_SMPL_001062	Yellowstone lakes, USA						CAM_READ_0312739045	CAM_SMPL_001061	Yellowstone lakes, USA		CAM_READ_0335518959	CAM_SMPL_001076	Yellowstone lakes, USA		CAM_READ_0313877635	CAM_SMPL_001062	Yellowstone lakes, USA		AntarcticaAquatic_READ_08120452	ANTARCTICAAQUATIC_SMPL_SITE231_3.0UM	Ace Lake, Antarctica
CAM_READ_0314726115	CAM_SMPL_001062	Yellowstone lakes, USA						CAM_READ_0312753869	CAM_SMPL_001061	Yellowstone lakes, USA		CAM_READ_0342466839	CAM_SMPL_001082	Yellowstone lakes, USA		CAM_READ_0313890611	CAM_SMPL_001062	Yellowstone lakes, USA		AntarcticaAquatic_READ_08120571	ANTARCTICAAQUATIC_SMPL_SITE231_3.0UM	Ace Lake, Antarctica
CAM_READ_0314734021	CAM_SMPL_001062	Yellowstone lakes, USA						CAM_READ_0312761861	CAM_SMPL_001061	Yellowstone lakes, USA		CAM_READ_0323297519	CAM_SMPL_001066	Yellowstone lakes, USA		CAM_READ_0313891829	CAM_SMPL_001062	Yellowstone lakes, USA		AntarcticaAquatic_READ_08123356	ANTARCTICAAQUATIC_SMPL_SITE231_3.0UM	Ace Lake, Antarctica
CAM_READ_0314752105	CAM_SMPL_001062	Yellowstone lakes, USA						CAM_READ_0312763873	CAM_SMPL_001061	Yellowstone lakes, USA		CAM_READ_0339563913	CAM_SMPL_001079	Yellowstone lakes, USA		CAM_READ_0313918389	CAM_SMPL_001062	Yellowstone lakes, USA		AntarcticaAquatic_READ_08125518	ANTARCTICAAQUATIC_SMPL_SITE231_3.0UM	Ace Lake, Antarctica
CAM_READ_0314792339	CAM_SMPL_001062	Yellowstone lakes, USA						CAM_READ_0312765295	CAM_SMPL_001061	Yellowstone lakes, USA		CAM_READ_0337540575	CAM_SMPL_001077	Yellowstone lakes, USA		CAM_READ_0313920775	CAM_SMPL_001062	Yellowstone lakes, USA		AntarcticaAquatic_READ_08126519	ANTARCTICAAQUATIC_SMPL_SITE231_3.0UM	Ace Lake, Antarctica
CAM_READ_0314794633	CAM_SMPL_001062	Yellowstone lakes, USA						CAM_READ_0312772231	CAM_SMPL_001061	Yellowstone lakes, USA		CAM_READ_0336574353	CAM_SMPL_001077	Yellowstone lakes, USA		CAM_READ_0313922705	CAM_SMPL_001062	Yellowstone lakes, USA		AntarcticaAquatic_READ_08130451	ANTARCTICAAQUATIC_SMPL_SITE231_3.0UM	Ace Lake, Antarctica
CAM_READ_0314795405	CAM_SMPL_001062	Yellowstone lakes, USA						CAM_READ_0312778339	CAM_SMPL_001061	Yellowstone lakes, USA		CAM_READ_0320785095	CAM_SMPL_001065	Yellowstone lakes, USA		CAM_READ_0313923753	CAM_SMPL_001062	Yellowstone lakes, USA		AntarcticaAquatic_READ_08131065	ANTARCTICAAQUATIC_SMPL_SITE231_3.0UM	Ace Lake, Antarctica
CAM_READ_0314795539	CAM_SMPL_001062	Yellowstone lakes, USA						CAM_READ_0312780555	CAM_SMPL_001061	Yellowstone lakes, USA		CAM_READ_0315721339	CAM_SMPL_001063	Yellowstone lakes, USA		CAM_READ_0313934091	CAM_SMPL_001062	Yellowstone lakes, USA		AntarcticaAquatic_READ_08131096	ANTARCTICAAQUATIC_SMPL_SITE231_3.0UM	Ace Lake, Antarctica
CAM_READ_0314796975	CAM_SMPL_001062	Yellowstone lakes, USA						CAM_READ_0312782063	CAM_SMPL_001061	Yellowstone lakes, USA		CAM_READ_0306271965	CAM_SMPL_001055	Yellowstone lakes, USA		CAM_READ_0313935469	CAM_SMPL_001062	Yellowstone lakes, USA		AntarcticaAquatic_READ_08131700	ANTARCTICAAQUATIC_SMPL_SITE231_3.0UM	Ace Lake, Antarctica
CAM_READ_0314820155	CAM_SMPL_001062	Yellowstone lakes, USA						CAM_READ_0312807581	CAM_SMPL_001061	Yellowstone lakes, USA		CAM_READ_0313415093	CAM_SMPL_001061	Yellowstone lakes, USA		CAM_READ_0313937125	CAM_SMPL_001062	Yellowstone lakes, USA		AntarcticaAquatic_READ_08132311	ANTARCTICAAQUATIC_SMPL_SITE231_3.0UM	Ace Lake, Antarctica
CAM_READ_0314827357	CAM_SMPL_001062	Yellowstone lakes, USA						CAM_READ_0312815011	CAM_SMPL_001061	Yellowstone lakes, USA		CAM_READ_0335733073	CAM_SMPL_001076	Yellowstone lakes, USA		CAM_READ_0313942483	CAM_SMPL_001062	Yellowstone lakes, USA		AntarcticaAquatic_READ_08135032	ANTARCTICAAQUATIC_SMPL_SITE231_3.0UM	Ace Lake, Antarctica
CAM_READ_0314833965	CAM_SMPL_001062	Yellowstone lakes, USA						CAM_READ_0312815103	CAM_SMPL_001061	Yellowstone lakes, USA		CAM_READ_0342436769	CAM_SMPL_001082	Yellowstone lakes, USA		CAM_READ_0313951707	CAM_SMPL_001062	Yellowstone lakes, USA		AntarcticaAquatic_READ_08135117	ANTARCTICAAQUATIC_SMPL_SITE231_3.0UM	Ace Lake, Antarctica
CAM_READ_0314861001	CAM_SMPL_001062	Yellowstone lakes, USA						CAM_READ_0312819429	CAM_SMPL_001061	Yellowstone lakes, USA		CAM_READ_0343147607	CAM_SMPL_001082	Yellowstone lakes, USA		CAM_READ_0313953663	CAM_SMPL_001062	Yellowstone lakes, USA		AntarcticaAquatic_READ_08135958	ANTARCTICAAQUATIC_SMPL_SITE231_3.0UM	Ace Lake, Antarctica
CAM_READ_0314869853	CAM_SMPL_001062	Yellowstone lakes, USA						CAM_READ_0312853475	CAM_SMPL_001061	Yellowstone lakes, USA		CAM_READ_0335327617	CAM_SMPL_001076	Yellowstone lakes, USA		CAM_READ_0313980137	CAM_SMPL_001062	Yellowstone lakes, USA		AntarcticaAquatic_READ_08141164	ANTARCTICAAQUATIC_SMPL_SITE231_3.0UM	Ace Lake, Antarctica
CAM_READ_0314875333	CAM_SMPL_001062	Yellowstone lakes, USA						CAM_READ_0312867849	CAM_SMPL_001061	Yellowstone lakes, USA		CAM_READ_0317937047	CAM_SMPL_001064	Yellowstone lakes, USA		CAM_READ_0313980689	CAM_SMPL_001062	Yellowstone lakes, USA		AntarcticaAquatic_READ_08141612	ANTARCTICAAQUATIC_SMPL_SITE231_3.0UM	Ace Lake, Antarctica
CAM_READ_0314878029	CAM_SMPL_001062	Yellowstone lakes, USA						CAM_READ_0312870913	CAM_SMPL_001061	Yellowstone lakes, USA		CAM_READ_0318488645	CAM_SMPL_001064	Yellowstone lakes, USA		CAM_READ_0313993363	CAM_SMPL_001062	Yellowstone lakes, USA		AntarcticaAquatic_READ_08141872	ANTARCTICAAQUATIC_SMPL_SITE231_3.0UM	Ace Lake, Antarctica
CAM_READ_0314879595	CAM_SMPL_001062	Yellowstone lakes, USA						CAM_READ_0312872295	CAM_SMPL_001061	Yellowstone lakes, USA		CAM_READ_0313340709	CAM_SMPL_001061	Yellowstone lakes, USA		CAM_READ_0313994157	CAM_SMPL_001062	Yellowstone lakes, USA		AntarcticaAquatic_READ_08142176	ANTARCTICAAQUATIC_SMPL_SITE231_3.0UM	Ace Lake, Antarctica
CAM_READ_0314896837	CAM_SMPL_001062	Yellowstone lakes, USA						CAM_READ_0312873199	CAM_SMPL_001061	Yellowstone lakes, USA		CAM_READ_0335476169	CAM_SMPL_001076	Yellowstone lakes, USA		CAM_READ_0314017119	CAM_SMPL_001062	Yellowstone lakes, USA		AntarcticaAquatic_READ_08145163	ANTARCTICAAQUATIC_SMPL_SITE231_3.0UM	Ace Lake, Antarctica
CAM_READ_0314904403	CAM_SMPL_001062	Yellowstone lakes, USA						CAM_READ_0312873841	CAM_SMPL_001061	Yellowstone lakes, USA		CAM_READ_0316817067	CAM_SMPL_001063	Yellowstone lakes, USA		CAM_READ_0314021811	CAM_SMPL_001062	Yellowstone lakes, USA		AntarcticaAquatic_READ_08145847	ANTARCTICAAQUATIC_SMPL_SITE231_3.0UM	Ace Lake, Antarctica
CAM_READ_0314906241	CAM_SMPL_001062	Yellowstone lakes, USA						CAM_READ_0312874481	CAM_SMPL_001061	Yellowstone lakes, USA		CAM_READ_0322609737	CAM_SMPL_001066	Yellowstone lakes, USA		CAM_READ_0314037687	CAM_SMPL_001062	Yellowstone lakes, USA		AntarcticaAquatic_READ_08146357	ANTARCTICAAQUATIC_SMPL_SITE231_3.0UM	Ace Lake, Antarctica
CAM_READ_0314907933	CAM_SMPL_001062	Yellowstone lakes, USA						CAM_READ_0312882085	CAM_SMPL_001061	Yellowstone lakes, USA		CAM_READ_0305111477	CAM_SMPL_001054	Yellowstone lakes, USA		CAM_READ_0314037861	CAM_SMPL_001062	Yellowstone lakes, USA		AntarcticaAquatic_READ_08147998	ANTARCTICAAQUATIC_SMPL_SITE231_3.0UM	Ace Lake, Antarctica
CAM_READ_0314914227	CAM_SMPL_001062	Yellowstone lakes, USA						CAM_READ_0312884605	CAM_SMPL_001061	Yellowstone lakes, USA		CAM_READ_0337481899	CAM_SMPL_001077	Yellowstone lakes, USA		CAM_READ_0314040067	CAM_SMPL_001062	Yellowstone lakes, USA		AntarcticaAquatic_READ_08148476	ANTARCTICAAQUATIC_SMPL_SITE231_3.0UM	Ace Lake, Antarctica
CAM_READ_0314916625	CAM_SMPL_001062	Yellowstone lakes, USA						CAM_READ_0312892193	CAM_SMPL_001061	Yellowstone lakes, USA		CAM_READ_0335562683	CAM_SMPL_001076	Yellowstone lakes, USA		CAM_READ_0314042407	CAM_SMPL_001062	Yellowstone lakes, USA		AntarcticaAquatic_READ_08151956	ANTARCTICAAQUATIC_SMPL_SITE231_3.0UM	Ace Lake, Antarctica
CAM_READ_0314922363	CAM_SMPL_001062	Yellowstone lakes, USA						CAM_READ_0312892897	CAM_SMPL_001061	Yellowstone lakes, USA		CAM_READ_0335529749	CAM_SMPL_001076	Yellowstone lakes, USA		CAM_READ_0314042809	CAM_SMPL_001062	Yellowstone lakes, USA		AntarcticaAquatic_READ_08153614	ANTARCTICAAQUATIC_SMPL_SITE231_3.0UM	Ace Lake, Antarctica
CAM_READ_0314924697	CAM_SMPL_001062	Yellowstone lakes, USA						CAM_READ_0312896273	CAM_SMPL_001061	Yellowstone lakes, USA		CAM_READ_0314262239	CAM_SMPL_001062	Yellowstone lakes, USA		CAM_READ_0314048143	CAM_SMPL_001062	Yellowstone lakes, USA		AntarcticaAquatic_READ_08154010	ANTARCTICAAQUATIC_SMPL_SITE231_3.0UM	Ace Lake, Antarctica
CAM_READ_0314925373	CAM_SMPL_001062	Yellowstone lakes, USA						CAM_READ_0312897223	CAM_SMPL_001061	Yellowstone lakes, USA		CAM_READ_0320530877	CAM_SMPL_001065	Yellowstone lakes, USA		CAM_READ_0314048181	CAM_SMPL_001062	Yellowstone lakes, USA		AntarcticaAquatic_READ_08155520	ANTARCTICAAQUATIC_SMPL_SITE231_3.0UM	Ace Lake, Antarctica
CAM_READ_0314946365	CAM_SMPL_001063	Yellowstone lakes, USA						CAM_READ_0312908137	CAM_SMPL_001061	Yellowstone lakes, USA		CAM_READ_0338932967	CAM_SMPL_001079	Yellowstone lakes, USA		CAM_READ_0314058299	CAM_SMPL_001062	Yellowstone lakes, USA		AntarcticaAquatic_READ_08156122	ANTARCTICAAQUATIC_SMPL_SITE231_3.0UM	Ace Lake, Antarctica
CAM_READ_0314963699	CAM_SMPL_001063	Yellowstone lakes, USA						CAM_READ_0312938887	CAM_SMPL_001061	Yellowstone lakes, USA		CAM_READ_0335376655	CAM_SMPL_001076	Yellowstone lakes, USA		CAM_READ_0314059531	CAM_SMPL_001062	Yellowstone lakes, USA		AntarcticaAquatic_READ_08156969	ANTARCTICAAQUATIC_SMPL_SITE231_3.0UM	Ace Lake, Antarctica
CAM_READ_0314987865	CAM_SMPL_001063	Yellowstone lakes, USA						CAM_READ_0312946459	CAM_SMPL_001061	Yellowstone lakes, USA		CAM_READ_0320049927	CAM_SMPL_001065	Yellowstone lakes, USA		CAM_READ_0314059771	CAM_SMPL_001062	Yellowstone lakes, USA		AntarcticaAquatic_READ_08157253	ANTARCTICAAQUATIC_SMPL_SITE231_3.0UM	Ace Lake, Antarctica
CAM_READ_0314988513	CAM_SMPL_001063	Yellowstone lakes, USA						CAM_READ_0312954739	CAM_SMPL_001061	Yellowstone lakes, USA		CAM_READ_0305315109	CAM_SMPL_001054	Yellowstone lakes, USA		CAM_READ_0314082005	CAM_SMPL_001062	Yellowstone lakes, USA		AntarcticaAquatic_READ_08159805	ANTARCTICAAQUATIC_SMPL_SITE231_3.0UM	Ace Lake, Antarctica
CAM_READ_0315000361	CAM_SMPL_001063	Yellowstone lakes, USA						CAM_READ_0312956763	CAM_SMPL_001061	Yellowstone lakes, USA		CAM_READ_0342758889	CAM_SMPL_001082	Yellowstone lakes, USA		CAM_READ_0314093589	CAM_SMPL_001062	Yellowstone lakes, USA		AntarcticaAquatic_READ_08161116	ANTARCTICAAQUATIC_SMPL_SITE231_3.0UM	Ace Lake, Antarctica
CAM_READ_0315000535	CAM_SMPL_001063	Yellowstone lakes, USA						CAM_READ_0312957043	CAM_SMPL_001061	Yellowstone lakes, USA		CAM_READ_0323613441	CAM_SMPL_001067	Yellowstone lakes, USA		CAM_READ_0314093713	CAM_SMPL_001062	Yellowstone lakes, USA		AntarcticaAquatic_READ_08163052	ANTARCTICAAQUATIC_SMPL_SITE231_3.0UM	Ace Lake, Antarctica
CAM_READ_0315002439	CAM_SMPL_001063	Yellowstone lakes, USA						CAM_READ_0312967643	CAM_SMPL_001061	Yellowstone lakes, USA		CAM_READ_0319424609	CAM_SMPL_001065	Yellowstone lakes, USA		CAM_READ_0314100425	CAM_SMPL_001062	Yellowstone lakes, USA		AntarcticaAquatic_READ_08163256	ANTARCTICAAQUATIC_SMPL_SITE231_3.0UM	Ace Lake, Antarctica
CAM_READ_0315003813	CAM_SMPL_001063	Yellowstone lakes, USA						CAM_READ_0312971193	CAM_SMPL_001061	Yellowstone lakes, USA		CAM_READ_0311959421	CAM_SMPL_001060	Yellowstone lakes, USA		CAM_READ_0314117245	CAM_SMPL_001062	Yellowstone lakes, USA		AntarcticaAquatic_READ_08163591	ANTARCTICAAQUATIC_SMPL_SITE231_3.0UM	Ace Lake, Antarctica
CAM_READ_0315007709	CAM_SMPL_001063	Yellowstone lakes, USA						CAM_READ_0312977343	CAM_SMPL_001061	Yellowstone lakes, USA		CAM_READ_0322128787	CAM_SMPL_001066	Yellowstone lakes, USA		CAM_READ_0314120023	CAM_SMPL_001062	Yellowstone lakes, USA		AntarcticaAquatic_READ_08163776	ANTARCTICAAQUATIC_SMPL_SITE231_3.0UM	Ace Lake, Antarctica
CAM_READ_0315067055	CAM_SMPL_001063	Yellowstone lakes, USA						CAM_READ_0312977861	CAM_SMPL_001061	Yellowstone lakes, USA		CAM_READ_0305482041	CAM_SMPL_001054	Yellowstone lakes, USA		CAM_READ_0314136987	CAM_SMPL_001062	Yellowstone lakes, USA		AntarcticaAquatic_READ_08167256	ANTARCTICAAQUATIC_SMPL_SITE231_3.0UM	Ace Lake, Antarctica
CAM_READ_0315120459	CAM_SMPL_001063	Yellowstone lakes, USA						CAM_READ_0312981619	CAM_SMPL_001061	Yellowstone lakes, USA		CAM_READ_0343729329	CAM_SMPL_001083	Yellowstone lakes, USA		CAM_READ_0314138051	CAM_SMPL_001062	Yellowstone lakes, USA		AntarcticaAquatic_READ_08168030	ANTARCTICAAQUATIC_SMPL_SITE231_3.0UM	Ace Lake, Antarctica
CAM_READ_0315151513	CAM_SMPL_001063	Yellowstone lakes, USA						CAM_READ_0313000691	CAM_SMPL_001061	Yellowstone lakes, USA		CAM_READ_0342725965	CAM_SMPL_001082	Yellowstone lakes, USA		CAM_READ_0314141039	CAM_SMPL_001062	Yellowstone lakes, USA		AntarcticaAquatic_READ_08168552	ANTARCTICAAQUATIC_SMPL_SITE231_3.0UM	Ace Lake, Antarctica
CAM_READ_0315161135	CAM_SMPL_001063	Yellowstone lakes, USA						CAM_READ_0313006445	CAM_SMPL_001061	Yellowstone lakes, USA		CAM_READ_0322549563	CAM_SMPL_001066	Yellowstone lakes, USA		CAM_READ_0314156461	CAM_SMPL_001062	Yellowstone lakes, USA		AntarcticaAquatic_READ_08169204	ANTARCTICAAQUATIC_SMPL_SITE231_3.0UM	Ace Lake, Antarctica
CAM_READ_0315202991	CAM_SMPL_001063	Yellowstone lakes, USA						CAM_READ_0313016283	CAM_SMPL_001061	Yellowstone lakes, USA		CAM_READ_0322032203	CAM_SMPL_001066	Yellowstone lakes, USA		CAM_READ_0314176731	CAM_SMPL_001062	Yellowstone lakes, USA		AntarcticaAquatic_READ_08171335	ANTARCTICAAQUATIC_SMPL_SITE231_3.0UM	Ace Lake, Antarctica
CAM_READ_0315252393	CAM_SMPL_001063	Yellowstone lakes, USA						CAM_READ_0313018585	CAM_SMPL_001061	Yellowstone lakes, USA		CAM_READ_0305098581	CAM_SMPL_001054	Yellowstone lakes, USA		CAM_READ_0314182703	CAM_SMPL_001062	Yellowstone lakes, USA		AntarcticaAquatic_READ_08173846	ANTARCTICAAQUATIC_SMPL_SITE231_3.0UM	Ace Lake, Antarctica
CAM_READ_0315274761	CAM_SMPL_001063	Yellowstone lakes, USA						CAM_READ_0313019995	CAM_SMPL_001061	Yellowstone lakes, USA		CAM_READ_0336921005	CAM_SMPL_001077	Yellowstone lakes, USA		CAM_READ_0314192959	CAM_SMPL_001062	Yellowstone lakes, USA		AntarcticaAquatic_READ_08178860	ANTARCTICAAQUATIC_SMPL_SITE231_3.0UM	Ace Lake, Antarctica
CAM_READ_0315302621	CAM_SMPL_001063	Yellowstone lakes, USA						CAM_READ_0313027773	CAM_SMPL_001061	Yellowstone lakes, USA		CAM_READ_0323887769	CAM_SMPL_001067	Yellowstone lakes, USA		CAM_READ_0314209349	CAM_SMPL_001062	Yellowstone lakes, USA		AntarcticaAquatic_READ_08179218	ANTARCTICAAQUATIC_SMPL_SITE231_3.0UM	Ace Lake, Antarctica
CAM_READ_0315413339	CAM_SMPL_001063	Yellowstone lakes, USA						CAM_READ_0313040197	CAM_SMPL_001061	Yellowstone lakes, USA		CAM_READ_0319953343	CAM_SMPL_001065	Yellowstone lakes, USA		CAM_READ_0314214131	CAM_SMPL_001062	Yellowstone lakes, USA		AntarcticaAquatic_READ_08179503	ANTARCTICAAQUATIC_SMPL_SITE231_3.0UM	Ace Lake, Antarctica
CAM_READ_0315723135	CAM_SMPL_001063	Yellowstone lakes, USA						CAM_READ_0313046571	CAM_SMPL_001061	Yellowstone lakes, USA		CAM_READ_0335416477	CAM_SMPL_001076	Yellowstone lakes, USA		CAM_READ_0314216097	CAM_SMPL_001062	Yellowstone lakes, USA		AntarcticaAquatic_READ_08179813	ANTARCTICAAQUATIC_SMPL_SITE231_3.0UM	Ace Lake, Antarctica
CAM_READ_0316082921	CAM_SMPL_001063	Yellowstone lakes, USA						CAM_READ_0313057513	CAM_SMPL_001061	Yellowstone lakes, USA		CAM_READ_0314056125	CAM_SMPL_001062	Yellowstone lakes, USA		CAM_READ_0314218227	CAM_SMPL_001062	Yellowstone lakes, USA		AntarcticaAquatic_READ_08180754	ANTARCTICAAQUATIC_SMPL_SITE231_3.0UM	Ace Lake, Antarctica
CAM_READ_0316083477	CAM_SMPL_001063	Yellowstone lakes, USA						CAM_READ_0313092783	CAM_SMPL_001061	Yellowstone lakes, USA		CAM_READ_0321503469	CAM_SMPL_001066	Yellowstone lakes, USA		CAM_READ_0314224271	CAM_SMPL_001062	Yellowstone lakes, USA		AntarcticaAquatic_READ_08183806	ANTARCTICAAQUATIC_SMPL_SITE231_3.0UM	Ace Lake, Antarctica
CAM_READ_0316113247	CAM_SMPL_001063	Yellowstone lakes, USA						CAM_READ_0313093599	CAM_SMPL_001061	Yellowstone lakes, USA		CAM_READ_0339449699	CAM_SMPL_001079	Yellowstone lakes, USA		CAM_READ_0314239453	CAM_SMPL_001062	Yellowstone lakes, USA		AntarcticaAquatic_READ_08185027	ANTARCTICAAQUATIC_SMPL_SITE231_3.0UM	Ace Lake, Antarctica
CAM_READ_0316121333	CAM_SMPL_001063	Yellowstone lakes, USA						CAM_READ_0313096637	CAM_SMPL_001061	Yellowstone lakes, USA		CAM_READ_0335699999	CAM_SMPL_001076	Yellowstone lakes, USA		CAM_READ_0314246243	CAM_SMPL_001062	Yellowstone lakes, USA		AntarcticaAquatic_READ_08185580	ANTARCTICAAQUATIC_SMPL_SITE231_3.0UM	Ace Lake, Antarctica
CAM_READ_0316126395	CAM_SMPL_001063	Yellowstone lakes, USA						CAM_READ_0313097951	CAM_SMPL_001061	Yellowstone lakes, USA		CAM_READ_0335693807	CAM_SMPL_001076	Yellowstone lakes, USA		CAM_READ_0314266463	CAM_SMPL_001062	Yellowstone lakes, USA		AntarcticaAquatic_READ_08185624	ANTARCTICAAQUATIC_SMPL_SITE231_3.0UM	Ace Lake, Antarctica
CAM_READ_0316135893	CAM_SMPL_001063	Yellowstone lakes, USA						CAM_READ_0313098353	CAM_SMPL_001061	Yellowstone lakes, USA		CAM_READ_0322394913	CAM_SMPL_001066	Yellowstone lakes, USA		CAM_READ_0314271029	CAM_SMPL_001062	Yellowstone lakes, USA		AntarcticaAquatic_READ_08187571	ANTARCTICAAQUATIC_SMPL_SITE231_3.0UM	Ace Lake, Antarctica
CAM_READ_0316138401	CAM_SMPL_001063	Yellowstone lakes, USA						CAM_READ_0313104763	CAM_SMPL_001061	Yellowstone lakes, USA		CAM_READ_0321101579	CAM_SMPL_001065	Yellowstone lakes, USA		CAM_READ_0314271537	CAM_SMPL_001062	Yellowstone lakes, USA		AntarcticaAquatic_READ_08190711	ANTARCTICAAQUATIC_SMPL_SITE231_3.0UM	Ace Lake, Antarctica
CAM_READ_0316156161	CAM_SMPL_001063	Yellowstone lakes, USA						CAM_READ_0313111625	CAM_SMPL_001061	Yellowstone lakes, USA		CAM_READ_0337251237	CAM_SMPL_001077	Yellowstone lakes, USA		CAM_READ_0314287661	CAM_SMPL_001062	Yellowstone lakes, USA		AntarcticaAquatic_READ_08191325	ANTARCTICAAQUATIC_SMPL_SITE231_3.0UM	Ace Lake, Antarctica
CAM_READ_0316159539	CAM_SMPL_001063	Yellowstone lakes, USA						CAM_READ_0313118975	CAM_SMPL_001061	Yellowstone lakes, USA		CAM_READ_0319471031	CAM_SMPL_001065	Yellowstone lakes, USA		CAM_READ_0314295217	CAM_SMPL_001062	Yellowstone lakes, USA		AntarcticaAquatic_READ_08191971	ANTARCTICAAQUATIC_SMPL_SITE231_3.0UM	Ace Lake, Antarctica
CAM_READ_0316161783	CAM_SMPL_001063	Yellowstone lakes, USA						CAM_READ_0313126467	CAM_SMPL_001061	Yellowstone lakes, USA		CAM_READ_0314218949	CAM_SMPL_001062	Yellowstone lakes, USA		CAM_READ_0314303245	CAM_SMPL_001062	Yellowstone lakes, USA		AntarcticaAquatic_READ_08191998	ANTARCTICAAQUATIC_SMPL_SITE231_3.0UM	Ace Lake, Antarctica
CAM_READ_0316164125	CAM_SMPL_001063	Yellowstone lakes, USA						CAM_READ_0313133075	CAM_SMPL_001061	Yellowstone lakes, USA		CAM_READ_0306260895	CAM_SMPL_001055	Yellowstone lakes, USA		CAM_READ_0314303747	CAM_SMPL_001062	Yellowstone lakes, USA		AntarcticaAquatic_READ_08192402	ANTARCTICAAQUATIC_SMPL_SITE231_3.0UM	Ace Lake, Antarctica
CAM_READ_0316164889	CAM_SMPL_001063	Yellowstone lakes, USA						CAM_READ_0313134803	CAM_SMPL_001061	Yellowstone lakes, USA		CAM_READ_0335313851	CAM_SMPL_001076	Yellowstone lakes, USA		CAM_READ_0314304693	CAM_SMPL_001062	Yellowstone lakes, USA		AntarcticaAquatic_READ_08196098	ANTARCTICAAQUATIC_SMPL_SITE231_3.0UM	Ace Lake, Antarctica
CAM_READ_0316178589	CAM_SMPL_001063	Yellowstone lakes, USA						CAM_READ_0313137025	CAM_SMPL_001061	Yellowstone lakes, USA		CAM_READ_0321549891	CAM_SMPL_001066	Yellowstone lakes, USA		CAM_READ_0314305453	CAM_SMPL_001062	Yellowstone lakes, USA		AntarcticaAquatic_READ_08196389	ANTARCTICAAQUATIC_SMPL_SITE231_3.0UM	Ace Lake, Antarctica
CAM_READ_0316221171	CAM_SMPL_001063	Yellowstone lakes, USA						CAM_READ_0313142107	CAM_SMPL_001061	Yellowstone lakes, USA		CAM_READ_0321174537	CAM_SMPL_001065	Yellowstone lakes, USA		CAM_READ_0314306577	CAM_SMPL_001062	Yellowstone lakes, USA		AntarcticaAquatic_READ_08196602	ANTARCTICAAQUATIC_SMPL_SITE231_3.0UM	Ace Lake, Antarctica
CAM_READ_0316245979	CAM_SMPL_001063	Yellowstone lakes, USA						CAM_READ_0313142593	CAM_SMPL_001061	Yellowstone lakes, USA		CAM_READ_0322809713	CAM_SMPL_001066	Yellowstone lakes, USA		CAM_READ_0314315623	CAM_SMPL_001062	Yellowstone lakes, USA		AntarcticaAquatic_READ_08197139	ANTARCTICAAQUATIC_SMPL_SITE231_3.0UM	Ace Lake, Antarctica
CAM_READ_0316248817	CAM_SMPL_001063	Yellowstone lakes, USA						CAM_READ_0313142835	CAM_SMPL_001061	Yellowstone lakes, USA		CAM_READ_0324042295	CAM_SMPL_001067	Yellowstone lakes, USA		CAM_READ_0314323019	CAM_SMPL_001062	Yellowstone lakes, USA		AntarcticaAquatic_READ_08197273	ANTARCTICAAQUATIC_SMPL_SITE231_3.0UM	Ace Lake, Antarctica
CAM_READ_0316251629	CAM_SMPL_001063	Yellowstone lakes, USA						CAM_READ_0313147421	CAM_SMPL_001061	Yellowstone lakes, USA		CAM_READ_0322681631	CAM_SMPL_001066	Yellowstone lakes, USA		CAM_READ_0314329471	CAM_SMPL_001062	Yellowstone lakes, USA		AntarcticaAquatic_READ_08200747	ANTARCTICAAQUATIC_SMPL_SITE231_3.0UM	Ace Lake, Antarctica
CAM_READ_0316258551	CAM_SMPL_001063	Yellowstone lakes, USA						CAM_READ_0313167371	CAM_SMPL_001061	Yellowstone lakes, USA		CAM_READ_0323253397	CAM_SMPL_001066	Yellowstone lakes, USA		CAM_READ_0314334853	CAM_SMPL_001062	Yellowstone lakes, USA		AntarcticaAquatic_READ_08201612	ANTARCTICAAQUATIC_SMPL_SITE231_3.0UM	Ace Lake, Antarctica
CAM_READ_0316264447	CAM_SMPL_001063	Yellowstone lakes, USA						CAM_READ_0313169265	CAM_SMPL_001061	Yellowstone lakes, USA		CAM_READ_0320730853	CAM_SMPL_001065	Yellowstone lakes, USA		CAM_READ_0314339199	CAM_SMPL_001062	Yellowstone lakes, USA		AntarcticaAquatic_READ_08202136	ANTARCTICAAQUATIC_SMPL_SITE231_3.0UM	Ace Lake, Antarctica
CAM_READ_0316271287	CAM_SMPL_001063	Yellowstone lakes, USA						CAM_READ_0313203533	CAM_SMPL_001061	Yellowstone lakes, USA		CAM_READ_0305214211	CAM_SMPL_001054	Yellowstone lakes, USA		CAM_READ_0314344697	CAM_SMPL_001062	Yellowstone lakes, USA		AntarcticaAquatic_READ_08202186	ANTARCTICAAQUATIC_SMPL_SITE231_3.0UM	Ace Lake, Antarctica
CAM_READ_0316271441	CAM_SMPL_001063	Yellowstone lakes, USA						CAM_READ_0313205611	CAM_SMPL_001061	Yellowstone lakes, USA		CAM_READ_0320602771	CAM_SMPL_001065	Yellowstone lakes, USA		CAM_READ_0314345661	CAM_SMPL_001062	Yellowstone lakes, USA		AntarcticaAquatic_READ_08202572	ANTARCTICAAQUATIC_SMPL_SITE231_3.0UM	Ace Lake, Antarctica
CAM_READ_0316309699	CAM_SMPL_001063	Yellowstone lakes, USA						CAM_READ_0313210383	CAM_SMPL_001061	Yellowstone lakes, USA		CAM_READ_0336259087	CAM_SMPL_001076	Yellowstone lakes, USA		CAM_READ_0314360667	CAM_SMPL_001062	Yellowstone lakes, USA		AntarcticaAquatic_READ_08202927	ANTARCTICAAQUATIC_SMPL_SITE231_3.0UM	Ace Lake, Antarctica
CAM_READ_0316312493	CAM_SMPL_001063	Yellowstone lakes, USA						CAM_READ_0313215727	CAM_SMPL_001061	Yellowstone lakes, USA		CAM_READ_0313472735	CAM_SMPL_001061	Yellowstone lakes, USA		CAM_READ_0314363557	CAM_SMPL_001062	Yellowstone lakes, USA		AntarcticaAquatic_READ_08204130	ANTARCTICAAQUATIC_SMPL_SITE231_3.0UM	Ace Lake, Antarctica
CAM_READ_0316315545	CAM_SMPL_001063	Yellowstone lakes, USA						CAM_READ_0313218215	CAM_SMPL_001061	Yellowstone lakes, USA		CAM_READ_0326653659	CAM_SMPL_001070	Yellowstone lakes, USA		CAM_READ_0314364177	CAM_SMPL_001062	Yellowstone lakes, USA		AntarcticaAquatic_READ_08204480	ANTARCTICAAQUATIC_SMPL_SITE231_3.0UM	Ace Lake, Antarctica
CAM_READ_0316326811	CAM_SMPL_001063	Yellowstone lakes, USA						CAM_READ_0313224035	CAM_SMPL_001061	Yellowstone lakes, USA		CAM_READ_0317582609	CAM_SMPL_001064	Yellowstone lakes, USA		CAM_READ_0314366457	CAM_SMPL_001062	Yellowstone lakes, USA		AntarcticaAquatic_READ_08207371	ANTARCTICAAQUATIC_SMPL_SITE231_3.0UM	Ace Lake, Antarctica
CAM_READ_0316348053	CAM_SMPL_001063	Yellowstone lakes, USA						CAM_READ_0313227731	CAM_SMPL_001061	Yellowstone lakes, USA		CAM_READ_0341031739	CAM_SMPL_001080	Yellowstone lakes, USA		CAM_READ_0314369281	CAM_SMPL_001062	Yellowstone lakes, USA		AntarcticaAquatic_READ_08207650	ANTARCTICAAQUATIC_SMPL_SITE231_3.0UM	Ace Lake, Antarctica
CAM_READ_0316361005	CAM_SMPL_001063	Yellowstone lakes, USA						CAM_READ_0313250251	CAM_SMPL_001061	Yellowstone lakes, USA		CAM_READ_0315366901	CAM_SMPL_001063	Yellowstone lakes, USA		CAM_READ_0314370125	CAM_SMPL_001062	Yellowstone lakes, USA		AntarcticaAquatic_READ_08208234	ANTARCTICAAQUATIC_SMPL_SITE231_3.0UM	Ace Lake, Antarctica
CAM_READ_0316375303	CAM_SMPL_001063	Yellowstone lakes, USA						CAM_READ_0313260139	CAM_SMPL_001061	Yellowstone lakes, USA		CAM_READ_0316019153	CAM_SMPL_001063	Yellowstone lakes, USA		CAM_READ_0314371087	CAM_SMPL_001062	Yellowstone lakes, USA		AntarcticaAquatic_READ_08208721	ANTARCTICAAQUATIC_SMPL_SITE231_3.0UM	Ace Lake, Antarctica
CAM_READ_0316379661	CAM_SMPL_001063	Yellowstone lakes, USA						CAM_READ_0313265271	CAM_SMPL_001061	Yellowstone lakes, USA		CAM_READ_0336593295	CAM_SMPL_001077	Yellowstone lakes, USA		CAM_READ_0314373725	CAM_SMPL_001062	Yellowstone lakes, USA		AntarcticaAquatic_READ_08209191	ANTARCTICAAQUATIC_SMPL_SITE231_3.0UM	Ace Lake, Antarctica
CAM_READ_0316386669	CAM_SMPL_001063	Yellowstone lakes, USA						CAM_READ_0313266319	CAM_SMPL_001061	Yellowstone lakes, USA		CAM_READ_0318234861	CAM_SMPL_001064	Yellowstone lakes, USA		CAM_READ_0314399953	CAM_SMPL_001062	Yellowstone lakes, USA		AntarcticaAquatic_READ_08209396	ANTARCTICAAQUATIC_SMPL_SITE231_3.0UM	Ace Lake, Antarctica
CAM_READ_0316416335	CAM_SMPL_001063	Yellowstone lakes, USA						CAM_READ_0313275545	CAM_SMPL_001061	Yellowstone lakes, USA						CAM_READ_0314434887	CAM_SMPL_001062	Yellowstone lakes, USA		AntarcticaAquatic_READ_08209495	ANTARCTICAAQUATIC_SMPL_SITE231_3.0UM	Ace Lake, Antarctica
CAM_READ_0316456269	CAM_SMPL_001063	Yellowstone lakes, USA						CAM_READ_0313278565	CAM_SMPL_001061	Yellowstone lakes, USA						CAM_READ_0314440091	CAM_SMPL_001062	Yellowstone lakes, USA		AntarcticaAquatic_READ_08210739	ANTARCTICAAQUATIC_SMPL_SITE231_3.0UM	Ace Lake, Antarctica
CAM_READ_0316457887	CAM_SMPL_001063	Yellowstone lakes, USA						CAM_READ_0313295207	CAM_SMPL_001061	Yellowstone lakes, USA						CAM_READ_0314460221	CAM_SMPL_001062	Yellowstone lakes, USA		AntarcticaAquatic_READ_08211675	ANTARCTICAAQUATIC_SMPL_SITE231_3.0UM	Ace Lake, Antarctica
CAM_READ_0316458157	CAM_SMPL_001063	Yellowstone lakes, USA						CAM_READ_0313306693	CAM_SMPL_001061	Yellowstone lakes, USA						CAM_READ_0314471941	CAM_SMPL_001062	Yellowstone lakes, USA		AntarcticaAquatic_READ_08212276	ANTARCTICAAQUATIC_SMPL_SITE231_3.0UM	Ace Lake, Antarctica
CAM_READ_0316460127	CAM_SMPL_001063	Yellowstone lakes, USA						CAM_READ_0313311565	CAM_SMPL_001061	Yellowstone lakes, USA						CAM_READ_0314476821	CAM_SMPL_001062	Yellowstone lakes, USA		AntarcticaAquatic_READ_08214427	ANTARCTICAAQUATIC_SMPL_SITE231_3.0UM	Ace Lake, Antarctica
CAM_READ_0316460483	CAM_SMPL_001063	Yellowstone lakes, USA						CAM_READ_0313322851	CAM_SMPL_001061	Yellowstone lakes, USA						CAM_READ_0314477613	CAM_SMPL_001062	Yellowstone lakes, USA		AntarcticaAquatic_READ_08215805	ANTARCTICAAQUATIC_SMPL_SITE231_3.0UM	Ace Lake, Antarctica
CAM_READ_0316465975	CAM_SMPL_001063	Yellowstone lakes, USA						CAM_READ_0313331443	CAM_SMPL_001061	Yellowstone lakes, USA						CAM_READ_0314477767	CAM_SMPL_001062	Yellowstone lakes, USA		AntarcticaAquatic_READ_08218514	ANTARCTICAAQUATIC_SMPL_SITE231_3.0UM	Ace Lake, Antarctica
CAM_READ_0316480197	CAM_SMPL_001063	Yellowstone lakes, USA						CAM_READ_0313345835	CAM_SMPL_001061	Yellowstone lakes, USA						CAM_READ_0314489943	CAM_SMPL_001062	Yellowstone lakes, USA		AntarcticaAquatic_READ_08219140	ANTARCTICAAQUATIC_SMPL_SITE231_3.0UM	Ace Lake, Antarctica
CAM_READ_0316483365	CAM_SMPL_001063	Yellowstone lakes, USA						CAM_READ_0313350015	CAM_SMPL_001061	Yellowstone lakes, USA						CAM_READ_0314493765	CAM_SMPL_001062	Yellowstone lakes, USA		AntarcticaAquatic_READ_08220202	ANTARCTICAAQUATIC_SMPL_SITE231_3.0UM	Ace Lake, Antarctica
CAM_READ_0316486151	CAM_SMPL_001063	Yellowstone lakes, USA						CAM_READ_0313350719	CAM_SMPL_001061	Yellowstone lakes, USA						CAM_READ_0314502949	CAM_SMPL_001062	Yellowstone lakes, USA		AntarcticaAquatic_READ_08227768	ANTARCTICAAQUATIC_SMPL_SITE231_3.0UM	Ace Lake, Antarctica
CAM_READ_0316486335	CAM_SMPL_001063	Yellowstone lakes, USA						CAM_READ_0313359069	CAM_SMPL_001061	Yellowstone lakes, USA						CAM_READ_0314505263	CAM_SMPL_001062	Yellowstone lakes, USA		AntarcticaAquatic_READ_08228462	ANTARCTICAAQUATIC_SMPL_SITE231_3.0UM	Ace Lake, Antarctica
CAM_READ_0316499263	CAM_SMPL_001063	Yellowstone lakes, USA						CAM_READ_0313368645	CAM_SMPL_001061	Yellowstone lakes, USA						CAM_READ_0314512203	CAM_SMPL_001062	Yellowstone lakes, USA		AntarcticaAquatic_READ_08233935	ANTARCTICAAQUATIC_SMPL_SITE231_3.0UM	Ace Lake, Antarctica
CAM_READ_0316506521	CAM_SMPL_001063	Yellowstone lakes, USA						CAM_READ_0313375223	CAM_SMPL_001061	Yellowstone lakes, USA						CAM_READ_0314534947	CAM_SMPL_001062	Yellowstone lakes, USA		AntarcticaAquatic_READ_08235225	ANTARCTICAAQUATIC_SMPL_SITE231_3.0UM	Ace Lake, Antarctica
CAM_READ_0316513659	CAM_SMPL_001063	Yellowstone lakes, USA						CAM_READ_0313381095	CAM_SMPL_001061	Yellowstone lakes, USA						CAM_READ_0314552647	CAM_SMPL_001062	Yellowstone lakes, USA		AntarcticaAquatic_READ_08235351	ANTARCTICAAQUATIC_SMPL_SITE231_3.0UM	Ace Lake, Antarctica
CAM_READ_0316521667	CAM_SMPL_001063	Yellowstone lakes, USA						CAM_READ_0313388661	CAM_SMPL_001061	Yellowstone lakes, USA						CAM_READ_0314554127	CAM_SMPL_001062	Yellowstone lakes, USA		AntarcticaAquatic_READ_08236060	ANTARCTICAAQUATIC_SMPL_SITE231_3.0UM	Ace Lake, Antarctica
CAM_READ_0316526833	CAM_SMPL_001063	Yellowstone lakes, USA						CAM_READ_0313399017	CAM_SMPL_001061	Yellowstone lakes, USA						CAM_READ_0314556383	CAM_SMPL_001062	Yellowstone lakes, USA		AntarcticaAquatic_READ_08237695	ANTARCTICAAQUATIC_SMPL_SITE231_3.0UM	Ace Lake, Antarctica
CAM_READ_0316538971	CAM_SMPL_001063	Yellowstone lakes, USA						CAM_READ_0313403811	CAM_SMPL_001061	Yellowstone lakes, USA						CAM_READ_0314562377	CAM_SMPL_001062	Yellowstone lakes, USA		AntarcticaAquatic_READ_08238490	ANTARCTICAAQUATIC_SMPL_SITE231_3.0UM	Ace Lake, Antarctica
CAM_READ_0316540325	CAM_SMPL_001063	Yellowstone lakes, USA						CAM_READ_0313412623	CAM_SMPL_001061	Yellowstone lakes, USA						CAM_READ_0314572667	CAM_SMPL_001062	Yellowstone lakes, USA		AntarcticaAquatic_READ_08240478	ANTARCTICAAQUATIC_SMPL_SITE231_3.0UM	Ace Lake, Antarctica
CAM_READ_0316544105	CAM_SMPL_001063	Yellowstone lakes, USA						CAM_READ_0313419527	CAM_SMPL_001061	Yellowstone lakes, USA						CAM_READ_0314580105	CAM_SMPL_001062	Yellowstone lakes, USA		AntarcticaAquatic_READ_08241967	ANTARCTICAAQUATIC_SMPL_SITE231_3.0UM	Ace Lake, Antarctica
CAM_READ_0316545209	CAM_SMPL_001063	Yellowstone lakes, USA						CAM_READ_0313426097	CAM_SMPL_001061	Yellowstone lakes, USA						CAM_READ_0314586219	CAM_SMPL_001062	Yellowstone lakes, USA		AntarcticaAquatic_READ_08242637	ANTARCTICAAQUATIC_SMPL_SITE231_3.0UM	Ace Lake, Antarctica
CAM_READ_0316545481	CAM_SMPL_001063	Yellowstone lakes, USA						CAM_READ_0313444217	CAM_SMPL_001061	Yellowstone lakes, USA						CAM_READ_0314594225	CAM_SMPL_001062	Yellowstone lakes, USA		AntarcticaAquatic_READ_08243574	ANTARCTICAAQUATIC_SMPL_SITE231_3.0UM	Ace Lake, Antarctica
CAM_READ_0316557221	CAM_SMPL_001063	Yellowstone lakes, USA						CAM_READ_0313449771	CAM_SMPL_001061	Yellowstone lakes, USA						CAM_READ_0314594323	CAM_SMPL_001062	Yellowstone lakes, USA		AntarcticaAquatic_READ_08246075	ANTARCTICAAQUATIC_SMPL_SITE231_3.0UM	Ace Lake, Antarctica
CAM_READ_0316568847	CAM_SMPL_001063	Yellowstone lakes, USA						CAM_READ_0313455191	CAM_SMPL_001061	Yellowstone lakes, USA						CAM_READ_0314595397	CAM_SMPL_001062	Yellowstone lakes, USA		AntarcticaAquatic_READ_08249107	ANTARCTICAAQUATIC_SMPL_SITE231_3.0UM	Ace Lake, Antarctica
CAM_READ_0316594685	CAM_SMPL_001063	Yellowstone lakes, USA						CAM_READ_0313463633	CAM_SMPL_001061	Yellowstone lakes, USA						CAM_READ_0314605041	CAM_SMPL_001062	Yellowstone lakes, USA		AntarcticaAquatic_READ_08249557	ANTARCTICAAQUATIC_SMPL_SITE231_3.0UM	Ace Lake, Antarctica
CAM_READ_0316597375	CAM_SMPL_001063	Yellowstone lakes, USA						CAM_READ_0313464181	CAM_SMPL_001061	Yellowstone lakes, USA						CAM_READ_0314613415	CAM_SMPL_001062	Yellowstone lakes, USA		AntarcticaAquatic_READ_08250104	ANTARCTICAAQUATIC_SMPL_SITE231_3.0UM	Ace Lake, Antarctica
CAM_READ_0316602543	CAM_SMPL_001063	Yellowstone lakes, USA						CAM_READ_0313470579	CAM_SMPL_001061	Yellowstone lakes, USA						CAM_READ_0314616553	CAM_SMPL_001062	Yellowstone lakes, USA		AntarcticaAquatic_READ_08251417	ANTARCTICAAQUATIC_SMPL_SITE231_3.0UM	Ace Lake, Antarctica
CAM_READ_0316635425	CAM_SMPL_001063	Yellowstone lakes, USA						CAM_READ_0313472187	CAM_SMPL_001061	Yellowstone lakes, USA						CAM_READ_0314619173	CAM_SMPL_001062	Yellowstone lakes, USA		AntarcticaAquatic_READ_08254458	ANTARCTICAAQUATIC_SMPL_SITE231_3.0UM	Ace Lake, Antarctica
CAM_READ_0316639897	CAM_SMPL_001063	Yellowstone lakes, USA						CAM_READ_0313484241	CAM_SMPL_001061	Yellowstone lakes, USA						CAM_READ_0314634719	CAM_SMPL_001062	Yellowstone lakes, USA		AntarcticaAquatic_READ_08255764	ANTARCTICAAQUATIC_SMPL_SITE231_3.0UM	Ace Lake, Antarctica
CAM_READ_0316649839	CAM_SMPL_001063	Yellowstone lakes, USA						CAM_READ_0313491173	CAM_SMPL_001061	Yellowstone lakes, USA						CAM_READ_0314659295	CAM_SMPL_001062	Yellowstone lakes, USA		AntarcticaAquatic_READ_08255995	ANTARCTICAAQUATIC_SMPL_SITE231_3.0UM	Ace Lake, Antarctica
CAM_READ_0316652197	CAM_SMPL_001063	Yellowstone lakes, USA						CAM_READ_0313509455	CAM_SMPL_001061	Yellowstone lakes, USA						CAM_READ_0314674733	CAM_SMPL_001062	Yellowstone lakes, USA		AntarcticaAquatic_READ_08258182	ANTARCTICAAQUATIC_SMPL_SITE231_3.0UM	Ace Lake, Antarctica
CAM_READ_0316653949	CAM_SMPL_001063	Yellowstone lakes, USA						CAM_READ_0313528145	CAM_SMPL_001061	Yellowstone lakes, USA						CAM_READ_0314689349	CAM_SMPL_001062	Yellowstone lakes, USA		AntarcticaAquatic_READ_08259591	ANTARCTICAAQUATIC_SMPL_SITE231_3.0UM	Ace Lake, Antarctica
CAM_READ_0316660967	CAM_SMPL_001063	Yellowstone lakes, USA						CAM_READ_0313551643	CAM_SMPL_001061	Yellowstone lakes, USA						CAM_READ_0314710409	CAM_SMPL_001062	Yellowstone lakes, USA		AntarcticaAquatic_READ_08261738	ANTARCTICAAQUATIC_SMPL_SITE231_3.0UM	Ace Lake, Antarctica
CAM_READ_0316670881	CAM_SMPL_001063	Yellowstone lakes, USA						CAM_READ_0313554805	CAM_SMPL_001061	Yellowstone lakes, USA						CAM_READ_0314734065	CAM_SMPL_001062	Yellowstone lakes, USA		AntarcticaAquatic_READ_08261943	ANTARCTICAAQUATIC_SMPL_SITE231_3.0UM	Ace Lake, Antarctica
CAM_READ_0316682073	CAM_SMPL_001063	Yellowstone lakes, USA						CAM_READ_0313560833	CAM_SMPL_001061	Yellowstone lakes, USA						CAM_READ_0314737299	CAM_SMPL_001062	Yellowstone lakes, USA		AntarcticaAquatic_READ_08263303	ANTARCTICAAQUATIC_SMPL_SITE231_3.0UM	Ace Lake, Antarctica
CAM_READ_0316689029	CAM_SMPL_001063	Yellowstone lakes, USA						CAM_READ_0313623715	CAM_SMPL_001061	Yellowstone lakes, USA						CAM_READ_0314742505	CAM_SMPL_001062	Yellowstone lakes, USA		AntarcticaAquatic_READ_08263796	ANTARCTICAAQUATIC_SMPL_SITE231_3.0UM	Ace Lake, Antarctica
CAM_READ_0316690707	CAM_SMPL_001063	Yellowstone lakes, USA						CAM_READ_0313624055	CAM_SMPL_001061	Yellowstone lakes, USA						CAM_READ_0314757795	CAM_SMPL_001062	Yellowstone lakes, USA		AntarcticaAquatic_READ_08264286	ANTARCTICAAQUATIC_SMPL_SITE231_3.0UM	Ace Lake, Antarctica
CAM_READ_0316700625	CAM_SMPL_001063	Yellowstone lakes, USA						CAM_READ_0313625109	CAM_SMPL_001061	Yellowstone lakes, USA						CAM_READ_0314774749	CAM_SMPL_001062	Yellowstone lakes, USA		AntarcticaAquatic_READ_08264674	ANTARCTICAAQUATIC_SMPL_SITE231_3.0UM	Ace Lake, Antarctica
CAM_READ_0316700955	CAM_SMPL_001063	Yellowstone lakes, USA						CAM_READ_0313635633	CAM_SMPL_001061	Yellowstone lakes, USA						CAM_READ_0314787949	CAM_SMPL_001062	Yellowstone lakes, USA		AntarcticaAquatic_READ_08265181	ANTARCTICAAQUATIC_SMPL_SITE231_3.0UM	Ace Lake, Antarctica
CAM_READ_0316702613	CAM_SMPL_001063	Yellowstone lakes, USA						CAM_READ_0313638825	CAM_SMPL_001061	Yellowstone lakes, USA						CAM_READ_0314817513	CAM_SMPL_001062	Yellowstone lakes, USA		AntarcticaAquatic_READ_08268655	ANTARCTICAAQUATIC_SMPL_SITE231_3.0UM	Ace Lake, Antarctica
CAM_READ_0316705649	CAM_SMPL_001063	Yellowstone lakes, USA						CAM_READ_0313667739	CAM_SMPL_001062	Yellowstone lakes, USA						CAM_READ_0314855877	CAM_SMPL_001062	Yellowstone lakes, USA		AntarcticaAquatic_READ_08268818	ANTARCTICAAQUATIC_SMPL_SITE231_3.0UM	Ace Lake, Antarctica
CAM_READ_0316707073	CAM_SMPL_001063	Yellowstone lakes, USA						CAM_READ_0313694527	CAM_SMPL_001062	Yellowstone lakes, USA						CAM_READ_0314863711	CAM_SMPL_001062	Yellowstone lakes, USA		AntarcticaAquatic_READ_08269723	ANTARCTICAAQUATIC_SMPL_SITE231_3.0UM	Ace Lake, Antarctica
CAM_READ_0316731189	CAM_SMPL_001063	Yellowstone lakes, USA						CAM_READ_0313725551	CAM_SMPL_001062	Yellowstone lakes, USA						CAM_READ_0314882689	CAM_SMPL_001062	Yellowstone lakes, USA		AntarcticaAquatic_READ_08270406	ANTARCTICAAQUATIC_SMPL_SITE231_3.0UM	Ace Lake, Antarctica
CAM_READ_0316746675	CAM_SMPL_001063	Yellowstone lakes, USA						CAM_READ_0313736427	CAM_SMPL_001062	Yellowstone lakes, USA						CAM_READ_0314963649	CAM_SMPL_001063	Yellowstone lakes, USA		AntarcticaAquatic_READ_08270670	ANTARCTICAAQUATIC_SMPL_SITE231_3.0UM	Ace Lake, Antarctica
CAM_READ_0316752615	CAM_SMPL_001063	Yellowstone lakes, USA						CAM_READ_0313740095	CAM_SMPL_001062	Yellowstone lakes, USA						CAM_READ_0315122427	CAM_SMPL_001063	Yellowstone lakes, USA		AntarcticaAquatic_READ_08271307	ANTARCTICAAQUATIC_SMPL_SITE231_3.0UM	Ace Lake, Antarctica
CAM_READ_0316753945	CAM_SMPL_001063	Yellowstone lakes, USA						CAM_READ_0313740825	CAM_SMPL_001062	Yellowstone lakes, USA						CAM_READ_0316077517	CAM_SMPL_001063	Yellowstone lakes, USA		AntarcticaAquatic_READ_08273178	ANTARCTICAAQUATIC_SMPL_SITE231_3.0UM	Ace Lake, Antarctica
CAM_READ_0316756929	CAM_SMPL_001063	Yellowstone lakes, USA						CAM_READ_0313763107	CAM_SMPL_001062	Yellowstone lakes, USA						CAM_READ_0316078291	CAM_SMPL_001063	Yellowstone lakes, USA		AntarcticaAquatic_READ_08274669	ANTARCTICAAQUATIC_SMPL_SITE231_3.0UM	Ace Lake, Antarctica
CAM_READ_0316785865	CAM_SMPL_001063	Yellowstone lakes, USA						CAM_READ_0313795781	CAM_SMPL_001062	Yellowstone lakes, USA						CAM_READ_0316082875	CAM_SMPL_001063	Yellowstone lakes, USA		AntarcticaAquatic_READ_08278723	ANTARCTICAAQUATIC_SMPL_SITE231_3.0UM	Ace Lake, Antarctica
CAM_READ_0316791421	CAM_SMPL_001063	Yellowstone lakes, USA						CAM_READ_0313817763	CAM_SMPL_001062	Yellowstone lakes, USA						CAM_READ_0316098485	CAM_SMPL_001063	Yellowstone lakes, USA		AntarcticaAquatic_READ_08282047	ANTARCTICAAQUATIC_SMPL_SITE231_3.0UM	Ace Lake, Antarctica
CAM_READ_0316792967	CAM_SMPL_001063	Yellowstone lakes, USA						CAM_READ_0313845019	CAM_SMPL_001062	Yellowstone lakes, USA						CAM_READ_0316110169	CAM_SMPL_001063	Yellowstone lakes, USA		AntarcticaAquatic_READ_08282514	ANTARCTICAAQUATIC_SMPL_SITE231_3.0UM	Ace Lake, Antarctica
CAM_READ_0316800129	CAM_SMPL_001063	Yellowstone lakes, USA						CAM_READ_0313854123	CAM_SMPL_001062	Yellowstone lakes, USA						CAM_READ_0316114955	CAM_SMPL_001063	Yellowstone lakes, USA		AntarcticaAquatic_READ_08288644	ANTARCTICAAQUATIC_SMPL_SITE232_3.0UM	Ace Lake, Antarctica
CAM_READ_0316802859	CAM_SMPL_001063	Yellowstone lakes, USA						CAM_READ_0313883075	CAM_SMPL_001062	Yellowstone lakes, USA						CAM_READ_0316117559	CAM_SMPL_001063	Yellowstone lakes, USA		AntarcticaAquatic_READ_08379439	ANTARCTICAAQUATIC_SMPL_SITE232_3.0UM	Ace Lake, Antarctica
CAM_READ_0316814769	CAM_SMPL_001063	Yellowstone lakes, USA						CAM_READ_0313885787	CAM_SMPL_001062	Yellowstone lakes, USA						CAM_READ_0316128515	CAM_SMPL_001063	Yellowstone lakes, USA		AntarcticaAquatic_READ_08398312	ANTARCTICAAQUATIC_SMPL_SITE232_3.0UM	Ace Lake, Antarctica
CAM_READ_0316829887	CAM_SMPL_001063	Yellowstone lakes, USA						CAM_READ_0313885871	CAM_SMPL_001062	Yellowstone lakes, USA						CAM_READ_0316131309	CAM_SMPL_001063	Yellowstone lakes, USA		AntarcticaAquatic_READ_08403380	ANTARCTICAAQUATIC_SMPL_SITE232_3.0UM	Ace Lake, Antarctica
CAM_READ_0316850321	CAM_SMPL_001063	Yellowstone lakes, USA						CAM_READ_0313891815	CAM_SMPL_001062	Yellowstone lakes, USA						CAM_READ_0316137359	CAM_SMPL_001063	Yellowstone lakes, USA		AntarcticaAquatic_READ_08407402	ANTARCTICAAQUATIC_SMPL_SITE232_3.0UM	Ace Lake, Antarctica
[truncated: 1,030 more rows]
