# Supplementary material for: A novel group of diverse Polinton-like viruses discovered by metagenome analysis
Source: BMC Biol. 2015 Nov 11;13:95. doi: 10.1186/s12915-015-0207-4 (PMC4642659; doi:10.1186/s12915-015-0207-4)
Supplement: Additional file 4: — PhyML trees (Newick format), trimmed alignments used for phylogenetic tree construction, and original alignments for MCP, ATPase and pDNAP. (TXT 510 kb) [file 12915_2015_207_MOESM4_ESM.txt]

PhyML trees, trimmed alignments used for phylogenetic tree construction, and original alignments for MCP, ATPase and pDNAP.

#############
  MCP tree
#############
(gene_3_PLV-SAF3:0.01152094,gene_7_PLV-SAF2:0.00141437,((((MCP1_Guil3:1.10699359,(MCP2_Guil3:1.81200008,(((Tlr1_4Fp:2.21728243,(n2_Acapo311977809:0.45784200,(PBCV1_1j5q_chainA:0.72029902,(q0_Auran672551186:0.26601854,q5_Phagl508181956:0.35995840)0.654638:0.12723657)0.909211:0.28306839)1.000000:2.15387739)0.987251:0.75264709,(((Pln1_DY:0.85031230,(Pln1_SM:1.44457962,((Pln1_TC:0.31478019,(Pln2_NVi:0.41634949,Pln5_NVi_PY:0.26650998)1.000000:0.19081899)1.000000:0.17875345,(Pln1_SP:0.45424468,(Pln1_DR:0.58475852,Pln3_SP:0.38813023)0.728265:0.06497645)0.999057:0.10036881)0.854221:0.12267673)0.847795:0.12012922)0.412243:0.06991224,(Pln2_NV:0.47923217,Pln5_NV_PY:0.47395760)1.000000:1.10452468)1.000000:0.84665224,(Pln1_NV:1.95018435,((Pln3_TC:0.93087821,(Pln1_DGr:0.76589422,(Pln2_TC:0.85868627,(Pln1_NVi:0.29464324,Pln4_NVi:0.12277709)1.000000:0.26352023)0.507739:0.14189790)0.999208:0.24846402)0.999948:0.41384186,(Pln1_HM:0.44075724,Pln4_NV:0.28095064)0.999952:0.41257419)1.000000:0.86249124)0.601719:0.21141325)0.999953:0.75322218)0.796389:0.28842206,((((gene_4_PbL05_5236139:1.57772987,(gene_11_PLV-SPO3:1.20730621,(gene_17_774267170:0.72707695,(gene_5_778698318:0.62197158,gene_7_contig0015:0.56120753)0.850963:0.13419769)0.999661:0.39110603)0.991591:0.34220794)1.000000:0.93568082,(Pln3_NV:0.19543934,PlnN1_NV_PY:0.45132997)1.000000:1.86304397)0.599287:0.20016376,(gene_7_PbL05_5236139:1.56180207,(((gene_6_775903077:0.35706008,gene_8_contig0015:0.38140239)0.616506:0.09294081,(gene_16_774267170:0.47378770,gene_4_778698318:0.43406489)0.988506:0.08855746)1.000000:0.55271724,(gene_12_PLV-SPO3:0.99238868,gene_9_PbE04_5236140:1.51945875)0.999552:0.30902213)0.994782:0.34269124)1.000000:0.53502275)0.683001:0.07966067,(gene_9_785380045:1.66026355,(((gene_18_contig0011:0.72966630,gene_9_789570773_76613537:0.67164542)1.000000:0.84096978,(gene_18-19_PLV-INO1:1.60065286,((gene_21_774288642:0.40886206,((gene_27_PLV-SPO1:0.54688517,(gene_28_PLV-SPO1:0.32819261,gene_6_789638664:0.30400847)1.000000:0.19926786)0.999318:0.12181197,(gene_22_778698076:0.52926201,gene_29_PLV-SPO1:0.50641170)1.000000:0.47066072)0.999999:0.16205293)1.000000:0.25588165,(gene_1_774426163:0.60760448,(gene_4_PLV-SPO2:0.58834484,gene_2_779283756:0.83516854)0.930095:0.11730937)0.898264:0.09562273)0.999990:0.32788474)0.519195:0.13673423)0.999938:0.23682551,(gene_3_PLV-MED1:1.28267005,(Tetvi472343124:1.19476414,gene_7_PLV-RED1:0.68447344)0.703163:0.13699353)0.970810:0.21140568)0.600687:0.07691363)0.979194:0.18197354)0.598844:0.12840585)1.000000:0.58101148)0.900225:0.20270532)0.415983:0.06586669,((gene_14_PLV-SAF5:0.26030603,gene_4_PLV-ACE1:0.23330298)1.000000:1.16204633,(E9_Genau527182119:1.82545737,(((E9_Chlre159489398:1.09440933,gene_7_PLV-SAF6:1.21247643)0.972373:0.23497472,(PGVV_509141021:1.15649480,(gene_16_PLV-SAF1:1.31875085,(gene_12_PLV-YSL3:0.35547818,gene_22_PLV-YSL1:0.75356918)1.000000:0.51268225)0.849661:0.19845618)0.955125:0.19687013)0.931421:0.15151939,(MNEG_761972244:1.19654420,(gene_16_PLV-SAF4:1.08371233,gene_1_PLV-RED2:1.45310525)0.938098:0.30172947)0.746086:0.18040913)0.971407:0.17365110)0.630027:0.13070108)0.853461:0.16039073)0.874328:0.12390702,(gene_12_PLV-YSL6:1.31846546,(gene_9_PLV-YSL4:0.30793864,(gene_14_PLV-YSL2:0.08965185,gene_5_PLV-YSL5:0.13370445)0.999994:0.18882554)1.000000:0.68115227)0.999757:0.28015064)0.999983:0.43909934,(MCP_Guil1:0.23477675,MCP_Guil2:0.44514108)1.000000:0.80629408)1.000000:1.54745906);

#############
  ATP tree
#############
(gene_12_PLV-YSL2:0.03247007,gene_7_PLV-YSL5:0.00506677,(gene_11_PLV-YSL4:0.10910513,(gene_2_774305141:0.13601118,((ATP_Guil3:0.46864947,((gene_25_PLV-YSL6:0.48614531,(gene_3_774266903:0.29871925,gene_5_774297672:0.41626472)1.000000:0.26140669)0.708282:0.13467102,(gene_9_PLV-SAF2:0.53405164,(ATP_Guil1:0.27189329,ATP_Guil2:0.41353350)0.998750:0.14509861)0.939152:0.09119826)1.000000:0.27014783)0.557499:0.05246829,((E9_Genau527182132:0.78978042,(gene_9_PLV-SAF4:0.81743857,(gene_8_785254660:0.70970499,((((((u2_Amsmo9964464:0.56531469,u2_Melsa9631462:0.82357962)0.999999:0.53495644,(u1_Fowvi41023481:0.27299790,(u1_Crovi115531818:0.47269730,u1_Vacvi6969825:0.37518266)0.984936:0.23136063)0.999964:0.50705353)0.999986:0.46789860,((Polinton-3_NV_5:0.49065702,Polinton-N1_NV_9:0.26319911)1.000000:0.93945780,(((gene_14_PLV-INO1:1.08021802,(gene_15_PLV-SPO1:0.42114146,gene_19_PLV-SPO2:0.52997264)0.912015:0.15502506)0.884169:0.16280633,(Tetvi472343120:0.43992840,gene_25_PLV-RED1:0.72795893)0.999952:0.32077461)0.972761:0.14284716,(gene_10_PLV-MED1:0.52539369,new_gene_5_777842727:0.43455132)0.813519:0.12019152)0.999981:0.29836361)0.597268:0.07078357)0.990791:0.17621567,(((((ATP-1_CBp:0.47248347,(Polinton-1_HM_6p:0.50156678,(ATP-2_TCp:0.48313214,(El_Acypi328724379:0.41307353,Polinton-3_NVi_2p:0.38373462)0.404192:0.06213547)1.000000:0.40846937)0.452135:0.11336657)1.000000:0.70450821,(E8_Physo348667317:1.32186258,E8_Phypa567968497:0.78641187)0.876906:0.33801870)0.660447:0.13852331,(ATP-1_SM:0.86060270,(ATP-1_DYp:0.63283387,((El_Caere308476515:0.97839998,(ATP-1_CIp:0.31703918,El_Xenop301606877:0.48921539)0.887795:0.07486676)0.994723:0.10122699,(ATP-1_TCp:0.33195881,Polinton-8_NVi_8p:0.33202120)0.806464:0.08424177)0.881176:0.11090604)0.543135:0.08556958)1.000000:0.54738981)0.949447:0.18630052,((Polinton-3_HM_7p:0.49792963,Polinton-2_HM_15p:0.61897671)1.000000:1.30297442,((ATP_Gut_AUXO011975871:0.62174657,(ATP_Gut_AUXO012213446:0.27244032,(ATP_Gut_AUXO014598981:0.37880287,ATP_Gut_AUXO014937588:0.23082756)0.988938:0.21394822)1.000000:0.53199734)0.999999:0.57554265,((YSLV7:1.27288540,(ALM_ORF11:0.31895587,zf_Mavir326439163:0.72885427)1.000000:0.69239451)0.465586:0.13331013,(ATP_AS_JTFN01020458:0.77492255,(YSLV2:0.57015517,(YSLV6:0.75262319,((YSLV5:0.82370543,(ATP_AS_JRYD01113155:0.89341066,vi_Spuvi195982534:0.29758728)0.985688:0.26314724)0.998912:0.29018789,((vi_OrgLa322510450:0.43090213,YSLV1:0.28227417)0.998516:0.15966715,(YSLV3:0.58051431,YSLV4:0.29252159)0.991815:0.12941361)0.982112:0.10022173)0.355962:0.02321248)0.592541:0.09266709)0.997645:0.24917660)0.553106:0.12809511)0.966976:0.17211502)0.919808:0.37313552)0.997503:0.40498430)0.338533:0.01336557,((Ec_Tetth18481472:0.95977723,((Ea_Polpa281203229:1.60243456,((c1_Afrsw229891993:1.54071601,(q3_Felir38683659:0.49416461,(q2_Emihu347482349:0.91891051,((q6_OrgLa322510542:0.44975795,((ze_Marse284504185:0.82260571,((b1_Diapu327198742:0.36662297,l1_Invir109287966:0.34946243)0.997396:0.14990096,(l2_Crisn323339208:0.21072723,l4_Afrla8247735:0.47062721)0.999997:0.21948777)0.967012:0.11659988)1.000000:0.23524014,(q4_Micsp313768295:0.20312935,q1_Parbu340025835:0.59110158)0.950553:0.10033435)0.692883:0.06384170)0.981411:0.12758276,(n2_Acapo311977822:0.53846210,z2_Cafro310831328:0.44033432)0.903916:0.10329221)0.934696:0.12044116)0.994147:0.15696789)0.925573:0.28878285)0.820640:0.26139355,(n0_Acaca351737817:1.30409586,(n2_Megch363540482:0.90401066,n0_MouMo371944625:0.59696838)0.713810:0.25659038)0.953788:0.41565281)0.486852:0.16259708)0.398430:0.09973054,(E2_Giain253746051:1.50236275,((Ew_Triva123188127:0.32457638,Ew_Triva123420539:0.21215876)1.000000:1.01163320,(ATP-1_EIp:0.73052483,Ew_Triva123162229:0.75439062)0.950412:0.40293425)0.836020:0.31415573)0.874820:0.34100290)0.634230:0.07348988)0.893639:0.10692122,(Ea_Polpa281201822:1.21910587,(gene_4_PLV-SPO3:0.94448743,gene_10_ProtbacL05_523613919:0.79858893)0.684799:0.20747493)0.972419:0.30233984)0.991559:0.14155315)0.842860:0.13082395)0.999967:0.20367226,(gene_17_PLV-SAF1:0.44661225,(gene_4_775479990:0.18750954,(PglobVV_509141016:0.39355277,(gene_1_773861867:0.20444935,(gene_5_773133574:0.07469210,gene_8_PLV-RED2:0.08594876)0.972878:0.06069817)0.999998:0.13209489)0.563013:0.04896536)0.998850:0.13278738)1.000000:0.29132175)0.999355:0.17967778,(gene_6_776425958:0.76102262,(gene_7_Mneg02326:0.70585487,(Bp_Proba655447862:0.81601364,((E9_Micpu303273960:0.94191318,gene_3_774019903:0.36878890)0.955789:0.16497508,(gene_4_PLV-SAF6:0.39883378,(gene_5_PLV-YSL3:0.21763215,(gene_7_775841825:0.15324707,(gene_17_18_PLV-YSL1:0.33130136,gene_5_775492709:0.14862601)0.962111:0.06587400)0.902837:0.08805507)1.000000:0.25317098)1.000000:0.25523283)0.705916:0.05447519)0.817297:0.05854964)0.976100:0.12569784)0.488716:0.05135629)0.647139:0.05725412)0.894765:0.09973849)0.999073:0.18296466)0.595761:0.05694632,(gene_11_PLV-SAF5:0.05322753,gene_8_PLV-ACE1:0.07974231)1.000000:0.61372470)0.929920:0.06663526)1.000000:0.34637139)0.999999:0.16138630)0.810522:0.02980214);

#############
 pDNP tree
#############
(El_Lackl74627258:0.25861793,ct_CAC08221_13274176:0.19349571,(ct_CAD91889_31071312:0.77054614,(((((a1_Ducad81983954:0.37710771,a3_Humad3913535:0.24643669)0.999123:0.18912646,(a4_Turad82008215:0.48130897,a2_Fowad82007314:0.52182942)0.631731:0.09527763)1.000000:1.01905184,(((DNAP_Gut_AUXO016736138:0.89408728,(DNAP_Gut_AUXO014937588:0.24676928,DNAP_Gut_AUXO017923253:0.33919413)1.000000:0.42048710)0.883760:0.14628360,(gene_15_Mneg02326:0.60264091,((El_Stemi675369472:0.36108865,(Rhizo_POLB1_GIp:0.32799483,(((POLB1_CBp_gi268581189:0.30885349,Guith551649387:1.27134351)0.638121:0.08554271,((El_Cerbi607356156:0.25522041,(El_Trica642940022:0.42181577,POLB1_DYp:0.41275069)0.998137:0.09652153)0.930490:0.04871896,(POLB2_TCp_gi270012658:0.14884880,POLB3_TCp:0.22071114)1.000000:0.21692668)0.947472:0.04794219)0.999019:0.06373311,(Hydma221129478:0.28045979,Nemve156398391:0.11371017)1.000000:0.14225686)0.952878:0.06397085)0.808205:0.04424763)0.999998:0.14679833,(POLB1_SM:0.10299062,POLB2_SM:0.12709508)1.000000:0.50067167)0.820919:0.12105181)0.998995:0.19638672)0.999998:0.46374556,(POLB1_EIp:0.74507525,POLB1_TVp:0.68089276)1.000000:1.44260901)0.698876:0.15146946)0.788512:0.10690440,(((gene_3_816598690:0.62640742,gene_1_816581867:0.55300252)1.000000:0.60124973,(1_Caere308470751:0.67595943,(1_Caeel379657271:0.94452783,(gene_1_779144430:0.77975310,((1_Strpu72077346:0.34220439,(1_Nasvi345496918:0.42745276,POLB1_TCp_gi270006168:0.36877710)1.000000:0.22510346)0.861481:0.08882822,(1_Xentr301606879:0.32606459,1_Danre27802860:0.60025510)0.768900:0.08349890)0.948592:0.12525703)0.993054:0.15449294)0.971342:0.08826849)0.999974:0.23327352)0.986256:0.17301357,(((ALM_ORF05:0.95172650,zf_Mavir326439151:1.04534652)0.993786:0.31196488,(newEa_Polpa281203225:0.77817786,(Ea_Dicfa328871352:0.72816879,(newEa_Acysu735854939:0.53422970,newEa_Acysu735855198:0.42606640)0.997381:0.26617947)0.998240:0.31219307)1.000000:0.51461395)1.000000:1.00875039,((((mt_AAR91042_40794998:0.37501342,mt_NP_862323_32455724:0.47993721)1.000000:0.48346517,(El_Plasp114177228:0.65715604,(bactph_NP_829893_29899116:0.41132854,bactph_YP_224103_62327524:0.37337517)1.000000:0.68947569)0.754113:0.12015730)0.587185:0.08733865,(mt_Q01529_2494190:0.65424978,(mt_AAK40110_13811418:0.47202823,(mt_P22374_118847:0.40968027,mt_P33538_461963:0.41518706)0.999919:0.15220202)0.999989:0.23491929)0.984166:0.18258848)0.995537:0.09815452,((gene_23_PLV-SPO2:0.55075023,gene_4_789591247:0.38160356)0.999969:0.24915591,(gene_16_PLV-INO1:0.90723933,El_Morve672816830:0.99545433)0.584887:0.10263315)1.000000:0.49553455)0.647283:0.05905165)0.974117:0.10367272)0.994261:0.09672330)0.927303:0.16158458,(gene_4_774313424:0.48002069,(gene_2_PLV-YSL5:0.57720695,((E2_Giain559178763:0.71040095,(gene_9_772848997:0.80437577,(Ea_Entin471195520:0.46295889,Ew_Triva123464239:0.48797710)0.999996:0.18104152)0.640666:0.05061102)0.970039:0.09201835,(gene_3_789756187:0.39767179,(gene_20_PLV-SPO3:0.41144329,((gene_9_777842727:0.41501654,(gene_1_776384019:0.31144161,gene_3_779087549:0.32650776)0.804885:0.04192646)0.999679:0.07123354,(gene_1_PLV-SPO1:0.29821075,gene_1_779119264:0.39347076)1.000000:0.15489551)0.393580:0.01226611)0.971426:0.05491656)0.934533:0.06653415)0.968973:0.13173395)0.999451:0.24216822)1.000000:0.61699523)0.999665:0.34169675)1.000000:0.55559701);

#########################
  MCP trimmed alignment
#########################
>E9_Chlre159489398
MSSSSYPSNLR-YLVERLVGYS-RNTFHLQTLNQTSATAGQIVTVDLSS-NSVCDLNTFTMFFKGSTTTTAG--FAVLPRN-CETILERVEVEANGQIIQVGSSYNQLWQIIADTSIGEVTNRRRRILQGASDI---AAAPS-------------NQTNVQFAIQNWLGFLGSPSILDTSLIGNVRLRLTLAQPVILAKSP-TCTGENYSLPDIFFTVDTLSIDDGVFYQMHQQFLSSGGMYELPFHQYLAFT-STGGM--SQTTKFSLSAQSLNRCWATFLTSV-------------------VPQWDVWSVCDRAPPSHEKPLLARAQASSTA----AAAAVCAARNCCTE-----KDYRS-------------------------YPNVKFEFKDKKSEF-----IYTGFYESDACHLTNDQGRTYIRG
>E9_Genau527182119
MQFPHVPKELK-YYLNRFSKFK-RVGVQLKPSGGVLSALNGKIQLAIPS-DGNYDADTFNMHFLLTTMTGTQVYGTAAGCALIECIIGTLNLAYAGQNLDDIHEYGRLYNAVMDHTAGTDADTKRSIMSWGGNAL--QEA-----------ITNNNLLNRRFSITNWLGFIGSPRMLDTSLYSTLRLTLTLASNDILATTAVAPTNPNYRLDDIYFTMDQVFLLDNELSLGIQSHLLTKGPVNIPYKTWRMFQGPVSGP--TSTTVVDITSKSLNHIVSFFSPVAGYTTSNNITYINYASGINMQINSLQYRIGGQYYPAYVLPTDVLFT--LDSLK-SNRDLLGGVSFIENN-----V----LNSFASFRMNYND-DTRWMTGMNTNGNTQNINIEYKGTTLAGVALNHFVFVEQLNSFVVGAGKNADLDS
>MCP1_Guil3
MEGAHFPSNFD-SSFNVLQNYY-TQPVRIVPSTGQQTLAGDELIITLPP-ASVVDLRTFQLFFQAETKTNANTEPCGFPKH-IASLIQTLDIYVNGVNIQHIDNYNLLYNIYKDMYGSGEQESKSTNADPRVLVDDAQSFHA-NAAVATANATL-NYAKNTYCIKDWVGFLGSPSIIDTNLFGSFEIRMRLAPDNVLWRNVG-TAAVTYEISNLYAYINRIDWKPDYYSL-FDAMLSSGGSMNIPYNNFRCHIGNALTNSKTNIMRFTESTQSLNKVIWTYRASNYN--TIAPL--QLANNATAYSGCAQLEVNSQLIPSYPLTLPQ--------VYQETLKSFNLLSNDK------------DFFVGAFALSHFNHSQYLISGFDSASTSIQLALHVTNNRTADAAQSGTVFTSMDAVLKVSSGRQVLPIF
>MCP2_Guil3
MS---LPNALN-VDINEIKDFR-KTIVSFFPEESRSYKPSDTIKIKFPK--GLLDLSSFNIFFDGETSFYRLVSFYSLNYHFTQSIIQSLRVFINNNEISNIDEFNTIYNIIYDIEHET-LNNN-AVDNQEFKVI--SIDGYYDTSFNVAYNTLSAQPKERFGITEWIGFFRDLKYINTHN-IDLSIEIELAPAYIMFQHTTDGGAPSYTISNVKANIHKLDFEGAP-------NILNNNLIFTDYVSRKGQKLTVDK---NQKLTMNVKAECIKKLIATFLRNTRETNLTNHFGVYFKRQGK-GIKNVSFYIDDIPINNNPIEIER-----ETKHAFNIRKTLWNDV----------YEFQNDFFSAVMSLEDHIKDGIVKSGYNTNGRNAKIMFESQAFGVQNEADFIGLFIETERTINIDN-NNISIS-
>MCP_Guil1
MAESYLPTNLR-WRISSLQNMS-KVKIQVIPQTPSTVKPGQKLQVTLPY-SSLLDLSTFSMEFTGETVDGKTGGTLRFPRN-TFSLIDSLMIKFNNVVVQNITDYNVVQNILFDIVSNNDADGR--MNC--SMLNNDGDYRYCGPIS----TTLVSDDRANYYIKNWLGILQQVNIIDTSLVGTIQITIGFASAAVLAKSYPTYPSPDYTLSDIKFNMTKINMPSWWYEGMR-TQLMNGTTYSLYFPHYNVFTGQSNPSK-SQTTRFTIASDSLDYVLGTFIPSDYTD-TTKLKTFDAVISGGKNLLSSQWTLGSEKLPQVPNTLTG--------CVQSVVEAFNLHQSADG-FYKCTDEMFSFFFADILSLQHVGDGIMLVSGLDTRQLPIIVEWSTRDVGTTSSQYWTPIIAAETRKCDISAGNSVSIN-
>MCP_Guil2
MAL-------------------------------------------------------------------------------WFSTV--------------ITDYAMIQNILFDIVALNDAMGR--AQC--CGLNVDNDDGTTYARF----ARFVSNLRSTYFIKNFLGVLQQINVIDTSMIGQVQISITFASAAVLGNSKGIFPAPSYKLSDIKANVTKINMPGWYYEGLK-NQLMKGTNYELYFPNYTTFFGQASPYK-SQTTRFTIASDSLDYMIGTFIRADRDD-LSKVSGFEALILGPSELVTSQWTIGSEKLPQVPSNLMN--------CIQNTVEAFNLHQSADL-FYANKSSDYVYFFCDTLSLSHVGDGTMVISGLDTRQLPVSIEWSTRGSVTSSDQVWLPIICCETRHLTIGSGNQISIN-
>MNEG_761972244
----ALPKSLR-YYLNRLSLSV--NKFKIRPLNQASAQPGDVISFDLPS-HVLLDS--LELTWDLTTTNGGGQG--------VESAVEQISVESNGYMIDSCAMTNQLYQLFMDYLGAKRLR--RALQNQ--------------TVGNTG-FHAA----ERMSLNSWLGFLGQPRVIDV--LAPLRVYVKLAGARAFIGA------CGINFANITAYVDCIALDDGGYEAGVAKLMQSN-PLELPFDRYYTTLGGTPAGT-QDTLGFNLSTQSLDYVCWMDP--QAVAYGAN------------SLASSQFQVGAVSYPTYPATAPEAFQAFGIYPWLGLYA-----------------------------LGCAHASERLASGLNTLGNSAGIWTEVAAAA----------KMVATTIARV--GYQVEVIA
>PBCV1_1j5q_chainA
-----------------------TFFKAIESIQNGSVGFGNKVSTQISRNGDLIT--DIVVEFVLTKGG--NGG--------AEELLQDVELEIGGQRIDKHYNWFRTYDALFR--MNDDRYNYRRMTD--------WVNN----------LVGA---QKRFYVPLIFFFNQTGLALPLIAYHEVKLYFTLASQVQ------SSAIAGAAQPTMSVWVDYIFLD--TQERTRFAQLP--HEYLIEQL--QFTGSETATPSASQNIRLNF-NHPTKYLAW------NFN-NPTNY--LANIPGA------CSGAGAAATVTTP--------DYGNT----------------------------YLYSFALKPAGRQPGTCNFSRIDN----ATLSLTLGNTET-ANTATLLIYAKNYNVLRIMSMGGLAYAN
>PGVV_509141021
M-------------MDRISGFS-TNSYRLQVLGSSSASANQIVRFELPS-NSIVDIRKFAMAFKLAVTGDD---HARLSD--VNNIVERVSITVGGTELSSGFSYNVLKQIKKCLMAD-EGC----VLTEHPEI---ARTKS-NTGVA---YNLNGEPAADYRIDEWMGFLGEPRVIDTSKFPPIQISITLAAAQAVVVQGS-STNGDYSLTDIYATVPVLAFNDGLYDGMTEAILQKQGFLELPYKNYINFQ---NVG---NSVRWNCSSASIDRIWTATRDLTHNS-KKAPVLVMNFPSPSSAGITSQHRINSSLLPQFAMSPMDSAL--KQSVPKHYQKKH-GLKMTSNF----------NASCVRLNLEGSE-QLRIASGLDSRS--IALQGHFDLNGLDSNDTPIDVFVETTSVLRVGRNLMIEVVA
>Pln1_DGr
MT-----NLLTVREKPYSDESIK-EYHSYSPYL-QSFKSNDEVRITIQNQDLYVLPSESFINIEGLISLANN--GGKLKNNCMSYLFDEIRYELNGIEIDRTRFVGTTLKNYISLNK----PES-RMLEN---------------------KLVPNDGYFNFSIPIKYGFCEDNKV-----LLNCKHELILLITKNDVYHPK--IEYKLNITNITWKVPHITLSDEKKLLMLNI-TKNGGSLPLAFRSWDCYLNPTLAEGTHHVWNVKLNRERPRFAIIAFILDN--------------KLIQNQLRNLKVYLNSETYPYDDLNINFSR-ERFATLYD-MYANFQASYMKQSELLT-KE----KAPIVVIDLTHQN-ESVKTGP-----IDIRVSIELESAS--VRNTKVYCLLMHDRLVEYSPTGLVQRIV
>Pln1_DR
MALLCIKSELDLFTVPLTQTAIN-TYVEVPPLS--AISDSSPLEFFIAGSEEYIDLNNTLLHLRLKITKPNGG-EIADPAKVAATIFSQVDVSLGDRLISQSSSHPYIIESLINYDK----DTLESTFSAGLFFKDT-----AGHMDVDPLTYTSRSKIVDLMGPIHSDIFFQEKLM----LNGVDIKIRMIRGKDCLMRSD-DVAYKLKIVSASLFVKKVSVAPNVRLAHAQALLSTNAKYPIDRVCLKNFS--IPEG----ARVSN--QENLKSIVLGMTDNDAFTGSYDKNPF---AFKHYDLEFLAIYVDGQQIPAKPLQPNFTD-GSVVREFYQLVTATGRHL-KNHALSISRSEFARGYSLYAFNLTPDEDCGQHVSL--IKSGNIRLEARFRQPL--PNTINLIIYSVFDSIIEVSNRRQILVDY
>Pln1_DY
MSN-CMKGELDLFAPHPTQSSIT-EEVSYNPIA--SLDGASSIEFVCLGNETYRDLSSVYLRLVVQLKKNDNS-VIEGNA-VLHSIFRSSSVYLNNILVSQSDNYHYYLQTVLNYGS----DASESHLASQGYFPNF------GRLTSKYVNIFQNSNKVELFGKIHGDIFNQTKLL----VNNVDLRINFNIEKTYLMEKD--SESNLKILEAQLFMNHVTVNPSILLAHHHVLQTKNALYPFSKVEVKSFT--IYPG----NNTLS--IDNANFLAFCMIKNRSYSGNRGLDPF---NFEHFKMQRFNLMVNGVQVPSQALEFDYSNSVQSSRGYNMLFRSSGIKH-YDRGLQITKEMFDTNSFILAFDLTADQSNTTICSNLMSQ-GTIRIEGRFSEPL--SEAVTCLVYCEYDSMIDIDKHRNIRTLF
>Pln1_HM
MVK---SDIFNITDKLRFDEEIY-EEYEFTPSVNSNLN-SGEIRIFIENSDSLFHPHESYLEIEGRLVKADGTAAITLTHNGLMHLFERIEYKFYDSVVESVNFPGITMLGMLKYPN----DFQ-QSKAMQLWYKDT-----TATADLN--IIQKTKGSFEFSIPLRHGFCDDDKV-----FYGLKHELXLLRRSDIFRAAG-VAAGKVNITRISLMMRRATPSLVADLELAKI-IKSQETLDIGFRSRDKTN--VPQNT-SFDWRLGLTTEKPRYILVGFQTNRE--GNQEQNXS---IFDHCDLXNMWIELNEERYPATNYNLSFPN-MKITRAYR-HASNFAEDYNMTN-ISLGITSDYRLYPIMYFDVSKQS-ERMKDKT-----VNIKLKAEFNTPV--PANTVIYALIISDRIAKITSGNRLRFEY
>Pln1_NV
MYRNQRYEDVSFDLETPLVS-------NVANNAHQTLT---GYRIVADNSIAPLDWYNARFEVNFKVQLLADGGNIAVDDHNSHSLIKEISVKVNGIPVYDNTQADHNIKNLLEYDT----SYAQTTGTNEFYFLDT-----SRSAEEAGQALLGTSTTVNTEIPLNRYSFFEDKLMP---NTKVEIQITRNSDATLIWQAG--ADCRVVITKFKLWVPRIIFNPHKWTYLREMVERSNGSFKITSGI----------------------NRPRHVFVW--ISNDANEDSQTVNPFTFSVANNRTLTSCHLEVGGNQYPESEYQVS----SEMSRVFRDVLGYVNSINDYKGGTLLTRXNFGSIFPFIYFDLRNQK--------ADIKDGTTKLTFKYRLSAGTNADYSVYALV------LYEQDKTVFV--
>Pln1_NVi
MSKS-HQSSANVKNANTAKDSVHYEIHAHQPYNVSSYNNSDEIRISVQHQDLCLLPSASSLYVCGRLTKADG--NTKFVNNAVCHMFEEIRYVI-----------------WVSINP----SQS-LIIHN---------------------ENLISEGYFDISIPLSMCFTEDRKV-----VVNVKHEIILTRSRNSVIQTPATTAFKIELMKVEWLMPYVVLSNQHKIRMLSH-IQKGKSIDMSFRSWYEYP--LLPTTPKHVWTVKTQLEKPRFVILGFQTNRK--EAKEINAS---RFDHCNISNVKLFLNSQYYPYGNLNLDIER-NQYAMLYD-MYANFQHAYDKSIEMLK-QH----YLPLIVIDCSKQN-EALKNAS-----VDVRLEFESKDNF--PAGTSAYCLIIHDRS-------------
>Pln1_SM
MI--SAKSELCLFDRPSPQAVIG-SFEDIFPMN--SITDTSSIQFYINGSTEYLDLNDTLLYIQLKVVNSLGE-NITQEADVFQTLFKDAELVFNSTKIEGANDFAHLIETIINYNQ----DTKHTSLGGMGYTEHD--------------TWIAKSKAFSLCSPLQFDFFDQPKYL----LPGVSVQIKLTRTNPSLTCTK--FVPKIVLLDAKLMVRRVRVEPSVLAGHQIGLATRNAIYPMRSKEVVEFS--LPIG----SSSFY--KEQINFILVTFQGNKRFSGSFLDTFT---MFDHFNVKSITLSKG--SDYREKYSQDFEN-DNYSTYMQSIVRNMGYLN-KNLNCGISMSDFRNKYPFFTFVLAPDFD-LNQSQL--PQSGNLRLDIKFGSPL--TESVTVIVYGVFEKEIQITSNRTVLV--
>Pln1_SP
MERICSKSETDLFSIPPTQTTVG-KWVEFFPLT--NISDTTPIQFHLQGSEEYTDLSQTLIHLQVKVVNGDGT-PLAEDAQVLHSLFSDVDLMLNDRLITPSTNYAYALETLLTYGP----EAKESQLTSALFYKDT-----PGHMDDNPLRFIKGSKTVDMVGLLHLDMVFQDKLL----LGGVDIKLKLNRSKNSLMSSVQNAEYKVIITSASLHVRRVKLSPETSLLHAKTLETQTAKYPIRRSEVKTFS--IPRG----NLSFT--RESLKRLVIGCVSNTAFNGNYAKNPF---NFHHYDLNFLALYADSEQIPWKPIRPNFSAPPNYILAYQTLFSGINSMF-HDKGNQITRTDYDKGYTLYAFDMTPDLSTGDCFNL--RKHGNVRLEMQFAREL--PETVNVMVYAEYESVIEIDRNRNVIIDF
>Pln1_TC
MSFLCAKSELDLFALPPTQTSIG-QWVHYKTVS--SISENSPLEFVVPGGEDYIDLSQTLLSLCIKISKEDGS-NYVAEDNILHSMFSQVDVYLNQKLISPPNNYPYYLETLLNYDS----GAKNSHLTCGLWYTDT-----AGKMNVGN-KHTSLSKEIDLIGHLNCDIFNQEKFL----INGVEIRLKFARSRDALMSSN-NLNGKIQITDATLMVRRNRINPSVLLAHAKALELSTAKYPITRTELKVLT--IPQG----VQGKS--LDNVKRCAVCFVTNKAFNGDYTMNPF---NFENFGLNYLSLYVDGNQIPSKPLQPVFVGGRKFVSMYHTLFSGTGIHY-LNTGNGISRDNYADGYSIAVFDLTPDLSNGFSWNL--IKNGSLRIEVGFTRAL--TETVNCLVYGEFDSVLEIDKKRNVIVDY
>Pln2_NV
MSAAVANPGVGLFTMPA-------TDVALKDGKFIPYTPVDHIEWYIHPTTTYIDLQKTHIKLKVKITKANGR-TLEVNEAAGHSLFRQVKVELNNIPVTLQTDYPFYISNLLNYTR----EGQDSFLGCSLWHKDT-----AGSMDAAVITYTA-SAEVGLIVNLDVDIFKCGRYLL----SGVPMKIRLEMSKAALMGGG----KFVITPGSTLRLYHVTPTDTVALTHANE-LLHHKLA-----------------------KYPVTTAVVKTE-QVENGKLTKKWNGL----GIITNAAYDITNIELRVNGVETPFTSIKN------IAGDAIDLYYMMHEGINKAARTLNINRDEFFGGYGLIVYDLTAA---------GNASSGTVSLDLTFSTA--PTEVLTVVLYGEFNNTMEVDAARSIMYTI
>Pln2_NVi
MAFLCLKSELLLFDIPPTQTTIS-HWVQYKPIS--SLTDDSPIEFVIPGNDEYLDLAHTMLSLRVSIKSADRAAYRLLTARVMHSLFNQVDVFFNQKPVSPPTNYAYYIETLLNYGP----AAKTSHLST-------------------VIQKTTRGLWKGESYLLQINLLTLDTSI----QMCLIKRSYVVKSRDCLMDPA--GSFSVHIEEANLLVRRVKISPSILLAHAQSLSRATAKYPLTRVEVKAVT--MHSG----VHGET--LDNIKRIILGFVNNKAFNGDRLLNPF---NFEHFNINFLCLYVDGVQVPSKPLQPDFTTRNLYVDAYHTLFSGTEIHF-LNEGNQVTRENYPHGYCLFAFDLTPDLSDCSHWNL--IKHGSVRLEVRFSNAL--TETVNCILYAEYDNILEIDASRQVIIDF
>Pln2_TC
MFD--------IEKGIEWDEGVY-KFQSHEAYT-ARYENTDEIRIPLQE-DLCTLPCDSLILIEGQLVKTDATTETKFVNNGVAFLFSEIRYEVSGVTVDTNTKPGITMKNLASLNQ----SES-LKLTM---------------------ATKPIDGYFQACIPLNRGFAEDKNI-----MLNIPQELILIRSNSALICAT-NEKARVVIDKIAWLVPHIVPGLKEEVKLTKT-IEKDKEIAVPYRSWHSLP--LFPNTTKCSWPVKIKFETPRYIIFGLQSNRE--GQLDKNMS---KFDRGDITNMRVFLNNERYPYENLNISYKK-HHFGILYE-MFTNFRSRYYTDKKTHI-PTQFFDSYPLIIIDCSMQK-TGLQTQS-----IALRIEFDTDTGI--SEGTTAYALVISDRAFTYTPTKSVKQV-
>Pln3_NV
MAQA--KINPNRIPREPFGLK-SSLNRTFNPSS---ASPGETLYINIPKLNVVIVPGSVSLLFDLNVTGHANNT--LVNNV-GRNLVSRLKILFGGETLQDTQRYDLTYHDLYLQAEDREDRIKQGISSEMRKLRTN-----AGDKAT---ALAA-HN-TKYCIPLDHPILGEHGVFYPKAPHPLIFEITLAPVSDVVVYAD-TVKPTYTITNLELEYACISSE-YLARE-ALSAYQVGRGFFYENVILKTFTISKPNDGVNEHINLPR--RSMTGILCLFTES-YTGGARDSE--KFVNP---SITSININVD--GMPNRLYSKGM----TPPDLWESVKKRF----REGV----KQKDFYANKFALWVDLRAHP-DNSIHGGNNTR-DGVKLEMKRKVGG--TGNITCYMFVVADALMEVMNSNLRAIMY
>Pln3_SP
MSLLCCKSELDLFTLPFTQMSIG-PWVEYHPVS--NITDSAPIEFNVAGTEEYVDLSQTMLAVTAKITNPDNT-NLAQEAPVLPSLFSQVDVMLNEKLVSQPSNYPYMLESIMHYGK----ETKDSQLTQQLYYKDA-----AGKMDLNPLEFIVDSKVLSMLGPIYGDLFFQERLL----LPGVDLKLKLNRSKDCLLSSNAEGNYKVKILSAALYVRRVKTNPSVMLNHAKMLEKANAKYPLNKVDVRSFT--IPAG----NMSFN--KDNLNRIVVGFVDNDAYNGTYGKNPY---NFKNLLLNYVGVTVDGESIPMKPLRPNFREGQDFIHAYNSLFMGSNRLF-QDKGIDINREEYARGYTLFAFDLTPDLSDGCHLNL--VKQGNLRLELQFDNPL--PNTVNCLVYSESQGLIQIDRSRNVVYDY
>Pln3_TC
MSA---SKLQVYSSP-EIDDSIE-EEHTYSPQV-RSFDNNDEIEIIINQRDIWISLFESFIQVDGEFIPDPVP-NVTLTNNAAAYLFENVSYELNNVELDSVREVGTTIKTFLCYGK----DEV-RALTL---------------------QLKTTDNTFSFRIPLSYNLPFDHRI-----VSGH-QKLRLIRSRNCFISTG-TRKATLKINNIELKAKHVYPNDEIKLTILEG-INKDRVISLPFRKWEIHELPSVRQTNIWRVKTSTQLERPRFIIVCFQTNRK--NNPKSDVT---LFDHCDVRSVRLWLNSNVYPYETWKLQFAK-NKYLEAYVDFYKEFRAEPLSYTDTK---------RPIFVLDCSKQN-EAIRSST-----IDISLEFESDNNF--PADTRAYCIIIHDRIMQYYPTGIIRQLI
>Pln4_NV
MAT---SEVLNFTESPIVDEGIY-EFHEYEPVARTNLNSAGEIRINVEQQDLFTLPSEAYLLFEGRLTKADGTAAVALTNNGLMHLFSQISYQLSNQDVETVFHPGQTMLGMLKYPN----DFQ-LAQGLQLWYKDS-----AATAVID--LIQKAKGTFSFIVPLKHGFCDDNKI-----VYGFKHTLTLVRKADIFRATA-AGAGKVNVDKISLFMPHVIPSDMERMQIYKT-IESKVTLPVAYRARDTIT--VPQST-TFSWRLSVSPEKPRYIIVGFQTDKD--GSQEANPA---IFDHCDLKNMYIMLNQERYPAVDYNLSFPN-QQFSRAYR-DAATFSEKFGMND-ITQNITSDYKLFPLMVFDVSKQS-ERLKSSV-----VDVQIKATFNAAV--PAETEAFAVVVSDRMLQFQSGQKMSVVY
>Pln4_NVi
ME-----EVLSIQSPVVFDESVY-EIHAHQPYTLSNFNNSDEIRIGIQHQDLCVLPSRSSLHICGKLQKPDG--GTRFVNNAICHLFEEIRYELNAIEIDRCKNVGLLMKGFVSFNP----SQS-SAIEN---------------------QRLD-NGYFDVSIPLGMGFAEDRKI-----VVNAKHELILTRSNSSIVQTQANVYYQVEITKIEWLMPYVVLSDKHKIKLLNH-LEKDRPITMSFRSWYEYP--LLPSTSKHVWTVKTQLEKPRFVILGFQTNRK--GRKTANAS---RFDHCNISNVTLFLNSQHYPYGNLNLNITN-NQYALLYD-MYANFQNAYNKEVEMLK-AD----YAPLIVIDCSKQN-ESLKQAS-----VDVRLEFEARANI--PVGTSAYCLILHDRIVEYNPSGDVKKIV
>Pln5_NV_PY
MSVFVANXGMBLFTLPP-------TDVALANGHYIPYTPDNHIEWYISXSSTYIDLKKTHLRLEVKITKGDGS-DLAAGEKVLHSMIKQVKVELNNRPVTLQSDYAYYIESLFNYSK----EAQXSYLTGALWYKDT-----AGQHEXTAVAFTA-SATVGLTGPLFCDIFHSERYLL----DQIPIKIRIELQKPALMSQG---NSKFPREQFXACTTPPPTXSGITRRKCF--PLKHNLA-----------------------KYPLTTAVVKTG-QIXSGKRSILFNGL----GIVEDAAYFQMPQSEXYRGQSGWKRNTYIXSLKN-IDGEGVDLYHLLFDNVCGXYRGLNITREEFKXGYALFPFDFTGA---------ANASSGVVTLELSFNXA--TDKVYTVVLYGEFNNNMEIDPARNVMYDI
>Pln5_NVi_PY
MAFLCMSSELDLFTLPATQTSIS-SFLHYKPVS--SLSDDAPLEFVVPAGEHYFDLAHTMLHVQAKIVPADEATATTEDLKVMHSMFNQIDVFFNQKIVSPPNNYPYYIETLLNYAP----AAKESHLTASLWYDDT-----SGGFDSANAYFTQNRRYFDMIGHLHHDLFNQDKML----INGVEMRVRLVRSKDCLMDATADGKFKLSIKEATLIVRRVKISPGVLLAHAQALSKTTAKYPITRVEVKSFT--LHSG----ILGDS--IDNVKRIILGFVENKAFNGNRALNPF---NFQHFSINYISLYVDGVQIPSKPLQPRFTGLKLYIDAFQTLYTGTGVHF-LNEGFGINRYNYYKGNFLTAFDLTPDLSCATHWNL--VRSGSIRIEVRFETAL--LTAINCIVYAEYDNVLEIDSSRQIVTDF
>PlnN1_NV_PY
MSVS---DKLDRTPRTPLGLK-RTVHRTLNPST---ASPGETLYVAVPKLGVTLVPGSLRVGLDLSISGHANNT--VVNNV-GRNLVSRLKITFAGETLQDTNRYDVTYEELYLSKVEREDRLEQGIQSEMRKLRSK-----AGDKAT---ALNA-HG-ARYTIPLDHSLLTDHGVLYPRASEALLFEITFATVDQVVVGSD-ATKLSYGIKNLELEYESLRDD-NLARS-AAAAYQNGTTFFYEQVNLKTFVISKGTDSINESVNLPR--RSMSGLLLLFVEP-YTAGARDSE--KFVYP---DIKSVRVTID--GVPNRVFSQGL----RPTDFWREAKRRFVRPSHSGAPAPAGPESFYGNKFALWIDLRTTD-DSAIHGGVNTR-DGVHLEIKRTASG--TGTVNCHVFVVADAQMNLMNGQLESIQY
>Tetvi472343124
MANAGLSDGFVFAPK-PPAAP-ANIRVSVPPYNKDVFKSNETVMFNIPSGGQYLNTRMSYLTFELDVTVDADSP-IALDGG-AHSFFHSLEVYNGSNLLEQIREYNTVYQILHDSGEIPCSANGRSVAEGTQYVNGTPCVIGGNDLYVNSTIKTRADKTYTFAIPIVSGILGVGKYIPVGAAADIRMELGLAPFTQAFKTIGGEAGYGISLKNFELQLEYVEVSSDVQ----MAIEASTGQYVMSFDSYHDFQNTMPAGTGTITQLIGAKFSSIKTIYTAFRDQYMIN-NLAFPGISLSAWSKNSGTGWQYMIGSTLYPPKPVASDQE-------SFMEYVKSNHMVGNQTRQGLVDLT-WGI---LQAQNFESQSHSHLTESGINTLAGAVLLSNSLTAGNNTNQSLQVDHIIHYDGILIISN-GVCSTRF
>Tlr1_4Fp
MDEL--LRTMK------------IDRIFIFLFD--NIIQQRKIRLQM-----------SQLLYHVQITNYLAS-AYSFNT--IYNLINYIEIFNDNKSVEKLDSQTLFMSNLLQVKQDT--YQLQNSLKG--------------FNPT---TLAANNGYAEFLIDINCFLT--KQAIPMSSLGDIRIDIKFNADTATASI------DNVQLTVSEVLVFYYEITDSQDKYFRGLKCIDNRYLQINHASYNWNN--ITANY-SFKFNLTQDAVIPFMLFYIQNKSDN--DSFTTTYQAFELLGKN----NQSTMNNVVMTQTY-------------NLFQIQKHFPQQF-----HIVPSSNYYNNVYMLNFCLNPELAKRNFVGGQEISDNDYQLKITVGQNI---SQAVIHVFLFNYQMTRIERKKVIFFDQ
>gene_11_PLV-SPO3
MMNT------------------RRQVVQVNPTNGVFGDRLTQIVFEVPAD-KIMNGKSLRVSGTFTVKNGDTSLAPVGDIYIVSSAFETISIQSLGGTYSTIKSYNRLCSSLMPLNESISYLNG--------------GVDSGALAKD---ASQACDKPFEFAVPILDGLIQG-VPIDLTLVAGLRIVITLAPSNYVIHNNRRTDGAFYEMSDLVLSFECETGDEAFQQSLM---SNKNGVLTYNTF--TAFYNVINGT--DHNLSLNINTGRTLSVISNLIPSSFVN-NYDYDSQPLQDKGGQQVEDIVFTKGGLRIPLDFEVDSE--EIRYGWRLANAVKSLKTELNDVGVLTVGGEGQARQQYNIGVSMDHIS-----ENGLNFKGFGMRMRLKAPDGA-NVEPHSLYLFIKHKNSIMIQN-GAITVMN
>gene_12_PLV-SPO3
MDFV----ASQYNKTIP-------SKSTFSPSDQLEYKDGETIRFEIPAFNAFIDPRQTYLTFKVRVDNAPA--VVTFSKKCIHSLINQVRVYDMNLQLETIQNYAELAEKLHFYSENRTVRNKRGLTELLEPSSRDYDDFPDKSMLFNSYQANYNPNTCEVAVQLYSGILGAQKMMPAGLTKGLRVEIDLNSAQKSLELWSCFISPRVVLTDCKFVLKTAQPPAGYVDQLAKSTMTEEGAV-HDYLTYSCYRNNTTAAEQTVQLNMPVINQMATSVLTLCTENGLS---------EVYHDNLGNADNYNYLVNNKLQPTRKVELGKLSNLTEQVALWETEKALGSARCMVRN----------GNFLIGRALAK--------YGGVYNLGNLGLRVEYSTSNP-QKNKLWINQIASIRRLVVN-RDGASVIY
>gene_12_PLV-YSL3
MSRMQGVST---------------SHFKINPQTSGDVGANRILRFEVPS-NTIVNFRSLRLFMNVECTNSTTTNATSLPPD-FSSLIERVSVYIGGVLVANGFNYNTLVHAKAALQGSKGPLGHPEMVRHHSFLDSGASLSD-NTALTLETYALDSAGNDYFCIDNFEGLLGTPENLDTGLIGTVVIEISLADNTVCSVSATTPGTPSYTLKNVNMQVEVLSLATNVLDTIVEQRIGQIGYLSLPFKNYFSFSNTH-----DSSTRFNVNSASWDRCWFAFRDTGFAS--IKGYKVEYDSGGTLTASTYQLQINSASVPNYRLSAPE-----------LLALSMNSLDYYDKNHKLTLHQYKC-YFVGCMRFCLPDSYSRLGSGIDCRGCSSSCALNTTGTA----SSNVTIFAECTSELRIGAGRQIEVIV
>gene_12_PLV-YSL6
MVYEDLPKTFF-YNLKKLKGGFSKQVIKITXDR-TIASPNDITSFRFPI-GSVLNLQSLNMHWKATTKGTN---PTLFPKY-ASTLIKRLSVSVNNVSVQIINDYNIVYNIYADLNSG------------NLTTRYGTTLSS-AQTTAQPLAKNLSAQNERMVINHFLGLLGGTPIWNTDLMGEIVVSVQWETQGVLCGTCE-TAADTYELSDIYMSVESLSFVDEYYQA-LASA-----DKMIGFHDFSVIRPKVAKNSGDITTYIS--ASSLDAVVGTALPA-NAI-TSIPK--TMVGHSSCSAGTGTLAINIYKYLSDPVASVGAG---GAV--AQVGDVL-------NYDGYSTMDLQYYYGVCMQDLSLLNPSTFYLSGINSAGSSISINWKATFN----SFATIDLVVKCSRILNISDGRQIQVV-
>gene_14_PLV-SAF5
MS---YPKNLG-TKLNYLTNYS-TNSVKLNMDNSITELDGARMQFTLPP-NSLVDLSSFSIHAQFETTPSAGNAPYYLTRN-VMSMVRRLTVEIGGQTVSDIQDYNLINQIFSDYQFGISSKKLDKRNTI-----------GQSALSA-----AV-VDRRPICLSQFLGFLGGIKYLDTQLTGTIKITMELAPASHILWRPRAAADGTYKLSSVYATIKKCSIDDGVYFASVASALQAGIPFEYKYNHFQTTKSNVTDG--NLTMRYEIMSNSVDLALLTFYNDGRETANLGSN--SLALAGKQHIDTTKFFINGERLPQYDMKNPQ--------CYN---QSLIDFGIHDDT--ANGI----YYWIASARLSHICNDDTFVSGFNANGVPLTLSVETTAVAGGVNK-HGQLFVMTSEVLQVYAGRQVNRVK
>gene_14_PLV-YSL2
MEFGSFPKALS-YNIKALSGFS-KQAVRLTPDKYDTIKPNDTIKVALPQ-NTLVDLRTLCMYYEGIGGT-----GCHFPRL-TSSIIKTLSVYINGNLIERVDNYSILFNKLYDLDGGGIDQSSKRFLENPSVYYET------GITKTLETFKITDAVKRKFAITSWLGFISSTPIIDTNDLNKVEIEITFESAHVMFQKSSRITAPDFTLSDIHFMINKVVFNDPMYYNMKAAKLLSS-GLTIGYQTYVCSKGSLASKSSSYNVYTSFNTTSLDQLIGCFTPEDQTT------SNALPFNNVIGLTSSTWEINNTPIIPIPLADYE--------VYNETLIALGHNHDMGIGHPGNSLTFLRNYFTHVCSLEMINAGDFYKSGLDGKSSALNVVWKLSFGT-TADKITPYIFAKTTRILQINEGHSITVIV
>gene_16_774267170
MSFWQAGNKIP-IKQTSR---------AVSSQNGLEYSGGQLIDINLPGNIKFINPKETYLKFDLKLKFPSGAIRLQLDGTLGQSLIKDIRIYSGNVLLEEIQNYNVMCSVLYDYDADDSIRNKRAVSGVGTTVY-----KPRGTTGSKSNAP--FDDNVRITMPLHTGIFSSDKVYPNIL-MGCRIEILLEESVKVIKQLDAAEGATYTLSNVELIVGILDMGSNYEAS-MMKRMKEGGEMNLDILTPTNYKYSQLASDVVANIRLPLEESRARSIISVPTDATVYNISGNGT--DVEGAANKHLTSYQWFYDGKLNPSKAISTKKISD-IDAQVLIENEKALVQAGIPARS----------RNFFISRALGLN------QQVYDTRNKDFNLQVQYSGTAP-TKNKLWNNFCFGLRRINIK-GDNISVFK
>gene_16_PLV-SAF1
----------------------------------------------------------MRVVFQVTTTGT----YARLPTM-ASSYFNRISFEVGGQQISAFENANLLDHILRDNLQIEDPVNEKAILSR--KNNP-AANN---ETYA-------DDNKAYFSIDL--GTLARPSIVAMQYLSQVSVTLHLAENAVCASPSNQGTQTVYTIKNAAMMVXVYDIMSDLMQI-YQQTIQDQGYLELTYSNWSSFSDTFN-----TITRASSSAMSVKKLVAAFRRNSDDNNAVNGAIGFFTMTAP-VDPQLNFTINSVKYPSYNCPIH---------QWYDITKS-----GWN--RRTSNSAEWVNRFSICQRLDLPDSALRLMSGLNLKASNANITLELTGNTTSATTVDNVLFVEADAILRAGAGKQIQILH
>gene_16_PLV-SAF4
MSSSFVPDALK-FYVNRLSFSK--NRVRLQALSSQRASSSSQIIVRLPS-NTMINLASLTMTGSVRATIASAVA-VALPTNWDYSFIETLSLIANGGIITQPFTYKLLGNTLNDVYGSNKVFSR------------------SGLQGS---IVAS--EQQYVSINSWISATQTPSYIATNLLGDLELRLTMADTSILQTGTTGKPKANWDMKDINFYVETCSLDSVVLDQAIQAKLASGEGINVPFENVFSFS-QTNGGD-SFNQRFSVSSQSINKIVAVSQLQSDLSDGSGDNRL--------GATQAQFSINNQYSPNYQINSELGAGYQMSSGLVETVAAMDIPDYDYDCKLTEFLVGANDKYVVATSFDLDVCKDRVISGVNTIGSNAQLFYNVVGGGRGGNANVSNIFVICTSMVQIYAGSALKIIQ
>gene_17_774267170
MSR---------------------QFLDLRPSNNVISYKQSIIKFIIPEG-YHLYGSSVRISGKLKITKDGATVTLSIDPRTAFGMFDQVTLSSNKQVIENIRHYNRFMSSYLPITASNDLLGH--LSQAALTL---PASQAEGVTQQKTN-------SNEFCLYLPTGLLNNGSPIPMSSIGGLDIELRLSSPSMFLFDTVNAATADYSLTDIKLTCEVEGMNSESKMS-----SKVN-GFEYNSI--SSHTSTINAT--NAILNYSLGKSRVQSVFMNFVRSTYLN-NLNQNSLPIQNAGAINVSQITFTRGGVRFPQDYTDTNFKADEVIDPICRNFLNSIIPF--DRITTQISPI--TNLVWGVGISYDSLG-----SEGADFSTFGLQMNLDLVDDS----PNTAFVFVHAKETLLFNG-AGIQVVS
>gene_18-19_PLV-INO1
MLLD--------------------------YQSGNSH--NSTTRIYEK-----TAARVSAVGLDVTSTDNAVA--PNRNIGGEHDMIYQLQMGLGGQVLAFAATYSTVASSPVDAG--------------VLNMNGGFPAV----LYCDAT-------AVAVGLKLVSGILKNSRYLPLLAGSGLTLEITLADHRTAFCNTSPDAISSYTLQNVEYVGKWRNRIATVL----MAMVQANGLIQFHGVSFHSFIWTFTKAAATEVIPIALRARSLKGILCGLRQNSMVN-QQDSF--SIGRRINGNLSQYVWNIGSIRLPQAPVTMLASKE-GMVQAYCEIVKMFSSFNSLDYAGRVEMG-------AIGVDTEAYSQTSLLESGMDTSSLPVRLELTFSALNGSTNQIVRAIYGMVDVIYSVTADGLMTASD
>gene_18_contig0011
MERVSETTEVRINKVEPIGIK-PAQRKKFNAENASVFTENNVCRIPVQS-GSFLDLNQALLHFKLKNNATGHP--IQLDDT-ASCVINRIRILNLQGELERLESYGLLSNVIDHYTGSFDDYNTSALSGGPGKFDYTAANSNSGETLTNGANTIEDILQRNYSIKLKGAWFNPKNYLPP--NTGFVLELTFGTGAASFKSTT--AAAVYTVENCILSAPAIRVDADLMNRM----NLNNRSLSWTGTTFSHHINTSPATTNRNVVQLAVRCFVLKGLLSVFRIQSELN-TLSKF--SLSKSTLQGIQNYVYQIGSENYPQQQIDLKINAANKISEAYGEVVRFFQGMKNHAQGGLVNPEAYAQ---VIAVSTEPYGADGNIHNGIDTASMPVQLSFQTSGQ--ANSIQQIDTYAMCQVQFMRDADGNVSSEY
>gene_1_774426163
MERV-APRQIMYENQLPLAIE-KSQRRLFYPEGASTYGPSNIIRIPINA-DSLLDAQHSYLQFDIKNTTGNT---AGYDF--GVPVIRRLRIESAGTTLEDINNYNKLYGSVLLPAQGSGAIKGANLSEM--GMVSAPSTTADNATAINPVLKVKNAHTLKVNVPLVSGLLNMEKYLPLVMNAGLVLELELGPADDLGVKAG--GSLNYEISNVRYVAHLIDLQRDFYDKLRMVMEGSGGVLQLTGSTFRNFSQNEPAAASDYTINIPARVKSIKSIFFTMNQSG----DDTHY--NVGSAQPNGLTSYQFRVGSVLYPPHKVQAGAT---NKGEPYMELRKAFGTLGDYQHG---------------GVLLD----------G------TS-------------------YYTAAD-KALAT-AGQAPV--
>gene_1_PLV-RED2
MEQMAVPAALS-YSLSQMNSVA-FNSYKISPSTGATNVSNGQIRFLLPT-NGLLDAKNTKLTFSLTSTASKG---CRFPVH-ADTLISKIEIRAGGSTIYSGSNHNILENIKYNVG----VKKS------------------DGVTGHF--ILATSAFSNLFAVDL--GDFANPRLLSLNLIPQLEIVISLAEAAVLACVKTTVHGATWTMDNPQLYCNMYSMAAGAYENAVRSKIDDVGYVSFCWEHNLCFN-QAWTG----TTRFSLASLSLKRLTAVWRRQSATS------------------IKGAIPIAGGAAAD----------------------------FDG-----DGAYGAL-------------------AGANNSGQGAIQQFSIPVSAPAHNAN-------------IENGNAFD---
>gene_21_774288642
MERV-LPKTLDYTDVLPLAVE-RARRRTFFPVNGQRFTSANIIRIDLSA-DALLDTQHSYLRFTWTNENGAVGGSASWGTAGGHSFIRRMRIEQSGTILEDINSYNRLMGAVVLPCQSTEHRAERTITEGILGFGNKTATTYDGAGGFDPTGTIVSNYTYDFCIPLNSGLLNNEKLIPLMLSAPLTIEIEMASGTSACCWSA-STGGTYSLSNVRYIANLIEVGGDVSQQLRMVQEVSGGVLTLAGQTYRHFVGQLSAGGGDKIINVPARVKSMKSLFFASQGLDSQSDSNTTF--DIEYGGNMGLSEYQLKIGSVVYPPTPVRCNFGDGSVRGETLMELAKSWGSVGSTKGMGQLCSQNYLDRYGPFGLDLEAFQ-RVALESGVNTADLPISLVLNTLAGA-NQNAQNVDVFVLADALFYLNADGSMSVSV
>gene_22_778698076
MEESVMPKSIDYSSVLPMSVP-VAKRRRFFPNNGPVFANTSEIRIDIHSPNALLDPQHSYLEFEFENQGLPGGATFGMDIGGGNIFFDSVRVEQGGRVISETLEYNRLNAAVLAPLQDSGARTTQSITEGQLALQGGPSNQPRGDNQAGVRVTASPVGRRKITCPIISGLFTQDKMIPLPLKEPITLVLRLTQTHNLGAFSAPVAAGSVRIVKANYVAQLVEVGGDVINQFRMMRDMMGGQLAISGQDWVHTSGVIPAASTEQVVRVPTRKKSIKSLFWVANSSTFGTNIDEMF--NLSFGGSCNCSEYQLKVGSVVYPPTPIQCFGNTANERGECAQELAKAIGSLAITNNSHGINAITYAASVCPLAIDLDAYQ-ATAIEAGIDNETEEMNLIITIANGANSGAEDKTITWCCYDKHYYFNADGSLTFSD
>gene_22_PLV-YSL1
MAIY-----------------------------------GGVLVQNS-----FSNY-NVLVHAQKALGADRCTD-TTL----THQEIPRNVSYHDGAAITNVEKYETAD--------------------------------------------------LQLAITDFLGFLGSPSIIDTGLFPQITIEITLADNVIIPSIATTASTATYTLSEMTLQVEVLGMASSMLDEVVAQRISQVGYLSIPFKNYFSFSSTH-----STTSRFNINSASWSKLWVCWRKTANAS--VAGHKIQYDIGGTYSFTTFQLQINSANYPAYKLTIPE-----------VYALTMNSIDIYDKSRMMTLDQYRK-FFVQCYRFDLPESYSRVASGLDTRSSSAQCALVTEGITA---ATPCFMFCECDSELRVA-NRAIELIT
>gene_27_PLV-SPO1
M----VADSINYTKILPLAVE-RSRRRAFLPENGQRFVSNNVIRIPVSA-SSLLDTKHSYLKVILDNQTGQG---MGLDFGGGSGLIQRLRILQGGTVLSDVQNYNKLVSAILLPAQTDSRLATRSITECQRYLNSAPSTNATGASPATPTDTIANGTTATLCFPIVNGLLGSDKLVPLQLSSPIVIEITLADVLDVGVFTA----TGYEIQSIQYLASLVDVGPEVDEHLRQVQAMTGGRLILNGTDYTNYVGSLNTGASMQSLDIPCRRKSIKDLLFVGASNTFAGLQRDRY--NLSYGGHMNLDEFSVKVGQKLYPPTPVSCQFTAAQARSQAMEELAKCFGQVGSVFGQGVLTRINYLSKFGPLGLNLEAFGPGRAIESGVDTATKPMTLQLKLLNA--IAETINVNMYAVYDTLYHIDQVGNIRVSM
>gene_28_PLV-SPO1
MDAVVLPRNADYRSVLPLEAH-HAKRRNYFPVNGQTFTSNNIIRIDISG-DAFLDPKLSYLSFRLTNSTGQA---LGVDFGGGHTFIRRLRIEQSGNILTDCNQYNRLLSACLLPTHGGDSVKHRSVSENCRYANDKTTSLISGASVSTPISQIAPADQATFCIPLMNGLLGPSKMIPLQLSSPLTIEIELANLLDIGCWAVPAAGVDYQIDQVRYIAQLVEVPPQITQQVRMVQDMADGRIVLSGTDYTHFNSNIGADATMQSLNVPARRRSIKSIWWVGASQAFVAAQDARY--NLSYGGHMNMLDYSIKIGSIQHPPTPIQCNYNTANFRAEHLYELEKTLGVASSVGGCGSLASFNFAVRFCPFSLDMESFQ-RVSADGGVNTADTPITLQLNIGDNAAAQEAINIDAFVCYNSLFFINSDGSIRVSF
>gene_29_PLV-SPO1
MSERVLPSTLDYADVLPKAVP-VASRRRFYPQNGNAFSDSKTIRIEVGSASQLLDPTNSYLDFELSNGSAQT---LGLDIGGAHTFFENVRIEQAGRVISDLQQHNRLHCAVLAPAQETDGFASQGVKGCQRALTNAAGNL--GDTYSNSRGRIAAGDGVRFSMSLTNGLFGQDKLIPLPMDAPITICLDVGNTTEFGSWNGNPAPGTVTITNISYVAHLVEVGEDVLNQFRMVQQELGGQLVISGQDYEYSADILAANRPEHIIRMPARKRSLNSLFWVAQSSDLANNALTLY--TLSYSGQPNLESWNIRVGSVLYPTEPVSGFGITTLRRGQCVMELAKAFGTLGFTTPTGFLSGITYGTCVCPHGLSLQAFA-REARESGIDTETQDTYLQLTVANNATSGEAKTIHMWVVYDQHYYFNADGNITFTN
>gene_2_779283756
---------------------------------GQSFSNATICRIDVNA-DSMLDATHSYLECALQNDLTTAD--NRLSP--TPAWIQRLRIESGGVVIEDINEYSRLYALLVLQQCP-QSYVFNNLSNQ--GLYFHPTNGAAGTSAGNADDMANVRISRTQCFPLVSGFLNMDKYIPLVMNAGFTIELTLCDANRIGITQVGTNQSVWSVNSIKYIAHLIDLDRSFYDRLRQVMESSGGVLQLAGQTYRHFVGELGTGTGPHTITIPARVKSVKSIFGSFIDSTQM-GSSSCY--DTSVFQHAKLNSYRFEIGSVRYPQTDVACA------TVQNEVELQKAWGRLGDYQHQQAYSNKSQVISAYSIGYDFEAFQ-RVALEAGINTADLPINFIATRSNT--TTNATRADFFVLTDAIYYINLDGTVSVSI
>gene_3_PLV-MED1
MAEA-NSSLMNYGNMKRRAVS-KAIRQKIPSSNGTSFTLGQTINIDLPANNTFFDFNLSYLSFKITNGDGQ---TATFDKS-AYSLINRLQVLTGGQVISDLQNYNVLASALFDLDVSPSY----KANVG-----------NLGTTAKQG-ISIA-GDKHSFALPLILNPLHLMRYIPAFSRDQIRLRLTLEDATRAFFTAA----SNYTLSDVEMVCYSVELSPEAFRMVDE---MTGGVYNIVANDFRSATSSIGNTDSTLTATLGFSMSSMESLYVVHIPQAN----------AVSGRSKNYLEQYQLFINGKSYPQLPIKCDDADTGNLAESLAETMIASHSLSNYDHHSSINVNANGVGTFVASIELESLAHSDVLYSGLDTIG--SIVQYRGNYNGA--NKVACDVFFFARVLISLDTGANVFVIS
>gene_3_PLV-SAF3
MPFQDANSQLELFAMKQYKNMT-KSTIEVLPSSGQTIYTGRKAIFTLPY-ASLISLEDIALHFSFTPTGVQNTTYPTLRVLPIASLIEEVDIKINGQTIQHLTRYNDIVNLLNYFDQ---PQSARVLQNAQSYIKGESMDTN--YNYD-------EPKAEKYVINHWYGLLGHSNFVDTNMLGEVTIAFTFASAATCFKTPTKNTNVSYQLTDLKMSMVRYNLPQSYSEA-LASNLSSGAKYQIAFNHYEIRSQHLGGVD-KGTLRWNENSRDIKGLMAFFTNTLRADYDPK----YFNYGNP-IHDNSQFQIGSVKMPQNTLDSTD--------AYLELIRAVPGARGYNREMYQDMSNKWLTYFMAYLSLEMTEGGKKLLSGLSSEQLPISCSYSVVNDTRASTPDKTMVMTLSTRLLVIENGQNVFVEI
>gene_4_778698318
MSYFVADDKLP-VLQQQV---------AIPSENGLSYNSTQTIELNIPAG-KFINPKNCYLQFNVKLSNDETAGRTMLDGTIAQSLIKDIRIYDGNQLLEEYLDYNVMVAMKYDYETNDSIKNKRALLEGALIDN-----QPRGSRGSKSQDE--SNSDIKVCLPLHTGIFQNEAIFPTMLTNGLHLSITLEEDRKVFRMLDIDKLATYKVSNVEMILEQIQADSRYESG-MMAKMNEGGVITYDFLSCTNYKYSQLVSDRVANIRLPLNNARMKSIISVPTDSTVYDTGGK----QVAPDYNRNISNYSWFYDGRLQPSRRVDLSKTSS-ISAQGLIELDKALTAAGINTHS----------ENFCIGRAVAIG-----KNNVYDARNKDFNLQVNYQETDA-TKPHLWHNFVYHIRRMNIQ-GQNISIEV
>gene_4_PLV-ACE1
MS---YPKNLG-QRIQYITNYS-TNSVKLNPDNSATSLTGSKLQFTLPP-NSLVDLSSFSVYADFSTTILNTAAPHYLTRN-ANNLIQRLTVEIGGQVINDIQDYNRIQQIFSDMQFGISSKKLDKKDAN-----------GVGGLRC---DAVE-TDKRPICLTQFIGFLGGVKYIDTQLTGAVKITFDLAPASTVLFRAEDAIAPSYSVANVYATIKKCQIDDGVYFASLSTALQAGIPFEYKFNGFHQTKGADCNG--TTTMRYEIMANSVDLALMTFYSSTGHLAGLAGN--TLSTLGKEAIDKTVFFVNGERIPQYDMKNPQ--------VYN---QSLIDFGINDDV--SSGI----NYWTATARLSHICNDDSFISGFNANGVPMTLSVETTATAAAGNVLTPQLFIMTSEVMQVYAGRQINRVR
>gene_4_PLV-SPO2
MEGESAPNSVNYGDQLPLGIE-KSQKRLFFPTTGDTYSPNTICRIDVNY-DGLLDTQQSFLEFDLQNTGAQT---AAFDL--GQPVIKKLTISSGGVVLEEIHDYNALVAGVLLPAQAGQNVHYESQNNT--GIDFEPCATGNADN--ANVVTNSGRYTYKQQYKLVSGLLDNDKYLPLVLNAGITIEIELASAAECMVQNVGANAPSYQISNVRYVAHLIDLERSFYDRLRMVQQQSGGVLQIAGQSFRSFRTTIDAST-SQANNCPARVRSIKSFFFCAKRTP----SLDEF--GLSSSGNLLLNQFQLAIGATRYPPTANECDSST--NKVGAYTELVKAFGKVGSTVHSDLLMGSNYLRSFAPYGIDLESFR--HEIENGIDTSSLPITLHTTSSGDPRNGNCNQLLMYVLYDSLFYVNMDGSVSVSN
>gene_4_PbL05_5236139
MSSR--------------------RHLIINPSNAAATYGQNTMRFDIGN-KGLMVAKDIRLEFDVDFKKANNATDFQIDPYIAHSLIQTISWSSRNSQMERVNNYPTLAKLIVSGLHSKNDMD-------CQLFNE---QKSFGVTNNGNLIAADVCKTMKVSMRLLCGVCLS-DPIDLDVTQGATLDITLNNNSSALFGAD-AVNGYYEISNPKLHVPIIMEEDAVI---MAKRAQPSQTIRF--LSYSSIFDTLDTNG-TTSLNHRLGLRNTLSCMAAFCPTKFLN-TYSKN--SLALYNP-GLASIVFRKNSQQFPLYYLQVNQPSTKHSSLNPDNLRGAVERQG---------------SSFAAGCSYDELS-----GNGVNSQIDNLSVTINANLADPDPSTPYGAFYYLNINNIVVNQNMGVTNMS
>gene_5_778698318
MDGR-------------------LEHLQIQPSNGVVSFKNPVVQFIIGEQ-KYLLGNSLRFTGNFEVLEGVGDANASTASMDVYSVISELAIFSQKQQIEHIRHYNRFLSSYLPFLASQEAIGH--MNTTTGAM---PNFTTLGLVNN---INGSGSGGSSFCLSLPSGLLNSKDPIPLSATGGLMLEITLENDSQVFFGDDNPLSVFYQLRNMNLCCEVVSPSADTLNSLA---SQNQGALEYNSI--SSYYTSVNST--NAIVNFNLGLSKCLGAFFNVIPSTFLN-NTTKNGFFLNSDEEPKIKQLIWTRGGVKFPYQFDTNVKTLIDYYTMIVRNVISAFKPE--YDVKTQVSPI--FTPFWAVGVPFDNIS-----NQGVDFGALGIQMELDLTTDF----PNTIFLFVRNKNTLLFNA-NGLQVIA
>gene_5_PLV-YSL5
MEFGTFPKALA-YNIKALSGF-KQSGVRLTPDKWDSIKPGDTIKVALPQ-NTLVDLRTLSMYYEAEGAT-----DCHMPRL-SSSIIKTLSIYINGNLVERIDNYSVLYNKLYDLDGGGADQTSKRFLENPSVYYET------GIATSINTFKITSAVKRKFAINNWLGFISSTPIIDTNDLNKVEIEIQFENKDIVFKKSTVMAAPGYTLSDVHFMITKVVFNNPLYYDLKASKLLSS-GLTIGYQTYICSKGAVANKSSSFNVYTSFNSTSLDQLIGCFTPETQSA------DNALPFNNVMGLTSSTWEINNTPIIPIPLADYE--------VYNESLIALGHNHDMSVGHPGNSLYFLKFYFTHICSLEMINAGDFYKSGLDGKSSALNVVWKLSFGANTSEKITPYIFAKTTRIIQINEGHSVTIIV
>gene_6_775903077
MSFWSVDDKIP-IRQTNV---------SVFAEHGLEYKSSQKINFHIPPT-SYFQPKECYLEFDVQILCQNGVARLCLDAETAQSLIRDIRIQSGGVLLEEIQNYNTLVALKYDYESNDVLRNKRAMTEGSLTYD------PRGTSGTKYEIAVPDTDKVKCLLPLHTGIFSNSKVFPALLTEGLRIEIILESAGRVLRIPDGIAGGDYKLSNVQMVIRQIDMPSGYTNK-LMGMMKGGGTMNYDFVSTTNYKYSQLAGDRVANIRLPLSQSRAKSILSIPTDASVYTILGV--DNVEEIDSNDELTDYQWFYDGKLNPSRKVDTSKISG-ISQQPLIELEKALAMANIEPLS----------RNCCIGRALALQ-------DGYDCRGKDFNLQVNYQSLRE-MKNKLWMNFVAHIRRIEVK-GDQIALQV
>gene_6_789638664
MDLQMLPREADYRSVLPAALH-EAKRRTFFPVNGNTFSSNNIIRIDLSG-DAFLDTKHSYLRFNFNNISGQA---MGPDYAGGHVFIRRLRIEQSGNVLSDVNHYNRLVGAIILPSQATDSIQHRSLTEQQRYSND-LSWAPTGATLTTPARLISPTAQAEFCIPLINGLLGVEKMIPLQLSSPLTIEIELAPLLDIGVFQGPAAGATYELNDVRYVASLVESPPEVDDQIRMVQQMSGGRLVLNGTDYTHFNGNIGAGATQIAINVPARRRSINSVFFVGASQDYAATQRTRF--NNSFGGNFNMTDYQIKIGSITAPPTPIRCDYGVVETRSEHLTELQKCWGSLATPHGVGSLCASNFATTFSPFGIDLRSFA-RVATSSGFNTADTAITLLLN--IGAANAESINVDAYVSYDSLYYIDESGSIRVSL
>gene_7_PLV-SAF6
MAMSFIPENVR-YLVDSMSMYS-RNRFRLETVSAQTAGPGRIVTVNLPE-GACLDLKSFRFHFDATGVGAGTGTHAILPNDAAQSLVQRVEVLFNGIACQQGANYNTMAQIKKLVDGNQRWSSVDSLCSGAAVA---PTLPG-------------SSSNESLVLQDWCGILGETRFIDTSVFGQCQVRITLAPTAVLIPLQQNAGNISYNIGSMFFTIDSVSLN-PIYNRMLRDRLENDDFLPLNFKEYYSFALDSINST-ASTPRFSVSSGSIDKLYGTYRDSNYLSLGGTGGAGVAGGTQLAGALRYNWSINNVQMPQYRADL---------------LDSACDVSDK-------------GKFVCSQTLNHPTRGVGCQSGFNSRGINTMMTWNVTGQTMSGTTGIASAYVVVESTAQLRAGKNLSVLF
>gene_7_PLV-RED1
MA---LPQDLR-YELKPVSAS-RQYLQNIAPTSGSTFSPGNVIRINIPCGNTAYQPHQSYLKFSVNVAA-Q---DAVIDHN-AQSVIQRLTVYHGSNLLEDIQQYNVAVAALHDMMTDGSE----AGRQGAINAG----FQAVGTTSN---VSMT-GAAKTFCVPLLSGVVGTGKNLPVGEAGDLRIEIELAPFADCLRSAA----TGYTVSDVEYVCSFVEVSQGAMDDIRR---AHGGRYAISSESYRNYTESITAGAGEKVVLIPAKFSSLKTLVCALRADDN----------TISSRAKGAMTQYQFRLAGLSLPSQPVDCTDGAQ-----PIAELQRAYHALGVSNSQTMFNAT----GSYLFGINLDAFGASHLLEQGTDTLG-AGNIFLNMTQGAA--VASQLSTFAHYDLLLQVDENGVMSAKY
>gene_7_PLV-SAF2
MPFQDANSQLELFAMKQYKNMT-KSTIEVLPSSGQTIYTGRKAIFTLPY-ASLISLEDIALHFSFTPTGVQNTTYPTLRVLPIASLIEEVDIKINGQTIQHLTRYNDIVNLLNYFDQ---PQSARVLQNAQSYIKGESMDTN--YNYD-------EPKAEKYVINHWYGLLGHSNFVDTNMLGEVTIAFTFASAATCFKTPTKNTNVSYQLTDLKMSMVRYNLPQSYSEA-LASNLSSGAKYQIAFNHYEIRSQHLGGVD-KGTLRWNENSRDIKGLIAFFTNTLRADYDTK----YFNYGNP-IHDNSQFQIGSVKLPQNALDSTD--------AYLELIRAVPGARGYNREMYQDMSNKWLTYFMAYLSLEMTEGGKKLLSGLSSEQLPISCSYSVVNDTRASTPDKTMVMTLSSRLLVIENGQNVFVEI
>gene_7_PbL05_5236139
MLKVVNIPN--YSKLQP-------SEN-----AGNDFTPNSKIRFNVDGNFPMISPHNSYLEFDIEATDNNC--KVEFNKSKCNVVIKSLKCYVNNVIVEDIDNYNDLAHICAEYGQTDDERNLSAVFDHN-----------VGKQGLLCT-------KIKCVTQLKEGLWGSQTITGVTVNADGNIELACSIAATSILPTL--ITSSYKITNPQLAIRTLEVPPQMAQSMLGR--MEAGALFYDIKTYSCYKTTNPANQAFNTITIPCRSNRGLGILVKGRETNQ----------GFDWD---DLKQYQFQFGQERRPDRPVNLNSMLFFASQEHIKELEASLKDSGCHAN-LRKHFENFVMGRGLSYKGSSED---------LSGI--ETLLYIEYNNA--GAVTSKLWSFCHHTRRIQADPNGFHQVVY
>gene_7_contig0015
MSVN-----------------------EIVPSNGRVSFRNPLIQFIIGEQ-RALIGRSVRLVGDFHVQLESGDGAVTARPQIIYNIIDQLVIKSQVQTIEHIRHYNRFCASFIPILNSLDQVGH--LSESALIM---PNFEVESVLSN---PAQRVGGGNSFCCHLPCGLFNGVQSVPLAGTKGLLIEIHLAPDNNVLYTQNNALAAFYELSNVRLVCEAEPSG------------DQSGTFEYNSV--HSYYTSINST--NAIVNFNLGLTRVLGAFANFLPAVSIN-NLRSDGMLLGGKSPLPIKQAVFLRGGQRFPLEYNIDTI--HAQLTRNFLDAVKQF----SRITRSAI---NTNNLVYGVGVNYDSIS-----GDGVDFTTWGVQLETDIQTDT----PHAMYLFIHAKNTLVFKD-GGIQVLS
>gene_8_contig0015
MSFWSSSDKIP-VKQTKV---------SIPAENGLNFQHGGLVHITVPPT-KFFQPRESYLEWTVNIDQQPT--RLQLDDKLGQVCIRDIRIYSGGVLLEEIQNYNVLTRIKYDYETDDTIKGKRAMTEGATIHS------VRGTRQTFKSQSQAGVNKVKCLLPLNTGIFSNDKVFPAMLTDGLRIEILLEDAARCVRQLDGDVPPSYQVENVNLILQQLEMPPAYTSR-MMSMMKEGGTINYDFLSATNYKFSQIASDTVANIRLPLSQTRAKGILSVPTDASVYKTGGGGQGEIETPGDKRYLSQYQWFYNGHLNPSRPIQTGSISR-VQQQPVIELEKALAVXGIRPHS----------GNAVIGRALSLQ-------NGYNTVGKDFNLQVEYTDTDY-VKNKLWHNFVHHIRRIVIK-NTDIALEI
>gene_9_785380045
MG---IPSQRR-SVRQGVQSGS-----------KFKPEDTKIIRINLPQ-QSYLDCANSYLTFRHKICDANSATTANSETCMAFSWIRNIQVQGADSVLENIQNYNVLSRVLHRATQPM-----DHNESSNVLQGY-GDIS--ERQSWC------NATGHQYAIQLSAGILSNSKYLPLKYQGGLTLQIELDDFNRCHQSSS-ANDYSYVIDQVHYHMDLVDFSDEFDAM-FRNQLASE-GVNIHFDTYSSHIDTLGTNAGEVNLEISERASSVKSVYTILRETANVA-SVATD--STGSWTSRETTKYKYTLGTTDYPRYDVSCENG----GAICYAEMLKGFGALGDINGGKSSEIVSTYGSKFMIAQNFENHFENQMLQTGVSASG-AVPLSLTLNCDG--ATACRVDTFVHSDKMLTIGADGLASVSV
>gene_9_789570773_76613537
MEAKGVPIGLQYRLSIADAVP-SHNISQFLASNASDFTPNNTIRINVSS-GAFLDLKNAVLEFDLKNTTGTDP--CRLDGG-AGCVISRIRVLSSDSEIERIDSYNLLDCVLDQYTASDGSARISAQKGSPRFADDTACSPYTATTITFTGATIKDVLTRHYSMGLKCGFFNPAKLLPP--NTPFQLEITLGAAADCLVNLAGANAVDYQLNNAELHIPAVVVNPNYMAMVNQ--RLSQ-GISYKCNSYDHFVNTTASGAGKDVIQLSARARSLKGLMSVMRKQSKVS-SDNDF--KLSKRTIQYVSDYQYKVGSQNYPVDRVNLSTDTTLNIAEAYNHALRLFGSLNLANANIQIGQEAFAQ---ILAINLSAFS-DGSVNSGMNTLN-PVSLEFTKTAA--CNAIVQIDTYSVKELVVMRSGDGVLSSMS
>gene_9_PLV-YSL4
MEGASFNRALN-YNIKQLSGFS-KVPVRLNPDKWDKIVAGETIKVALPP-NCLVDLRSFTMYFKGSGTTAGKN--VHFPRL-SSSLIKCLSVYINGNLIERIDNYSVLYNKLYDIDGGGIDQVVKRHLENPSITIST-------STSVTGSPSITSTTDRKFCINNWLGFLGTTSIIDVGDLNRVEIEITFENENVMFQSTSRVTGHNYELNDIHFMINKIQFQNPLYYQMKASKLLSS-GLTIGYNTYISSKGALVAKGSSVNVYTSINTTSLDQLIGTMTPELNST------SNIYDFNKIYGLTSATFEINNTPLHPIPLQDYE--------IFQENLIALGYNNMGGSSHQGLGLNFLKYYFVIITSLEMLQNENFYKSGLSGLSSSLNINFKMVFSS-TDSSFYPYIFAKTTRILQINEGHSIAVIV
>gene_9_PbE04_5236140
MNQN------------------VQTRSVSLKTQQIDFMAENIAVISIPPAVPMLFGKQTYLRFNILINGNAK--GMP-DDAAAASLIERIEVWTLDAMLENIIDYNNLSATRNFYENNDAMVGLDGIIEG-------YSPNDLSSIYFDMPQLGSLFRQVEVCLPLRLSSVFYKKVFPVL-VSGIQLKVHFAQNNKSLRAYTNKVFLSYKVKHCELIACVVEPAKGYLQSMNKK-LKEDGAITMDIYSWNNYKNNVSLNETTTQQLVPCQEERACSLVNNLYNPQY----------SFTTNDLKGLQHYQMNIHNQLIPNRVVDTSRFSTGFNAISISETTKTLSRCF--PVRENE-------KHFTFGREVSK--------EGYSSNLTDVRVNMFFNSPAV---NKLLYSNIYHLRRVKVT-DNGITVTF
>n2_Acapo311977809
MAGG-LLQLVA-YGAQDVYLTGITFFKAVESIEGGNLGFGKKSSAEINRSGDLIT--QVFLKVTLPEVRYCGDFEFAWVRNIGHAIVEETELEIGGSPIDKHYGWLQIWQDVSS--SKDHEKGLAKMLGD-VPELTSISTLS---------PDNTLKPSYTLYVPLQFYFNRNGLALPLIAYHQVRIYVKFRQADQCYIASD-SGCGNLQLDDVSLYVNYVFLD--TEERRRFAQVS--HEYLIEQL--QFTGEESAGSSNSAKYKLNF-NHPVKAIYWVTKLGNYQG-GKFMTYDLLAQYDLDGVQYTAVDPSPSEEPSYINDTTTAEASLLIGPCVPLLKRNKDVDDKVEGDRMITRHDLSNVFSFALNPEEHQPCTCNFSRIDT----AQLNLWFQHFTNADNDNKVLIFAVNYNVLRMLSMAGLAYSN
>q0_Auran672551186
MGGG-LMQLVA-YGAQDIYLTGITFFKSMESIENGSADFGKRVTCTVSRNGDLLS--RVYLQVTIPQV-SVPSGKFRWLNYLGHNLIKYAEVEIGGQRIDKHYGWMHIWNELTQ--TEGKKVGYQNMIGN-VPTLTQLTAP----------VTTAFVPEMDLYIPLEFWFCRNGLALPLIAYHEVKINLEFRAASDCYFS--NAVV-VPSFEAASLYADYIFLD--TDERRRFAQVS--HEYLIEQV--QFTGDESVSSV-SNKIKLNF-NHPCKELVWVVQKDSIVD--------MAPVFGKQYGDMSATIVSASGETSFAVGDKFFPN-SNATPSGTEDHVV-------------------NVYSFGLKPEEHQPGTCNMSRIDN----ATLQLTLTAATT--GDAKVRVYATNYNVLRIMSMGGLAYSN
>q5_Phagl508181956
MAGG-LMQLVA-YGAQDVYLTGITFWKAMESIENGQADFGRRVTCTISRNGDLAY--RTYLQITLPEIGSLSSGVYARWLDFGEQLISQVEVEIGGQRIDRQYGWMHIWNQLTL--SKEQERGYYKMVGN-TTQLTYVCDP----------FAAVAPRETTLYVPLQFWYCRNGLALPLIAYHEVKINLDIRNIEECLWAVSKITDYKQSLAAASLFVDYIFLD--TDERRRMAQNP--HEYLIEQL--QFTGDESVGSS-SNKIKLNL-NHPCKELVWVVQPDANVD-YCSSL--LNNLLGAQHAFGGTQSVSANGVINTSYFEDPFANDGAAVPAGADSGVS-------------------NVYSFALRPEEHQPGSCNFSRIDN----ATLQLVLSNATV-VNTAKVRVYAVNYNVLRIMSMGGLAYSN

#########################
  ATP trimmed alignment
#########################
>n2_Megch363540482
THNIINNIIAIVGRRGMGKTDVVNGLILVKNFDIEFEILVSSSNYKDAIHTPRYLNHIIKYCQDNPKILIIDDYVKSYGSNLCDFFMNRKLLPNTLIITTQILKNFIQNMRSNTDYFLFKTSKSDIKSVYDSFMSIDYHNFENIYNITTNFFGINNNCIDVSKLS
>E2_Giain253746051
DGIYKNAFNLILGAQGRGKTFHAEELLNAAHFDKVLRFARVRDAEVTKEFITDLLARYPSYRDVGNVLALIDDMGKMTGSVFNDVARRLRHLQLTIIFNGHQYKDLSPFVRSNTQVAYLHGPIRDLKDIERRIPNRTYRDLEQMYNMQTNSLALDLKGSK-----
>Polinton-3_HM_7p
QVDVYQGNVLIVGPVNSGKSKLTRSIVMNGKFEAKHLINVCRSDYDGKKSLDDIIASLLQIQQEAYTVFIFDDIQCLKSSQYSNLITSGSHLQIGTISCFHALPNTKNTLVGNYKLIVANSDRTKHDHLFREHTAIDNVDVQIVYVPIASYTQTKPWKKNVYKLE
>Polinton-2_HM_15p
SKDVYPENTIITGPTNSGKSTMARELLKYPDAEMLFVIQIINSNKDSAENLDPVIQRAISFSKDKYTILLFDDISCLKSQQYTSACSSGSHHGVGTITVFHAVPSQANNLVSHYKCIVSHVSQHGHLALFKRNCSITNSKEQKVFIPVDAEMSVNTFCKNYYYLK
>ATP-1_EIp
VNFRYNSFNLCIGPQGSSKSTSVMKELSLIPNDYHLIIYLVNYINVVKTDYEHVEKQCEQLFKLKDTFILFDDASKNSKSKFKNWFCQCRHLNITVFACIQIFNSIDPKLKSQLSTVFLKGSRERLQLIYRQCCIMSFSDFFNFYMRLQ-KIIID--NIDCSLVI
>Ew_Triva123162229
SECYLNSITAAIGKQNKGKTLTILKQINTSPYSHVLIYILKHLIKEAEDYLKNFVMYKELYNTIKKSLIFLDDAVTNEKSYFNQLLTQCRHIQCSFFMTVQYFKALSTNIKSNLSTLFISGSRQQLNVMLYQVNLMSINELYTQYQQLGEKIIVD--SINFDNFL
>Ew_Triva123188127
YPFCTNGVYFYCGKMGSGKTYGVIRHINTPYYDSIVISAQVKAPVFVQSKFEKISEEMEHILTKHQSLLVLDDYGNDPRSPLANFITKVRHYNYTVVIMCQTWRHICLNIKRLCTDFVIQGSMRDFQSMIEQSGAEDWEELWNKYKELPTYMEVHKTKQQKMTLF
>Ew_Triva123420539
YQFCSNGVYFYCGKMGSGKTFNLIRHIQDSYYDQIIISAKVQASVFIQSGMQKTSEEMERIIDKHHTLLVCDDFASKPDSPLANLITKVRHYHMTVAILMQTWRFLALNIKRLITDFVIQGSKYDIELILKQSGILPFDEIWDAYKSLISYLEIHINNIPWERPT
>c1_Afrsw229891993
AHHFIDKTTVLYGPSKTGKTVYVKHIMLQPHIEQILVVAFVHPTLKNIAKVECLKAEQTDQKKEEKLLLILDDCALFTKEIFKKFFYQNRHCFISMIICCQDDTDLPANLRKNA-FVSITNASICMSNFQSNRYSQDKEYVEEISHIVFKLVYIRDEQHFYHSTV
>u1_Vacvi6969825
NLLKMPFRMVLTGGSGSGKTIYLLSLFLVKKYKHIFLFTYIWPNHSSQESLEYNLIRTKSNIEKCTFLLIFDDVGLSKCNTLIEFLNFGRHLNTSIILLCQTYRHVPILGRANITHFCSNISISDAENMLRSMPVGKRKDILNMLNMIQTAIIIECECTDTADKD
>u1_Crovi115531818
SLLADDFRLVFLGGSGSGKTVYLLSLLMVRKFRHVFLMLYVWPDHANEHQLDYALLRYKAFAEELAVLLVLDDLGQYRSRELAPIFNHGRHVNISVAVLCQTFRHIPHSCKTSITHLVCSVVMNDLENLLKYMSVVEKKKLLRFVDMFCSVLIVESGCTDVVDKR
>u1_Fowvi41023481
SLLNDYFRMVILGGSGSGKTTFLLSLFFITKYKHIFLFTYVWPDHTTAEELEYSLSKMKQDLVNLGFLVILDDLGMQLKSKILSLVNTGRHIRMSIVMLCQTYRHVPSNCRSSITHLCCNVSDADIENITRSMSKFANKDIRICYDTADKILLSQLSFKDLSNLN
>Ea_Polpa281201822
LQLHLPSLSIIAGMTESGQTNLLKLLVNHQEFNRIYLLCFLDQRYPTEEIIYMIIQQQEEYKKKGTIAIVLDDCIFQHNKLFDKLATSSRHYFISIFILIQDLKKLSPTIRDNASTLFIHLKEHSLRSAFELSRGGTEREFKEFLGHSCCYQVVRAKKTDVCPKF
>n0_Acaca351737817
NIINEPNISVVVGRTGGGMTTVVRNIVNNGDIEVIILTNIYPNVDYSLSDIDLAHNYIISNPQNKK-ILVIDDFFGVLRDKHTELIINHVYLNLHIVLFVQCFVNFTPLIKNNLTYLFINNASSDIKSMYDRYLAINYRTFEKIMARLETSLVI-LSLRIFESNF
>n0_MouMo371944625
NENLVNKLIGVIGPKGKGKTIFIKNLINNIIFEIIIVSCEKNSDYEGKKYLTSQISDVCKYALNEKKIIIFDD--CINLDMINDLIFNNKYYNSTIIISNQ---VITPYMINNLNYAFFKTTKSSIKSVYDRYVDMDYKTFERIFMICTELLAINSLQITTNNNY
>gene_4_PLV-SPO3
IDRNKGFLLLLLGSVNSGKSTVIANLLKESAFDGGTFVFVREHCEYKPEYLKMIKDRQMEYEKKKRICIVADDAVFLPRSFFS-FCTKYRHINSNLMLSVQNFRSLLPTARSNANHVIIMVNEREWEKILEEYDSIYKGTLTYMYKTFAKFLYLKPAKLDWKKYR
>Tetvi472343120
PLPNTAHFAAIIGSAGSGKTSLMVNFLYAKSFDHVHMCCHPGDKMLDWLTLDTIHNKARDRARVKPTLLIIDDVWKEIEAKLREIIYNRRHLRLSVWMLVQSYNAIPLNIRKTLSHFYLRPNKKEAESIWEELLFVPKNTGNALLKFVYR-FLMGTGYRNFNEID
>gene_10_PLV-MED1
DTMVSGSALGIVGHSGSGKTTLMASLLFKKLFDNVVIISIPENKKFDNEALDRVDELTEEEPEDSDTLLILDDVSRQLEKRLTSLFQNRRHKQLTIWVISQKFKDIPTGIRGNLSHFITKPTLPEMEAIYTEMLPFSKKYMLDFFEYLFKFLFVDNSYRRFNKLN
>new_gene_5_777842727
LPKKSGFNMVINGPSGSGKTNILINILLRRVFDAVVIVSLEDKKKAMLDGLEEILEEMKEKKEEEDTLLILDDVGRKVEARFASLLQNRRHLGLSVISITQKHRDMPLAVRNNLTHYITPKNQQEKEAIYSEYVSLPKKHLNDFFSFFFKTMMIDPFYHNFNPVE
>gene_9_PLV-SAF4
HLPQGFFSLLSVGNSGSGKTNAVLNLILKPFYNRYILISRAEPKYQCLIDYEEWKRYTEVYKMAMEAMLIIDDMATNALGELTNLQMKNRHLKMSVLNLVQAYKLCPRSIRLNSTVMMLPCSEKMIKEFAESCSNYTPEQFIKLFEYATGFLYIDCRRKNFNERI
>gene_11_PLV-SAF5
NAPKNFYVSIFCGSRGTGKSFQLSKMLGQKIHNRILLISIDWENDQDHEDAKEYRNYCRCYKIFEKTTIILDDLLKLGRNYLTNCIIRNRHTGLNFCIAVQAINSVPKNVRLNANFISVANKQSVINDIMPNLSAVSEEDLTELYDFATKSLIVDTPKKNFDKLI
>gene_8_PLV-ACE1
GAPQNFFVSIFCGSRGTGKSYQLSKMLGQKIDNRILLISLNWEKDKDQDEAKEYQEYCRCYKIFESITTILDDLLKLGRNYLTNCIIRNRHTGLNFCIAVQAINSVPKNVRLNANFISMANKQSVINDIMPNLSAVSEEELMELYDYATESLIADKPKQNFDKLI
>gene_9_PLV-SAF2
FPVNLFFTYCSFGMKNSGKTYSIVKLIGSVMPNKVIWFSLDAEEDAEKELLLKKDDYIAAYKRFIKVYFFLDDLITKKNSFVSNLVIKHRHYGINLIFTSQEIKYIPPIIRSNLDIIQLKTSNRNLEKFYEEVSNLTFEEFEQLFKYCTDSMIINAKWLNWDKAL
>gene_2_774305141
NCPNFFWNMLNIGARGSGKTYCVCRLIGTEYKLRTHLISLKSIDFEEKKEYEKFLKYKQYYAIFMKNIIILDDLLRKTQSVLTNAMIKNRHLGINFGILVQSIKSVPKNIRMNCSVFQLKNKKVVLEDMYEEISNLTIEEFEKLYDHATECLFLDLTYQNLDNEL
>gene_11_PLV-YSL4
KCFKMYFNSLHIGARQSGKTYSVVKIIGVEYKLRTHLISLNSLDMQRKAKYDDYLLYKKYYEKVMKNIVVLDDLLKKTKSVLTNAMIKNRHIGVVFMVLVQSIRAVPKNIRLNCSVFQLKNKKMILEDIYEEVSNIDIDGFEELYDHATASLIIDTTLSNLDFEL
>gene_12_PLV-YSL2
KCPRFFWNSLNIGARGSGKTYTIVQMIGIEYNIRTHLISLDSLDMERKQKYEDYLLYKKYYEKVMRNIIILDDLLRRTKSTLVNAMIKNRHIGVCFALLVQSIRSVPKNIRLNCSVFQLKNKKMILEDIYEEISNIGIDDFEELYDHATASLIIDTTLSNFDAEL
>gene_7_PLV-YSL5
KCPRFFWNSLNIGARGSGKTYTIVQMIGVVYKLRTHLISLDSLDMERKQKYEDYLLYKKYYEKVMKNIVILDDLLRRTKSTLVNAMIKNRHIGVCFALLVQSIRSVPKNIRLNCSVFQLKNKKMILEDIYEEISNIGIDDFEELYDHATASLIIDTTLSNLDFEL
>ATP_Guil3
NLPRPYCVCLAVGMRGSGKTYAVTKMIGDKVAIRTILFSLDDDDIREAEETEKYLKYKKAYLKFQKVNNVLDDCLNSRKNSLVKAILNSRHMRCQFFICAQNLKAINKSIRVNTSVYVLASKKIVMEDIYENISGITIENFERLYEFATSALVVDKEKLNFDKIL
>ATP_Guil1
YLPKVFFSMLSVAQKNSGKTFNICKLFGEIVPIRVVWFSLDRENDTIRQEVQEYQEYLRAYKKWMKCTVFFDDLAKNGRSVLNKFLIAHRHTGINVIFTTQNMRSIPPILRRNMDIYVMKNKKHVVETLYEEVSGLKLEEFEALYEHCMSCLIVDCVKNGWDKVL
>ATP_Guil2
FLPPVYCSILAVASKNCGKTFGIAKLFSKKIDIKVVWFSVKQLDLQIKKDIEEYDQYKKAYSRWMKVVFFFDDLITKKNNKLSNFLIKHRHYGINMIFTTQNLKSIPKIVRNNIDVYMIRCKKVIMEGIYDEISGVKPEVFEQLYEHCIEWLTVNCPLRCWDRIL
>gene_25_PLV-YSL6
FLPPCWFSLMSCSVKNSGKTYNVIQLLGEECVMRTIWFSSLAEEDQEKQQIEKYVEYEEIWKKWKRCVFMFDDLINLRRGNFLNLIPKHRHDPLNILLISQNFNSIPPIIRKNIDIFVLKTTQKLLESIGNEVGGIGMKDLERLYFYATATLIINEERLGWDTEL
>gene_3_774266903
DLPPLYHIILSASTKGSGKTHNCCLLLGEPVQMRIIWVSIDVDDNAEKLEIEDYNKYASIYEKYITVFLVLDDLISTKKNNFINLCVKSRHDPINLFIISQNLKSIPPLIRRQSDIFVLKNKEMIVDAISTEIGSFTKEQVLKAYEYTSQSLILDTQKLNWDNLL
>gene_5_774297672
DLPPTFNIMLSASPKGGGKTYNTIQLLGTDVKMRTIWISLKTLNDEERDQIEAYNIYRKVYDKYMKVFLVLDDMITARRNFINRLSIKSRHEGLNLIFITQSFKAVPAIIRKQSDLFVLKSRQYIIDAIAEEVGSFSKEEILSYYDEIMKSLILSEKRMGWTQNI
>E9_Genau527182132
DLPTMFWMGLWIGGRGSGKTYSCVRLLGRSCYQRIILMSLKHFDHYEAKATKRYLKQKAAYKRAIQVTFILDDLALAGRSDLVEKIIKNRHIRTCFAILTQMGKGIIRTIRVNSSFYVMKYGGDVIKDLFEQVNAVDKKQFKEMYTFATDSLIVFPRLIDWDKVL
>gene_14_PLV-INO1
PLHRTSFFTILSGPPGSGKTSTALNLLYRGKYDYVFIVSGIPEDQLDDNVLKEILTKIRSEEFSGKVLILLDDVVRGHNDELIRLILNRRHLGFSVIIATQKYNMIPKRLRINATSTWMPTSAAEKRNFREDLTELSKQGFEDATQQAWWAPLIQGSALDFYPLY
>gene_25_PLV-RED1
PLPNKHHFMAIVAPPRAGKSSLAVGLLYRGIWDKIYLIALDGSQIADELNVETLERFEKQFEKSSASLLLIDDQARENQFMLNKLIQNRRHKKLSIWILSQVMNKIPLPTRKLIDNLILPRNLKEARSIFEEMVFMEPKHADAIMDYTFQNLMINTGFRNFNKLI
>gene_15_PLV-SPO1
LPQKGGFAMLICGKPGTGKTSLILSLVFNRKFDRVFVFSXXEEQKFEEATLENIQEVMDTIRDSGEVLLILXDXIXXIENLLEKIFFNRRHLGSSVIATSQTYNKISPKLRKTASHYVFDNQKKEIDSIFDEVILIPKKEYIDVLRYVYDFMYIDENHKNFNPLE
>gene_19_PLV-SPO2
LPRTYNHFLLITAKPRQGKTTLMYSLLYYRKFDKVYVFSVADEQKMTEENLQQVYDEIEGSGE---VLILADDVVVGVTNLLSKMMMNRRHVGLSMWMTTQVFNKLPRPLRATADYHIVKTNKKELDTIFDEIVLLPRETFDAMNKYVFTFILIDYDHKNLNKRL
>ATP-1_SM
MELRNDAVYQVVGPSGCGKTLFVCNLLFKSKFNKIYWHRADEEHGFCKLKMTIIKGFDKNWSSRLHDVIIIDDLYANKEKDFNNLFTKIRHIGVTVIFITQNLFGGGRTRNLNVQYLVIKNDATIIDFLARQAYPNDRKFLIDSFQDATKYLFFDCPRTDIFNEK
>El_Caere308476515
LRLSWQSTMLIVGPSGQGKSTLARQIVRNQIFDVNSRVCFESLPDRPDILLREGLPNMEELKKYKDAMIVIDDLMIDQNSGMERLVSVLHHYDMTIIFLLHTIFSKVRNLRLQASYIILKNDKSSVSCLGAQLMPGECKTFLAIYKDATSYLLIDCPRDNILPNK
>ATP-1_DYp
RQFIHPYTMLICGPSGSGKTTFLENLIFNVSIDRIIWCY--GEESPNFNNIEYFKGVPETIENETNILLILDDLMGAFNKNVCELFTKGHHRNLSVIVVTQNIFSSHRDISLNTKYIIAKNDKLQFQCLARQIYPENPMELFRIYKEVTEYLLIDINRSDIFNSE
>ATP-1_TCp
LRFKSPFTAIVAGPTACGKTHFIIRFICDTEFERVLWFYLYQNNDLQRIEFRQGVPDINEFDGVKATLIILDDLMREANGSVVDIFTKGHHRNLSVFNITQNLFGKGRDISLNANYIVYKNDKAQINFLARQIFPENIKFVQESYKDATMYLLIDTPRTNILPDE
>Polinton-8_NVi_8p
TCFMHPWTMICAGPTSAGKTVFVQRFLANVKFDRII---WQESYRNVEIEFREGLPRNEDYSNDPEKLLIIDDLMSANNGTIIDLFSKGHHRNASVIYICQNIFHKGRDISLNANYMVLKNDRAQIQHLARQLYPEDSKFLQEAYYDSTIYLVIDTPRSCIFPDD
>El_Xenop301606877
TRLQHPFSCILAGPSNSGKSYFVKQLLLSHKPDNIVWFYLYDELSFPHIRFIEGLPQTFMDDDLFPNLTIVDDLMASENVEIEKAFTKYHHRNLSIMYLVQNVFGKKRTINLNTKYMVLKNDKLQIITLSRQMYPGKTRFFLEAFEDATSYLLVDTPRTGLFPPS
>ATP-1_CIp
VSFKHPFTMLITGPTGSGKSVFVKKFILNQPPEKIIWAYFYDT--ITNVTFVEGVPEVESFDGKQRVLLIVDDLM---NSKLTDIFTKFHHLNISVIFIVQNLFYKNRTISLNAHYIIAKNCATQIATLAQQMYPGKTNFLKAAFADATKYLLLDTDRTRIFPGE
>Bp_Proba655447862
NLPKLHFLAYFCASRGSGKTTAIVNFIKAKSFDHIVIYSYATIELKRIEEYKKYERDLQMWKNFKHHLILFDDQQGAKAAAMNSFFILHRH-KLSVIFSCQSFKAVPKSIRQNISCMCLRNSPEIQKEIAKECCAVDPMSFIDYWNYATEFLFVDPFRKNFNTLL
>E8_Physo348667317
LGIKKLFRGIILAPSNAGKTNLCYHIVAPNVFSHLHLIA------PDQDLYNYMKEKPAGYITVYVSLVIIDDYSKLQKDLFSHYFIRGRQKRLSTLFLTHSWFATDKLTRLNSEYLWIIASRRDLKMVISDFSLLTLEQLIRAYNAATRALLVDVLRYNFNEKP
>E9_Micpu303273960
HHISLNGIVLCVAKKQSGKTRFVSNLLQASCMDRIFCLSFNHSLDITADLLEFFDPVTRQFEPPKHVGIFADDIQLIGSKAFKNLCIKCRHIGCSIFVCVQNYTGIPKSIRGNINCCACKSCWTEVDLLATELSGIPKHQILQAYDYVMNFLFIDKERMNYTEWL
>gene_7_Mneg02326
DMPKLHGLFILAGHRGAGKGVAITSMLRARCCDRVFWLSVKDADKEEAREWQRYQEEKEVWAQLQRVLHVFDDCQSGSKSKLTNLCIRHRHVGVTVWLCVQSWCSVPRAIRENCTGALVKTQAKMVEKMVEELATEREGAFEEAYAVATEFLYVDDPRSGWDAYI
>gene_4_PLV-SAF6
ELPKAHQNCLVVAPRGQGKTTFCINLMERMPYDRTFVVSLKLDEEIERDELEKYEADKKKYKELMKMAILFDDCMTKGIRKLNAMVIYHRHLGCSLYFLVQSYKGISKCIRGNTTSLAIGRSEKELDDIAEECGAVPKEIFYKIHTQATKFLLIDEHRKNLDTFI
>gene_5_PLV-YSL3
NLPKCHQNCVISAKRNSGKTTLAVNLIEKMKYDYVIAVSVDDTGIQEATDLETYLEDLKKYNKLMKVACLIDDCLYSKPRKLNSLATYSRHVGISLYFLVQSYKGLSRVIRNQATTLVVKTDEVELEGIYESVAGIDKETFYKVYNYAIGFLFIDKGRKYLNEYI
>gene_17_18_PLV-YSL1
NMPRSGQVVVCVGKRKSGKSVAVVNLIEKMGFDYTIAVSPDDLTCEEARDLERYRHEMKEYNKLMRIAVLFDDMLYSRPRKVNALSTYSRHLGQ----------LEEGSIGVSLFFMIIRTDNQELLDIADSCGGISKEQFMKVYDYAIEFLFIDENRVNFDKFI
>gene_5_775492709
YMPKMHQVCIAVGKRASGKSTAIINLIERMNFDYCIAVSVDDPSVGEAEDLERYKEELKRYNKLMKIACIFDDMLYSRPRKLNGLSTYSRHLGASLFFMIQSFKGLNKVIRNQCTSMLLKTDKQEMKDVAESVSGIDEELFNKVYDTAIGFLFIDKERQRLDNFI
>gene_7_775841825
NMYKMHQVCIIVGKRQSGKTTALVSLLEQMKYDRIIFVSIDENDIDEAKDLERYRDEMRRYNKLMKIAVVFDDCLYSRPRKLNALSTYSRHLGVSLFFLIQSFKGLNKVIRNQCTSLMLRTDKGELVDVADSVAGIDQETFMDVYNEAIQFLSIDKNRRRFNEFL
>gene_6_776425958
HLPIFTQVWGWIGQRGSGKTSSLINLLKHNSLDRIFLISVDNVLDEEGEEWEEFQLKKMVWDEFKKVLLILDDLSGNKDNIFCNMLLRNRHLGLNIHLLTQTWRGIPKYARNNLSQISLRTDMKALKDMWEETLGLTFEDFIALHKKATEFLLIDSKRKNFNEFL
>gene_3_774019903
DFFKLPFVMLSVAKRMSGKTCSMSQFLKMGRLDRVILVSLNEEEDEEARVYQEFHEQMKLWREIQRVVAFFDDCQFSTKSSLSYMTIKHRHIGVSLMYACQNYTGIPKTIRGNTTILCVKNNMKELDIIAEECSGVDVDTFMAVHEAATEFLTIDSTRKCWNEWI
>gene_17_PLV-SAF1
NAFQEPGIKLLVGTRGSGKSFTASKIMKDKTFDNIIFITISPENVQDRDDFENYLVEMEIYKRFKQTLLVCDDCLMSQTEDFTKLMIMNRHIGCSVMLLVQSYTGVPRSCRENCTDLILTNSKDQMKKIKDELAGIDEHNFETACNYALKNLTITCPRKNLSSFV
>PglobVV_509141016
GELRAPMLWYVAATRYSGKSYLISQYLKNKTYNRVYIITYVNGEDKERDEFEDYLAQVEVYKEFKKSLLILDDCLMSSSSGLMKCGVMNRHLGLAVIILSQSYRGLSRGIRENLSLMTVLNQPKIMEVLKEEIGSVDENKFQAAYDYATKSLLVDCERKGLSKAI
>gene_4_775479990
NAFRQPCLHYIVGQRTSGKSFLTSKILKDKTFNIIYIVTYINESEEDRDEWEEHLAKKERYKDYQKSLLILDDVLILQSSGLTRIATLNRHIGLAVMILTQSYKGISRTLRENLSLLTLKNHEQQMKSIKEELANVDEQLFQKAYQYATSNLTIDCKRKNLNEII
>gene_1_773861867
NAISQPCLMYVSAVRNSGKSYAVSKMVREKVFDSIKIITLIKDPEADRDEFEEHLEHLKEYHEFVKTLLILDDILVLQSSGLIKLATLNRHCGISVIIISQTYNGISRTIRENITHLLLKNQEKQLAKIKEELASVDVAKFDKAYEFATKNLLVDCPRKNLNELL
>gene_5_773133574
YAIRQPCLMYVSAVRNSGKSFAVSKLVKEKTFDRIYMITMIDEEDEERDEFEDYLRKAKLYKEFIQSLLILDDILILQSSGLTRIATLNRHIGLGVILISQTYSGVSRTLRENLTHLLIRNQEKQMGKIREELGSVDEDKFMTAYNMATKNLLIDCGRKNLNELL
>gene_8_PLV-RED2
FAIRQPCLMYVSAVRNSGKSFCVSKMIKENTFDRIYMITFINEETEERDEFQEFIRKKKEYDLFIKSCVILDDILILQSSGLTKIATLNRHIGLAVILISQTYCGVSRTLRENLTHLLIKNQDKQMSKIKEELGSVDEDKFTQAYNMATKNLLIDCPRKNLNELL
>Ea_Polpa281203229
LFSLNSANIFICAPKKSGKTSVINKILCADIDTKVFIFCKNISNIENKNRLKTLINRLKDEDEEDEYIIIFDDLSELKNKMIPQLMKIHRHFRMKVIISSQNWKDTHDIRKGNLDYILLRNPEDVLETIYDENPSIGYKKWITAYKYSTKFFFYDPKFLDWIKKG
>ze_Marse284504185
---------IVVGNPGSGKSNFSTSCALRHRYPVAKIVSYFPPLYYDANAELNYVGRQRKAKRDKKAMHIIDDCAILRSPLMNSFFKNGRHWDGIFMLLAQA--GLDGVCRKSASYFVLYESLVEREKLWRNFGSGTFKEFCDIMDQVCVCMVIDQSMLFWYRAP
>q2_Emihu347482349
SQFPRHGTFAAIGRRACGKSRLILDVMLRDRFDLGIAFTIMPRGCFNVDRIKTLLDEQELMMARKKSVFLLDDCGSMNSAPMKELFMNGRHKYITFLCALQTPMALKPDMRMQIDIVVAKEQVANRRRLHDAFFGPSWHDFERLFMAFTQALLVDSTQIDLPKFV
>l2_Crisn323339208
KTDMGGTKLVVIGKPGSGKSTLIKALLKRALIPCAVVISLVPDLFFCPAIIDKIHKRQIKAKAELGLLVIIDDCMMFNSKEVIALFKNGRHWNVFVVIANQYVMDLTPNLRSSVDGVFLRENTTYKDKMYLNFASPTKKTFYHVMEAVTQCMYIDAYSVYWYKAP
>l4_Afrla8247735
DDEMGGMKLIVLGKPQRGKSVLIKSIIKRHIIPAAVVISLLPNCFFDADIITRVKQRQRALKNVDPLMLIFDDCMMFNHEAVMDLFKNGRHWNVLVIIASQYIMDLNASLRCCIDGIFLTESQTCVDKIYKQFGGIPKQTFHTLMEKVTQCLYIDRQVRYYKAPL
>b1_Diapu327198742
RVEQGGSKLVFIGKPGTGKSTLIRYIIKMDVIPVAVAMNMFPPLFYRDDVVTEFIKRQDHAKKNFSAMLVVDDCTVFKSENQQGLFKNGRHWKMLYILSLQYCIDLPPAMRTCVDGTFIRENEKNLKNLYDNFAGPSFGLFKTYMEQVTGALYIDATCVYFVKAP
>l1_Invir109287966
DPNQGGSKIFIIGKSGSGKSTLIRSLFKSQIIPVAQAMSFIPSAYYDSQALGNMIMRQKAARQYLATMLIIDDCMVFNKTPQPALFKNGRHWKMLYLVALQYALDVKPGIRSNIDGVFIRENVAIRKRLYDNYAGPTFQLFEKIMDEITKALYIHSNCVFYYKAP
>n2_Acapo311977822
NKMVIDPSIVMIAKRGSGKSWIVRDVMHYRHLPCGVVIAFFPDLFITEAILKNILLRQQMIIDKQKGILIMDDCLWSKIQEITEILMNGRHYRLTYVLTMQTPLGLTPDLRLNFDYIFLKDTQVNKKKLYNNYAGPSQLAFEKVLAKCTECMVIDPAKVFWFKAR
>z2_Cafro310831328
NEMCEHATIALIAKRASGKSVLVKEIMKNASIPSSVVICNIPDSYFDADILDRIFSRQKRLIADNEVMLIMDDCMWVKDPTVLELFFNGRHYHISFILTMQYSKGIPPGMRSNLDYIFLAEFYSRRKSLYEDYAGPSFDVFQQVFTELTDCMVINNIKVFWYKAN
>q3_Felir38683659
AACSKHFNAVVIGKKHTGKSTLIKDILHKQKVPRICVFSFIPDLFMVEEKLTQIVESQKKIGMQKQIVVVLDDVGTLKCEILRQIFMNGRHHQISLIVACQYCMDLAIDLRTNADYVFVKQNMNSIKNLHETYFGEKKKDFQTVLEACTACLVLDSTVCFWYKAK
>q1_Parbu340025835
RSIKDGAIVGVVGRRGSGKSVIIKDLLKRNALPIGLIMSFVPEIFFNKDALEKLLERQKKAAKKGNVFVVLDDLAIMKQPVMRYIFMNGRHLNIFLIFSSQYVADLGPAIRANIDILLVREIQANRWRLYNMFFGESFEDFNKVLNACTEVLVLDSNQDCVFHFK
>q6_OrgLa322510542
KDENKGPVIVLIGRRDTGKSFLVRDLLHHVDIPIGTVISHVPKLFYNTGIIENILKRQKAVMKQINTFVILDDCLWTRDKMMRLLFMNGRHWKVMLIITMQYPLGIPPTLRTNIDYVFIREYIANRKRIYENYAGPTFESFCQVMDQCTECLVIDSNQDQIFWYM
>q4_Micsp313768295
ETISDDRVCVFIGKRNTGKSTLVKDIMHKKHLPAGIVLSFIPDLFYDRDAIERVMARQRKLVGNGKAFMLLDDCMFLKDTCIRQCFMNGRHWKIFFMLTMQYVMDLPPALRANVDYVFIREIIQNREKLYKSFFGPSFDMFCKVMDACTECLVLDSNCVFWYKAT
>u2_Amsmo9964464
KLRAKPFNMAIIGKTGSGKTTFLKNLLGYGFYKFIYLITFIYPNHDVKYLLQAYLEKIKNFSFEMNTLVIYDDIGKDTKDKLSNFTNVCRHSLVSNIFLVHRLEHLDTTTRDSLSYHVINSESENMDLINKNLRSFKDREQSKYYIYCIICLISDNEYVFYTDSV
>u2_Melsa9631462
TLKERPFNMSIVASTGQGKTTLLKYILLKFHFKFIYLITVYPNHVTKYEKPEYIVSKICEIKKFTNTLIIFDDVGNNFRNKLKNFTNECRHAFISTIFLVHKEIHLDPDTRDSMKFFVINKKTIDLKYINTSIRKISKDIVPLLLQYEKKYIVIDLFYISEDEMK
>E8_Phypa567968497
EHFELPFRMCIASPSGSGKSNTVLYIILSKCFTKIVICTLKDTIDNVEVIEEGMVPAMGEYDSETSKLVIFDDLVKKTQAQIGQYFIRGRKKGWSMIYISQSYFGIPKTIRINSQYVVLRNTQRDLAIICRDFPSMPVKEFIDLYKRVTS-MSMDIYVIEYICEM
>Polinton-3_NV_5
LREKVPFHCIITGPTNCGKTKYLTEQLFRHVFEYIVLICFAHGDKSNTDEINELLTDCAVLFSGTNTLLVLDDCAKQRSNKFIDLAFSGRHDGLSVWVLTQQLTSIAKPFRDNVACVVTHNSQIGTKTLFEDYGGLDVETRKKFVELLKTCFCLRPFYLEIPATR
>Polinton-N1_NV_9
DPKNIPFNALIVGPTSCGKTQFVVDRLFRGKFDYIVLMCFGEGDNPEAGQIDILLRFVSALFEGTNTLIILDDCAKRRSDQLVNLAFSARHVGISVWVITQQLTSITKPFRENIAALVVYTSKADMKAILHDYGALSEEKMKEYMKALKTFCLRHLV--------
>ALM_ORF11
TDRIERDVFFISGKSGSGKSYFSAELLRRSGIKKIFIITYLDINNERQKEYEKKMIKFKYMKNEMDSVVLFDDYEKDKIELLRDLLTKGRHYRCSLIICNHKAQGQSSLIKEEATDYVVSKSLARTRHIFQDYLGFSTPQIKRVTRMLKKKYLIS--QKEILTVE
>zf_Mavir326439163
DKEIDSDRYFISGQSGSGKSTFVVQLITRAGIKHFFAITYLDINDDEEEKIKLYEKEKIKFKHLKKSVIFFDDYEVKLIEVLRDLLTQGRHYKCNMIIANHKTQGPSGLIKQETTNYVIKKTSYQREGLFKNYLGLKKRQRDLVDKLLLKWVCYNLTVVNTDTIK
>gene_8_785254660
PTLDKAPLLSACGSRGSGKSMTMTNLLGKKTWDRVFVISIDDDDAEDIEEYKEYLEKKQEAIKVLKFCLIIDDCSNSGTNKFSNLALRNRHKNTTIAMMVQSYKGVPFLRQGNLSCLMLRIDQKLIDDIYQEVSNLTKDEWEKLFQYATDHLTIFKNRKNLNEII
>ATP-2_TCp
LFNNSVKRGLVVGRSGCGKTNVILSLLNRLRFTDIYLFSFLKSVLLDKVGYYEYEDGAEIPPPKEISIIIFDDVVTCNQNIIRDYFCFGRHYNIDCIFISQTYSSIQQLIRDNANFIIIPQDVLNLKHIFNDHVGMSFETFQKMCSQCWQFVTIDQDRNGFDQFI
>El_Acypi328724379
SLLPDTIRAILVGPSGSGKTNIMYNLINGLRFENIYLYSYVLIKKIKGANFFIFTSADKVIKPNLTSIIIFDDVICGPQSVIREYFSMGRHSGASVFYLAQTYSKISQLVRDNANFLMIKQDDTNLRHIFNDHSSMDFSEFRKISHLCWNFMVIDMNRCGFHTFI
>Polinton-3_NVi_2p
NLLPDSIRAVFCGPSNCGKTNALLSLINGLKFENIYVYSFLEKLILEGIQYLPFGEHDLVVSPDEASIFVFDDIACEKQDNVKAFYCMGRHKNVDCFYLCQSYAQVPHLVRDNVNLIILRQDDMNLKHVYNDHVNMSYQRFKDLCSSCWNFLVIDINRKGFDKFI
>ATP-1_CBp
PLLPSSLRACIIGKSGCGKTNLLMNLLDYLDYDNLYIFSCYQALILSKKEIRECFRTQNFMVDKKETLIIFDDLMLEKQNKIEQYYTRGRHNNIDCFYISQNYIKLPNTIRENANFFIVSQDKMNLEYIYRDHCGVDKPTFLEMVTEIWKFFTIDSDMLKYFFVL
>Polinton-1_HM_6p
ELLPKSIRGIIVGKSGCGKTTLLLNLLGWLDYNHLQVFGYKILKNLKLFELQDQINKNNVNPEFIINLMIFDDLQLTKQNKCEKYYIRGRHSNVDCFYLAQNYFELPRTIRENANFICLKQDSKNVNHIYNDHVSMKLDEFKKFCNEAWSFVVIDLLRSGLDLFY
>ATP_AS_JRYD01113155
---------------AHG------------------------------------------------TLLLFDDCNKYLENLISDILEVGRKLGIYVIITNHLIIKFARTVLNEIQYLTVKSSSQQIRYTLKTYFGLTDKQTSKILSLDSRWVRISMYYDHGSYIL
>gene_10_ProtbacL05_523613919
VLLKPPFNAILYGSSQTGKTTGLVNIIKARVFDDIIIISVLDLTTYDDDIIKGIVELQRQRKDRGEVLIIMDDIVIKPSAHIFKAMTNARHDRISIMILVQNVRTLPPVARSNAHMVFARLSMKERIKLFEELGFDNEDEVERMYNTCTKFMYVNKNDNIWSRYL
>Ec_Tetth18481472
LNIKQDSSILIAGQRRSGKTVLCINLLEKYSYQSIILFSFIDKNFFESRQLDEIIPKLMKYQEKEKYMIILDDINNKRSKLLDDLYSKSRHYNIMVITLVQYSKIVINIIRSNIDILFMKQNNSGLESMYECINTLDKREFYRFIRENTIFVFYNVNKADFFQLE
>YSLV7
TRENLVNSLFITGPAGSGKSTICADYLRA--FDQLFDV-IISADNCVDDEFAENPLTLDDLTNKTGSVVVFDDIEKALEGLVESCLTCGRKRGITLFISHRSANGKQRMILTELNGVVWPQTSRNLTYMLTHHLSLKNSDWGRNITLLTS-MLLGAIHDDVSATF
>ATP_AS_JTFN01020458
--------------SGCGKTVLCRSFIREFPFNKVYLFS-LKPSDLEDKNIVRIPVRLDILKDITISLVIFDDCDQKEIFRIRNILQLGRDRRIFCIVTTHLACGNPKVILSECKKIISPNPLKQFKYLFEQYGNQDRKDITKLWKLKSRWVCVSHVENGCYTLP
>ATP_Gut_AUXO011975871
PIYGERLSYFIAGPPGCGKSTTAAQILSFFPHSPIFLFSVIEDRAFDGLNIKRMKMQADLLSELKPCWVVFDDKIKALIALMDNIIANGRSHTINVIATSHSLSYRKKYMIENCEYWVIPSISSQLKRLLSKMD-LDSTEIKK-YDRCFIFLVTD---DFITILD
>ATP_Gut_AUXO012213446
PCFNDRMTMFIAGTPGAGKSYLAKQMILLPPTIPILLFTLEENDGLGKDRMYKIKMKPDVLSKINLTILLFDDVDNATFALMNDALANGGHQDVHVICTSHSANYQKKYTFENSNYVALPGPPLQMYRMFDKMG-LEKELCQKMIRLARMSIIIHMYFGDKIMLL
>ATP_Gut_AUXO014598981
ILDNGRLTVFIPGNPGAGKSYLAAELILPANYDIL-LFTLEEEDGFKKRLYKIKMTEENLARMTLSPVLLFDDIDRRLFELLEDALANGGHVDVHVIVTSHALNYRKKYTLENSDYVALPGTYAQLTRLFEKMG-LSKELCDFVYEKGKKRVIIRMYVGDTITLI
>ATP_Gut_AUXO014937588
VTKPQRLTAFLPGNPGAGKSYLANELILVPPHTNVLLFTLEGDDGKREGRLFKVRMDAEMLKNMTLTLLLFDDVDKEVFKLMEDALFNGGHADIHVIATSHALNYRKKYTLENADYVAVPQTYKQLLLLFSKIG-LSKELCDKVVKAGKNRVIIKMYIGSTISLL
>YSLV5
PDPKKREVWYIAGQSGSGKSYIAKQLAKLFPERGVYLVSLNEDETLKRINIQSFVDDYPALEEFRSCMIIFDDLTKVVSKIIDDLAIQGRHTNTTMLCLSHYLTYKKRLLLNEATNLVVPLSYHALRYLLKNYVGVDEEDLKRHRKLGSRWLMYKQVCQKQAEIL
>YSLV6
NVSRERNCHAIFGQAGSGKSFWCCEYIKVHPKRQIYLFTITSDIGKDIKKIKIVQLNNDFAHDDIPSLCLFDDIDKKLFQTLNDTLQVGRKFEIDVLITFHVATGNDKIILNECNSVSFKTGNRALKYLLDAYLGLDKKQIERIKKLEGRITVLKLVEKELYVLE
>YSLV2
DWNKERSVGYIVGASGSGKSYFIMEWVKKYKKNPIYLFSLDEDETPQRILLDDVFLKEQIDLEQYRACVIFDDCDKEKVYTIMNMLNTGRHYNITIWCVNHTATKMEKIILNEAHYIVYPVMNRQLAYMLENYCGLDKKQLAYLKNLGSRWICIYQVLNQLADVK
>vi_Spuvi195982534
PNPMYREVIYIAGQSGSGKSTYAAQYIKLFPKNKVFVFSLKMAEICIEIPIDDELQDMDAIRDIKDALCLFDDIDRNTVYDIQNILETGRHNNIYIIVTSHLINKKNRTILNEAHKVTFPKGAYGITYFLKNYIGLPKKQIDNVLEIKSRWITINLFYENGAKTL
>YSLV3
DYKKERDIIYITGASGSGKTTFTAGYIKTYKNNEIYVFSLKEDEVLDKLGLKRIKVDTNLLSDPLTSLVIFDDVIEAVYKILNSILETGRHTKTSCINTNHLPTKNERRILNEAHAIVYPHSVRGINYLLTDYVGLTKEDIQLIKGMKSRCIFKNAMRQLWFVGD
>YSLV4
NPETERQILYITXASGSGKSYYTKQYCRLFPKNPIYLFSINEDSSLQRVKLTPELLEDELTSADFKSLVIFDDCLLKVTGILNSILETGRHTNTYCIYTSHLPCGNDKRILNEAHAITFPHGGRSLKYLLEGYLGLDKAQIKKIKSLKSRWVSVLQVEAYLVSLE
>vi_OrgLa322510450
ASNKERDILYITGASGSGKSYYSAEYIKKHPRNEVMLFSSVGDDADKIKKVKRFKIHDDDFVGEQFSLLIFDDCILKKVYEILDALTTGRHTGTSVVYTTHTACGKAKLILTESHSVTFMNGGKSSKYLLDSYLGLDKKQIEKLKNVKSRWTTIMQLKLTFSKDL
>YSLV1
NKKSERQILYITGASGSGKSYYTMNYVKMYPKNELYLLSVEPDGSDKIKGLKRFKLDEAFIKEQFTCLLVMDDCIKMKIKSILDVLDTGRHTNTSMIYTSHIANGMEKHILSEAHSITIPKGGRAMKYLLDNYLGLDKQQIKKLKRLESRWVTIIMIMLNNDEDD

#########################
 pDNAP trimmed alignment
#########################
>1_Caeel379657271
IVAHNGSYDHVMLLAELDRQALVNGMKIISADFKKLYFRDSLQYLQMGLAKMPPFEKWYKYCRSDVRILVLTLVRFCQNTFNDWNPLNTLASYVMFVLKNVFEVKDVTFLRDGLFGGRTMFSLQYYDFVSMYPYLNAGPYPGNPTIITGEELRYRGL--VKILPQRIHKEVKKAVSKRVLKYMHWDDDKWLADYIKPLAIKHQSSKALRSLAKIFLNSAWGKFAQNPMKTEFNDVKTAIIPFGSNKSRKPRRDFLGGVIAAITTSAGRLLLLEAMGIENLIYCDTDSLIFKQIGTQLGAVVCMTP
>1_Caere308470751
AVAHNAGYDGQFILENLIASNVMDGTKLIFMEYNGVKLLDSIRYLSMSLSSLGPLSTFLKYCYNDVYILATSMGLFEREFEVCLLEETTAASAAALVFRRIIEFALREFHERALTGGRTGKTLRYADVVSLYPTVMKHPFPGAPENVPKNSMDTFRWFSCKVLPIKDNGELQKALSLEITEVWIHVILFLFTSYINQMEEKIYSTPGKRAVAKLMLNSLWGKFAQRVDRETIVYDTISDVLCVNDAKYRKQAETLESFLAALTTSYARLRLYRFMGAENIMYTDTDSIIYAVPGPYLGQFVTLGP
>1_Danre27802860
WVAHNAGFDNFILLEYFVRMGTMRGCRLIFMFDRKQRFLDSYLFMPMRLSKTPPFDAWYKYGKNDVVLLRKACIKYRHEFILDPFTFTTLAGCCMGVYKSSIEIILQRMYRDALFGGRVDEKVFYRDITSLYPFVQSTSYPGHPKIIFKDFENLENYFFIKVLPYRTGGELSKAVERVVSEVWHFSQRSDFSDYVKTLQFKQESSAARRSINKQILNSLWGRFSLKSQLPSYFSFLIALVQYTQPY-GKGKSTRDTNVLGAFTTCYGRLELYDLLLGERVLYCDTDSVIYTYRGPYLGEFASSGP
>1_Nasvi345496918
CIAHNSSFDAQFILKYFVEKTKMNGTSIMLMTIGGLKFVDSLNYFHMKLSDLPPFQSWHKYCKTDVDILRKACSAFRKSFVTCPFVESTIASACSKVFRKVFQYDIKRYIRDAFYGGRTGETIDYVDICSLYPYICKTKFPGHPDIFVGDECRCLSSVGLVVLPVRMHKELKKAVSLKITAIKQYNPEKNFVDYINTLKLKQQASPGLRFLAKLCLNSFWDKFGQRENMGVLQSSDKNVLHVNQETNWAYTDDNYKPSIAAYTTAQARLKLYSYLLGRRVLYYDTDSCIYLNKGCFLGDFVTAGP
>1_Strpu72077346
FIAHNFSYDGIFIQEFLYRNCILAGGKIMSMTVPGIRFIDSLNFLPMPLSALPPFLTWYAYCVSDVDILRRCCLQFRTLFKLGVDPLKTIAAACHLVFRRNKTVAKKKYVRQAFYGGRTGERIKYVDFTSLYPSINKYSYPGHPRVITDNFEDVSEYYLIRVLPLKVNGELEKAVEKIVTEIWHFCNKSKFTGFVNTLKIKQEASKGLRSLAKLMLNSFWGRFGMRNNLPELTSDENDLNFVNDDVVRTVRRDEFEKVIAAFTTAQARMKLYDVLLGERVLYYDTDSILYIERGDYLGEFVSGGP
>1_Xentr301606879
FIAHNARYDSYFIVQELIREKINQGGKLLCVTLPKMRFIDSLNFLPMKLSKLPPFMTWYAYCKQDVEVLRKACECYRDRIMIDPFQLVTLASVCMAMYRFNIPILYYTFLRDALYGGRTGENINYYDFTSLYPFVNKTTYPGHPKIIYENFGYIKKYFLAKVLPMKLNKELEVAIEKRIAQIWHFDNSSNFTQYINLLRDKQEASPTKRQISKLFLNSLWGKFGQRSNLPHAFLPYSEVNFINDETNWKYSKERYTINIACFTTAYARLELYKLLLQERCLYHDTDSVIFVSKGDYLGEFVSAGP
>ALM_ORF05
IKNCVGDFEDKVPVSKLYKLEVSGDVEYMGAQKYYLKLEKYTPIVS-TNDKCSPRDDY-QTTYEEITKQYDELKQL-----FNPYNFISIPQMAYSIFYKGVKPHEALWITRANNGGFRYKKGYSYDINRFYPSLQSQNIPNKPEFQILEELPSIGVYRVDLYTQYSIREMGLKITLFNSMIKNISTKRLTKDYQELYELSKKVK-----LAKLIMNSVWGSVCEKTKKISNIKSIDTIQRFNNSFQYSNVKPFKSNFMGMFLTSKGRYELYKIIHQDKIIYAHTDGFISTKRGQNMGENLEIKN
>DNAP_Gut_AUXO014937588
VFFHNANYDANYILREFIQADMETMNKLQRLSFTTVTIGDTFKFLTLSLERLVELSEQQIYLMCDVMQLADIFSVVCDRFKIDLTEYMGMPSASWAAFLRSLQLFYAEFFQDMMRGGVTTHTIVYLDVNGLYPYVMQEKYPGDFKWRPSIAVDSAGACMVDFAPEHRCVLLQWYMKHEVKKVIEFTESDYLKGYIHHIELRNQCSELSKTAYKLCGNSIYGKTCENPLNRCGLLETVSIKPIDEDNRLDGEEVILDRPIGACVLEMAKLHMYRIFFKKVLIYTDTDSFIVRLEGKLGGQVIALRS
>DNAP_Gut_AUXO016736138
IYFHNGGYDFHFLITVFCNMPNDSSEKIRYFSVYILHFRDTFAFVGSSLEKWVPIRRWLDYLRCDVSQLCDVFEFFVKTVKLDAHQYFGTPGLTWAAWLKKIEAELYDIVNSSIRGGQTDTFVCDLDCNSLYATVMLKKFPHGKKILPDQLDRGKSGFELDVASKRSLELLLWYLEHEIKKIILGVDEPVFRDYVQHLDKRKEFAPIKKMLYKLMNNSLYGKTYEDVTRRSEDIDEYREVETFNDWEEVNLVCEINKPLGAAITEFSKLWMYKFFFPDTVMYTDTDALTIKFHNNEPGLMVALRA
>DNAP_Gut_AUXO017923253
IYFHNAGYDANFILRHVMKTPMKSSNRLQKLVFHNIHIGDSFHFLSLSLERLVEVEELELYLCCDVMQLADIFNRSMEILWIHLPRYIGMPSATWAAFLREIPLFFAEFFKGMLRGGLTNHSIIYLDVNGLYPFVMQKKYPANLQFVPGKELCSMGMCCVDFAPEHRRILLKFYLEHYVTKVVSFDEGYYLDGYIRMIEIRNTRKELGKKLYKDCGNCTYGKTLENPMKRNGLIQEAAITPIDDLGRMDGDDIILDKPVGACVCEYSKLHMYILLFPSVLIYTDTDSFIVKVRGGVGGQIVALRS
>E2_Giain559178763
VYFHNLNYDMAFIIPYIHAKNIIGFSVYCGVTGQMATFRDSYALISSPLRDFGPLTRLSHYCLLDCNVLRKGVVKFREQLRLDCCDFLTLPSIAYNYLISCYDIQPQHFIRKCVLGGRCEGDIADFDAVSLYPSAMARTLPGKPKIVDPSVHTASGFFEATLIPHNSKHSLDNICTFPPASIYYYDEGKNIRSVISEFNKRRELKNPLEKIYKLLMNSCYGKSIIKPITERLHWEAIAYRQAGDKYTSLNILRAKSFPFGVHVLAMSKRIMSEVMAQDLIYYTDTDSMHLPSGGEELGQFIGVGK
>Ea_Dicfa328871352
ESLKEAGLDRTALVPLNKIHEVSGNQGCTYTSTTRENAKKRLKLTKATVDKK-GRKELELSCPNSYTKLRSGLN--LKQSYFNLYKTGSITKAAYHLFLEIHPDDEGEWISACSSGPLVQGPLYKYDVRKMYAAIMKYLVPGQFKKMTTQELNDASF----HKCFKTNKDLGFAKQLLEFNLLLYDGDKKFKSYIEQMKWIDKSKKEIQMMVKGLYQKLWGFMGKKVYKKRDCDYVKPINDTNLHQKFHNSQHIYDTHIVPFIISRGRSMVGNIMHIDNIKRVHTDGFYSVVEGNDIGNNATIHK
>Ea_Entin471195520
CYFHNLKYDGSFLAKYGVNRCIKKGGKIMQMTLKQLTFKDSLALITAPLSAFPEINNIDFYCNQDVRILKQGHSKFRDMCLIDIDKVISAASLANTYFKHNLKEKVREFIQGAIYGGRCNDELYDYDACSLYPSAINRKLAGSPIVISENMLNISAFLDIELIVKKTKQLLEDLIKFIEYKIYYWTGNKSLSNEMAKYNLRRDFKNPVQEVFKLIMNSSYGKTIQKPIKSELKKNSKSFYDVADNITIKSFDDFFVPNIGVQTLTMSKRIMNEVMAEDLIYYQDTDSMHILKSGSDMGQSYFLGK
>El_Cerbi607356156
IVFHNFGYDSHFIIKEIATAFPINKEKYISFTKHQLRFIDSLRFLNSSLDKLSPVSESDLYLKTDVLLLADVFENFRDSCILDPTYYYTLPGFTWDMLKHLITDDMVMFVERGIRGGLSSSYLMYFDVNNLYGWAMCQPLPANFRWVDNFNVNSKGYIEVDFCPMRDKPNLQQCTRHRVTKILEFAQSPWLREYIELTRFRAAAKDFEKNLYKLMNNAVFGKTMENVRNHVAMIAKHSRSVFSENLEMHKLEVKFNKPVGMCILDISKVCLYEFHYHDKVVYTDTDSLIYHIENKKPGLFVGLRA
>El_Lackl74627258
LYAWFGGYDYQHVLPYFKKKCIIKNNMITYSELYKIILKDPFLFILTSLDKAAKLEEDNEYCSIDVIAMKQVWQKFKKLVKISISEKFTLSQLSMKIMEANIELEEYQFIRNSIYGGRVNEEIVYADVVSLYPSAMKLEHSGKPSKVFSINFNKHGIYVTLFVPRRIDKDLLIAIQEFEIICIEYPNKGYFNNFIDKYTLKTNCKCPIRMVAKIALNGGYGKFVQKPIDKEGKRIVKFFNLDGEDYIERDDDPIYSTQCGVSILSASRYRLYNLCEGLEIIYSDTDSIFVRKNGKNLGEMLIGGP
>El_Morve672816830
IWFHNGRYDVHFLFAPILKFCRDLRGNLLEVKARTITFRDSCSLIPESLAKLAEIKNVSEYNRLDCVSLHEVLEKYQSTSTTNPLHHVSASSFAKKIFFSKYPLHVRDFIAGAYSGGRNDVPIVPYDFTTFYPSVGTQPIPGAPKWLDGKDAMSPGFEDILLHGIIHDHELLLGLSVYRYRLYTQPLAPICAKFFKRTKVRAKAKGALDKTGKTTTNAAYGYFGFNPYDRNGENMVESLADGGQLSCYERTDILLSDIVAAAITSYARMKLWELLIGGSIYYCDTDSVYSSIDGSNMGEAVFVGC
>El_Plasp114177228
IYIHNLMFDVHFLIKAIGKTDMDDNNNIISLKLWHLKLKDSLLLLNTSLYNLGPVQIWDKYLENDLKTLYEVINKYADEIFINITDHNTISSLSLKIFQSKNTLISETQIRHAYRGGMVIEKGYLYDVNSLYPYAMLNPMPGHPELSNDKELNYFGFYEVSILPTPIEYELKNAQKYYKIKLYKFKKQYKFDTFVKTYQMK----STNRMVAKTMLNSLYGRLGMKEQYISVLKNKLEWEYDNKMLLSNKIKNKLERPIAAAITAYARIFMSKYI--QKSHYTDTDSIVVSKPKREIGVVICVSS
>El_Stemi675369472
VIFHTLNYDAHHILQGLKTVKATSMEKYISFSLASLQFVDSFQFLNTSLEKLVPISDEDLYVKSDVMLLADVFENFRNLCMLDCAHVMTSPRLAWQCLKMLLTDDMHLFIERGIRGGISSSYIIYLDANNLYGWAMSQPLPGGFQWVSPSAIDAVGYIEVDLAPEKCCINLKYYLEKKLTKVLKFLQKPWLSPYIQFTEERKKVNTFEKNFFKLMNNSVYGKTMENVRNRVRLVAAKEFRIFDDDLQRVKNVITLNRPVGFAILELSKLHMYEFHYGSRLLFTDTDSLTYSVQQKPAGLVDLLGP
>El_Trica642940022
VFLHNLGYDAHLFITEFINNFPLNHENYISFSGIKITFLDSFRFLPTSLDKLVTISDKDLYLKCDVIQLADVFENFRDLTMLDAASFYTSPGLSWALKITKLELEMFLFIEKSIRGGITIDYLFYIDANNLYGWALSQKLPGNFHWLSTNEINNKGFIEVDFCPEPRNSNLLQCIKYQIKKILTFDQDAWLKPYIEFTKLRMEAKEFEKGFFKLLINSIFGKTLESDRKKRKYILKKNVKILNKNLELNKTEIKMKRPVGFTVLELSKIIMYDFHIKNYLLYMDTDSFIYKMTNKKPGLFITLRP
>Ew_Triva123464239
VYFHNLSYDVTFLMSQLEEITIKGSQTMQIQGKYLLCFKDSYAIISTKLERFPDEKIEDFYCGQDVRILRDGFLKFRNDLMIDAYDYVSISSISNKLFEKNLFDKPREYISKCIQGGRCGELITDFDAVSLYPSAIARYCLGIPKVMTEEMKSISGFYQIELIVVNSDITLQDLIKFISCKVYYYDGKRDIRNEVKKFELRAKYKNPIQEIIKLLLNSIYGKTILKPIDKKLTDYIYNDIQTIEFISFKPIVRHFNYCLGVSILSMSKRIMNEVFAEDLLFYQDTDSLHLYEKGKALGQSIFVGK
>Guith551649387
TKKHNKTFKIWHK---LIDNKNNNKGVLYAVLTGKIN---NITVIDLDILKAENAETFQYFLYCPYLKNKIGFLGY-----IDILND-----------------------TKCVIGAGT---------------------------LR-----DDGFYILE------ENELKPISKA-------------LFDFIPD-NLK----DFEKDYYKLMNNAVFGKTMENVRNRVKYTNSTKWEIIDENMSLKEKNVKLDKPAGFSILDLSKYLMYDFYYGQNLLATDTDSFFFAVYKKVIGKFIGVRP
>Polinton_3_NV
VLFHNLGYDSHLYLRFLDSFKMAASLDSLTKNLSKDQCKNISRYYSG------PISDEDLYNESDVLLLADVFENFRDVCFLDPAWYYTAPGLAWDALKILLSDDMILMIKEGIRGGIK---IQYLDANNLYGWAMSKPLP------------THGFYILELAPERLKINLKLYERLRIIKIIKFEESAWLSKYIKLTDLRTKATDFEKDFFKLMNNSVFGKTMENIENRVKLSSKESRTIFDENLHMKRTKLVYNKPLGMCILDLSKTLMYEFHYGDRLLYTDTDSLIYEIEKKVLGMFIELRS
>gene_15_Mneg02326
VLFHNGGYDFKLLAKGLRRRNMANSEKIISIDYKTLRFLDSCQFLQGSLEQVTGEEDWALYLSLDVHQLGDCMNNFRRSVMLDPYWFYGLPGLSYAALRHNVRLEMLDMAMRVKRGGICSRYILYVDANGLYSWAMCQALPGNYKMIDGGEVGPRGCFQVKLAPEVKLPNLQFLLQQRVVGVLEFDQSPWLAGYIEDTQKRIAASERLVALYKLLNNALYGRLMMDVLNRPKLMKLQGSFAINEDLLLRQTQANVGTLAGVSVLELSKLHMQRFHFGRGLAYTDTDSLVYEITKKVQGKFTALRP
>gene_16_PLV-INO1
LFAHNGRYDITSLVNGVALGTMESSDRWISGMISQVKLRDSWPILPQALAKLGPAVHWEKYLAADCLCLLHIMSKYNRGIFFEVFSACTAASIAKRLYLQHYALELDAIIRQGYIGGRCKAPTYYYDVTSLYPACATGDLPGMPEVVGASFTEFFGFIDVWLHGWYQNSSIKDAEKYYKYSYIRFMRSRCMKSYFEDFELKAEARDAIAAAAKITANSGYGWAGLRWCGKDKMLEEVNYSEIGKYQVRKDVPHDSVSVCAAWISDSARRRLFELMEGHRVFYCDTDSVMTSLKGALLGSGVWNGC
>gene_1_PLV-SPO1
LIAHNSGYDFRFILKYLSRVDMTASARFYHGDRVCIEIKDSLKMINMPLGKFSTCEKWNEYCFMDCITLKHGFEKFNKLVKEDINDYISLASMAHNYLVRILAMVPRAFIQKCVVGGRTDKKISDFDAVSLYPSAMARGFLGKPKVIRDANFFADGYFCARCVSVKTESGMEDFLHYAEIEFYYYNQGHNICEVIQYFEQRLKFKNPIQMVFKELMNSSYGKSYLKPIDSEFDKFMYNYIKEAVKLVIKPIDQHFNNVVGVEILSMSKRIMFEVMAEDLMYYTDTDSIHIDSDGKQMGQSIFLGK
>gene_20_PLV-SPO3
MIAHNCGFDFRFMINHLFAVEMNAKGKFAVWKGEDIEFKDSYKLITMPLRKFGEVRRLKYYCEMDCKVLMYGYNTFRKWCLIDVNCVWTIASLANKVLMKVYQVRVRHFLQKCVVGGRCEEKIADLDAVSLYPSAFYRGFLGKPKVIPDGDCNQDGYFKVKCMSYVDNKTLEDWKRFIEYDIYYYNNGRNIRSVIKEFDLRLKKKNPIQVVYKLIMNSAYGKTILKPIATDYRIFDYSLSYGSYNNIQKDIMEHFNNAVGIECLSMSKRIMFEPMAEDMIYITDTDSMHIEYDGKQLGQSIYLGK
>gene_23_PLV-SPO2
LYAHNAKFDLLLILGEYLLENIVLNGAYLNIVLFTIALKDSYRLLPASLDKLCKSDLFRVYCNWDVVGLLEVMNTFKSEVYINITDCLTGASLSKKNFFLNMPIKYDTFCRNGYFGGRNIGKIYYNDFTSLYPDVGRKRLPGKPKRWNKADVENSGKLPIIILPIHSIKELLDAISFRVFGITFWDNGV-LSDFFNDFEKKGKAKLALAQCYKIVANSGYGFWGLNARGDNSKGYVSNMNKVGKYTTSKPMPVKDFNVIAAAICSEARIKLHKYMVGGNLLYADTDSCISDVDGDDLGSGIIAGC
>gene_2_PLV-YSL5
LIFHNAKFDYNFLVPYLSKCSTINDGNFISFKGMKIVIKCSYKLITAPIRDFPPINKWNRYCDIDVEILAKGYLIFREWLLEDINNHLTLPSIVSNIFLKCYELLPRDFIAKSMIGGRCKARLNDLDATSLYPSGMKRGFMGQPKPLVSEQTNTDYYFSVRLLRMITDEALEDAIKYIEYEIYYFNDGFNINTIITEFERRATLKNPAELIFKLLMNASYGKLLQKAPDTKAISYIKNTKYNFNRKSLTAQSTHHNKVLGIVILDETKRIMSEVMAQDEIYYQDTDSMMLHDDGKALGEGIFVGK
>Nemve156398391
VLFHNLGYDSHLFVKNLGTSEPNNEEKYISFTKQDIRFIDSFKFMSASLDSLVPISEEDLYLESDVLLLADVFENFRDVCLLDPAWYYTAPGLAWDALKIELELDMLLMFEEGIRGGVSTKYITYLDANNLYGWAMSKPLPHGFRWMTDQELKRHPCVEVDLAPESIKITLKLYESLKVTKVITFEESGWLKTYIDLTSLRAKATDFEKDFFKLMNNSVFGKTMENIRNRVKLISKKHRTIFCENLHMRKTRLVFNKPLGMCILDLSKNLMYDFHYGDKLLFTDTDSLMYEIEKKIIGMFVGLRA
>gene_3_816598690
IFAHNWNFDGSILRTGATLTGINDKPPVIIRWRKTIQLIDSLNYFLGSLEYIGTPEDWDTYCKRDVEVLYQAIIGFRKAVKLDLGNFMTLASQAFTAYRHQILIDKFAVCREGYYGGRTNASVYSLDFNSMYPAVMQKDYPKLFRVFKNVTLGLETYCVAEIYPKRINKELQYALRMKETRLSVYTKANLFRDYVTEYALRMDYRPVFEYVVKILLNSLYGKFGQNGQKWETEHTVGGIIIEENPDVRLGKTQEFSRDLAAHVTAYGRMMLWDAIGEKNVYYTDTDSLIVNETADRLGAVTIWGA
>gene_4_789591247
FYAHNNKFDMILTFNDWILSEIVLNSSYIGVELFQIFFKDSLKMLPMGLSKLGVVMSYDIYCEHDCLCLLEVLNQFGKDVYINITTCFTGASLSKKHYFQQTPIPIDEFIRKSYSGGRNNKKVYYYDFTSLYPDVGRLLIPGKPKHLKGELLGPFGFYVLVLHCEKDGKEIKYGFKKYDYKFYEFKKRRFLKEFFQEFEKKGKAKSGLAQVYKIIINSGYGFWGLNTRGKQEAYEKVNVNKNGDYLENKELEIRDFNVIASAITSYARLKLYTFVKGGKVLYMDTDSCITDMSGSELGSFIGGGC
>POLB1_CBp_gi268581189
VFFHNLGYDSHLIISDDKSSESANIEKFISFSYHEIRFLDSLGFMPSSLDYLSPISNESTYMINDVLLLADVFETFRNVSLLDPCWYYTSPGLAWDMLYKKLQTEMYNLIEKGIRGGMCSKYLLYLDANNLYGWAMSQKLPDEFEFINAADFSGKGCIEVDFCSENKRVNLLQAIQQVLKKIVTFKESNWLASYIELTNLRKKAKEFEKDFFKLMNNSVFGKTMENVRHRVKLAGSKQRHIVNNNLEMTQKSIKLDKPVGMSILDLSKYLMYEFHYSSNLCYQDTDSYIYEIKKKVIGKIVAFRP
>POLB1_DYp
VVFHNLKYDIHLFITELEGDLPCNKELYIALTQTKIRYIDSVRFLNSSLDKLSSCSIDNLYLESDVLILADVFENFRKICKLDPINYVTAPSISWDMLKFNLELDMYNFLKRAIRGGLTNNFLSYIDANNLYGWAMSQPLPSGFQFLDKEEVDSIGYMEVDFCPENKIPQLQLCLEHIVRKVLSFTQSCWLKPYIDLTQQRKLAEDFEKNFFKLMNNAVYGKTMENVAKRRQRIARHSVEIFGSDLESTPSKIMYDKPIGVTVLELSKWLMYEFYSPSTIIYMDTDSFILSSENKEPGKFAGLKA
>POLB1_EIp
KYLEDYKYDNFYQYTKYYNIQIDNLIDLYHQDDQDMLHSISLASLAAKYLKCYAFKHFEKFTRTNKPTLDRIDNKLGHSINCNYCNKYNRDQVVAKIQIRNIEDKVIDLVRKGITGGLSITHFVCVDFNSLYPSCFSSNNPTDNKMYMPGSVKEELFIEVKIIRNIDVSDKYMIFSSYLWFLVTFTKHDSFSKFVNEMNTRQEAIKVRDLFNKIQLNSSYGQDGMRTDNFNSNKSVDTLKISESRYTENNSSYKIITPCALFTLDNAKYWYLNFILDQTYVEGDTDSMYFAISNQE---HVYSWL
>POLB1_SM
VVFHNLGYDLHHILKYGMSDFPVTSEKFLSLSARTVKFIDSCQFINSSLSNAVPQSIWEVYLKLDVFLLADFFQQFRSKSLLEPLNFYGIPGMSWAALMTPIELEMYNFFEGGIRGGLTNTELLYIDINNLYGWALSQPLPGNFEWVTTNQLNSFAVTEVDVAAEKMCALLQLFISLKITHVIKYNQNSIFKKYIDTTQLRAQSTDLDKNYYKLLNNSLYGKTVENLKKRINYCSKRKSFKIDNDLLLNKESVCLDRPIGQTVLDLSKLRMYQLQRNEFIVAGDTDSFFLEIKDSVIGKWVFLRP
>POLB1_TCp_gi270006168
AIAHNMGFDGCFILQYVFQNVIRTGTKLITIRCGSITFLDSLNFIQLPLSKFPPFLTWHKYCILDVNILRKGCLKFRECFLVDPFLELTIASACNLVFRRETNTHDALFLRDCFFGGRTNEKIKYYDVCSLYPFINKYKYPGHPKKIYGNDCLFEGVICIVVLPYRYKGELRKAVELYVITLVQYNKETNFTDYVNRLKMKQEYSSGMRFISKIMLNSFWGKFGQRENPQKLLTNHHNLTIVNNDVNWDSVCEDIIPLIAAYTTAGARLELYKYLLDRRVLYFDTDSVIFTQKGNFLGDFVSGGP
>POLB1_TVp
IYLNDANFKNR--LEYFIHYCIDPIDKIIEETFVKIDMLHNLSLSSASMIRYALYKKQDLILSSKCKMCGKAFTYANKPTLCQLMCCYVVKSNKDEVQRLNLPMEAYHILRNGITGGLSMTHFVGVDFNSLYPSSFSSPHDYTHKMYMPGRLNNTLFVEVKIIRNLDIIYLWYLIDRIIDDILTFTKNTCFNEFANEMNERQKAEKGKSLFCKISLNGSYGYDAMNTQNYAVACMSKNIREIGEDTYQVMLKDRFYRCEAFFTLDNAKYWYLVFIMNVNFIEGDTDSSYWAIADKQF--IFKFAP
>POLB2_SM
VIFHNLGYDLHHILKYGLSSFPTTTEKFISLIAHSVRFIDSYQFVSASLDNAVPQKIWTIYLKLDVFLLADFFQQFRSKSILDPLNFYGIPGMSWAALMTPIELEMYNFYEGGIRGGITDTELLYIDINNLYGWALSQSLPGDFSWVINNLDSSYGYTEVDVAPEKMCPLLKMFVSLKVVKIIRFKQAKIFKEYIDTTCLRADATNLDKNYFKLLNNSLYGKSVENLKKRMTYSSKRKCIKIDDDLHLNKELICLDRPIGQTVLDLSKLRMYQLQRNLFIVAGDTDSFFLEIKDSVIGKWVFLRP
>POLB2_TCp_gi270012658
IVFHNLNYDSHLFIKELALEEGKTKEKYITFSKKHLRFIDSFQFLACSLEKLAQISEDDLYLKSDILLLADVFENFRNMCLLDPAHYVTAPSLSWNMLKFLLTDDMLHFFKKGIRGGVSTSYILYLDATNLYGWAMSEVLPGGFTWLTQDEINPEGYVEVDFLPENLIPNLKQALQNELTKILKFNQSSWLKPYIDLTKLRNQTKKFEKDLFKLMNNSVYGKTMENVDNRVTWIAKKNCSIFTENLEMNKVQVTYDKPVGFSILEISKTLMYDFFYGNNLLYTDTDSLILEIYVSIIGKLYGTGA
>POLB3_TCp
VFCHNLNYDSHLFIKALATEKAQTKEKYITFSKKTLRFVDSFRFLSFSLDKLSLISEHDIYLKSDVLLLTDIFENFRKVCLLDPAHYLTAPSLGWDMLKMLLTDDMVHFFRKSIRGGLCTSFIMYLDATNLYGAAMSEYLPSGFRWEDPNEFNDVGYIEVDFCPEKFIPNLRQAIQGKLINILSFNQSPWLKTYIDLTEMRNKSKALEKDVFKLMNNSVFGKTMESIDKRVSLIARKNSSIFTPNFQLENEKVFYNKPVGFTILDISKTIMYDFYYGNNLLYTDTDSLVIEIFSSVIGKFLGTGA
>Rhizo_POLB1_GIp
VIFHNLGYDGHIIMQGIGAMEPYNMEKYMAFKLGSLRFIDSLQFMKSSLDKLAPISDKEIYLKTDVLLLADIFQNFRKMALLDPLWYYSTPGFAWDLFLMRLDLDMYMMVEQGLRGGISDKPILYLDANNLYGWAMLQYLPGNFHWIKNIQRQSEGYIKVKLAPERMKVNLQYYVSQVIKKVIKFEQAPWMKPYIEFTAERAKAKDFEKDFYKLMNNSVFGKTMENLRKRVKLTSDKGRKIFSENLHRRKVEVMLNRPVGMSVLDLSKLCMYQFYYGEKLCYTDTDSLLIQIQKTDPGKFIGLRP
>a1_Ducad81983954
IVGHNIGFDEIVLKDYFVMFNLPRAGKLLFNDITKFMVRDTYLLTHTSLRNAAPADEYHIYCIADVKVLIEGYQSFCNDQIFHIFQRPTISSNTHALFKQGQTEKMYDHIRKSVRGGRCEGPIYVYDICGMYASALTHPMPTEPLTASQDKLDIKPMIYADPLCSRKSGDLITLHNRCKILTLYAVWPEWTKEYVSIIAAKEKADMTQRSISKLLSNALYGSFATRLDNKKTCLPKTSWERFFSNLPSTENEGNDINPIASFVLAWTRAFTSEWAWGSNVVYGDTDSLFLTQHECECKKSVYLAP
>a2_Fowad82007314
FHLPNPNYD----KKDPTRLHAPSDSRTVFV---RFMVRDTLQFTSAKLSKAAPKALWREYCMQDVRVLYDSYDKYKDELGFNIFLRPTIPSNTHAFWKQVAEIPMFKYIRQALRGGRCRHPVYVFDICGMYASALTHPMPPLPKFTANELMSPISYDRIKTLPPICSRDILTLHNRAVTALMNIVFPAWCAEYVSKIAAKEKADEVMRSISKMLSNALYGAFATNMDTTRHVTLLHQLRQYFDRKVDHQLQEALDAPIACFVLGWSRAFFSEWCRGTHTLYGDTDSLFVTESDCDCGGAIFLAP
>a3_Humad3913535
IVGHNIGFDEIVLAAQVINNRMPRAGKILFNDVTKVMVRDTFALTHTSLRKAAPRELWKDYCALDVLVLQDSYAHFRDSVGFNIFQRPTISSNSHAIFRQPSRAELYDYVRATIRGGRCDEPLYVYDICGMYASALTHPMPGTPLSPYERALALLPGITIDPFCSRKGGDLITLHNRQVRIVLTTVFPEWAREYVQLIAAKERADQTMRSIAKLLSNALYGSFATKLDNKKSSSFLVALLDSDPEDKVDPLVDNDRYPVASFVLAWTRAFVSEWSYDEDSVYGDTDSLFVTQRECETVCSVFLAP
>a4_Turad82008215
YVAKEEKNNKSEILSQIKEGIHPESIKNLYI---KSMVRDTFQITHTSLKEAAPKEIWLDYCIKDVKILLNTFDTFKEELNFNIFKRTSNSHAIFRHFKQTLPDEMYSFIRQSVRGGRCKEKIFVYDICGMYASALTHPMPGFPIGEKERNNEKLSYFDIKPLPPLCSRDIITLHNRKVNIILNTVFPTWCLEYVTKILAKEKATPVKRAISKLLSNALYGSFATRESNDIPTYNLERNLELDDELMLKSTNLHPTNKLASFVLAWTRAFMSEEIIPVQSIYGDTDSLFLTEKECECNSSIFLAP
>bactph_NP_829893_29899116
VYVHNLDFDLGKIATTLFTRDFIN-GNVVTLHADSMILHDSLRLLPGTLEKLCALGNYFEYLEYDCRSLHEILSIVMDIAGIDLETLKTTASLSMRVFKEKVATFLEDHVRLSYYGGRTLQNGYHLDVNSLYPYVMKIKFPGYPNLLKDGQAEVGGGVWCRVLPKRDPSELLEAERNTIEAVVYWEQMEYFKDFVENFEVLKKTSGAKKIFAKLIQNALYGKFGMQRKRTSEKGIEHKHTNNGIEMYLSESKAMYIQPIASYVTAYARILLYRALQHEKIGYCDTDSIACESMKEEYGKGIFLQP
>bactph_YP_224103_62327524
VYIHNLDFDLSKIIAELRDYXLFINGXIVTFTASHIIVHDSFRLLPSSLENLCVKGNFFEYMEYDCRSLYKILEIVIGLSKLEVEQFNTTASLAKTVYKEKVAIGLEAFIRKGYYGGRTIENGYHYDKNSLYPYVMKMEMPGYPNVLDNEEAERYGAFHAKILPKKDYTELALAEAEKIEKIVVFEKTAPFREFISYEEIKNTSKGAKRAFSKLMQNALYGKFAMQRERIMLEAEGSEIIYDMNGIYDGYAMAEYIQPISAYITSIARILLFKGLAHEKLAYCDTDSCATTTKDKEYGKGLYFQP
>ct_CAC08221_13274176
LYAWYGGYDFQHIISCLKDKNIIRNSSIIYGEIYKIILKDPYLFLLTSLDKAAKVKRQEEYCTVDVLAMKEVWQKFKILMKLKISKHFTLSQMSMSLMESHVKMELYPFIRDSMYGGRVNEEIIYADVVSLYPSAMKLDHPGNYEYVNEINLNKLGIKKLTFVPRKLGGDLKIAIDEYKITLIEYKEKGGFNKFIDKYQLKEEHSCPIRLIAKIALNGGYGKFVQRPIDKDGGVKVIFYNLDGKNYIKKDEDPSYATQQGVFILSGSRYRLYKLCKGIKIIYSDTDSIFILKSNKNLGSMIIGGP
>ct_CAD91889_31071312
LVAHNGAYDFHYILSSMYDPSLMRNNNFISFSFKNFNVKDSYSFLLCSLSNAAAIINYDEYCCNDVLVLAKVWIEFKSAVFTNIVDQYTLAGMSFKLFECGIKLIKEDYMRDSLIGVVYYEDILCLDVKSLYPAAMAFDQPGNYRRVKERIKEELGVYKVYFFPIRHNNDIDIGLSEIKYIAYSWIQKGKFQKYIEDYKLKLQYEKVKRKVIKIIMNSLWGKFAQKWQDTASDVDYEPYKIWDTDYKSHMEAAYSSKPNGVFTLSWARHHMKLIWAEQL--YSDTDSIFVRKDGSDVGQLLCVGK
>gene_1_776384019
LIAHNAGYDFRFLQEYLNMESLEGKGRFYYSKGKEVILKDSYSVITMPLKKFGDAKKWEIYCEKDVEVLKLGYEKFGELLLINIVNFMSSAQLAHNYMLNVNEVIPRDYIMKTMVGGRTKDRLQDFDAVSLYPSAMYRGYLGNPKVLEELNYDCDGYFQIKLMSYINDDDLEDLIKFIEFDIYYYDEGRNLRNIIDFFNERLKMKNPLQEVYKLIMNSAYGKTLQKSHPETIDKFVYNYIKSYLELMEKGIEDHFNNACGVEVLAMSKRIMNEVMAHDEIYYQDTDSMHIKECGKNMGQSIFLGK
>gene_1_779119264
LIAHNATYDYRFLSKYGCGFKLEKGSSVINFTFYRIFIIDSLKMINLPLRKFGECERWEKYCYLDCVVLKQGYEKFDELSYEHSNKYYTLASLADNYLKIVLKIVPRDFIQKCVVGGRCDIDYADLDKISLYPASMYRGFLGSPKVIKNFEPQYDGYFKIKLQSILTDKALEDFVKFVEYKFYYYDEGRNIGKVILDFNNRKKYKNPLQLIFKELMNSAYGKSILKPIDTELDDYIFDFIKSADNILEKAINKHYNNVVGVEILSMSKRIMNEVMAEDLMTYQDTDSIHLPLKGEIFGNSIFLGK
>gene_1_779144430
FIAHNGAYDTWLIHYYITKHYILAGQKIMYMEIKSVKFIDSINHFACKLEAVPPFMKWWEYCISDVEILLQGCNVYSQEGMIDPLEKKTIAGWVMDIYLKITPIDEYSFIRRSFHGGRTGKCGRYKDVQSLYPTTQYYPLPGEPKTIEEVDLENYGWEDIEPLVAKGEGELKRAIENKITKIIQMNSSTEFKDFVKTLEVKVNATAGKRAIAKMILNSLWGKFGQRPDMPKKMLKDGKIEIRSEELSYVELDDNKNDTIASSVTASATMRLYDELLKERVLYCDTDSIIYEHEGEFLGEFVSTGP
>gene_1_816581867
VVAHNAEFDFRVSKGFTNLCSFLDGNKFTVWWQKSIIILDSLQLLPVALAALGP---WFPYCRRDVEVLAKAMHTYREFVRNDLGGMKTGAGQAFRAFRHDIEISALKLERDAYYGGRTGEY-YSFDVRSMYSSVMRGRYPQLIAYTEATPLKRYHIIDVDVYPMRYNKELQHALTNRVKRCAIYFKVDLFTPYVDVYALRIGYIEPFKYMVRLLLNGLYGKFGQRGFEYE-----------------------------------------E-----------------------IGE------
>gene_3_779087549
LIFHNAGYDLRFIFPYLTRPTLRGYGMFYYAKDKKIQIQDSYALIAKPLRDFSECIEWKKYCKADVDLLETGYNTFKKWMLLNIDNYVSLPSVSQDYFMKVYELHLREFVQKCMIGGRTNKILADFDAVSLYPSAMYRGFLGTPKILNDLSYDQDGYFEIRLMSCITNDTLEELIKYIKFEIYYFNEGRNLKDTIKHFDTRLKAKNAIQEVYKLTMNSSYGKTLLKPINTEYDEFVYNWIESADLMLIKSINKHFNLACGVEVLSMSKRIMNEVMAEDLMYYTDTDSIHIENDGKKMGQSIFLGK
>gene_3_789756187
LIAHNLRYDFTFIQKYLSNIQMGGNALIYCGKCEKLTFQDSNALIPMKLEKFGIIKKWNRYCEIDCKVLKDGYLKYREWIRIDIKNYCSIASVGLDYLIKCYSLTPQQFIQQFVVGGRCSNKLSDVDAISLYPSSMYRGFLGKPKIINNYQKNQSGYFKVKLLSYKNDKTYEDCKEFLNFKVYYYNEGYNINSVIKHFTKRKEMKNPIQTVYKQLMNSCYGKCLLKPIEHNWEKYLYNFIKTAIKSEQKCINEHFNNVAGVEILSMSKRIMNEVMAENNIFYQDTDSMHLFEKGDDMGQSIFLAK
>gene_4_774313424
LIAHNVSYDLSFLLEFLEPGSIKKGQGFVSAEGVKIFFKDSYKLIPAPLRQFPIIEKWDMYCERDVELLSNGWAKFRTMSLIDINAKETVAGMSFRHLMKTYSVIVLEFIRRSTVGGQTQKEILDQDKRSLYPSAMVEGVPGPPKVFVGEIPSDANYFEIEILAIRNADTLQDLIDWFEYNVYYWNEGYNLSSTINHYNRRDELKNPAQLIYKLLMNSSYGRTGLKPIDDEIVNNHTRMNIMPNGDSKKPINHHYNQQVASMILEKAKHLMRKLLLAGNIYYTDTDSIHISKDGKKLGQLYICGK
>gene_9_772848997
CYFHNLKYDYTVLEKYLNIKSCEKDGQIYSIKCSDVELRDSFKLLSFKLEKFGSYYPWDQYLRLDCLVLKLGLQKFDQLISMSIYECLTISSLTDRYMKLVYESNLRNYIAQAVYGGRVKGPIADFDGVSLYPSAINRGLPGPQRFNQNDLVNTYSITKINFIAVKSDETLRDWIDFIEFELVFWNEGGNMGEVIQRFSHRLRIKVALANTIKLMLNSAYGKTIIKKTNTELHDYIFNTIQDFRQLQRLKADRSYNRGIGCAILSYSKRIMNEVFANDHIYYTDTDSLHCNLPGKQLEQSIFLGK
>gene_9_777842727
LIAHNLGYDINFIAGYVAQLECKGGAGIFYLDKNPIKFQDSYSLIPTKLSKFKIGKKWDKYCYYDCKLLKEGYEKFCEMISMEADAYMTVAQLADDYLKKVYMVVVREFIQLCMVGGRTTGSIDDYDACSLYPSAMERGFLGKPKVIKNKSYDKDGYFEIKLISYKNDESLEDLIKFFKFDIYYYDEGRNLKPVIQHYNTRSIMKNPIQNIYKLLMNSSYGKSLLKPIDNEADKFIYTRHIETDELVSKSIIDHYNNACGVEVLSMSKRIMNEVMAEDIIYYQDTDSIHLKTKGENMGQFIALGK
>mt_AAK40110_13811418
VYLHNFYFDGIFLLQILPLLSLIRDDRMLDIKLVYINFRDSYLLLPASLKNLAPYNSYVKYCELDCIILYRIIEKFNSKIFVDILKYPTLSSLSFAIYRSKIPLEIYDFIKNSYSGGSVNKEIKRYDANSLYPYAMKINMPGYPTFFEGDVGKAFGIEEVEILQVRVKTEIYNAMELYKFKIYLFEKEDIFSKYVDFYTLKKESKSPDYLISKMLLNSLYGRLGMSPIMEKNKHTIIPLLNGKELILNNNIEETFIPNVSSIVTASARIYMSKFKSHLNIYYTDTDSIDVDQEGEELGQAIFLAP
>mt_AAR91042_40794998
VYFHNLQFDGLFILRHLTMEHVRN-RIIYKISVYILSFQDSYHLFKGKLEELA------SYLKQDIMLLGAVMLEAKAIYYVDILNRLTISSLALSIFRRKNRINEEQFIRSGYYGGHTGEHLKYYDVNSLYPYSMLSEMPGKPRWKNNLGLKMFGFIAFIFLPYKQSDELKYAVSIKVYPIYLFDRMESFKDFVNDYRRRLEAKKALDFIHKTTMNSLYGRFGINPESTTHEGFMHSEELCADRFRSAELQRKREKPISAAVTAYARIHMYPYIAREDCYYTDTDSIVVKHPATKLGAGVFLAP
>mt_NP_862323_32455724
IYFHNMKFDGIILMKYYIIFYMRNNCLYQLSIYNLYKYMDSLKVLPGTLNNLGNVKEDNDYMIQDIRLLGGIMCKIQANYFIGITEVLTISSLALLIYRMVFPINEDNFIRRGYYGGHSGENLNYYDVNSLYPYVMKEPMPGQPTWHSDFNGKLFGFIAYVFLPYKEHDELKLAKSLTIIPIYLYEKNDKFKIFVESFEKRIEAKEAMSYVYKTIMNSLYGRFGINPKSLILVKNIYGMHLEDSYYTELSDDSKWNPPLSAAITAYARIYMYKYISRSDCYYTDTDSVVLQDSSSELGKGIFLAP
>mt_P22374_118847
FYVHNLHFDSVFILDTLSKLGIMRDDKIMKLKITSISFLDSLLMLPNSLDNLSPYKKYCNYCEIDCLALHDILTLFAKMIHVDITRYVSLSSITFAIFRTKIPNTKLHYIKQAYTGGYCGKNIHSYDINSLYPSAMAKDMPGTPLHILGDPYKPFGFFEVTIIQTRVQTELINAKKYYTFKIYLFERLNIFKEYIHRYTIKSSYTDPMYFIAKLLMNSLYGRFGMDPITIKKLKNSEATTLPSGNVENKPLGEFSNLNISAAIAAYSRMIMSEYLYADNLYAVDTDGIKVDTEDKELGLAVFVAP
>mt_P33538_461963
VYTHNFYFDGIFIIDILSRLGFMRNGKILKLTFNTLYFMDSLLILPDSLDKLSPYQEYAKYCEIDTIALYQVLVSFQRKIYIDCTKYPTIPSLAFAIFRKMIPNKLHNIIKLSYFGGICGVNIKSYDVNSLYPFAMKYKMPGIPKYVKGTLQNPFGFYVKVFLPTRLNTEILNAMKHYEFEFYLFEESSMFDEYIDLYNIKKNSPSPWYYISKLLMNSLYGRFGLNPEGEEAIIATVTITPLSSGNSAKLPEEAFGDMISSAIAAYSRIHMSHFLYSNNIYYIDTDGIKVDIDSKELGKYTSLGP
>mt_Q01529_2494190
YFTHNLGYDIIFILHALKLENIVEDDKKIKVKKKKITFIDSYNILPDKLDNLAPQELYNHYLERDLLSLLEIINTYNHYVYVQLTESLTIARLALNIYLKLIPVSLFTSIKAAYYGGVAGKNLRYYDVNSLYPFVAKNTMPGHCKYIEKKGLKLFGFYKVTLLPVHNQGELKFAEVNYNIEVYQFNKIDNFSSYVDDYKIKANSEGSEKLITKFLLNSLLGRFGMSIFKLKAISDTISYNKEISRKSNSKLDLEKNNSISAAVTAYARIFMAQTKNGGNLYYTDTDSIVTDIDGSELGQGFFISA
>newEa_Acysu735854939
LKKDLKDVDQKVSIKRIPELEINVKGDHCYASTSRATREVNLILTNGKLDKEGQLEQFIYIRILSGMTLEETLDSFADMLKIDMYTTQNINKAAIKLFLSTVKPMEGEWIKKSAYGPLMVGALYKYDVARMYASILRSMIPGDFQHLTDEELSPFGIYATIAFKHNKSNDLIFAKELFNLKTLIYDSSCRFGKYIDQLGWIDACESRLEELCKCLYQRLWGALSKRNKTKQ-----ANMECDAEVIDGQRTIKHVEIPIMPFIISRGRKMIGTIIDIDCIKRVHTDGFVSTKPGKECGDYEGYCP
>newEa_Acysu735855198
WIFKRFKLERDAKVPLKLRSAINVKGDYCKTSTKNYVRVVNLKLTKETLDKEGPAYKWDITMSKAALIEELKKQKFCRYIKLNLFSKNVIPDIIEQ--------EEAKWIAKASNGPLRTGPLYKYDVSGMYAAIMKSSVPGEFHQLTDVELSPFGIYAII--------DLTFAQELLTFNLLLYPTGRVFGKFIDQLDWKKAGVPRAKELYQRL----WGALSKYNKSKEFKASLHSVDAMNITHKSINNLDTFDTPIMPFIISRGRKMIGTIIDIDCIKRVHTDGFVSTKPGKECGDAIVKNM
>newEa_Polpa281203225
LQRNDPPIDLLHKVEELLPKKVSGDHTYVGESKKRLSLRNGHYTLDKRLSAKGYKFDFDPYLFIKCKSLDEMEEKYNSFIRKDLVNYKNVRQSATHLLKTDIEIEESYWIEQATMSAMIEGPLYKYDYKAMYACIMKDHIPGTFKKLSQDEFNQYGIYHASLFKFNQNDDLTRAKELLQINILEWDPQSKFGNLIEKLNWIKNATDDVKLEYKMMYAQLWGYLVRKRKQTIYHMIEYIYNNQKIESILSYTDNVYETPLKPFIIAKGRSMISKIMPNDVIKRVHTDGFYSTKKTHSKGKDVQIGV
>zf_Mavir326439151
LKKNDKPYELLDQLEEKIKANILSGSYVRESSMQRITLKDGHYSLTKRLQKQIKIRAWDEGLKIKCPDIKEFYNMTFNLLKYNPFKFYNIIQLAEDIFLQPEPIQEEALILNKAMGGGVYKKAFDYDINRFYPHLQLTSVPSKPTFKTEELPDILPYIKCQLYTHYDLNEIKLIKND--WNLMQYEGKRILGKDYKKYDISKKGC----KVAKMAMNCLWGAISRRKFKLLLELNLLRKLEYSDVIKTDTFKAYANDIFSVFLTAKGRYKLNQIIHKKYIKYVHTDGWISSKE-DEFGG---LDK

#########################
  MCP original alignment
#########################
>E9_Chlre159489398
MSSSTRDQPATSASAKDARRRLRELAFAMGSEVDDQALMDLTKSKAHRSYYNKVTVSPDGQCSYPSNLR---YLVERLVGYS--------------------------RNTF-----------HLQTLN------QTSATA-------GQIVTVDLSS---NSVCDLNTFTMFFKGSTTT---------TAG---------------------------------------------------FAVLPRN-------CETILERV---EVEANG----QIIQVGSSMYNQ--LWQIIADTSIGE-DVTNRR-------RRILQG---ASDI----------------------AAAPSA-------------------------------------------------------------------------------------------------------------------NQT----NVQF--AIQNWL--GFLGS---------------------------------------------------------------------------------------------------------------VKPSILDTSL----IGNVRLRLT--------LAQPVI-----------LAKSP---------------------------------------------------------------------------------------------------------------------------------------------------------------TCTG--------ENYSLPDIFFTV--DTLSID-------------DGVFYQMHQQFLSSG------GMYELPFHQY--LAFT--STGGM------SQTTKFSL--SAQSL-------NRCWATFLTSV-------------------------------AAY---------------------------------------------------------------------------------------VPQWDVWSVCEDDRAPPSHE---------KPLLARAQNERSDA-----------PGPAASSTA---------AAAAV----CAAR---NCCTE----------------------K-----DYRSTH----QGI--------------TGV---------------------------------------IVLLPAFFKL-------------------------------------------------------------------------Y---------------------------PNVKFEFK--------------DKKSEFHG---------------------IYT----GFYESDMSACHLTND--QGRTYIRGLYPASRL
>E9_Genau527182119
MQFP----------------------------------------------------------HVPKELK---YYLNRFSKFK--------------------------RVGV-----------QLKPSG------GVLSALPG-----NGKIQLAIPS---DGNYDADTFNMHFLLTTMT---------GTQVY-----NGGVV--------------------------------------TGTAAGCALPPRN--IECIIGTL---NLAYAG---MQNLDDIHE-YGR--LYNAVMDHTAGT--DADTK-------RSIMSW---GGNAL---------------------QEA-----------------------------------------------------------------------------ITNNA-----------------------------------ANLL----NRRF--SITNWL--GFIGS---------------------------------------------------------------------------------------------------------------CEPRMLDTSL----YSTLRLTLT--------LASNDI-----------LATTAV------------------GSPAV---------------------------------------------------------------------------------------------------------------------------------------APTN--------PNYRLDDIYFTM--DQVFLL-------------DNELSLGIQSHLLTK------GPVNIPYKTW--RMFQ-GPVSGP------TSTTVVDI--TSKSL-------NHIVSFFSPVAGYT-----ALTSNNITYIND-------AGTSSYFWRPLVTN------TSAIANANYASGINM-----------------------------------------------------------QINSLQYRIG--GQYYPAYV---------LPTDVLFTFN---------------------LDS---LK---SNRDLL----GGVSL--FIENN----------------------VQ---------------------------------------------------------------------------------------------------------------------YLNSFASFWQRMNYND--------DTRWMTG----MNTNG---------------------------NTQNINIE--------------YKGTTLTL---------------PAGVALNHF----VFVEQL--NSFVVGA--GKNADLDS-------
>MCP1_Guil3
MEGAEG---------------------------------ESRMM---------------KGTHFPSNFD---SSFNVLQNYY--------------------------TQPV-----------RIVPST------GQQTLAA------GDELIITLPP---ASVVDLRTFQLFFQAETKT---------NANTE-------------------------------------------------PCGFPKH-------IASLIQTL---DIYVNG----VNIQHIDN-YNL--LYNIYKDMYGSG--EQESKQ----AVSTNADPS-LRVLVDDA-------------GNVIR-QSFHA----------NAAVA-TANQ-------------------------------------------------------ATL--------------------------------------NYA----KNTY--CIKDWV--GFLGS---------------------------------------------------------------------------------------------------------------CRPSIIDTNL----FGSFEIRMR--------LAPDNV-----------LWRNVG---------------------------------------------------------------------------------------------------------------------------------------------------------------TAA--------VTYEISNLYAYI--NRIDWK------------SPDYYSL-FDAMLSSG------GSMNIPYNNF--RCHI-GNALTNSK----TNIMRFTE--STQSL-------NKVIWTYRASNYN---------TIAPL--------------------------------------QLANNATAAALTANAAADINTYLNDTVSVPRKLANYETFLAMNYAPLYNSSQYFRRSGLGLGSLTGTYSGCAQLEVN--SQLIPSYP---------LTLPQ--------------------------------VYQ--ETLKSF----NLLS---NDK-----------------------------------------------------------------------------------------------------GIHSAIKDISH-----------------------------YERDFFVGAF--ALSHFNHN-----DSQYLISG----FDSAS---------------------------TSIQLALH--------------VTNNRT------------------ADAAQSGTP--VVFTSMD--AVLKVSS--GRQVLPIF-------
>MCP2_Guil3
MS-------------------------------------------------------------LPNALN---VDINEIKDFR--------------------------KTIV-----------SFFPEE-----ISRSYKP-------SDTIKIKFPK----GLLDLSSFNIFFDGETSF---------YRLVS-----NGGV----------------------------------------FYSLNYHFPKH---TQSIIQSL---RVFINN----NEISNIDE-FNT--IYNIIYDIEHET---LNNN--------AVDNQS-PEFKVI---------------------SIDGYQ--------YDTSFN-VAYSRS-----TRNIG-------------------------------------------NTLS-------SGWFQY-----------------------AAQPTEAYKERF--GITEWI--GFFRD-----------------------------------------------------------------------------------------------------------------LKYINTHN-----IDLSIEIE--------LAPAYI-----------MFQHTT-----------------AGTQRRAA--------------------GDTQVI-----------------------------------------------------------------------------------------------------------DGGA--------PSYTISNVKANI--HKLDFE-------------GAP-------NILNN------NLIFTDYVSR--KGQK-LTVDK-------NQKLTMNV--KAECI-------KKLIATFLRNTRETETAAFQSNLTNHFGVEYQRLIREDATTRLGNS------------------IYFKRQGK------------------------------------------------------------GIKNVSFYID--DIPINNNPM------DLIEIER--------------------------ETK---HAF--NIRKTL----WNDV------------------------------Y-----EFQN--------------------------------------------------------------------------------------------------------------DFFSAVM--SLEDHIKT-----KDGIVKSG----YNTNG---------------------------RNAKIMFE--------------SQAFGVPAG--------------TQNEADFIGT-PILFIETE--RTINIDN---NNISIS--------
>MCP_Guil1
MAES-------------------------------------SSQ------------------YLPTNLR---WRISSLQNMS--------------------------KVKI-----------QVIPQT------PSTVKP-------GQKLQVTLPY---SSLLDLSTFSMEFTGETVDG------VLGKTGG------SYYN---------------------------------------TLRFPRN-------TFSLIDSL---MIKFNN----VVVQNITD-YNV--VQNILFDIVSNN-QDADGR---------MNC-----SMLNNDP------------SVKVA-GDYRYIG-------CGPIS-------------------------------------------------------------TTLV-------DGTTALD----------------------ASDDICKDRANY--YIKNWL--GILQQ---------------------------------------------------------------------------------------------------------------GNVNIIDTSL----VGTIQITIG--------FASAAV-----------LAKSYP-----------------NATDET---------------------------------------------------------------------------------------------------------------------------------------TYPS--------PDYTLSDIKFNM--TKINMP-------------SWWYEGMR-TQLMNG------TTYSLYFPHY--NVFT-GQSNPSK-----SQTTRFTI--ASDSL-------DYVLGTFIPSDYTD--------TTKLKTFGDS-----TNNKDKTI--------------------DAVISGGKGSSQN-----------QSRYFRRNGD---------------------------------NLLSSQWTLG--SEKLPQVP---------NTLTG--------------------------------CVQ--SVVEAF----NLHQ---SADG----------GFYKG------CTDI----EMFST-------------------------------------------------------------------------------------------------------------FFFADIL--SLQHVGDT-----SGIMLVSG----LDTRQ---------------------------LPIIVEWS--------------TRDVGTTTY--------------STSSQYWTP---FIIAAET--RKCDISA--GNSVSIN--------
>MCP_Guil2
MAL--------------------------------------------------------------------------------------------------------------------------------------------------------------------------------------------------------------------------------------------------------------WFSTV---------------------ITD-YAM--IQNILFDIVALN-QDAMGR---------AQC-----CGLNVDP-----------SSKSVV-NDDGTIS-------TYARF-------------------------------------------------------------ARFV--------STTAL-----------------------DSNLV-KDRSTY--FIKNFL--GVLQQ---------------------------------------------------------------------------------------------------------------GNINVIDTSM----IGQVQISIT--------FASAAV-----------LGNSKGT--------------TSTTASEN---------------------------------------------------------------------------------------------------------------------------------------IFPA--------PSYKLSDIKANV--TKINMP-------------GWYYEGLK-NQLMKG------TNYELYFPNY--TTFF-GQASPYK-----SQTTRFTI--ASDSL-------DYMIGTFIRADRDD--------LSKVSGFVL-------PTDKTLG--------------------EALILGPSENTFN-----------QTVYFQRNGE---------------------------------ELVTSQWTIG--SEKLPQVP---------SNLMN--------------------------------CIQ--NTVEAF----NLHQ---SADL----------GFYAG------NKSI----SDYVK-------------------------------------------------------------------------------------------------------------YFFCDTL--SLSHVGDA-----GGTMVISG----LDTRQ---------------------------LPVSIEWS--------------TRGSVTSGK--------------SSSDQVWLP---LIICCET--RHLTIGS--GNQISIN--------
>MNEG_761972244
--------------------------------------------------------------ALPKSLR---YYLNRLSLSV---------------------------NKF-----------KIRPLN------QASAQP-------GDVISFDLPS---HVLLDS--LELTWDLTTTN---------GGGQG---------------------------------------------------------------VESAVEQI---SVESNG----YMIDSCAM-TNQ--LYQLFMDYLGAK--RLR---------RALQNQ---------------------------------------------TVGNPTG---------------------------------------------------------FHAA---------------------------------------------ERM--SLNSWL--GFLGQ-----------------------------------------------------------------------------------------------------------------PRVIDV------LAPLRVYVK--------LAGARA-----------FIGA---------------------GAAV--------------------------------------------------------------------------------------------------------------------------------------------------TCGINFANITAYV--DCIALD-------------DGGYEAGVAKLMQSN-------PLELPFDRY--YTTL-GGTPAGT-----QDTLGFNL--STQSL-------DYVCWMDP--QAVA--AYKSAYGAN-----------------------------------------------------------------------------------------------------------SLASSQFQVG--AVSYPTYP---------ATAPEAFQTAD------------------AFGIYRGSPWL--GLYA--------------------------------------------------------------------------------------------------------------------------------------------------------------------------LGCAHAV------SERLASG----LNTLG---------------------------NSAGIWTE--------------VAAAA--------------------------------KMVAT--TIARV----GYQVEVIA-------
>PBCV1_1j5q_chainA
------------------------------------------------------------------------------------------------------------TFFKTVYR--RYTNFAIESIQQ---TINGSVGF-------GNKVSTQISRN--GDLIT--DIVVEFVLTKGG-----------NGG---------------------------------------------------------TTYYP-AEELLQDV---ELEIGG----QRIDKHYNDWFR--TYDALFR--MND--DRYNY-------RRMTD------------------------------WVNN---------------------------------------------------------------------------ELVGA--------------------------------------------QKRF--YVPLIF--FFNQTP----------------------------------------------------------------------------------------------------------------GLALPLIA--LQYHEVKLYFT--------LASQVQ----------------------------------GVNYNG---------------------------------------------------------------------------------------------------------------------------------------SSAI--------AGAAQPTMSVWV--DYIFLD---------------TQERTRFAQLP--------HEYLIEQL----QFTG-SETATPSATTQASQNIRLNF---NHPT-------KYLAW------NFN--------NPTNY------------GQYTA---------------------LANIPGA-----------------------------------------------------------------CSGAG-TAAATVTTP--------------------------------------DYGNT--------------------------------------------------------------------GTY--------------NEQ-LAVLDSAKIQLNGQDR--------FATRKGSYFNKVQPYQSIGGVTPAG---------------------------------VYLYSFAL--KPAGRQPS------GTCNFSR----IDN-------------------------------ATLSLTYKTCSIDATSPAAVLGNTETVT-----------------ANTATLLTALNIYAKNY--NVLRIMS-GMGGLAYAN-------
>PGVV_509141021
M-------------------------------------------------------------------------MDRISGFS--------------------------TNSY-----------RLQVLG------SSSASA-------NQIVRFELPS---NSIVDIRKFAMAFKLAVTG---------DD----------------------------------------------------HARLSD--------VNNIVERV---SITVGG----TELSSGFSKYNV--LKQIKKCLMAD---EGC-----------VLTE---HPEI----------------------ARTKSY---------NTGVA------------------------------------------------------------YNLNG------------------------------------GEP----AADY--RIDEWM--GFLGE---------------------------------------------------------------------------------------------------------------CEPRVIDTSK----FPPIQISIT--------LAAAQA-----------VVVQGS----------------LAGTPAQ------------------------FVTEG-----------------------------------------------------------------------------------------------------------STN--------GDYSLTDIYATV--PVLAFN-------------DGLYDGMTEAILQKQ------GFLELPYKNY--INFQ----NVG-------NSVRWNC--SSASI-------DRIWTATRDLTHNS--------KKAPVLVEGYNGDYGKMFNYADEKYQ--------------SRYMNFPSPSSS----------------------------------------------------------AGITSQHRIN--SSLLPQFA---------MSPMDSALLT---------------------KQS---VPK--HYQKKH-----GLKT--MTSNF----------------------------------------------------------------------------------------------------------------------------------------------NASCVRL--NLEGSE--------QLRIASG----LDSRS-----------------------------IALQGH--------------FDLNGL------------------DSNDTPID----VFVETT--SVLRVGR--NLMIEVVA-------
>Pln1_DGr
MT---------------------------------------------------------------NLLT--VREKPYSDESI-----------------------IKK-EYH-----------SYSPYL-------QSFKS-------NDEVRITIQNQ--DLYVLPSESFINIEGLISL---------ANN--------APTG---------------------------------------GGKLKNNC------MSYLFDEI---RYELNG----IEIDRTRF-VGTSTTLKNYISLNK------PES--------RMLEN----------------------------------------------------------------SGWFNGN-------------------------------------EKLVP-------------------------------------NDG----YFNF--SIPIKYLLGFCEDY----------------------------------------------------------------------------------------------------------------NKV---------LLNCKHELI--------LLITKN---------MDDVYHPK-----------------------------------------------IGS--------------------------------------------------------------------------------------------------------------IE--------YKLNITNITWKV--PHITLS-------------DEKKLLMLNI-TKNG------GSLPLAFRSW--DCYL-NPTLAEGT----HHVWNVKLAANRERP-------RFAIIAFILDN---------------------------------------------------------KLIQN-----------------------------------------------------------QLRNLKVYLN--SETYPYDD---------LNINFSR----------------------ERFAT---LYD---MYANF----QASYY--MKQSE---------PLLTP-------KEF--------------------------------------------------------------------------------------------------------------------KEKAPIVVI--DLTHQN--------ESVKTGP------------------------------------IDIRVSIE--------------LESAS--------------------VRNTKVY----CLLMHD--RLVEYSP-LTGLVQRIV-------
>Pln1_DR
MALL-------------------------------------HRM---------------SGECIKSELD--LFTVPLTQTAI-----------------------EKN-TYV-----------EVPPLS--------AISD-------SSPLEFFIAGSG-EEYIDLNNTLLHLRLKITK---------PNGG--------------------------------------------------EIADPAKVALINYPAATIFSQV---DVSLGD----RLISQSSSTHPYRCIIESLINYDK------DTL-------ESTFSA---GLFFKDT---------------------------------AGHMDVKDPLG--------NNQGLLKRS--------------------------------------TYTS-------------------------------------RSK----IVDL--MGPIHS--DIFFQ-----------------------------------------------------------------------------------------------------------------EKLM--------LNGVDIKIR--------MIRGKD---------EFCLMRSD---------------------------------------------------------------------------------------------------------------------------------------------------------------DVA--------YKLKIVSASLFV--KKVSVA-------------PNVRLAHAQALLSTN------AKYPIDRVCL--KNFS---IPEG--------ARVSN----QENLFLG-TLPKSIVLGMTDNDAFT-------GSYDKNPF---------------------------------------AFKHY-----------------------------------------------------------DLEFLAIYVD--GQQIPAKP---------LQPNFTD----------------------GSVVR---EFY--QLVTAT----GRHL----KNHA----------LSI-------SRS-----EFAR--------------------------------------------------------------------------------------------------------------GYSLYAF--NLTPDED-------CGQHVSL------IKS---------------------------GNIRLEAR--------------FRQPL--------------------PNTINLI----IYSVFD--SIIEVSN--RRQILVDYY------
>Pln1_DY
MSN--------------------------------------------------------HIECMKGELD--LFAPHPTQSSI-----------------------LRT-EEV-----------SYNPIA--------SLDG-------ASSIEFVCLGNG-ETYRDLSSVYLRLVVQLKK---------NDNS--------------------------------------------------VIEGNA-VGVVNNILHSIFRSS---SVYLNN----ILVSQSDNNYHYRAYLQTVLNYGS------DAS-------ESHLAS---QGYFPNF----------------------------------GRLTSGKYV---------YPSSNETLK--------------------------------------NIFQ-------------------------------------NSN----KVEL--FGKIHG--DIFNQ-----------------------------------------------------------------------------------------------------------------TKLL--------VNNVDLRIN--------FNIEKT---------AFYLMEKD----------------------------------------------------------------------------------------------------------------------------------------------------------------SE--------SNLKILEAQLFM--NHVTVN-------------PSILLAHHHVLQTKN------ALYPFSKVEV--KSFT---IYPG--------NNTLS----IDNAVIG-QLPNFLAFCMIKNRSYS-------GNRGLDPF---------------------------------------NFEHF-----------------------------------------------------------KMQRFNLMVN--GVQVPSQA---------LEFDYSNSEN-------------------VQSSR---GYN--MLFRSS----GIKH----YDRG----------LQI-------TKE-----MFDT--------------------------------------------------------------------------------------------------------------NSFILAF--DLTADQS-------NTTICSN----LMSQ----------------------------GTIRIEGR--------------FSEPL--------------------SEAVTCL----VYCEYD--SMIDIDK--HRNIRTLF-------
>Pln1_HM
MVK-------------------------------------------------------------SDIFN--ITDKLRFDEEI-----------------------KKY-EEY-----------EFTPSV------NSNLN--------SGEIRIFIENS--DSLFHPHESYLEIEGRLVK---------ADGTA-----YADDY---------------------------------------AITLTHNG------LMHLFERI---EYKFYD----SVVESVNF-PGIATTMLGMLKYPN------DFQ--------QSKAM--NQLWYKDT---------------------------------TATADLVN------------NTGFXARQ------------------------------------QFIIQKP-----------------------------------TTKG----SFEF--SIPLRHIFGFCDDY----------------------------------------------------------------------------------------------------------------DKV---------FYGLKHELX--------LLRRSD--------DNAIFRAAG---------------------------------------------------------------------------------------------------------------------------------------------------------------VAA--------GKVNITRISLMM--RRATPS-------------LVADLELAKI-IKSQ------ETLDIGFRSRFLDKTN---VPQNT-----SFDWRLGL-RTTEKP-------RYILVGFQTNRE---------GNQEQNXS---------------------------------------IFDHC-----------------------------------------------------------DLXNMWIELN--EERYPATN---------YNLSFPN----------------------MKITR---AYR---HASNF----AEDYY--NMTN----------LISLC------GITP----SDYRD-------------------------------------------------------------------------------------------------------------LYPIMYF--DVSKQS--------ERMKDKT------------------------------------VNIKLKAE--------------FNTPV--------------------PANTVIY----ALIISD--RIAKITS-NGNRLRFEY-------
>Pln1_NV
MYRN-------------------------------------PKY-----------------VQRYEDVS--FDLETPLVS-------------------------------------------NVANNA------HQTLT----------GYRIVADNSGEIAPLDWYNARFEVNFKVQL---------LADGG-------------------------------------------------NIAVDDHNGIVNG-SHSLIKEI---SVKVNG----IPVYDNTQ-ADHTVNIKNLLEYDT------SYA-------QTTGTN---EFYFLDT---------------------------------SRSAEERAGQAG-------YNKGFAARK--------------------------------------ALLG-------------------------------------TST----TVNT--EIPLNR--YSFFE--------------------------------------------------------------------------------------------------------------AFEDKLMP-------NTKVEIQIT--------RNSDAT-----------LIWQAG----------------------------------------------------------------------------------------------------------------------------------------------------------------AD--------CRVVITKFKLWV--PRIIFNSGGESMYMSKYLAPHKWTYLREMVERSNSGRAQTGSFKITSGI-------------------------------NRPR-------HVFVW--ISNDANE-------DSQTVNPFLY---------------------------------NTFSVANNR-----------------------------------------------------------TLTSCHLEVG-TGNQYPESE---------YQVS-------------------------SEMSR---VFR--DVLGYV----NSIN---DYKGG----------TLL-------TRX-----NFGS--------------------------------------------------------------------------------------------------------------IFPFIYF--DLRNQK-------------------ADIKD---------------------------GTTKLTFK--------------YRLSAG------------------TNADYSVY----ALV--------LYEQ--DKTVFV---------
>Pln1_NVi
MSKS-----------------------------------------------------------HQSSAN--VKNANTAKDSVSKKPRLKSWWKITCIFFCCQNGRNSHYEIH-----------AHQPYN------VSSYNN-------SDEIRISVQHQ--DLCLLPSASSLYVCGRLTK---------ADG--------TLVK---------------------------------------NTKFVNNA------VCHMFEEI---RYVI------------------------WVSINP------SQS--------LIIHN----------------------------------------------------------------AGWLDVE------------------------------------EKENLIN------------------------------------SEG----YFDI--SIPLSMFICFTEDY----------------------------------------------------------------------------------------------------------------RKV---------VVNVKHEII--------LTRSRN--------DLNSVIQTP-----------------------------------------------TKVAT----------------------------------------------------------------------------------------------------------ATTAAEY---ENFKIELMKVEWLM--PYVVLS-------------NQHKIRMLSH-IQKG------KSIDMSFRSWELYEYP---LLPTTP----KHVWTVKTSNQLEKP-------RFVILGFQTNRK---------EAKEINAS---------------------------------------RFDHC-----------------------------------------------------------NISNVKLFLN--SQYYPYGN---------LNLDIER----------------------NQYAM---LYD---MYANF----QHAYY--DKSIE---------PMLKK-------QHF--------------------------------------------------------------------------------------------------------------------INYLPLIVI--DCSKQN--------EALKNAS------------------------------------VDVRLEFE--------------SKDNF--------------------PAGTSAY----CLIIHD--RS----------------------
>Pln1_SM
MI------------------------------------------------------------SAKSELC--LFDRPSPQAVI-----------------------EHG-SFE-----------DIFPMN--------SITDAG-----TSSIQFYINGSQ-TEYLDLNDTLLYIQLKVVN---------SLGE--------------------------------------------------NITQEADVTANNFFFQTLFKDA---ELVFNS----TKIEGANDSFAHKALIETIINYNQ------DTK-------HTSLGG---MGYTEHD---------------------------------------------------------LMRK--------------------------------------TWIA-------------------------------------KSK----AFSL--CSPLQF--DFFDQ-----------------------------------------------------------------------------------------------------------------PKYL--------LPGVSVQIK--------LTRTNP---------EKSLTCTK----------------------------------------------------------------------------------------------------------------------------------------------------------------FV--------PKIVLLDAKLMV--RRVRVE-------------PSVLAGHQIGLATRN------AIYPMRSKEV--VEFS---LPIG--------SSSFY----KEQIFGDRRLPNFILVTFQGNKRFS-------GSFLDTFT---------------------------------------MFDHF-----------------------------------------------------------NVKSITLSKG----SDYREK---------YSQDFEN----------------------DNYST--SYMQ--SIVRNM----GYLN----KNLN----------CGI-------SMS-----DFRN--------------------------------------------------------------------------------------------------------------KYPFFTF--VLAPDFD--------LNQSQL------PQS---------------------------GNLRLDIK--------------FGSPL--------------------TESVTVI----VYGVFE--KEIQITS--NRTVLV---------
>Pln1_SP
MERI-------------------------------------HHM---------------SCECSKSETD--LFSIPPTQTTV-----------------------EKG-KWV-----------EFFPLT--------NISD-------TTPIQFHLQGST-EEYTDLSQTLIHLQVKVVN---------GDGT--------------------------------------------------PLAEDAQVGPTNMFLHSLFSDV---DLMLND----RLITPSTNTYAYRAALETLLTYGP------EAK-------ESQLTS---ALFYKDT---------------------------------PGHMDDGNPLRED-----AGNMGLKERH--------------------------------------RFIK-------------------------------------GSK----TVDM--VGLLHL--DMVFQ-----------------------------------------------------------------------------------------------------------------DKLL--------LGGVDIKLK--------LNRSKN---------SFSLMSSV--------------------------------------------------------------------------------------------------------------------------------------------------------------QNAE--------YKVIITSASLHV--RRVKLS-------------PETSLLHAKTLETQT------AKYPIRRSEV--KTFS---IPRG--------NLSFT----RESLILG-QMPKRLVIGCVSNTAFN-------GNYAKNPF---------------------------------------NFHHY-----------------------------------------------------------DLNFLALYAD--SEQIPWKP---------IRPNFSAPD--------------------PNYIL---AYQ--TLFSGI----NSMF----HDKG----------NQI-------TRT-----DYDK--------------------------------------------------------------------------------------------------------------GYTLYAF--DMTPDLS-------TGDCFNL------RKH---------------------------GNVRLEMQ--------------FAREL--------------------PETVNVM----VYAEYE--SVIEIDR--NRNVIIDFGG-----
>Pln1_TC
MSFL-------------------------------------HPC---------------SCECAKSELD--LFALPPTQTSI-----------------------ESG-QWV-----------HYKTVS--------SISE-------NSPLEFVVPGG--EDYIDLSQTLLSLCIKISK---------EDGS--------------------------------------------------NYVAEDNIAPVNNILHSMFSQV---DVYLNQ----KLISPPNNTYPYKCYLETLLNYDS------GAK-------NSHLTC---GLWYTDT---------------------------------AGKMNVIGN----------ENIGYAERF--------------------------------------KHTS-------------------------------------LSK----EIDL--IGHLNC--DIFNQ-----------------------------------------------------------------------------------------------------------------EKFL--------INGVEIRLK--------FARSRD---------SFALMSSN---------------------------------------------------------------------------------------------------------------------------------------------------------------NLN--------GKIQITDATLMV--RRNRIN-------------PSVLLAHAKALELST------AKYPITRTEL--KVLT---IPQG--------VQGKS----LDNVYLG-QLPKRCAVCFVTNKAFN-------GDYTMNPF---------------------------------------NFENF-----------------------------------------------------------GLNYLSLYVD--GNQIPSKP---------LQPVFVGGN--------------------RKFVS---MYH--TLFSGT----GIHY----LNTG----------NGI-------SRD-----NYAD--------------------------------------------------------------------------------------------------------------GYSIAVF--DLTPDLSS-----HNGFSWNL------IKN---------------------------GSLRIEVG--------------FTRAL--------------------TETVNCL----VYGEFD--SVLEIDK--KRNVIVDYSN-----
>Pln2_NV
MSAAR-----------------------------------VFDG---------------SQQVANPGVG--LFTMPA--------------------------------TDV-----------ALKDGK------FIPYTPSDE---SVDHIEWYIHPT--TTYIDLQKTHIKLKVKITK---------ANGR--------------------------------------------------TLEVNEAAAFVNNVGHSLFRQV---KVELNN----IPVTLQTDSYPFKAYISNLLNYTR------EGQ-------DSFLGC---SLWHKDT---------------------------------AGSMDA-AVITGV----PATNLGLNKRA--------------------------------------TYTAL-------------------------------------SA----EVGL--IVNLDV--DIFKC-----------------------------------------------------------------------------------------------------------------GRYLL--------SGVPMKIR--------LEMSKA---------AFALMGGG--------------------------------------------------------------------------------------------------------------------------------------------------------------------------KFVITPGSTLRL--YHVTPT-------------DTVALTHANE-LLHH------KLA------------------------------KYPV--TTAVV-------KTE-QVENGKLTKK--FNDL-WNGL--------------IPKRMV-------------------FGIITNAAY---------------------AGSYAKNPF------------------------NFILTDITNIELRVN--GVETPFTS---------IKN---------------------------IAGD---AID--LYYMMH----EGING--KAART--------KGLNI-------NRD-----EFFG--------------------------------------------------------------------------------------------------------------GYGLIVY--DLTAA--------------------GNASSGYFQP-------------------QYKGTVSLDLT--------------FSTA--------------------PTEVLTVV----LYGEFN--NTMEVDA--ARSIMYTIQG-----
>Pln2_NVi
MAFL-------------------------------------HTH---------------SCECLKSELL--LFDIPPTQTTI-----------------------EGS-HWV-----------QYKPIS--------SLTD-------DSPIEFVIPGNS-DEYLDLAHTMLSLRVSIKSSTSEEDVAEADRAA-------------------------------------------------YRLLTARVGPVNNFMHSLFNQV---DVFFNQ----KPVSPPTNAYAYRAYIETLLNYGP------AAK-------TSHLST---------------------------------------------------VIVL------VVRYGMEKTT--------------------------------------QKTT-------------------------------------RGL----WKGE--SYLLQI--NLLTL-----------------------------------------------------------------------------------------------------------------DTSI--------QMCLIKRSYCSTASKGCVVKSRD---------NFCLMDPA----------------------------------------------------------------------------------------------------------------------------------------------------------------GS--------FSVHIEEANLLV--RRVKIS-------------PSILLAHAQSLSRAT------AKYPLTRVEV--KAVT---MHSG--------VHGET----LDNIILG-QLPKRIILGFVNNKAFN-------GDRLLNPF---------------------------------------NFEHF-----------------------------------------------------------NINFLCLYVD--GVQVPSKP---------LQPDFTTR---------------------NLYVD---AYH--TLFSGT----EIHF----LNEG----------NQV-------TRE-----NYPH--------------------------------------------------------------------------------------------------------------GYCLFAF--DLTPDLSA-----NDCSHWNL------IKH---------------------------GSVRLEVR--------------FSNAL--------------------TETVNCI----LYAEYD--NILEIDA--SRQVIIDFSS-----
>Pln2_TC
MFD--------------------------------------------------------------------IEKGIEWDEGV-----------------------VGY-KFQ-----------SHEAYT-------ARYEN-------TDEIRIPLQE---DLCTLPCDSLILIEGQLVK---------TDATTN---KTVPAT---------------------------------------ETKFVNNG------VAFLFSEI---RYEVSG----VTVDTNTK-PGITTTMKNLASLNQ------SES--------LKLTM----------------------------------------------------------------SGWDLNE-------------------------------------EATKP-------------------------------------IDG----YFQA--CIPLNRLLGFAEDY----------------------------------------------------------------------------------------------------------------KNI---------MLNIPQELI--------LIRSNS--------DVNALICAT---------------------------------------------------------------------------------------------------------------------------------------------------------------NEK--------ARVVIDKIAWLV--PHIVPG-------------LKEEVKLTKT-IEKD------KEIAVPYRSWELHSLP---LFPNTT----KCSWPVKISTKFETP-------RYIIFGLQSNRE---------GQLDKNMS---------------------------------------KFDRG-----------------------------------------------------------DITNMRVFLN--NERYPYEN---------LNISYKK----------------------HHFGI---LYE---MFTNF----RSRYY--YTDKK---------ETHIT-------PT-----QFFD--------------------------------------------------------------------------------------------------------------SYPLIII--DCSMQK--------TGLQTQS------------------------------------IALRIEFD--------------TDTGI--------------------SEGTTAY----ALVISD--RAFTYTP-LTKSVKQV--------
>Pln3_NV
MAQA-------------------------------------ISE--------------------KINPN--RIPREPFGLK------------------------AESSLNR----------ITFNPSS---------ASP-------GETLYINIPKLAENVVIVPGSVSLLFDLNVTG---------HANNT---------------------------------------------------LVNNV-------GRNLVSRL---KILFGG----ETLQDTQR-YDLFQTYHDLYLQAEDR--EDRIK-------QGISSE--NMRKLRTN---------------------------------AGDKAT----------------SDAKEV--------------------------------------ALAAV-------------------------------------HN-----TKY--CIPLDH--PILGE-----------------------------------------------------------------------------------------------------------------HGVFYPKA---LPHPLIFEIT--------LAPVSD-----------VVVYAD---------------------------------------------------------------------------------------------------------------------------------------------------------------TVKT-------PTYTITNLELEY--ACISSE--------------YLARE-ALSAYQVG------RGFFYENVIL-HKTFT-ISKPNDGV---INEHINLPR----RSM-------TGILCLFTES-YTG-------GARDSE--------------------------------------KFVNP--------------------------------------------------------------SITSININVD----GMPNRL---------YSKGM-------------------------TPPD---LWE--SVKKRF----------GREGV---------------------KQK-----DFYAN-------------------------------------------------------------------------------------------------------------NKFALWV--DLRAHP--------DNSIHGGGLVLNNTR----------------------------DGVKLEMK--------------RKVGG--------------------TGNITCY----MFVVAD--ALMEVMN--SNLRAIMY-------
>Pln3_SP
MSLL-------------------------------------HDK---------------SDVCCKSELD--LFTLPFTQMSI-----------------------LKG-PWV-----------EYHPVS--------NITD-------SAPIEFNVAGTA-EEYVDLSQTMLAVTAKITN---------PDNT--------------------------------------------------NLAQEAPVGPVNLFLPSLFSQV---DVMLNE----KLVSQPSNTYPYRAMLESIMHYGK------ETK-------DSQLTQ---QLYYKDA---------------------------------AGKMDLLNPLLAG----ENVNEGLKKRH--------------------------------------EFIV-------------------------------------DSK----VLSM--LGPIYG--DLFFQ-----------------------------------------------------------------------------------------------------------------ERLL--------LPGVDLKLK--------LNRSKD---------AFCLLSSN--------------------------------------------------------------------------------------------------------------------------------------------------------------AEGN--------YKVKILSAALYV--RRVKTN-------------PSVMLNHAKMLEKAN------AKYPLNKVDV--RSFT---IPAG--------NMSFN----KDNLFLG-HLPNRIVVGFVDNDAYN-------GTYGKNPY---------------------------------------NFKNL-----------------------------------------------------------LLNYVGVTVD--GESIPMKP---------LRPNFREGPG-------------------QDFIH---AYN--SLFMGS----NRLF----QDKG----------IDI-------NRE-----EYAR--------------------------------------------------------------------------------------------------------------GYTLFAF--DLTPDLS-------DGCHLNL------VKQ---------------------------GNLRLELQ--------------FDNPL--------------------PNTVNCL----VYSESQ--GLIQIDR--SRNVVYDYQG-----
>Pln3_TC
MSA-------------------------------------------------------------SKLQV--YSSP-EIDDSI-----------------------SKE-EEH-----------TYSPQV-------RSFDN-------NDEIEIIINQR--DIWISLFESFIQVDGEFIP---------DPVP------ETGGG---------------------------------------NVTLTNNA------AAYLFENV---SYELNN----VELDSVRE-VGTVSTIKTFLCYGK------DEV--------RALTL----------------------------------------------------------------AGWNDQE------------------------------------SQQLKTF----------------------------------NETDN----TFSF--RIPLSYLLNLPFDY----------------------------------------------------------------------------------------------------------------HRI---------VSGH-QKLR--------LIRSRN--------DANCFISTG---------------------------------------------------------------------------------------------------------------------------------------------------------------TRK--------ATLKINNIELKA--KHVYPN-------------DEIKLTILEG-INKD------RVISLPFRKW--EIHE-LPSVRQTNN--DIWRVKTST--QLERP-------RFIIVCFQTNRK---------NNPKSDVT---------------------------------------LFDHC-----------------------------------------------------------DVRSVRLWLN--SNVYPYET---------WKLQFAK----------------------NKYLEAYQAYV--DFYKEFNGKDRAEPI--LSYTD---------YTK-----------------------------------------------------------------------------------------------------------------------------------RPIFVL--DCSKQN--------EAIRSST------------------------------------IDISLEFE--------------SDNNF--------------------PADTRAY----CIIIHD--RIMQYYP-LTGIIRQLI-------
>Pln4_NV
MAT-------------------------------------------------------------SEVLN--FTESPIVDEGI-----------------------ERY-EFH-----------EYEPVA------RTNLNS-------AGEIRINVEQQ--DLFTLPSEAYLLFEGRLTK---------ADGTA-----YANAD---------------------------------------AVALTNNG------LMHLFSQI---SYQLSN----QDVETVFH-PGQATTMLGMLKYPN------DFQ--------LAQGL--NQLWYKDS---------------------------------AATAVIAD------------NTGFAVRQ------------------------------------AFLIQKP-----------------------------------TAKG----TFSF--IVPLKHIFGFCDDY----------------------------------------------------------------------------------------------------------------NKI---------VYGFKHTLT--------LVRKAD--------DDAIFRATA---------------------------------------------------------------------------------------------------------------------------------------------------------------AGA--------GKVNVDKISLFM--PHVIPS-------------DMERMQIYKT-IESK------VTLPVAYRARQCDTIT---VPQST-----TFSWRLSVKTSPEKP-------RYIIVGFQTDKD---------GSQEANPA---------------------------------------IFDHC-----------------------------------------------------------DLKNMYIMLN--QERYPAVD---------YNLSFPN----------------------QQFSR---AYR---DAATF----SEKFY--GMND----------LITQS------NITP----SDYKD-------------------------------------------------------------------------------------------------------------LFPLMVF--DVSKQS--------ERLKSSV------------------------------------VDVQIKAT--------------FNAAV--------------------PAETEAF----AVVVSD--RMLQFQS-DGQKMSVVY-------
>Pln4_NVi
ME---------------------------------------------------------------EVLS--IQSPVVFDESV-----------------------AHY-EIH-----------AHQPYT------LSNFNN-------SDEIRIGIQHQ--DLCVLPSRSSLHICGKLQK---------PDG--------TAIE---------------------------------------GTRFVNNA------ICHLFEEI---RYELNA----IEIDRCKN-VGLTSLMKGFVSFNP------SQS--------SAIEN----------------------------------------------------------------AGWLDIA------------------------------------ETQRLDD-------------------------------------NG----YFDV--SIPLGMILGFAEDY----------------------------------------------------------------------------------------------------------------RKI---------VVNAKHELI--------LTRSNS--------DVNSIVQTQ-----------------------------------------------VVVAG----------------------------------------------------------------------------------------------------------ANVYE------DYQVEITKIEWLM--PYVVLS-------------DKHKIKLLNH-LEKD------RPITMSFRSWELYEYP---LLPSTS----KHVWTVKTANQLEKP-------RFVILGFQTNRK---------GRKTANAS---------------------------------------RFDHC-----------------------------------------------------------NISNVTLFLN--SQHYPYGN---------LNLNITN----------------------NQYAL---LYD---MYANF----QNAYY--NKEVE---------PMLKK-------ADY--------------------------------------------------------------------------------------------------------------------LSYAPLIVI--DCSKQN--------ESLKQAS------------------------------------VDVRLEFE--------------ARANI--------------------PVGTSAY----CLILHD--RIVEYNP-MSGDVKKIV-------
>Pln5_NV_PY
MSVFT-----------------------------------------------------GSXQVANXGMB--LFTLPP--------------------------------TDV-----------ALANGH------YIPYTPXDE---GDNHIEWYISXS--STYIDLKKTHLRLEVKITK---------GDGS--------------------------------------------------DLAAGEKVGFVNNALHSMIKQV---KVELNN----RPVTLQSDSYAYRAYIESLFNYSK------EAQ-------XSYLTG---ALWYKDT---------------------------------AGQHEX-TAVASSGS-GVATNQGLXTRA--------------------------------------AFTAE-------------------------------------SA----TVGL--TGPLFC--DIFHS-----------------------------------------------------------------------------------------------------------------ERYLL--------DQIPIKIR--------IELQKP---------QFALMSQG--------------------------------------------ENXLLX---------------------------------------------------------------------------------------------------------------N--------SKFPREQFXACT--TPPPTX-------------SGITRRKCF--PLKH------NLA------------------------------KYPL--TTAVV-------KTG-QIXSGKRSIL--FRNL-FNGL--------------VPKRMI-------------------FGIVEDAAY---------------------NGDYTKN----------------------------PFNFQMPQSEXYR--GQSGWKRN---------TYIXSLKN----------------------IDGE---GVD--LYHLLF----DNVC---GXYRG--------RGLNI-------TRE-----EFKX--------------------------------------------------------------------------------------------------------------GYALFPF--DFTGA--------------------ANASSGYFQP-------------------QYKGVVTLELS--------------FNXA--------------------TDKVYTVV----LYGEFN--NNMEIDP--ARNVMYDIQG-----
>Pln5_NVi_PY
MAFL-------------------------------------HSH---------------STECMSSELD--LFTLPATQTSI-----------------------ESS-SFL-----------HYKPVS--------SLSDDV-----DAPLEFVVPAGS-EHYFDLAHTMLHVQAKIVP---------ADEAT-------------------------------------------------ATTEDLKVGPINNFMHSMFNQI---DVFFNQ----KIVSPPNNAYPYRAYIETLLNYAP------AAK-------ESHLTA---SLWYDDT---------------------------------SGGFDSPANAVSTATAPMIVNKGLENRK--------------------------------------YFTQ-------------------------------------NRR----YFDM--IGHLHH--DLFNQ-----------------------------------------------------------------------------------------------------------------DKML--------INGVEMRVR--------LVRSKD---------AFCLMDAT--------------------------------------------------------------------------------------------------------------------------------------------------------------ADGK--------FKLSIKEATLIV--RRVKIS-------------PGVLLAHAQALSKTT------AKYPITRVEV--KSFT---LHSG--------ILGDS----IDNVIHG-QLPKRIILGFVENKAFN-------GNRALNPF---------------------------------------NFQHF-----------------------------------------------------------SINYISLYVD--GVQIPSKP---------LQPRFTGLD--------------------KLYID---AFQ--TLYTGT----GVHF----LNEG----------FGI-------NRY-----NYYK--------------------------------------------------------------------------------------------------------------GNFLTAF--DLTPDLSA-----HCATHWNL------VRS---------------------------GSIRIEVR--------------FETAL--------------------LTAINCI----VYAEYD--NVLEIDS--SRQIVTDFSA-----
>PlnN1_NV_PY
MSVS-------------------------------------------------------------DKLDPQRTPRTPLGLK------------------------AERTVHR----------VTLNPST---------ASP-------GETLYVAVPKLSEGVTLVPGSLRVGLDLSISG---------HANNT---------------------------------------------------VVNNV-------GRNLVSRL---KITFAG----ETLQDTNR-YDVFKTYEELYLSKVER--EDRLE-------QGIQSE--NMRKLRSK---------------------------------AGDKAT----------------SNAKEN--------------------------------------ALNAA-------------------------------------HG-----ARY--TIPLDH--SLLTD-----------------------------------------------------------------------------------------------------------------HGVLYPRA---LSEALLFEIT--------FATVDQ-----------VVVGSD---------------------------------------------------------------------------------------------------------------------------------------------------------------ATK--------LSYGIKNLELEY--ESLRDD--------------NLARS-AAAAYQNG------TTFFYEQVNL-HKTFV-ISKGTDSI---INESVNLPR----RSM-------SGLLLLFVEP-YTA-------GARDSE--------------------------------------KFVYP--------------------------------------------------------------DIKSVRVTID----GVPNRV---------FSQGL-------------------------RPTD---FWR--EAKRRF----VRPSPGGHSGAP---------AAPAI------GPE-----SFYGD-------------------------------------------------------------------------------------------------------------NKFALWI--DLRTTD--------DSAIHGGGLRLVNTR----------------------------DGVHLEIK--------------RTASG--------------------TGTVNCH----VFVVAD--AQMNLMN--GQLESIQY-------
>Tetvi472343124
MANA----------------------------------------------------------GLSDGFV--FAPK-PPAAP-------------------------AANIRV-----------SVPPYN------KDVFKSG------NETVMFNIPSGKRGQYLNTRMSYLTFELDVTV---------DADSP-----DNLPI----------------------------------------IALDGG-------AHSFFHSL---EVYNGS----NLLEQIRE-YNT--VYQILHDSGEIP-DCSANG-------RSVAEGM-QTQYVNGTVTTD------DYRGGRLITPCVIGGENTGHHLSGNDLYV-NSTTAAAN-ITDGDSLTKDYEA-----------------------------------TAIKTRLVPDYDDLFTVGASLASGQYS-------ATNHGAALLADKTKVVTYTF--AIPIVS--GILGV---------------------------------------------------------------------------------------------------------------QMGKYIPVGA---LAADIRMELG--------LAPFTQ-----------AFKTIG-----------------NVTGTT------------------------LKMDPKSV----------------------------------------------------------------------------------------------------FAAGEAGLS-----KYGISLKNFELQL--EYVEVS-------------SDVQ----MAIEAST-----GGQYVMSFDSY--HDFQ-NTMPAGTG----TITQLIGA--KFSSI-------KTIYTAFRDQYMIN--------NLAFPGITSRVNPYSVLPNRPEFK-----------------TNSLSAWSKNKYE--------------------------------------------------------SGTGWQYMIG--STLYPPKP---------VASDQE-------------------------------SFM--EYVKSN----HMVG---NQTRQ----------GLV-------DLTH-----WGISARRDDGGENSS--------GVPTHW-QQY-----------------------------------CMPGGAF-----------------------------------------LQAQ--NFESQSHK------SHLTESG----INTLAQTMYMVSKFPRRNKVGHLAYIDSTYAKGAVLLSNSNP----------ATLTAGNNPITTAI--------PWVQTNQSLQVD----HIIHYD--GILIISN---GVCSTRF-------
>Tlr1_4Fp
MDEL------------------------------------------------------------LRTMK---------------------------------------IDRI-----------FIFLFD--------NIIQ-------QRKIRLQM-------------SQLLYHVQITN---------YLAS--------------------------------------------------AYSFNT--------IYNLINYI---EIFNDN----KSVEKLDS-QTL--FMSNLLQVKQDT----YQL-------QNSLKG---------------------------------------------FNPT------------------------------------------------------------TLAA-------------------------------------NNG----YAEF--LIDINC--FLT-------------------------------------------------------------------------------------------------------------------KQAIPMSS----LGDIRIDIK--------FNADTA-----------TASI----------------------------------------------------------------------------------------------------------------------------------------------------------------------------DNVQLTVSEVLV--FYYEIT-------------DSQDKYFRGLKCIDN------RYLQINHASY--NWNN---ITANY-----SFKFNLTQ--DAVIP-------FMLFYIQNKSDN---------DSFTTTYQNL-------VPVI-----------------------AFELLGKN---------------------------------------------------------------NQSTMN--NVVMTQTY----------------------------------------------NLF--QIQKHF----PQQF------------------HIVN------PSS-----NYYN--------------------------------------------------------------------------------------------------------------NVYMLNF--CLNPELAM------KRNFVGG----QEISD---------------------------NDYQLKIT--------------VGQNI---------------------SQAVIH----VFLFNY--QMTRIER--KKVIFFDQ-------
>gene_11_PLV-SPO3
MMNT-------------------------------------------------------------------------------------------------------RRQVV-----------QVNPTNTS--SQGVFGDRTG-----LTQIVFEVPADP--KIMNGKSLRVSGTFTVKN---------GDTSL-----PSNATNWCGN----------------------------SANPALAPVGDIYIDGRTG-VSSAFETI---SIQSLGT--GGTYSTIKS-YNR--LCSSLMPLNESI-NSYLNG-------------------------------------------GVDSIY-------GALAKD------------------------------------------------------------ASQAK-----------------------------------KCDK----PFEF--AVPILD--GLIQG------------------------------------------------------------------------------------------------------------------VPIDLTL----VAGLRIVIT--------LAPSNY-----------VIHNNR-----------------FRVSN-------------------------SNAG-----------------------------------------------------------------------------------------------------------RTDGG-------AFYEMSDLVLSF--ECETGD-------------EAFQQSLM---SNKN------GVLTYNTF----TAFY-NVINGT------DHNLSLNI--NTGRT-------LSVISNLIPSSFVN--------NYDYDSQR------------TFQ--------------------PLQDKGGQ---------------------LERNI---------------------------------QVEDIVFTKG--GLRIPLDF---------EVDSE--ETQSEGVADSL---KNKIELNSIRYGW---RLA--NAVKSL----KTELS--NDVGV---------GLTVV------GGE-----GQARYSRLRYSIN--------------EED----------------------------------------------------------------------------------QIQQYNIGV--SMDHIS------------ENG----LNFKGTP-------------------------FGMRMRLK--------------APDGA-------------------NVEPHSLY----LFIKHK--NSIMIQN---GAITVMN-------
>gene_12_PLV-SPO3
MDFV--------------------------------------------------------------ASQ--YNKTIP--------------------------------SKS-----------TFSPSD-----HQLEYKD-------GETIRFEIPAF--NAFIDPRQTYLTFKVRVDN---------APA---------------------------------------------------VVTFSKKCG-----IHSLINQV---RVYDMNS--NLQLETIQN-YAE--LAEKLHFYSENR--TVRNK-------RGLTEL---LEPSSRD-------------FDGQL-YDDFPSRN-----GDKSMLF-NSYTT----------------------------------------------------GRQANYD------YSVLTT-----------------------ENPN----TCEV--AVQLYS--GILGA---------------------------------------------------------------------------------------------------------------LSQKMMPAGL---LTKGLRVEID--------LNSAQK-----------SLELWSGAGICNNDGSVATDVIESCRFGIQSALPNAANPI-TSIDLYMEKNPGFNQLVAAAAGAGQRPTQAAIDREVLPVRNQAVGALNMLVGKTVRGFTNANPPVLKDIGRITGVECNAGENAGGIARVRLTLTAAAGALGNEFIGGAGRDAAGAAQDADNNSCFISKDTMFQSIPRVVLTDCKFVL--KTAQPP-------------AGYVDQLAKSTMTEE------GAV-HDYLTY--SCYR-NNTTAAEQ----TVQLNMPV--INQMA-------TSVLTLCTENGLS---------------------------------------------------EEVYHDNLG----------------------TIVD---------------------------------NADNYNYLVN--NKLQPTRK---------VELGKLSNAVP------------------LTEQV---ALW--ETEKAL----GSAR---CMVRN-----------------------------------------------------------------------------------------------LEAQ------------------------------------------EGNFLIGR--ALAK---------------YG----GVYNLQA------------------------DGNLGLRVE--------------YSTSNPP------------------QKNKLWI----NQIASI--RRLVVN---RDGASVIY-------
>gene_12_PLV-YSL3
MSRM----------------------------------------------------------QGVST------------------------------------------SHF-----------KINPQT------SGDVGA-------NRILRFEVPS---NTIVNFRSLRLFMNVECTN---------STTTN-------------------------------------------------ATSLPPD-------FSSLIERV---SVYIGG----VLVANGFNGYNT--LVHAKAALQGSK-CGPLGH-------PEMVRHRRYHSFLDSG-------------AVN---ASLSD----------NTALTCLET--------------------------------------------------------YALD-------------------------------------SAG----NDYF--CIDNFE--GLLGT---------------------------------------------------------------------------------------------------------------IEPENLDTGL----IGTVVIEIS--------LADNTV-----------CSVSATRALPAVQ---ATDVYSVVGTAGF------------------------DLALA----------------------------------------------------------------------------------------------------------TPGT--------PSYTLKNVNMQV--EVLSLA-------------TNVLDTIVEQRIGQI------GYLSLPFKNY--FSFS-NTH---------DSSTRFNV--NSASW-------DRCWFAFRDTGFASVKPPVR---IKGYKVVA-------TGGDAAVTT---------------GVPEYDSGGTLNTNAEKYK----PAYFNFKESKALST---------------------------------TASTYQLQIN--SASVPNYR---------LSAPE-------------------------------------LLALSM----NSLD---YYDKN----------HKL-------TLH-----QYKCN--------------------------------------------------------------------------------------------------------------YFVGCM--RFCLPDSD------YSRLGSG----IDCRG---------------------------CSSSCALN--------------TTGTA----------------------SSNVT----IFAECT--SELRIGA--GRQIEVIV-------
>gene_12_PLV-YSL6
MVYE-------------------------------------NIS-----------------SDLPKTFF---YNLKKLKGGF-------------------------SKQVI-----------KITXDR-------TIASP-------NDITSFRFPI---GSVLNLQSLNMHWKATTKG---------TN----------------------------------------------------PTLFPKY-------ASTLIKRL---SVSVNN----VSVQIIND-YNI--VYNIYADLNSG------------------------NLTTRYGEKF-------DTTTDFVN-TTLSS----------AQTTA-QPLV-------------------------------------------------------AKNLL-----------------------------------ASAQGLITNERM--VINHFL--GLLGG---------------------------------------------------------------------------------------------------------------GSTPIWNTDL----MGEIVVSVQ--------WETQGV-----------LCGTCE-----------------TSA---------------------------TTY-------------------------------------------------------------------------------------------------------------TAA--------DTYELSDIYMSV--ESLSFV------------SDEYYQA-LASA-----------DKMIGFHDF--SVIRFPKVAKNSG---IDITTYIS----ASSL-------DAVVGTALPA-NAI--------TSIPK--------------------------------------TMVGHSSC-----------------------------------------------------------SAGTGTLAIN--IYKYLSDP---------VASVGAG------------------------GAV-----A--QVGDVL--------------NY---------GDGYY------STMNM-IRDLQYIN----TSV--------------FYINNRMINYQPL-----------------------DPLEIHQQNLLALNYENLDLSNNGYN--------------PAAVSLSHFFKYYGVCMQ--DLSLLNP-------STFYLSG----INSAG---------------------------SSISINWK--------------ATFN----------------------SFATIDAYPLLVVKCS--RILNISD--GRQIQVV--------
>gene_14_PLV-SAF5
MS-------------------------------------------------------------YPKNLG---TKLNYLTNYS--------------------------TNSV-----------KLNMDN------SITELDNIS---SGARMQFTLPP---NSLVDLSSFSIHAQFETTPA-------TSAGNA-----------------------------------------------TRPYYLTRN-------VMSMVRRL---TVEIGG----QTVSDIQD-YNL--INQIFSDYQFGIEGSSKKLLSNYDPLDKRNTI---------------------------------GGQ-------QSALSA-----------------IANAN----------------------------------------AV-------NLR----------------------------VD----RRPI--CLSQFL--GFLGG--------------------------------------------------------------------------------------------------------------GAGIKYLDTQL----TGTIKITME--------LAPASH-----------ILWRPR------------------PVAVD------------------------GITAI---------------------------------------------------------------------------------------------------------GAAADNGNDAVIDGTYKLSSVYATI--KKCSID-------------DGVYFASVASALQAG------IPFEYKYNHF--QTTK-SNVTDG------NLTMRYEI--MSNSV-------DLALLTFYNDGRETFGEMVDSANLGSN--------------GETDILAANVL------APKCSGKSLALAGKQSSFS-------------SQYFRRVGT---------------------------------HIDTTKFFIN--GERLPQYD---------MKNPQ--------------------------------CYN-----QSL----IDFG---IHDDT------------A-------NGIF-------------------------------WGI-NSY----------------------------------------ETWQK-----------------------------------YYWIASA--RLSHICN-------DDTFVSG----FNANG---------------------------VPLTLSVE--------------TTAVAGA-----------------GVNK-HGQ----LFVMTS--EVLQVYA--GRQVNRVK-------
>gene_14_PLV-YSL2
MEFG----------------------------------------------------------SFPKALS---YNIKALSGFS--------------------------KQAV-----------RLTPDK------YDTIKP-------NDTIKVALPQ---NTLVDLRTLCMYYEGIGGT---------------------------------------------------------------GCHFPRL-------TSSIIKTL---SVYING----NLIERVDN-YSI--LFNKLYDLDGGG--IDQSS-------KRFLENA-DPSVYYET----------------------------------GITKTSLETGV------------------------------------------------------FKIT-------PNS---------------------------DAV----KRKF--AITSWL--GFISS---------------------------------------------------------------------------------------------------------------LSTPIIDTND----LNKVEIEIT--------FESAHV-----------MFQKSS------------------------------------------------------------------------------------------------------------------------------------------------------------NTRITA--------PDFTLSDIHFMI--NKVVFN-------------DPMYYNMKAAKLLSS-------GLTIGYQTY--VCSK-GSLASKSS----SYNVYTSF--NTTSL-------DQLIGCFTPEDQTT-------------SNLL------LYGAWDHDTT----------------ADALPFNNVIGLSDYTTETGTGEWKGLLYNQSRFFSSD-----------------------------GCGLTSSTWEIN--NTPIIPIP---------LADYE--------------------------------VYN--ETLIAL----GHNHL--DMGIG---------THPGL------NSLA----TFLR--------------------------------------------------------------------------------------------------------------NYFTHVC--SLEMINA-------GDFYKSG----LDGKS---------------------------SALNVVWK--------------LSFGT-------------------TADKITPY----IFAKTT--RILQINE--GHSITVIV-------
>gene_16_774267170
MSFW----------------------------------------------------------QAGNKIP---IKQTSR---------------------------------------------AVSSQN------GLEYSG-------GQLIDINLPGNT-IKFINPKETYLKFDLKLKF---------PSGAI-----------------------------------------------PTRLQLDGTLG-----GQSLIKDI---RIYSGNETGNVLLEEIQN-YNV--MCSVLYDYDADD--SIRNK-------RAVSGV---GTTVY------------------------KPES-------RGTTGSVKSN--------MTDILTNPYF------------------------------------ISAP---------DGSQTV-----------------------DFDDDDFRNVRI--TMPLHT--GIFSS-----------------------------------------------------------------------------------------------------------------DKVYPNIL-----MGCRIEIL--------LEESVK-----------VIKQLDTALHYNNLALNPIFDSSNGSNTAGKTDIANGDT---IGKFYIKRDNSNFKPNNCPFVVGEEISFANSSAVAAVFKDGGGTIANPKISAI-------------------------------NASANASGGNGLVEIVLDVAYDLDSASTIDSSYHVVSMAAEGATS---YDATYTLSNVELIV--GILDMG-------------SNYEAS-MMKRMKEG-----GGEMNLDILTP--TNYK-YSQLASDV----VANIRLPL--EESRA-------RSIISVPTDATVYN--SAAL-ISGNGT-------------------------------------YDVEGAANKLITSF----------STRSGLVGISD---------------------------------HLTSYQWFYD--GKLNPSKA---------ISTKKISDKNS-------------------IDAQ---VLI--ENEKAL----VQAG---IPARS-----------------------------------------------------------------------------------------------FSQF------------------------------------------NRNFFISR--ALGLN-------------QQV----YDTRN---------------------------KDFNLQVQ--------------YSGTAP-------------------TKNKLWN----NFCFGL--RRINIK---GDNISVFK-------
>gene_16_PLV-SAF1
-------------------------------------------------------------------------------------------------------------------------------------------------------------------------MRVVFQVTTTG---------T-----------------------------------------------------YARLPTM-------ASSYFNRI---SFEVGG----QQISAFEN-ANL--LDHILRDNLQIE-SDPVNE-------KAILSR-----KNNP---------------VTLL-AANN------------ETYAD----------------------------------------------------------------------------------------------------DDN----KAYF--SIDL----GTLAR--------------------------------------------------------------------------------------------------------------SIQPSIVAMQY----LSQVSVTLH--------LAENAV-----------CASPSN-----------------VDTA--------------------------ANFLA----------------------------------------------------------------------------------------------------------QGTQ--------TVYTIKNAAMMV--XVYDIM------------GSDLMQI-YQQTIQDQ------GYLELTYSNW--SSFS-DTFN---------TITRASS--SAMSV-------KKLVAAFRRNSDDNRPLPHAYNAVNGAIGFVGYNNDLLASAANVGTQASPVLGMPNTQGTEYESAFFTMTAP------------------------VLDANAEANT-------------------ALTKAGDVDPQLNFTIN--SVKYPSYN---------CPIH---------------------------------QWY--DITKS------------GWN-----------VRRTK------SNSL----AEWVT-------------------------------------------------------------------------------------------------------------NRFSICQ--RLDLPDSS------ALRLMSG----LNLKA---------------------------SNANITLE--------------LTGNTT------------------SATTVDNV---VLFVEAD--AILRAGA--GKQIQILH-------
>gene_16_PLV-SAF4
MSSSFA---------------------------------SRESS---------------SSLFVPDALK---FYVNRLSFSK---------------------------NRV-----------RLQALS------SQRASS-------SSQIIVRLPS---NTMINLASLTMTGSVRATI---------ASAVA-----GEG------------------------------------------VALPTNW------DYSFIETL---SLIANG----GIITQPFTNYKL--LGNTLNDVYGSN-AKVFSR--------------------------------------------------------SGLQGS-------------LPSPLIEVS-------------------------------------GIVASE--------------------------------------E----QQYVPFSINSWI--SATQT---------------------------------------------------------------------------------------------------------------MAPSYIATNL----LGDLELRLT--------MADTSI-----------LQTGTT------------------------------------------------------------------------------------------------------------------------------------------------------------ADGKPKAGL--QQRANWDMKDINFYV--ETCSLD-------------SVVLDQAIQAKLASG------EGINVPFENV--FSFS--QTNGGD-----SFNQRFSV--SSQSI-------NKIVAVSQLQSDLS--PPQGDDGSGDNRLGQRKYVNGIPQALRRNV-------------------------------------------------------------------------------------CGATQAQFSIN--NQYSPNYQ---------INSELGAGYSPVDG-----------TSANYQMSS---GLV--ETVAAM----DIPD---YDYDC--------GHKLTSTTQMPFEFLGGGAVVGANSEITGYIQPPSSQILQEPDAGAVDQN-ASVWF-------------------------------EPYVYKSGIDTYL---------------------------------EDKYVVAT--SFDLDVCD------KDRVISG----VNTIG---------------------------SNAQLFYN--------------VVGGGRVPT-------------ATGGNANVSN----IFVICT--SMVQIYA--GSALKIIQ-------
>gene_17_774267170
MSR----------------------------------------------------------------------------------------------------------QFL-----------DLRPSNLSSTLNNVISYKQG-----QSIIKFIIPEGD--YHLYGSSVRISGKLKITK---------DGATV-----PTGAD---------------------------------------TLSIDPRTG-----AFGMFDQV---TLSSNKT--GQVIENIRH-YNR--FMSSYLPITASN-NDLLGH---------LSQA---ALTL----------------------PASQASI-------EGVTQQGKTN--------------------------------------------------------------------------------------------------------SNEF--CLYLPT--GLLNN-----------------------------------------------------------------------------------------------------------------GSPIPMSS--ETIGGLDIELR--------LSSPSM-----------FLFDTV-------------------------------------------------------------------------------------------------------------------------------------------------------------GNAATSGY---LGADYSLTDIKLTC--EVEGMN-------------SESKMS-----SKVN-------GFEYNSI----SSHT-STINAT------NAILNYSL--GKSRV-------QSVFMNFVRSTYLN--------NLNQNSLQ------------TIM--------------------PIQNAGAIA----------------------------------------------------------NVSQITFTRG--GVRFPQDY--------DTDTNFKADPLT------------------EVIDP--QICR--NFLNSI----IPF-----DRIT---------RTQI-------SPIN------TNRN---WSSN--------------DNS-VLQG------------------------------------------------------------------------------GLVWGVGI--SYDSLG------------SEG----ADFSTTN-------------------------FGLQMNLD--------------LVDDS----------------------PNTAF----VFVHAK--ETLLFNG---AGIQVVS-------
>gene_18-19_PLV-INO1
MLLD--------------------------------------------------------------------------------------------------------------------------YQS------GNSH---------NSTTRIYEK-------TAARVSAVGLDVTSTDRQASFIPAGNAVA---------------------------------------------------PNRNIGG------EHDMIYQLGNPQMGLGG----QVLAFAATDYST--VASSPVDAG--------------------------VLNMNGGF------------AMNPV-FPAV-------------LYC-DATRSAN--HTASGN--------------------------------------------------------------------------------------------AVAV--GLKLVS--GILKN-----------------------------------------------------------------------------------------------------------------SRYLPLLA--LKGSGLTLEIT--------LADHRT-----------AFCNTS-----------------GVAAVG------------------------NAGLGGGGSIQP--------------------------------------------------------------------------------------------TATALTAPDAIAAG---NLSSYTLQNVEYVG--KWRNRIQRV------VHYCATVL----MAMVQAN------GLIQFHGVSF--HSFI-WTFTKAAA---MTEVIPIAL--RARSL-------KGILCGLRQNSMVN--------QQDSF--------------------------------------SIGRRING-----------------------------------------------------------NLSQYVWNIG--SIRLPQAP---------VTMLASKE----------------------GMVQ---AYC--EIVKMF----SSFN---SLDYA----------GRV-------EMG---------------QYF-------------------------------------------------------DAGF---------------------------------------------AIGV--DTEAYSQD------TSLLESG----MDTSSQS-------------------------LPVRLELT--------------FSALNGVRLAGGQGGYWSGGVMADSTNQIVRA---DIYGMVD--VIYSVTA--DGLMTASD-------
>gene_18_contig0011
MERV----------------------------------------------------------SETTEVR--INKVEPIGIK-------------------------YPAQRKHEGYRASRHLTKFNAEN------ASVFTES------NNVCRIPVQS---GSFLDLNQALLHFKLKNNA---------TGHP---------------------------------------------------IQLDDT-------ASCVINRI---RILNLQ---GGELERLES-YGL--LSNVIDHYTGSF--DDYNT------TSALSGG---PGKFDYTP------------AQTTIAAANSNVNK-----LSGETLTLNGA--------------------------------------------------------NTIEV------AAKGGQGFL-----------------QNQSDILNNNIQRNY--SIKLKG--AWFNP---------------------------------------------------------------------------------------------------------------DHKNYLPP------NTGFVLELT--------FGTGAA-----------SFKSTT----------------------------------------------------------------------------------------------------------------------------------------------------------------AA--------AVYTVENCILSA--PAIRVD------------DADLMNRM----NLNN------RSLSWTGTTF--SHHI-NTSPATTN---SRNVVQLAV--RCFVL-------KGLLSVFRIQSELN--------TLSKF--------------------------------------SLSKSTLQ-----------------------------------------------------------GIQNYVYQIG--SENYPQQQ---------IDLKINAAANLSGGGTVEGTRVILPGETDNKISE---AYG--EVVRFF----QGMKG--NHAQG---------GGLV-------NPE-----AYAQG-----TNN-------------------------------------------------------NGAG---------------------------------------------VIAV--STEPYGA-------DGNIHNG----IDTASTA-------------------------MPVQLSFQ--------------TSGQ--------------------ANSIQQID----TYAMCQ--VQFMRDA--DGNVSSEY-------
>gene_1_774426163
MERV-----------------------------------------------------------APRQIM--YENQLPLAIE-------------------------SKSQRR-----------LFYPEG------ASTYGPQGNAQGFSNIIRIPINA---DSLLDAQHSYLQFDIKNTT---------GNT----------------------------------------------------AGYDF--------GVPVIRRL---RIESAG----TTLEDINN-YNK--LYGSVLLPAQGS-VGAIKG-------ANLSEM-----GMVSAAGTTAL--SAVDAQTIVV-PSTTAVN-------DNATAI-NPVAS-------TEILAQINATKDAIVASVHTD------------LADVKTKVDAGLAALKVKLDARTATNSGFLGAH-------------------EAANAHANNSTLKV--NVPLVS--GLLNM-----------------------------------------------------------------------------------------------------------------EKYLPLVM---MNAGLVLELE--------LGPADD-----------LGVKAG----------------------------------------------------------------------------------------------------------------------------------------------------------------GS--------LNYEISNVRYVA--HLIDLQ-------------RDFYDKLRMVMEGSG------GVLQLTGSTF--RNFS-QNEPAAAS---TDYTINIPA--RVKSI-------KSIFFTMNQSG-----------DDTHY--------------------------------------NVGSAQPN-----------------------------------------------------------GLTSYQFRVG--SVLYPPHK---------VQAGAT------------------------NKGE---PYM--ELRKAF----GTLG---DYQHG---------------------------------------------------------------------------------------------------------------------------------------------------GV--LLD-----------------G-------------------------------------TS-------------------------------------------------------YYTAAD---KALAT---AGQAPV---------
>gene_1_PLV-RED2
MEQM--------------------------------------------------------NGAVPAALS---YSLSQMNSVA--------------------------FNSY-----------KISPST------GATNVSP------NGQIRFLLPT---NGLLDAKNTKLTFSLTSTA---------SKG----------------------------------------------------CRFPVH-------ADTLISKI---EIRAGG----STIYSGSNFHNI--LENIKYNVG------VKKS--------------------------------------------------------DGVTGHDF-----------FCDGGDAVG------------------------------------KGILAT-------NTSESY-----------------------DSAFG-SDSNLF--AVDL----GDFAN---------------------------------------------------------------------------------------------------------------ISPRLLSLNL----IPQLEIVIS--------LAEAAV-----------LACVKT-----------------TVLRGG------------------------TDSIT----------------------------------------------------------------------------------------------------------TVHGSA----DGATWTMDNPQLYC--NMYSMA-------------AGAYENAVRSKIDDV------GYVSFCWEHN--LCFN--QAWTG--------TTRFSL--ASLSL-------KRLTAVWRRQSATS------------------------------------------------------------------------------------------------------------------------IKGAIPIA--GGAAAD----------------------------------------------------------------------FDG----------------------DGAV----YGAL---------------------------YGS------------------------------------------------------------------------------------------------------------AG----ANNSGTTP-----------------------YQGAIQQFS--------------IPVSAP------------------AHNAN-------------------IEN--GNAFD----------
>gene_21_774288642
MERV-----------------------------------------------------------LPKTLD--YTDVLPLAVE-------------------------SRARRR-----------TFFPVN------GQRFTSDG-----ANIIRIDLSA---DALLDTQHSYLRFTWTNEN---------GAVGG------------------------------------------------ASASWGTAG------GHSFIRRM---RIEQSG----TILEDINS-YNR--LMGAVVLPCQST-NEHRAE-------RTITEG---ILGFGNKNDG--------SAGDDFV-TATTYAG-------DGAGGF-DPTKD-----------------------------------------------------CGTIV-------GGTYPT-----------------------ASNYGPTDTYDF--CIPLNS--GLLNN-----------------------------------------------------------------------------------------------------------------EKLIPLML---MSAPLTIEIE--------MASGTS-----------ACCWSA---------------------------------------------------------------------------------------------------------------------------------------------------------------STG--------GTYSLSNVRYIA--NLIEVG-------------GDVSQQLRMVQEVSG------GVLTLAGQTY--RHFV-GQLSAGGG----DKIINVPA--RVKSM-------KSLFFASQGLDSQS-PPVSA-DSNTTF--------------------------------------DIEYGGNM-----------------------------------------------------------GLSEYQLKIG--SVVYPPTP---------VRCNFGDGTGDRT-------------GVSSVRGE---TLM--ELAKSW----GSVG---STKGM----------GQL-------CSQ-----NYLDNV----GSK-------------------------------------------------------SGSVGKV---------------------------------------RYGPFGL--DLEAFQ--------RVALESG----VNTADRS-------------------------LPISLVLN--------------TLAGA-------------------NQNAQNVD----VFVLAD--ALFYLNA--DGSMSVSV-------
>gene_22_778698076
MEES---------------------------------------------------------RVMPKSID--YSSVLPMSVP-------------------------AVAKRR-----------RFFPNN------GPVFANDG-----TSEIRIDIHSP--NALLDPQHSYLEFEFENQG---------LPGGA------------------------------------------------ITFGMDIGG------GNIFFDSV---RVEQGG----RVISETLE-YNR--LNAAVLAPLQDS-FGARTT-------QSITEG---QLALQGGG------------PNSVV-PSNQPSA-------RGDNQA-GVRHN-----------------------------------------------------AVTAS-------------------------------------PVG----RRKI--TCPIIS--GLFTQ-----------------------------------------------------------------------------------------------------------------DKMIPLPL---LKEPITLVLR--------LTQTHN-----------LGAFSA-------------------------------------------------------------------------------------------------------------------------------------------------------------SPVAA--------GSVRIVKANYVA--QLVEVG-------------GDVINQFRMMRDMMG------GQLAISGQDW--VHTS-GVIPAAST---GEQVVRVPT--RKKSI-------KSLFWVANSSTFGT--GSANNNIDEMF--------------------------------------NLSFGGSC-----------------------------------------------------------NCSEYQLKVG--SVVYPPTP---------IQCFGNTAGATC----------------ENERGE---CAQ--ELAKAI----GSLA---ITNNS---------GHGI-------NAI-----TYAAVGNTTAAAARVAA-----GGNVGLSN-GDNGD-------------------------------GAGADFAPVGAAP---------------------------------CSVCPLAI--DLDAYQ--------ATAIEAG----IDNETMA-------------------------EEMNLIIT--------------IANGAN------------------SGAEDKTI---HTWCCYD--KHYYFNA--DGSLTFSD-------
>gene_22_PLV-YSL1
MAIYM-----------------------------------------------------------------------------------------------------------------------------------------------GGVLVQNS-------FSNY-NVLVHAQKALGA---------DRCTD--------------------------------------------------TTL----------THQEIPRN---VSYHDG----AAITNVEK-YET--AD--------------------------------------------------------------------------------------------------------------------------------------------------------------------------------------------LQL--AITDFL--GFLGS---------------------------------------------------------------------------------------------------------------AEPSIIDTGL----FPQITIEIT--------LADNVI-----------IPSIATANDT---------VLATTNTTGG------------------------ICE------------------------------------------------------------------------------------------------------------TAST--------ATYTLSEMTLQV--EVLGMA-------------SSMLDEVVAQRISQV------GYLSIPFKNY--FSFS-STH---------STTSRFNI--NSASW-------SKLWVCWRKTANASAAACQV---VAGHKIAGAFTSATSAGASYTQIVTQ-----------DVGKPQYDIGGTYNTNSERYVA---RYFNFEEVNTAPTT---------------------------------SFTTFQLQIN--SANYPAYK---------LTIPE-------------------------------------VYALTM----NSID---IYDKS----------RMM-------TLD-----QYRKN--------------------------------------------------------------------------------------------------------------FFVQCY--RFDLPESS------YSRVASG----LDTRS---------------------------SSAQCALV--------------TEGITA---------------------ATPCF----MFCECD--SELRVA---NRAIELIT-------
>gene_27_PLV-SPO1
M--------------------------------------------------------------VADSIN--YTKILPLAVE-------------------------SRSRRR-----------AFLPEN------GQRFVSDG-----NNVIRIPVSA---SSLLDTKHSYLKVILDNQT---------GQG----------------------------------------------------MGLDFGG------GSGLIQRL---RILQGG----TVLSDVQN-YNK--LVSAILLPAQTD-TSRLAT-------RSITEC---QRYLNSATGG--------GAGEELD-PSTNAET-------TGASPA-TPTPA-----------------------------------------------------HDTIA-------------------------------------NGT----TATL--CFPIVN--GLLGS---------------------------------------------------------------------------------------------------------------TQDKLVPLQL--INSSPIVIEIT--------LADVLD-----------VGVFTA------------------------------------------------------------------------------------------------------------------------------------------------------------------------APTGYEIQSIQYLA--SLVDVG-------------PEVDEHLRQVQAMTG------GRLILNGTDY--TNYV-GSLNTGAS---GMQSLDIPC--RRKSI-------KDLLFVGASNTFAG-----VALQRDRY--------------------------------------NLSYGGHM-----------------------------------------------------------NLDEFSVKVG--QKLYPPTP---------VSCQFTAANG-------------------QARSQ---AME--ELAKCF----GQVG---SVFGQ----------GVL-------TRI-----NYLSTI----GTN--------------GDM-PIE-----------------------------------SAGGAAMVPF-----------------------------------KFGPLGL--NLEAFGPDG---KGGRAIESG----VDTATQH-------------------------KPMTLQLK--------------LLNA--------------------IAETINVN----MYAVYD--TLYHIDQ--VGNIRVSM-------
>gene_28_PLV-SPO1
MDAV----------------------------------------------------------VLPRNAD--YRSVLPLEAH-------------------------SHAKRR-----------NYFPVN------GQTFTSTG-----NNIIRIDISG---DAFLDPKLSYLSFRLTNST---------GQA----------------------------------------------------LGVDFGG------GHTFIRRL---RIEQSG----NILTDCNQ-YNR--LLSACLLPTHGG-VDSVKH-------RSVSEN---CRYANDK-------------GVGALATTSLINGD-----ISGASVS-TPITG-----------------------------------------------------SSQIA-------DIGGGA-----------------------APADG--SQATF--CIPLMN--GLLGP---------------------------------------------------------------------------------------------------------------NQSKMIPLQL--LGSSPLTIEIE--------LANLLD-----------IGCWAV-------------------------------------------------------------------------------------------------------------------------------------------------------------APAAG--------VDYQIDQVRYIA--QLVEVP-------------PQITQQVRMVQDMAD------GRIVLSGTDY--THFN-SNIGADAT---GMQSLNVPA--RRRSI-------KSIWWVGASQAFVA--GGAA-AQDARY--------------------------------------NLSYGGHM-----------------------------------------------------------NMLDYSIKIG--SIQHPPTP---------IQCNYNTAAGT-----------------KNFRAE---HLY--ELEKTL----GVAS---SVGGC----------GSL-------ASF-----NFAVAD---CNVA--------------NMP-ARA-----------------------------------AAATGQLDTS----------------------------------FRFCPFSL--DMESFQ--------RVSADGG---AVNTADRA-------------------------TPITLQLN--------------IGDNAA------------------AQEAINID----AFVCYN--SLFFINS--DGSIRVSF-------
>gene_29_PLV-SPO1
MSER----------------------------------------------------------VLPSTLD--YADVLPKAVP-------------------------AVASRR-----------RFYPQN------GNAFSDFT-----SKTIRIEVGSA--SQLLDPTNSYLDFELSNGS---------AQT----------------------------------------------------LGLDIGG------AHTFFENV---RIEQAG----RVISDLQQ-HNR--LHCAVLAPAQET-SDGFAS-------QGVKGC---QRALTNAAAHSN----TQAGAAGVV-AGNL-----------GDTYS-NSRHN----------------------------------------------------STGRIA-------------------------------------AGD----GVRF--SMSLTN--GLFGQ-----------------------------------------------------------------------------------------------------------------DKLIPLPMV-RPDAPITICLD--------VGNTTE-----------FGSWNG--------------------------------------------------------------------------------------------------------------------------------------------------------------NPAP--------GTVTITNISYVA--HLVEVG-------------EDVLNQFRMVQQELG------GQLVISGQDY--EYSA-DILAANRPA--GEHIIRMPA--RKRSL-------NSLFWVAQSSDLANTLGPLA-NALTLY--------------------------------------TLSYSGQP-----------------------------------------------------------NLESWNIRVG--SVLYPTEP---------VSGFGITTAANPA--------------AQLRRGQ---CVM--ELAKAF----GTLG---FTTPT----------GFL-------SGI-----TYGT-DMAAAGGC--------------GNG-DNGT---------------------------------AGATVAPASSEK---------------------------------ICVCPHGL--SLQAFA--------REARESG----IDTETLS-------------------------QDTYLQLT--------------VANNAT------------------SGEAKTIH----MWVVYD--QHYYFNA--DGNITFTN-------
>gene_2_779283756
-------------------------------------------------------------------------------------------------------------------------------------VNGQSFSNTT----GATICRIDVNA---DSMLDATHSYLECALQNDL---------TTAD---------------------------------------------------NRLSP-----NPFTPAWIQRL---RIESGG----VVIEDINE-YSR--LYALLVLQQCP---QSYVF-------NNLSNQ-----GLYFHITSGNL-NVQSNANIPYL-PTNGAICG----ATAGTSAG-NADAECSV-QAVSELMYSMSAQGLL-----------------------------QGPRTDMANAVPDAGAGNQPTTNGLE----------------IQDQVRIPSTRSRTQ--CFPLVS--GFLNM-----------------------------------------------------------------------------------------------------------------DKYIPLVM---MNAGFTIELT--------LCDANR-----------IGITQV----------------------------------------------EAA-------------------------------------------------------------------------------------------------------------GTNQGDL---VSSVWSVNSIKYIA--HLIDLD-------------RSFYDRLRQVMESSG------GVLQLAGQTY--RHFV-GELGTGTG----PHTITIPA--RVKSV-------KSIFGSFIDSTQM--------GSSSCY--------------------------------------DTSVFQHA-----------------------------------------------------------KLNSYRFEIG--SVRYPQTD---------VACA---------------------------TVQ---NEV--ELQKAW----GRLG---DYQHQ----------QAY-------SNKHT-FNSQVIRD----GKS------------------------------------------------------------YETSVL-----------------------------------SAYSIGY--DFEAFQ--------RVALEAG----INTADRS-------------------------LPINFIAT--------------RSNT--------------------TTNATRAD----FFVLTD--AIYYINL--DGTVSVSI-------
>gene_3_PLV-MED1
MAEA-----------------------------------------------------------NSSLMN--YGNMKRRAVS-------------------------SKAIRQ-----------KIPSSN------GTSFTL-------GQTINIDLPANVANTFFDFNLSYLSFKITNGD---------GQ----------------------------------------------------TATFDKS-------AYSLINRL---QVLTGG----QVISDLQN-YNV--LASALFDLDVSP--SY-----------KANVG---------------------------------NVL-------LGTTAKQQG---------------------------------------------------------ISIAD-------------------------------------GD----KHSF--ALPLIL--NPLHL--------------------------------------------------------------------------------------------------------------TTPMRYIPAFS----RDQIRLRLT--------LEDATR-----------AFFTAA------------------ASTN----------------------------------------------------------------------------------------------------------------------------------------------------SNYTLSDVEMVC--YSVELS-------------PEAFRMVDE---MTG------GVYNIVANDF--RSAT-SSIGNTDS----TLTATLGF--SMSSM-------ESLYVVHIPQAN-------------------------------NTHN----------------ALAVSGRSKN-----------------------------------------------------------YLEQYQLFIN--GKSYPQLP---------IKCDDADTTDS------------------GNLAE---SLA--ETMIAS----HSLS---NYDHH----------SSI-------NVNNQGASANGVPAGAATLIPADVII----QSGGTVCP-FGLN--------------------------------TGNGADLTTSGS----------------------------------VGTFVASI--ELESLAHK------SDVLYSG----LDTIG-----------------------------SIVQYR--------------GNYNGAGT------------------NKVACD----VFFFARNSVLISLDT-RGANVFVIST------
>gene_3_PLV-SAF3
MPFQ----------------------------------------------------------DANSQLEPLLFAMKQYKNMT--------------------------KSTI-----------EVLPSS------GQTIYTP------GRKAIFTLPY---ASLISLEDIALHFSFTPTG---------VQNTT-----TDG-----------------------------------------YPTLRVLPPKD---IASLIEEV---DIKING----QTIQHLTR-YND--IVNLLNYFDQ-----PQSA------KRVLQNADATQSYIKGE-------------HGQFV-SMDTN-----------YNYD-----------------------------------------------------------------------NKTYN-------------------------EPK----AEKY--VINHWY--GLLGHRG-----------------------------------------------------------------------------------------------------------DEVSSNFVDTNM----LGEVTIAFT--------FASAAT-----------CFKTPT-----------------ATG---------------------------AAIIAGFGKKADASATPPVLPGSH--------------------------------------------------------------------PTSLGNAVAIQTEIDNALLKNTN--------VSYQLTDLKMSM--VRYNLP-------------QSYSEA-LASNLSSG------AKYQIAFNHY--EIRS-QHLGGVD-----KGTLRWNE--NSRDI-------KGLMAFFTNTLRADSTLPST-YDPK----------------VESS-------------------AYFNYGNP------------------------------------------------------------IHDNSQFQIG--SVKMPQNT---------LDSTD--------------------------------AYL--ELIRAV----PGAR---GYNRE---------LMYQD------DMSV----NKWLE-------------------------------------------------------------------------------------------------------------TYFMAYL--SLEMTEGMTTLANGGKKLLSG----LSSEQ---------------------------LPISCSYS--------------VVNDTRFK---------------GASTPDKTM---NVMTLST--RLLVIEN--GQNVFVEI-------
>gene_4_778698318
MSYF----------------------------------------------------------VADDKLP---VLQQQV---------------------------------------------AIPSEN------GLSYNS-------TQTIELNIPAGT--KFINPKNCYLQFNVKLSN---------DETAG------YGRL---------------------------------------RTMLDGTIG-----AQSLIKDI---RIYDGNK--NQLLEEYLD-YNV--MVAMKYDYETND--SIKNK-------RALLEG---ALIDN------------------------QPDT-------RGSRGSTKSQ--------QNMIINNPYF------------------------------------INDE---------EATQDTD----------------------FSNSANMCDIKV--CLPLHT--GIFQN-----------------------------------------------------------------------------------------------------------------EAIFPTML----TNGLHLSIT--------LEEDRK-----------VFRMLDGCALLRRSTLNPIFFSTNASTSGSVTNGSDIK------EFYTYNANSQNGAENSPFVPGQFINFYSNEDTSASFTISGSTTKGYPQIA---------------------------------SIETDGGLCKYTLTASLTNATGETLTTDGKWIVIDETIDKLTGP---FNATYKVSNVEMIL--EQIQAD-------------SRYESG-MMAKMNEG------GVITYDFLSC--TNYK-YSQLVSDR----VANIRLPL--NNARM-------KSIISVPTDSTVYD--LKTAMTGGK--------------ADFTGTE-----------------TYQVAPDYNRDYYSY----------SDRSGLVGVSD---------------------------------NISNYSWFYD--GRLQPSRR---------VDLSKTSSKTS-------------------ISAQ---GLI--ELDKAL----TAAG---INTHS-----------------------------------------------------------------------------------------------MAKY------------------------------------------SENFCIGR--AVAIG------------KNNV----YDARN---------------------------KDFNLQVN--------------YQETDAP------------------TKPHLWH----NFVYHI--RRMNIQ---GQNISIEV-------
>gene_4_PLV-ACE1
MS-------------------------------------------------------------YPKNLG---QRIQYITNYS--------------------------TNSV-----------KLNPDN------SATSLTGIT---SGSKLQFTLPP---NSLVDLSSFSVYADFSTTIAG-----GVLNTAA------------------------------------------------RPHYLTRN-------ANNLIQRL---TVEIGG----QVINDIQD-YNR--IQQIFSDMQFGIEGSSKKLLSNSDPLDKKDAN---------------------------------GVL-------VGGLRC-----------------LSHAT-------------------------------------GDAVE-------DLR----------------------------TD----KRPI--CLTQFI--GFLGG--------------------------------------------------------------------------------------------------------------GAGVKYIDTQL----TGAVKITFD--------LAPAST-----------VLFRAE-----------------PSTTLNGLPATAGVAGDAAANFVPANIILGGVRNL----------------------------------------------------------------------------------------------------------DAIA--------PSYSVANVYATI--KKCQID-------------DGVYFASLSTALQAG------IPFEYKFNGF--HQTK-GADCNG------TTTMRYEI--MANSV-------DLALMTFYSSTGHLVDGMVNAAGLAGN---------------ANDIYNHRH--------PALNAKTLSTLGKESSFT-------------TNYFQRKGD---------------------------------AIDKTVFFVN--GERIPQYD---------MKNPQ--------------------------------VYN-----QSL----IDFG---INDDV------------S-------SGIY-------------------------------YGI-NSY----------------------------------------KSWEK-----------------------------------NYWTATA--RLSHICN-------DDSFISG----FNANG---------------------------VPMTLSVE--------------TTATAAAG----------------AGNVLTPQ----LFIMTS--EVMQVYA--GRQINRVR-------
>gene_4_PLV-SPO2
MEGE-------------------------------------APA---------------QNVSAPNSVN--YGDQLPLGIE-------------------------AKSQKR-----------LFFPTT------GDTYSPTS-----NTICRIDVNY---DGLLDTQQSFLEFDLQNTG---------AQT----------------------------------------------------AAFDL--------GQPVIKKL---TISSGG----VVLEEIHD-YNA--LVAGVLLPAQAG-VQNVHY-------ESQNNT-----GIDFEAQF--------TDIAGADAPCATGYA-------NADN---ANV----------GAIAVDGATDPPTRAQMVTTMGTVRTAVDTAVDTTLTTFNGKVQTAVTNSVVAGVNAGGATISGKSAPLRYTSIADGSAGSTATTRVGRYAAGTTYKQ--QYKLVS--GLLDN-----------------------------------------------------------------------------------------------------------------DKYLPLVL---MNAGITIEIE--------LASAAE-----------CMVQNV-------------------------------------------------------------------------------------------------------------------------------------------------------------GGANA--------PSYQISNVRYVA--HLIDLE-------------RSFYDRLRMVQQQSG------GVLQIAGQSF--RSFR-TTIDAST-----SQANNCPA--RVRSI-------KSFFFCAKRTP-----------SLDEF--------------------------------------GLSSSGNL-----------------------------------------------------------LLNQFQLAIG--ATRYPPTA---------NECDSST-----------------------NKVG---AYT--ELVKAF----GKVG---STVHS----------DLL-------MGS-----NYLRST----GAD--------------ADA-GVR-----------------------------------------GSLI-----------------------------------SFAPYGI--DLESFR---------HEIENG----IDTSSRA-------------------------LPITLHTT--------------SSGDPRGA----------------NGNCNQLL----MYVLYD--SLFYVNM--DGSVSVSN-------
>gene_4_PbL05_5236139
MSSR---------------------------------------------------------------------------------------------------------RHL-----------IINPSN------AAATYGYSA---AQNTMRFDIGN---KGLMVAKDIRLEFDVDFKK---------ANNAT-----PTMAE---------------------------------------DFQIDPYIA-----AHSLIQTI---SWSSRNF-NESQMERVNN-YPT--LAKLIVSGLHSK--NDMD-----------------CQLFNE----------------------QKSVG-------FGVTNNDGNLPG------------------------------------------------------IAAD-------NLTARR-----------------------NVCK----TMKV--SMRLLC--GVCLS------------------------------------------------------------------------------------------------------------------DPIDLDV----TQGATLDIT--------LNNNSS-----------ALFGAD---------------------------------------------------------------------------------------------------------------------------------------------------------------AVN--------GYYEISNPKLHV--PIIMEE-------------DAVI---MAKRAQPS------QTIRF--LSY--SSIF-DTLDTNG-----TTSLNHRL--GLRNT-------LSCMAAFCPTKFLN--------TYSKN--------------------------------------SLALYNP------------------------------------------------------------GLASIVFRKN--SQQFPLYYTLEINKNAGLQVNQPSTLPQVAWNYLS---AHKETADIKHSSL---NPD--NLRGAV----ERQG-----------------------------------------------------------------------------------------------------------------------------------------------------FSSFAAGC--SYDELS------------GNG----VNSQI---------------------------DNLSVTIN--------------ANLADPEDT-------------AADPSTPYGA---FFYYLNI--NNIVVNQ--NMGVTNMS-------
>gene_5_778698318
MDGR--------------------------------------------------------------------------------------------------------LEHL-----------QIQPSNII--STGVVSFKNG-----NPVVQFIIGEQD--KYLLGNSLRFTGNFEVLE---------GVGDA-----ARPPL---------------------------------------NASTASMDPKLG--VYSVISEL---AIFSQKS--KQQIEHIRH-YNR--FLSSYLPFLASQ-NEAIGH---------MNTT---TGAM----------------------PNFTTNK-------LGLVNN------------------------------------------------------------INGSG-----------------------------------NGSGTQFRGSSF--CLSLPS--GLLNS-----------------------------------------------------------------------------------------------------------------KDPIPLSANGWGTGGLMLEIT--------LENDSQ-----------VFFGDD-------------------------------------------------------------------------------------------------------------------------------------------------------------GNPLSN-------VFYQLRNMNLCC--EVVSPS-------------ADTLNSLA---SQNQ------GALEYNSI----SSYY-TSVNST------NAIVNFNL--GLSKC-------LGAFFNVIPSTFLN--------NTTKNGFQ------------TTG--------------------FLNSDEEPA----------------------------------------------------------KIKQLIWTRG--GVKFPYQFN-------IDTNVKTLITDP------------------DYYTMDPQIVR--NVISAF----KPE-----YDVK---------ATQV-------SPIT------FTRS---YLNG--------------DAE----------------------------------------------EMG----------------------------------GPFWAVGV--PFDNIS------------NQG----VDFGAVN-------------------------LGIQMELD--------------LTTDF----------------------PNTIF----LFVRNK--NTLLFNA---NGLQVIA-------
>gene_5_PLV-YSL5
MEFG----------------------------------------------------------TFPKALA---YNIKALSGF-------------------------SKQSGV-----------RLTPDK------WDSIKP-------GDTIKVALPQ---NTLVDLRTLSMYYEAEGAT---------------------------------------------------------------DCHMPRL-------SSSIIKTL---SIYING----NLVERIDN-YSV--LYNKLYDLDGGG--ADQTS-------KRFLENA-DPSVYYET----------------------------------GIATSSINTGV------------------------------------------------------FKIT-------ANS---------------------------SAV----KRKF--AINNWL--GFISS---------------------------------------------------------------------------------------------------------------LSTPIIDTND----LNKVEIEIQ--------FENKDI-----------VFKKST------------------------------------------------------------------------------------------------------------------------------------------------------------TAVMAA--------PGYTLSDVHFMI--TKVVFN-------------NPLYYDLKASKLLSS-------GLTIGYQTY--ICSK-GAVANKSS----SFNVYTSF--NSTSL-------DQLIGCFTPETQSA-------------DNLL------LYDTGDADTT----------------ADALPFNNVMSLAAYTAETS-TTFMGGLYNQVVYFQSN-----------------------------ACGLTSSTWEIN--NTPIIPIP---------LADYE--------------------------------VYN--ESLIAL----GHNHA--DMSVG---------CHPGL------NSLA----YFLK--------------------------------------------------------------------------------------------------------------FYFTHIC--SLEMINA-------GDFYKSG----LDGKS---------------------------SALNVVWK--------------LSFGAN------------------TSEKITPY----IFAKTT--RIIQINE--GHSVTIIV-------
>gene_6_775903077
MSFW----------------------------------------------------------SVDDKIP---IRQTNV---------------------------------------------SVFAEH------GLEYKS-------SQKINFHIPPTI--SYFQPKECYLEFDVQILC---------QNGVA-----SQEPV---------------------------------------RLCLDAETG-----AQSLIRDI---RIQSGGA-GSVLLEEIQN-YNT--LVALKYDYESND--VLRNK-------RAMTEG---SLTYD-------------------------PDN-------RGTSGTTKYEMNNHKSQPYTNLFRDAEG------------------------------------EPIAVPD-----RTNTTWT-----------------------TDTDSNFNKVKC--LLPLHT--GIFSN-----------------------------------------------------------------------------------------------------------------SKVFPALL----TEGLRIEII--------LESAGR-----------VLRIPDTMNPHRRGALGCRFHSITGKDTEINSAGGKWAPGGASQVFYFARNNNITSVDNVPFVPGQKVVFAKCSGEESSEEGDEWYEKPGSELYMKPSADMIIDKIELI---AGDGNGATEGGKHGLVKITLTAPITNSGDNAISNIDGWMLVDASVRDQVAATGIAGAGD---FKGDYKLSNVQMVI--RQIDMP-------------SGYTNK-LMGMMKGG------GTMNYDFVST--TNYK-YSQLAGDR----VANIRLPL--SQSRA-------KSILSIPTDASVYT--NRES-ILGV--DNGI-------GLTFPGTTNDPVYPF---ADMPTLGTYVEEIDSNDCYNVS-----------VRSGLTGIWD---------------------------------ELTDYQWFYD--GKLNPSRK---------VDTSKISGRLG-------------------ISQQ---PLI--ELEKAL----AMAN---IEPLS-----------------------------------------------------------------------------------------------FRQF------------------------------------------RRNCCIGR--ALALQ--------------DG---VYDCRG---------------------------KDFNLQVN--------------YQSLREP------------------MKNKLWM----NFVAHI--RRIEVK---GDQIALQV-------
>gene_6_789638664
MDLQ-------------------------------------EMR------------------MLPREAD--YRSVLPAALH-------------------------SEAKRR-----------TFFPVN------GNTFSSTG-----NNIIRIDLSG---DAFLDTKHSYLRFNFNNIS---------GQA----------------------------------------------------MGPDYAG------GHVFIRRL---RIEQSG----NVLSDVNH-YNR--LVGAIILPSQAT-RDSIQH-------RSLTEQ---QRYSND---------------IDNQ-LSWAPDGTTAVASVTGATLT-TPANS-----------------------------------------------------GRLIS-------NNAAGA-----------------------PPTAG--SQAEF--CIPLIN--GLLGV---------------------------------------------------------------------------------------------------------------GQEKMIPLQL--LGSSPLTIEIE--------LAPLLD-----------IGVFQG-------------------------------------------------------------------------------------------------------------------------------------------------------------APAAG--------ATYELNDVRYVA--SLVESP-------------PEVDDQIRMVQQMSG------GRLVLNGTDY--THFN-GNIGAGAT---GQIAINVPA--RRRSI-------NSVFFVGASQDYAA---AGI-TQRTRF--------------------------------------NNSFGGNF-----------------------------------------------------------NMTDYQIKIG--SITAPPTP---------IRCDYGVVGWA-----------------GETRSE---HLT--ELQKCW----GSLA---TPHGV----------GSL-------CAS-----NFATTD----CDI--------------ANM-ATD-----------------------------------GAPGAPSVTY-----------------------------------TFSPFGI--DLRSFA--------RVATSSG----FNTADRS-------------------------TAITLLLN----------------IGAA------------------NAESINVD----AYVSYD--SLYYIDE--SGSIRVSL-------
>gene_7_PLV-SAF6
MAMSYD---------------------------------EMGDM---------------DGKFIPENVR---YLVDSMSMYS--------------------------RNRF-----------RLETVS------AQTAGP-------GRIVTVNLPE---GACLDLKSFRFHFDATGVG---------AGTGT-----DVV-----------------------------------------HAILPNDA------AQSLVQRV---EVLFNG----IACQQGANEYNT--MAQIKKLVDGNQ-DRWSSV-------DSLCSG---AAVA----------------------PTLPGV-------------------------------------------------------------------------------------------------------------------SSS----NESL--VLQDWC--GILGE---------------------------------------------------------------------------------------------------------------VSTRFIDTSV----FGQCQVRIT--------LAPTAV-----------LIPLQQ-----------------GQQLGAAF--------------------TTPAALT----------------------------------------------------------------------------------------------------------NAGN--------ISYNIGSMFFTI--DSVSLN--------------PIYNRMLRDRLEND------DFLPLNFKEY--YSFA-LDSINST-----ASTPRFSV--SSGSI-------DKLYGTYRDSNYLSTGILPHQLGGTGGAGA----------GYAAWVSNYLR-------FRSLNTFVAGGTQLA-----------------------------------------------------------GALRYNWSIN--NVQMPQYR---------ADL-----------------------------------------LDSA----CDVSYAQDK-----------------------------------------VGI--------------GGA---------------------------------------GTLISSKDTLN---------------------------------DGKFVCSQ--TLNHPTRW------GVGCQSG----FNSRG---------------------------INTMMTWN--------------VTGQTMTAIDPYVP----ASPVTGSGTTGIAS----AYVVVE--STAQLRAGVGKNLSVLF-------
>gene_7_PLV-RED1
MA-------------------------------------------------------------LPQDLR---YELKPVSAS-------------------------ARQYLQ-----------NIAPTS------GSTFSP-------GNVIRINIPCGRPNTAYQPHQSYLKFSVNVAA----------Q----------------------------------------------------DAVIDHN-------AQSVIQRL---TVYHGS----NLLEDIQQ-YNV--AVAALHDMMTDG--SE-----------AGRQG---AINAG-----------------------FQASA-------VGTTSN-----------------TVCRN-------------------------------------GVSMTA-------------------------------------GA----AKTF--CVPLLS--GVVGT---------------------------------------------------------------------------------------------------------------LLGKNLPVGE--MGAGDLRIEIE--------LAPFAD-----------CLRSAA-----------------HGSNP----------------------------------------------------------------------------------------------------------------------------------------------------TGYTVSDVEYVC--SFVEVS-------------QGAMDDIRR---AHG------GRYAISSESY--RNYT-ESITAGAG----EKVVLIPA--KFSSL-------KTLVCALRADDN------------------------------AGDVN----------------ANTISSRAKG-----------------------------------------------------------AMTQYQFRLA-GGLSLPSQP---------VDCTDGAQ-----------------------------PIA--ELQRAY----HALG---VSNSQ----------TMF-------NATQ-------------------------------FNL-PTGK---------------------------------PAGGAIQTDAN----------------------------------HGSYLFGI--NLDAFGAS------SHLLEQG----TDTLG----------------------------AGNIFLN--------------MTQGAAN-------------------VASQLS----TFAHYD--LLLQVDE--NGVMSAKY-------
>gene_7_PLV-SAF2
MPFQ----------------------------------------------------------DANSQLEPLLFAMKQYKNMT--------------------------KSTI-----------EVLPSS------GQTIYTP------GRKAIFTLPY---ASLISLEDIALHFSFTPTG---------VQNTT-----TDG-----------------------------------------YPTLRVLPPKD---IASLIEEV---DIKING----QTIQHLTR-YND--IVNLLNYFDQ-----PQSA------KRVLQNADATQSYIKGE-------------HGQFV-SMDTN-----------YNYD-----------------------------------------------------------------------NKTYN-------------------------EPK----AEKY--VINHWY--GLLGHRG-----------------------------------------------------------------------------------------------------------DEVSSNFVDTNM----LGEVTIAFT--------FASAAT-----------CFKTPT-----------------ATG---------------------------AAIIAGFGKKADAXATPPVLPGSH--------------------------------------------------------------------PTSLGNATLIQTEIDNALLKNTN--------VSYQLTDLKMSM--VRYNLP-------------QSYSEA-LASNLSSG------AKYQIAFNHY--EIRS-QHLGGVD-----KGTLRWNE--NSRDI-------KGLIAFFTNTLRADSTSPSA-YDTK----------------VESS-------------------AYFNYGNP------------------------------------------------------------IHDNSQFQIG--SVKLPQNA---------LDSTD--------------------------------AYL--ELIRAV----PGAR---GYNRE---------LMYQD------DMSV----NKWLE-------------------------------------------------------------------------------------------------------------TYFMAYL--SLEMTEGMTTLANGGKKLLSG----LSSEQ---------------------------LPISCSYS--------------VVNDTRFK---------------GASTPDKTM---NVMTLSS--RLLVIEN--GQNVFVEI-------
>gene_7_PbL05_5236139
MLKV-------------------------------------------------------QQEVNIPN----YSKLQP--------------------------------SEN----------------A------GNDFTPTS-----NSKIRFNVDGNQ-FPMISPHNSYLEFDIEATD---------NNC---------------------------------------------------KVEFNKSKQG----CNVVIKSL---KCYVNN----VIVEDIDN-YND--LAHICAEYGQTD--DERNL-------SAVFDH---N---------------------------------------VGKQGL-LCTGVA----NPPVNN-------------------------------------------------------------------------------------------KIKC--VTQLKE-SGLWGSDTALPVMAFESIQVEIELEEASKVLKRQCLSSYKVDDIVVPAGGNILAIVL---------SPNLAAHDGAAKVVSSPRYNTFSDLNDFPLTAGDRITLNTKRGDTGAAENFTNQTITGVTV----NADGNIELA--------CSIAATATR---SHRDCSILPTL----------------------------------------------GSDGNA------------------------------------------------------------------------------------------------------------IT--------SSYKITNPQLAI--RTLEVP-------------PQMAQSMLGR--MEA------GALFYDIKTY--SCYK-TTNPANQA----FNTITIPC--RSNRG-------LGILVKGRETNQ---------------------------SNALTI-------------------TGFDWD-------------------------GSYN---------------------------------DLKQYQFQFG--QERRPDRP---------VNLNSMLFAER------------------FASQE---HIK--ELEASL----KDSG---CHAN----------DLRK-------HFE-----NFVM--------------------------------------------------------------------------------------------------------------GRGLSYK--GSSED--------------------LSGI-----------------------------ETLLYIE--------------YNNA--------------------GAVTSKLW---TSFCHHT--RRIQADP--NGFHQVVY-------
>gene_7_contig0015
MSVNL----------------------------------------------------------------------------------------------------------------------EIVPSNVP--SNGRVSFRDG-----NPLIQFIIGEQD--RALIGRSVRLVGDFHVQL---------ESGDGDDSFVKGGEG---------------------------------------AVTARPQINSRLG-IYNIIDQL---VIKSQVS--HQTIEHIRH-YNR--FCASFIPILNSL-EDQVGH---------LSES---ALIM----------------------PNFEVSY-------ESVLSN------------------------------------------------------------PAQRG-----------------------------------TVGG----GNSF--CCHLPC--GLFNG-----------------------------------------------------------------------------------------------------------------VQSVPLAG----TKGLLIEIH--------LAPDNN-----------VLYTQN-----------------------------------------------GEG------------------------------------------------------------------------------------------------------------NALAD-------AFYELSNVRLVC--EAEPSG-------------------------DQS------GTFEYNSV----HSYY-TSINST------NAIVNFNL--GLTRV-------LGAFANFLPAVSIN--------NLRSDGMA------------TSV--------------------LLGGKSPLS-------------------EDPQDKY------------------------------GAPIKQAVFLRG--GQRFPLEY---------NIDTI--HQNPEGSVGL-----DINYSADAQLTR---NFL--DAVKQF-----------SRITR----------SAI---------------NTNNTWLTTNGGGESQFVS-QPNVVGGFDK-TNA-----------------------------------EGG------------------------------------------LVYGVGV--NYDSIS------------GDG----VDFTTQN-------------------------WGVQLETD--------------IQTDT----------------------PHAMY----LFIHAK--NTLVFKD---GGIQVLS-------
>gene_8_contig0015
MSFW----------------------------------------------------------SSSDKIP---VKQTKV---------------------------------------------SIPAEN------GLNFQH-------GGLVHITVPPTV--KFFQPRESYLEWTVNIDQ---------QPT---------FPT---------------------------------------RLQLDDKLG-----GQVCIRDI---RIYSGGA-GGVLLEEIQN-YNV--LTRIKYDYETDD--TIKGK-------RAMTEG---ATIHS-------------------------VAC-------RGTRQT-FKSDLNNVNSNPYFQPYTYGL-------------------------------------EQSQA-------TKSFETAYNT----------------STADGVNPGQQKVKC--LLPLNT--GIFSN-----------------------------------------------------------------------------------------------------------------DKVFPAML----TDGLRIEIL--------LEDAAR-----------CVRQLDTVNINRSVRLGPIFHSIDGKDDDLTEATSKWANGAKATTIYVKRDNNMVDLSNFPLVVGERFTLAQNTVDLATDAGTLMVGSFAGATNDYLLIKAIDWVPGDE----DDGENTEGGYWGLIKITLDEEKTNNSGVDISGLRGDFTLVSESVCPTLTVGGDVPTYKG-FTNPSYQVENVNLIL--QQLEMP-------------PAYTSR-MMSMMKEG------GTINYDFLSA--TNYK-FSQIASDT----VANIRLPL--SQTRA-------KGILSVPTDASVYK--AFQQITGGGGQGEGQFDADGKTAAVLEGPSM----------------TYIETPGDKRVGALTNEGYGDQAIASVSSGITGIWD---------------------------------YLSQYQWFYN--GHLNPSRP---------IQTGSISRKTS-------------------VQQQ---PVI--ELEKAL----AVXG---IRPHS-----------------------------------------------------------------------------------------------FRNL------------------------------------------WGNAVIGR--ALSLQ--------------NG---TYNTVG---------------------------KDFNLQVE--------------YTDTDYSP-----------------VKNKLWH----NFVHHI--RRIVIK---NTDIALEI-------
>gene_9_785380045
MG-------------------------------------------------------------IPSQRR---SVRQGVQSGS-----------------------------------------------------KFKPED-------TKIIRINLPQ---QSYLDCANSYLTFRHKICD---------ANSAT-----DAQTNLLT--------------------------------DLMNTANSETCMDNG---AFSWIRNI---QVQGAD---GSVLENIQN-YNV--LSRVLHRATQPM--------------DHNESS--ANVLQGY--------------------GDIS-----------ERQSWGC---------------------------------------------------------------------------------------------------NAT----GHQY--AIQLSA-SGILSN-----------------------------------------------------------------------------------------------------------------SKYLPLKY---LQGGLTLQIE--------LDDFNR-----------CHQSSS---------------------------------------------------------------------------------------------------------------------------------------------------------------AND--------YSYVIDQVHYHM--DLVDFS-------------DEFDAM-FRNQLASE-------GVNIHFDTY--SSHI-DTLGTNAG----EVNLEISE--RASSV-------KSVYTILRETANVA--------SVATD--------------------------------------STGSWTSR-----------------------------------------------------------ETTKYKYTLG--TTDYPRYD---------VSCENG-------------------------GAI---CYA--EMLKGF----GALG---DINGGSEIDSHAWRGKSSNASDKYLEIVSVLPQSTYGATNSSYAIFTFTGKHGLSSGTNALGTGDQFIVANTGSDVINADGTAGTAHTADKGCWICEAVLSESSALCVLSKDALGNAYDPTAGSIATTAVVSQGYAKKASSATDGKDSKFMIAQ--NFENHFE-------NQMLQTG----VSASG----------------------------AVPLSLT--------------LNCDG--------------------ATACRVD----TFVHSD--KMLTIGA--DGLASVSV-------
>gene_9_789570773_76613537
MEAKQ----------------------------------MEVSQ---------------PQFGVPIGLQ--YRLSIADAVP-------------------------ASHNIS-----------QFLASN------ASDFTPS------NNTIRINVSS---GAFLDLKNAVLEFDLKNTT---------GTDP---------------------------------------------------CRLDGG-------AGCVISRI---RVLSSD---GSEIERIDS-YNL--LDCVLDQYTASD--GSARI------KSAQKGS---PRFADDTPAFDEASGNSGAAALAATAACSPYETG-----ITATTITTFTGNT----------------------------------------------------GQATIKL------SGVGGIGYD-----------------PRQSDVLNTGITRHY--SMGLKC--GFFNP---------------------------------------------------------------------------------------------------------------STAKLLPP------NTPFQLEIT--------LGAAAD-----------CLVNLA--------------------------------------------------------------------------------------------------------------------------------------------------------------GANA--------VDYQLNNAELHI--PAVVVN------------DPNYMAMVNQ--RLSQ-------GISYKCNSY--DHFV-NTTASGAG----KDVIQLSA--RARSL-------KGLMSVMRKQSKVS--------SDNDF--------------------------------------KLSKRTIQ-----------------------------------------------------------YVSDYQYKVG--SQNYPVDR---------VNLSTDTTAGGTGTGDRL----PLASTADLNIAE---AYN--HALRLF----GSLN---LANAN----------IQI-------GQE-----AFAQSE----NLN------------------------------------------------------NNGAG---------------------------------------------ILAI--NLSAFS--------DGSVNSG----MNTLNNM--------------------------PVSLEFT--------------KTAA--------------------CNAIVQID----TYSVKE--LVVMRSG--DGVLSSMS-------
>gene_9_PLV-YSL4
MEGA----------------------------------------------------------SFNRALN---YNIKQLSGFS--------------------------KVPV-----------RLNPDK------WDKIVA-------GETIKVALPP---NCLVDLRSFTMYFKGSGTT---------AGKN---------------------------------------------------VHFPRL-------SSSLIKCL---SVYING----NLIERIDN-YSV--LYNKLYDIDGGG--IDQVV-------KRHLENA-DPSITIST-----------------------------------STSVATGSGN------------------------------------------------------PSIT-------SKLAT-------------------------STT----DRKF--CINNWL--GFLGT---------------------------------------------------------------------------------------------------------------SSTSIIDVGD----LNRVEIEIT--------FENENV-----------MFQSTS------------------------------------------------------------------------------------------------------------------------------------------------------------ATRVTG--------HNYELNDIHFMI--NKIQFQ-------------NPLYYQMKASKLLSS-------GLTIGYNTY--ISSK-GALVAKGS----SVNVYTSI--NTTSL-------DQLIGTMTPELNST-------------SNLLLY--GNWDTASSGA-------------------NIYDFNKIYNSGVTTADAGTEATIGGFYNQSRYFRSD-----------------------------AVGLTSATFEIN--NTPLHPIP---------LQDYE--------------------------------IFQ--ENLIAL----GYNNI-DMGGSS---------VHQGC------LGLG----NFLK--------------------------------------------------------------------------------------------------------------YYFVIIT--SLEMLQN-------ENFYKSG----LSGLS---------------------------SSLNINFK--------------MVFSS-------------------TDSSFYPY----IFAKTT--RILQINE--GHSIAVIV-------
>gene_9_PbE04_5236140
MNQN-------------------------------------------------------------------------------------------------------VQTRS-----------VSLKTQ-----RQIDFMA-------ENIAVISIPPAE-VPMLFGKQTYLRFNILING---------NAK---------------------------------------------------GMP-DDAAA-----AASLIERI---EVWTLDN--QAMLENIID-YNN--LSATRNFYENND--AMVGL-------DGIIEG-----------------------------YSPND--------SLSSIYF-DMPSS----------------------------------------------------QSQLGST------------------------------------LFR----QVEV--CLPLRL--SSVFY-----------------------------------------------------------------------------------------------------------------KKVFPVL----AVSGIQLKVH--------FAQNNK-----------SLRAYT-----------------ATGFSAATGFELKVALPESPQTQIVLKNTGAEAATLANCPFVVDTSKPHTIQYVDNNGGTKNAG------------------------------------------------TLDGMSLDASGCIVLSSSSFTPDISANAGNKVFLSTS-NLDLSYKVKHCELIA--CVVEPA-------------KGYLQSMNKK-LKED------GAITMDIYSW--NNYK-NNVSLNET----TTQQLVPC--QEERA-------CSLVNNLYNPQY-----------------------------------------------------SFTTNDLK----------------------PIID---------------------------------GLQHYQMNIH--NQLIPNRV---------VDTSRFSTTGL------------------GFNAI---SIS--ETTKTL----SRCF-----PVR---------KENEN-------------------------------------------------------------------------------------------------------------------------------GKHFTFGR--EVSK---------------EG----YSSNLRD-------------------------TDVRVNMF--------------FNSPAV---------------------NKLLY----SNIYHL--RRVKVT---DNGITVTF-------
>n2_Acapo311977809
MAGG-----------------------------------------------------------LLQLVA---YGAQDVYLTG----------------------NPMITFFKVVYR--RHTNFAVESIEQ---FFGGNLGF-------GKKSSAEINRS--GDLIT--QVFLKVTLPEVR---------YCGDF----TNFGHV---------------------------------------EFAWVRNI------GHAIVEET---ELEIGG----SPIDKHYGDWLQ--IWQDVSS--SKD--HEKGL-------AKMLGD----VPELTS-------------------ISTLSWD------------------------------------------------------------------------VPDNTV------------------------------------LKP----SYTL--YVPLQF--YFNRNN----------------------------------------------------------------------------------------------------------------GLALPLIA--LQYHQVRIYVK--------FRQADQ-----------CYIASD-----------------AFK-------------------------------------------------------------------------------------------------------------------------------------------SGC--------GNLQLDDVSLYV--NYVFLD---------------TEERRRFAQVS--------HEYLIEQL----QFTG-EESAGSSN----SAKYKLNF---NHPV-------KAIYWVTKLGNYQG--------GKFMTYDPVCWENARENAAKLL---------------------LLAQYDLDDWG---------------YFQEPGGYECEGNDG-------------------RSYVGDCGVQYTAVDPS-NPSEEPSYI--------FNDTTTAEAFDG------------------SLLIGKLAPCV--PLLKRN----KDVDL-KDKVEGIIRIHTDFENDRMKYPEVEKITRNDLTLHDLSVPISKYDVDNRVDYIKKFDVTVWQHNNFGLLIDGSGNPTHEAELQLNGQPRQSKRGGIWYDTVNPTVHHTKSPRDG---------------------------------VNVFSFAL--NPEEHQPS------CTCNFSR----IDT-------------------------------AQLNLW--------------FQHFTNHKFA-----------DVFADNDNKVL----IFAVNY--NVLRMLS-GMAGLAYSN-------
>q0_Auran672551186
MGGG-----------------------------------------------------------LMQLVA---YGAQDIYLTG----------------------NPQITFFKIVYR--RHTNFSMESIEQ---TFNGSADF-------GKRVTCTVSRN--GDLLS--RVYLQVTIPQV----------SVPSG------------------------------------------------EKFRWLNYL------GHNLIKYA---EVEIGG----QRIDKHYGDWMH--IWNELTQ--TEG--KKVGY-------QNMIGN----VPTLTQ-------------------LTAP---------------------------------------------------------------------------SVTTA-------------------------------------FVP----EMDL--YIPLEF--WFCRNP----------------------------------------------------------------------------------------------------------------GLALPLIA--LQYHEVKINLE--------FRAASD-----------CYFS-----------------------SG---------------------------------------------------------------------------------------------------------------------------------------NAVV---------VPSFEAASLYA--DYIFLD---------------TDERRRFAQVS--------HEYLIEQV----QFTG-DESVSSV-----SNKIKLNF---NHPC-------KELVWVVQKDSIVD---------------------------TTA---------------------MAPVFGKQW-------------------FNYTDAIDTTWA--------------------TGTPTSPYGDMSATIVS-DASGETSFA--------AVGDKFFPN----------------------SNAT---PSG--TEDHVV----------------------------------------------------IAGVD--------------V-------GFNPVFSAKLQLNGH---DRFSERMGRYFNLVQPYQHHTNVPATG---------------------------------INVYSFGL--KPEEHQPS------GTCNMSR----IDN-------------------------------ATLQLT--------------LTAATTAS------------------GDAKVR----VYATNY--NVLRIMS-GMGGLAYSN-------
>q5_Phagl508181956
MAGG-----------------------------------------------------------LMQLVA---YGAQDVYLTG----------------------NPQITFWKVTYR--RHTHFAMESIEQ---TFNGQADF-------GRRVTCTISRN--GDLAY--RTYLQITLPEIG--------QSLSSG------------------------------------------------DVYARWLDFP-----GEQLISQV---EVEIGG----QRIDRQYGDWMH--IWNQLTL--SKE--QERGY-------YKMVGN----TTQLTY-------------------VCDP---------------------------------------------------------------------------TFAAV-------DGPCSANGV-----------------RQVCAPRNALPETTL--YVPLQF--WYCRNP----------------------------------------------------------------------------------------------------------------GLALPLIA--LQYHEVKINLD--------IRNIEE-----------CLWAVS-----------------AIDGTG--------------------------------------------------------------------------------------------------------------------------------------TKITDA-------YKQSLAAASLFV--DYIFLD---------------TDERRRMAQNP--------HEYLIEQL----QFTG-DESVGSS-----SNKIKLNL---NHPC-------KELVWVVQPDANVD--------YCSSL------------TQNSH---------------------LNNLLGAQP-------------------FNYTDAFDAL-------------------------PNAVHAFGGTQSVS-GANGVINTS--------GYFEDPFAN---------------------DGAAVSADPAGASADSGVS----------------------------------------------------DAGTFV------------LAETALDMHCWGENPVIVAKLQLNG-QDRFSEREGTYFDLVQPFQHHTRAPDSG---------------------------------INVYSFAL--RPEEHQPS------GSCNFSR----IDN-------------------------------ATLQLV--------------LSNATVQG-----------------VNTAKVR----VYAVNY--NVLRIMS-GMGGLAYSN-------

#########################
  ATP original alignment
#########################
>n2_Megch363540482
-----------------------------------------------------MEKNCVQHFLIPGG---------------------------------------------------------------------------------MRTCVEEYQLEKISIKPL---------------THNIINNIIAIVGRRGMGKTDVVNGLINDI-----------LVKNFDIEF--EIL---------------------------IVSSSNYNM----------------------------------ELY-----------------------KDAIHTPRYLNHIIKYCQDNP----------------------------------------------LVQKILI-IDD---YV---------KSYGSNLCD-FFMNR-KLL------------------PNTTLIITTQILK-----NFI-QNMRSNTDYFLF--A---------------------KT---------D-SKSDIKSV--YDSFM---------------------SLS------IDYHNFENIYNITTN----NF-N--FFGINTLSKYPNNLISYKSNLDNNNN---KNYK----CIDVSKLS------------------------------------------------------------------------------------------------------------------PIDNIKEKKRIIREINHIKSTLSDLMIKLDDLVIDLDQICGD-----------------------------------------------------------------------------------------------------------------------------------------------------------------------------------------------------------------------------------------------------------------------------------------------------------------------------------------------------------------------------------------------------------------------------------------------------------------------------------------------------------------------------------------------------------------------------------------------------------------------------------------------------------------
>E2_Giain253746051
--------------------------------------------------------MEAGSIEPL--------------------------------------------------------------------------------------------------------------------DGIYKNAFNLILGAQGRGKTFHAEELLRA------------NAAHFDKVL--RFAPGGSCGGGSDGDANALVSFLT------DRVRDAERQ----------------------------------RHDAKQVDILRSAIIQEDPAFAFERGVTKEFITDLLARYPSYRDVGN----------------------------------------------LPPVLAL-IDD---MGGDPRL----KMTGSVFND-VARRL-RHL------------------QL-TIIFNGHQYK-----DLS-PFVRSNTQVAYL------------------------HG---------GLPIRDLKDICGERRIP---------------------NANV-----RTYRDLEQMYNMQTNTPDNFY-G--SLALD-------------FYGKLKQP-----------GSK----------------------------------------------------------------------------------------------------------------------------------------------------------------------------------------------------------------------------------------------------------------------------------------------------------------------------------------------------------------------------------------------------------------------------------------------------------------------------------------------------------------------------------------------------------------------------------------------------------------------------------------------------------------------------------------------------------------------------------------------------------------------------------------------------------------------------------
>Polinton-3_HM_7p
----------------------------------------------------MKIKMENAYEALCQKRGFPL----------------------------------------------------------------------------PLNKSSEIGDKELPSEKYDIFKE----------QVDVYQGNVLIVGPVNSGKSKLTRSIV--------------MNGKFEAKHYHLIN-KRELAKEQ-------KQEWQ------RVCRSDYSK----------------------------------IKSVYFHEL-----------------DGKKSLDDIIASLLQIQQEAY--------------------------------------ETQDSNNRKTKTVFI-FDD---IQDD-------CLKSSQYSN-LITSG-SHL------------------QI-GTISCFHALPFKQ--NTKWNTLVGNYKLIVA--FNESPEINRILAEEFPSSNRNRNSAVHLLKEITA-DRTKHDHLALFREHT---------------------AKLRSQ---IDNVDVQIVYVPIASNGEADY-E--YTQTK-------------IENKPWTTFVNHNYIRVLCKKNVYKLE-----------------------------------------------------------------------------------------------------------NLIKKDPELDDDRPPDYENEPIVFSDNKKRKLDFVNKKLKKRRFSSSAESSSCSSSESNNDSDVX-------------------------------------------------------------------------------------------------------------------------------------------------------------------------------------------------------------------------------------------------------------------------------------------------------------------------------------------------------------------------------------------------------------------------------------------------------------------------------------------------------------------------------------------------------------------------------------------------------------------------------------------------
>Polinton-2_HM_15p
------------------------------------MEEKEEKIETNPVENEPPKNEKKDSRTLTEILNE------------------------------------------------------------------------------KGFHSFYLKGKNEEPEIKDDVSPTQIKFNIFKPSKDVYPENTIITGPTNSGKSTMARELLKYG-----------KYPDAEMLF--VIQ-MREPSESQ-------HKTWR------DIINSNKNN----------------------------------LEAYDIITV-----------------DSAENLDPVIQRAISFSKDKY--------------------------------------GIQNSDHRLLKTILL-FDD---ISAF-------CLKSQQYTS-ACSSG-SHH------------------GV-GTITVFHAVPSKS--SQAWNNLVSHYKCIVS--FDNNSEIEKIFKNDFPSAGKMHHVISDLLNKETS-SQHGHLAL--FKRNC---------------------SVARLRTQ-ITNSKEQKVFIPVDAQGKLDF-DYNEMSVN-------------KKIVTFQS---FPYVKAQNCKNYYYLK------------------------------------------------------------------------------------------------------------------SHHNPFCQEKEKENQQTNDEEDKNNINSEKENQIKKRKWSESERAALMLEEIKRRKRYGLCESSDEFSDSGDESNESEX----------------------------------------------------------------------------------------------------------------------------------------------------------------------------------------------------------------------------------------------------------------------------------------------------------------------------------------------------------------------------------------------------------------------------------------------------------------------------------------------------------------------------------------------------------------------------------------------------------------------------
>ATP-1_EIp
---------------------------------------------------MNKFIYRSEKSSDFDKSHTSERSKENE----------------------------------------------------------------------DNIDSNIDTYVDNIVETKLNNSKKKFISKISNDVNFRYNSFNLCIGPQGSSKSTSVMKELMKL-----------SLIPNDYHL--IIYVNNNSS----------DDTFT------SLVNYINIP------------------------------------------------------------VVKTDYEHVEKQCEQLFKLKD------------------DYNKMVDEEIHKDSSILQYLYVDNFDKQRLHTFIL-FDD---ASFIFE-----KNSKSKFKN-WFCQC-RHL------------------NI-TVFACIQIFN-----SID-PKLKSQLSTVFL--F---------------------KG---------F-SRERLQLI--YRQCC---------------------ID-------MSFSDFFNFYMRLQ-----KY-Q--KIIID--------------------------------NIDCSLVIK----------------------------------------------------------------------------------------------------------------------------------------------------------------------------------------------------------------------------------------------------------------------------------------------------------------------------------------------------------------------------------------------------------------------------------------------------------------------------------------------------------------------------------------------------------------------------------------------------------------------------------------------------------------------------------------------------------------------------------------------------------------------------------------------------------------------------
>Ew_Triva123162229
--------------------------------------------------MDLNSSTPYEELAGVYNTYVD-----------------------------------------------------------------------------DMINEALSDNRNALSKEKLMKIPY---------SECYLNSITAAIGKQNKGKTLTILKQIIIIA----------NTSPYSHVL--IYINRSGSPS---------DDTFE------SLKHLIKIP----------------------------------IIYLSQE-------------------EAEDYLKNFVMYKELYNTIKK-------------------QGLEDKIIDKQRDELFETLSISNFDREFLHSLIF-LDD---AVKSKLI----TNEKSYFNQ-LLTQC-RHI------------------QC-SFFMTVQYFK-----ALS-TNIKSNLSTLFI--F---------------------SG---------F-SRQQLNVM--LYQVN---------------------LP-------MSINELYTQYQQLGEH------G--KIIVD-------------LNKG---------------SINFDNFLY----------------------------------------------------------------------------------------------------------------------------------------------------------------------------------------------------------------------------------------------------------------------------------------------------------------------------------------------------------------------------------------------------------------------------------------------------------------------------------------------------------------------------------------------------------------------------------------------------------------------------------------------------------------------------------------------------------------------------------------------------------------------------------------------------------------------------
>Ew_Triva123188127
-----------------------------------------------------MEKVINQVDRFLHDG--------------------------------------------------------------------------------ARKNSKE-----LNNALIMPFSDD---------YPFCTNGVYFYCGKMGSGKTYGVIRHI-MITDRFT------NTPYYDSIV--ISA-TSGTMDKT-------AKTFM------SQVKAPVLK----------------------------------KDDKELMPYLMKNVKMKAKYYAIVE-FVQSKFEKISEEMEHILTKHQ-----------------LRKPDGKFEYKKIAIYVVKKLNKYPFTKYPSNSLLV-LDD---YGGHDLL----NDPRSPLAN-FITKV-RHY------------------NY-TVVIMCQTWR-----HIC-LNIKRLCTDFVI--F---------------------QG---------Y-SMRDFQSM--IEQSG---------------------AT-------EDWEELWNKYKELPT----PR-S--YMEVH-------------IVAGKTDF---KEV-----KQQKMTLF-----------------------------------------------------------------------------------------------------------------------------------------------------------------------------------------------------------------------------------------------------------------------------------------------------------------------------------------------------------------------------------------------------------------------------------------------------------------------------------------------------------------------------------------------------------------------------------------------------------------------------------------------------------------------------------------------------------------------------------------------------------------------------------------------------------------------------
>Ew_Triva123420539
---------------------------------------------------------MKHLFEEVDEK--------------------------------------------------------------------------------MNEKSDK-----LNSSLILPFSKD---------YQFCSNGVYFYCGKMGSGKTFNLIRHILITERLG-------QDSYYDQII--ISA-TSDSMDST-------SKTFM------GKVQASVVK----------------------------------VPDSELISFLQRYIRRKKKYYAIVE-FIQSGMQKTSEEMERIIDKHH-----------------LRQQDGTYDMKRLTNYILSKLSKYPFKKYPSNTLLV-CDD---FAGKGLV----SKPDSPLAN-LITKV-RHY------------------HM-TVAILMQTWR-----FLA-LNIKRLITDFVI--F---------------------QG---------F-SKYDIELI--LKQSG---------------------IT-------LPFDEIWDAYKSLIS----PR-S--YLEIH------------IMTNTINVK-----------NIPWERPT------------------------------------------------------------------------------------------------------------------LF---------------------------------------------------------------------------------------------------------------------------------------------------------------------------------------------------------------------------------------------------------------------------------------------------------------------------------------------------------------------------------------------------------------------------------------------------------------------------------------------------------------------------------------------------------------------------------------------------------------------------------------------------------------------------------------------------------
>c1_Afrsw229891993
------------------------------------------------------MALTTHSGKLIPELQFK--------------------------------------------------------------------------------------------------------------AHHFIDKTTVLYGPSKTGKTVYVKHIMKI------------LQPHIEQIL--VVA-PSEPS----------NRSYE------GFVHPTLIHYRLWLADKQKKNDNKGAERFLEAIWQRQTMMSSIYSRVNNIDMLKTLYHKLPIDIQQKENKNIAKVECLKAEQTDQKKEEK--------ITSLYQQLLKKIIIQNIHMYKNLCLTENEKFTLNYINLNPRLLLI-LDD---CAAELHP----LFTKEIFKK-FFYQN-RHC------------------FI-SMIICCQDDT-----DLP-ANLRKNA-FVSI--F---------------------TN-----------ASICMSNFSRQSNRY---------------------SK-------QDKEYVEEISHIVFK----GYRK--LVYIR----------------EDENR-----------QHFYHSTV------------------------------------------------------------------------------------------------------------------PLPTAFSFGSKALLKLCKAVYSKEVVIDKSNPYWSKFRLNF------------------------------------------------------------------------------------------------------------------------------------------------------------------------------------------------------------------------------------------------------------------------------------------------------------------------------------------------------------------------------------------------------------------------------------------------------------------------------------------------------------------------------------------------------------------------------------------------------------------------------------------------------------------
>u1_Vacvi6969825
---------------------------------------------MPSLFSSLLTTLVFHILIYYQINLVT-----------------------------------------------------------------------------VNIIMNCFQEKQFSRE-----------------NLLKMPFRMVLTGGSGSGKTIYLLSLFST------------LVKKYKHIF--LFT-PVY------------NPDYD------GYIWPNHIN----------------------------------FV------------------------SSQESLEYNLIRTKSNIEKCT---------------------------------------VAQNHKKSAHFLLI-FDD---VGDK-------LSKCNTLIE-FLNFG-RHL------------------NT-SIILLCQTYR-----HVP-ILGRANITHFCS--F---------------------NI-----------SISDAENM--LRSMP---------------------VK-------GKRKDILNMLNMIQTA---RSNNRLAIIIE-------------DSVFCEGE---LRI-----CTDTADKD------------------------------------------------------------------------------------------------------------------VIEQKLNIDILVNQYSHMKKNLNTILERTKTKLCNSDQSSSSKNVSNYNYYNYYNYYNYYNYYNYYNYYNYNNYY--------------------------------------------------------------------------------------------------------------------------------------------------------------------------------------------------------------------------------------------------------------------------------------------------------------------------------------------------------------------------------------------------------------------------------------------------------------------------------------------------------------------------------------------------------------------------------------------------------------------------------
>u1_Crovi115531818
----------------------------------------------------MVSRIEEVRFDRN--------------------------------------------------------------------------------------------------------------------SLLADDFRLVFLGGSGSGKTVYLLSLLRG------------MVRKFRHVF--LML-PVP------------NSAYD------GYVWPDHIT----------------------------------TV------------------------ANEHQLDYALLRYKAFAEELA-----------------------------------------KSASRRKAVLLV-LDD---LGDL-------QYRSRELAP-IFNHG-RHV------------------NI-SVAVLCQTFR-----HIP-HSCKTSITHLVC--C---------------------SV-----------VMNDLENL--LKYMS---------------------VA-------VEKKKLLRFVDMFCSNNKKRK----VLIVE-------------NSLFSGGR---ARV-----CTDVVDKR------------------------------------------------------------------------------------------------------------------VLAGELDLDVLRAQFSRMRANLKEAIEEP------------------------------------------------------------------------------------------------------------------------------------------------------------------------------------------------------------------------------------------------------------------------------------------------------------------------------------------------------------------------------------------------------------------------------------------------------------------------------------------------------------------------------------------------------------------------------------------------------------------------------------------------------------------------------
>u1_Fowvi41023481
-----------------------------------------------------MDIVREVKFNRN--------------------------------------------------------------------------------------------------------------------SLLNDYFRMVILGGSGSGKTTFLLSLFKT------------FITKYKHIF--LFT-PIL------------NPSYN------YYVWPDHIY----------------------------------KI------------------------TTAEELEYSLSKMKQDLVNLG-----------------------------------------KRGSINHKFLVI-LDD---LGD--------MQLKSKILSWLVNTG-RHI------------------RM-SIVMLCQTYR-----HVP-SNCRSSITHLCC--C---------------------NV-----------SDADIENI--TRSMSLVATKQIIKALSVMRAASRGKKVYIIENTVFANKDIRICYDTADKSVIEQKPDTAILLSQ------FSHMKDQLHTILSDDNKDTDY-----FKDLSNLN------------------------------------------------------------------------------------------------------------------SINDDRDKKDCIYSPEKEASSNMKLLKSYSKQESLQELAC-------------------------------------------------------------------------------------------------------------------------------------------------------------------------------------------------------------------------------------------------------------------------------------------------------------------------------------------------------------------------------------------------------------------------------------------------------------------------------------------------------------------------------------------------------------------------------------------------------------------------------------------------------------------
>Ea_Polpa281201822
------------------------------------------MEKKRDLQVKLPSSIRVNDVRPTLSRFLVTINTNSTDQRHIPLLKNAYEQFYNNIGRNIKFVGGVDKTIAMDHQVYRVEEAEELEYGDIQQRMALQHRPLTWLTTFDDVIEQDEAVQEEDASSLTSLKEG---------LQLHLPSLSIIAGMTESGQTNLLKLLVPH------------NHQEFNRIY--LLC-PTADL----------QDQYS-------FLDQRYVF----------------------------------KQ------------------------PTEEIIYMIIQQQEEYKKKGT----------------------------------------------QKKIAIV-LDD---CIGSVE-----FQHNKLFDK-LATSS-RHY------------------FI-SIFILIQDLK-----KLS-PTIRDNASTLFI--T---------------------HL-----------KEHSLRSA--FELSR---------------------GY-------GTEREFKEFLGHSCCD---------YQVVR-------------LNLTAKQSAPVLIF-----KTDVCPKF------------------------------------------------------------------------------------------------------------------VIK--------------------------------------------------------------------------------------------------------------------------------------------------------------------------------------------------------------------------------------------------------------------------------------------------------------------------------------------------------------------------------------------------------------------------------------------------------------------------------------------------------------------------------------------------------------------------------------------------------------------------------------------------------------------------------------------------------
>n0_Acaca351737817
------------------------------------------------------MSIKQEVFLSSGEG--------------------------------------------------------------------------------GIIQNNYNHSNNYNIYEH---------------NIINEPNISVVVGRTGGGMTTVVRNIVDKIVTI--------NNGDIEVII--LTNNP-------------------------NIYPNVDQC------------------------------------------------------------YSLSDIDLAHNYIISNPQNKK--------------------------------------------------ILV-IDD---FFK--------GVLRDKHTE-LIINH-VYL------------------NL-HIVLFVQCFV-----NFT-PLIKNNLTYLFI------------------------NN---------SVASSDIKSM--YDRYL---------------------APK------INYRTFEKIMARLETN------CELSLVI--------------VNNGLSDK-----------LRIFESNF------------------------------------------------------------------------------------------------------------------TLNPIYKYRCPNLQKQNKEPIDKQSRKKNIIREINDIKSKINDLSNYMDNLISELDDLFD-----------------------------------------------------------------------------------------------------------------------------------------------------------------------------------------------------------------------------------------------------------------------------------------------------------------------------------------------------------------------------------------------------------------------------------------------------------------------------------------------------------------------------------------------------------------------------------------------------------------------------------------------
>n0_MouMo371944625
-------------------------------------------------------MQSENGQHFL-----------------------------------------------------------------------------------SLGKEGN-----CLIKQF---------------NENLVNKLIGVIGPKGKGKTIFIKNLINDLLCKN-------NNIIFEIII--VSC---------------------------KEKNSDYDY----------------------------------L-------------------------EGKKYLTSQISDVCKYALNEK---------------------------------------------FNNHKIII-FDD--------------CINLDMINDTLIFNN-KYY------------------NS-TIIISNQ--------VITKPYMINNLNYAFF--T---------------------KT---------L-TKSSIKSV--YDRYV---------------------DNF------MDYKTFERIFMICTE----NY-N--LLAIN--------------NFESLNNSNKISFYKSRLQITTNNNY------------------------------------------------------------------------------------------------------------------ILPDIYELMPELINSGDIKTVKKKLIKQINEIKKIIIQQSNKLDELCLELDNLLGD---------------------------------------------------------------------------------------------------------------------------------------------------------------------------------------------------------------------------------------------------------------------------------------------------------------------------------------------------------------------------------------------------------------------------------------------------------------------------------------------------------------------------------------------------------------------------------------------------------------------------------------------------
>gene_4_PLV-SPO3
-------------------------------------------------------MNKGSNLDVLPVQPIE-----------------------------------------------------------------------------VEKTKNI-----HETLPQ---------------IDRNKGFLLLLLGSVNSGKSTVIANLLLNKHMYGG------KESAFDGGT--FVF-SPSIEL---------DDTMR------FVREHCECY----------------------------------SE------------------------YKPEYLKMIKDRQMEYEKKKR-----------------------------------------------PKICIV-ADD---AVG--------FLPRSFFS--FCTKY-RHI------------------NS-NLMLSVQNFR-----SLL-PTARSNANHVII--M-------------------NGMV-----------NEREWEKI--LEEYD---------------------S--------IYKGTLTYMYKTFAKE---PY-S--FLYLK-------------LRKNPAEMYKNFGE-----KLDWKKYR------------------------------------------------------------------------------------------------------------------KIAQQYKSIKDLESDDERDDDF-------------------------------------------------------------------------------------------------------------------------------------------------------------------------------------------------------------------------------------------------------------------------------------------------------------------------------------------------------------------------------------------------------------------------------------------------------------------------------------------------------------------------------------------------------------------------------------------------------------------------------------------------------------------------------------
>Tetvi472343120
-------------------------------------------------------MFRENHTSNL-----------------------------------------------------------------------------------RIEAPDF-----VCDTPISKSIQP---------PLPNTAHFAAIIGSAGSGKTSLMVNFL-TNKDM--------YAKSFDHVH--MCC-PKNSLGSL------KDDIWE------GHPGDKMHD----------------------------------T-------------------------LDWLTLDTIHNKARDRARVKP---------------------------------------------DPETTLLI-IDD-QTVWLKK------KEIEAKLRE-IIYNR-RHL------------------RL-SVWMLVQSYN-----AIP-LNIRKTLSHFYL--F---------------------RP---------R-NKKEAESI--WEELL---------------------F--------VPKNTGNALLKFVYRD---QY-D---FLMG--------------NANTGQV-----------YRNFNEID------------------------------------------------------------------------------------------------------------------IADDGETLEDVAEQDPDTSDTESDSDTD-------------------------------------------------------------------------------------------------------------------------------------------------------------------------------------------------------------------------------------------------------------------------------------------------------------------------------------------------------------------------------------------------------------------------------------------------------------------------------------------------------------------------------------------------------------------------------------------------------------------------------------------------------------------------------
>gene_10_PLV-MED1
------------------------------------------------------MNIEEEENSKLHI---------------------------------------------------------------------------------TKTKMNCDDRLGDLPPPI---------------DTMVSGSALGIVGHSGSGKTTLMASLLGANKKKGVRQS---FKKLFDNVV--IIS-PSLHTIS--------SGIFK------GIPENKKFS----------------------------------V-------------------------FDNEALDRVDELTEEEPEDSD---------------------------------------------DTNYTLLI-LDD---VSSQLKKN---RQLEKRLTS-LFQNR-RHK------------------QL-TIWVISQKFK-----DIP-TGIRGNLSHFIT--F---------------------KP---------K-TLPEMEAI--YTEML---------------------P--------FSKKYMLDFFEYLFKE---RH-S--FLFVD-------------MSMRNSAN---FMY-----YRRFNKLN------------------------------------------------------------------------------------------------------------------ITVS-------------------------------------------------------------------------------------------------------------------------------------------------------------------------------------------------------------------------------------------------------------------------------------------------------------------------------------------------------------------------------------------------------------------------------------------------------------------------------------------------------------------------------------------------------------------------------------------------------------------------------------------------------------------------------------------------------
>new_gene_5_777842727
------------------------------------------------------MEFIETENKDIEPV--------------------------------------------------------------------------------SKVKMNLDGLLAPDIPKP---------------LPKKSGFNMVINGPSGSGKTNILINILHRRAKDGKRQS---LRRVFDAVV--IVS-PTLKSLG--------NNIFE------DLEDKKKFT----------------------------------KFDD----------------------AMLDGLEEILEEMKEKKEEED---------------------------------------------DNFFTLLI-LDD---VGSQLKKN---RKVEARFAS-LLQNR-RHLGGG---------------GL-SVISITQKHR-----DMP-LAVRNNLTHYIT--F--------------------LPK-----------NQQEKEAI--YSEYV---------------------S--------LPKKHLNDFFSFFFKN---KF-D--TMMID-------------MSNPPFDF-----------YHNFNPVE------------------------------------------------------------------------------------------------------------------FVKS-------------------------------------------------------------------------------------------------------------------------------------------------------------------------------------------------------------------------------------------------------------------------------------------------------------------------------------------------------------------------------------------------------------------------------------------------------------------------------------------------------------------------------------------------------------------------------------------------------------------------------------------------------------------------------------------------------
>gene_9_PLV-SAF4
-----------------------------------------------------MSVVKLEHINGLDNN--------------------------------------------------------------------------------EIVVQDD-----YRMDVPK--------------HLPQGFFSLLSVGNSGSGKTNAVLNLI-QK-----------LKPFYNRYI--LIS-P--------------TGCYD--VERGKRAEPKYNK----------------------------------LKIDFDEEHSNYHMGLISEIIQRQR-QCLIDYEEWKRYTEVYKMAME------FLKRSKDKTEDAIFAFPHVEYLLKYDFCEPTDEFYFPQQIVPTAMLI-IDD---MASTPIY----TNALGELTN-LQMKN-RHL------------------KM-SVLNLVQAYK-----LCP-RSIRLNSTVMML--F---------------------PC---------K-SEKMIKEF--AESCS---------------------NH-------YTPEQFIKLFEYATGNGK-PY-D--FLYID-----------------CREV---KGF-----RKNFNERI------------------------------------------------------------------------------------------------------------------DITDEFKNEK-------------------------------------------------------------------------------------------------------------------------------------------------------------------------------------------------------------------------------------------------------------------------------------------------------------------------------------------------------------------------------------------------------------------------------------------------------------------------------------------------------------------------------------------------------------------------------------------------------------------------------------------------------------------------------------------------
>gene_11_PLV-SAF5
-------------------------------------------------------MIEEKSIPNWDNKPVP-----------------------------------------------------------------------------IKDKVKY-----PQVKDE---------------NAPKNFYVSIFCGSRGTGKSFQLSKMLKSVEEKGTYTPD--GQKIHNRIL--LIS-PTAFSPS--------NNCFR----CLNIDWENDIM----------------------------------EDYDEDEFKGKIQEIK----------QDHEDAKEYRNYCRCYKIFEK--------------IEDPNKMRMEDMMTLYAKDFQHPDEIDKPKYPDFITTII-LDD---LLGSKAF----KLGRNYLTN-CIIRN-RHTAG----------------GL-NFCIAVQAIN-----SVP-KNVRLNANFISVFKF---------------------AN-----------KQSVINDI--MPNLS---------------------AW-------VSEEDLTELYDFATKE---PH-S--SLIVD-------------MTNGTPIF-----------KKNFDKLI------------------------------------------------------------------------------------------------------------------TLKKKSLDKIDGVK---------------------------------------------------------------------------------------------------------------------------------------------------------------------------------------------------------------------------------------------------------------------------------------------------------------------------------------------------------------------------------------------------------------------------------------------------------------------------------------------------------------------------------------------------------------------------------------------------------------------------------------------------------------------------------------------
>gene_8_PLV-ACE1
-------------------------------------------------------MIEETSIPNWNNLPVP-----------------------------------------------------------------------------IKDKVQYPQCKDCESG-----------------GAPQNFFVSIFCGSRGTGKSYQLSKMLKTIEEKGTYTAE--GQKIDNRIL--LIS-PTSFSPS--------NNCFK---CLEGLNWEKDVM----------------------------------DDYDEDVFKKKIDEIK----------KDQDEAKEYQEYCRCYKIFES-------------ISDVNKMKVPDMMKLYAKDYQHPDELEKIPKYKNGFITTIILDD---LLGTKAF----KLGRNYLTN-CIIRN-RHTAG----------------GL-NFCIAVQAIN-----SVP-KNVRLNANFISMFKF---------------------AN-----------KQSVINDI--MPNLS---------------------AW-------VSEEELMELYDYATEK---PH-S--SLIAD-------------MTRGKPIF-----------KQNFDKLI------------------------------------------------------------------------------------------------------------------NLKKISNPTVEEDGKQSSDK---------------------------------------------------------------------------------------------------------------------------------------------------------------------------------------------------------------------------------------------------------------------------------------------------------------------------------------------------------------------------------------------------------------------------------------------------------------------------------------------------------------------------------------------------------------------------------------------------------------------------------------------------------------------------------------
>gene_9_PLV-SAF2
------------------------------------------------------MSIEVQKIKGLDSII-------------------------------------------------------------------------------KHKKKPV-----PQSSHPD--------------FPVNLFFTYCSFGMKNSGKTYSIVKLISLFEQYPVKDTD--GSVMPNKVI--WFS-PTSNFSSNSI-----VHTLK------CLDAEEDIY----------------------------------ENVTEAVIEEVFNEVR----------AEKELLLKKDDYIAAYKRFIK----------------IKDPMRLKIEDVLILGDYNFEPPQKVFGHLKNYVYFFVLDD---LIGQKDAVLG-TKKNSFVSN-LVIKH-RHY------------------GI-NLIFTSQEIK-----YIP-PIIRSNLDIIQL--F---------------------KT---------S-SNRNLEKF--YEEVS---------------------NL-------LTFEEFEQLFKYCTDQ---PY-G--SMIIN-------------NHQSAKRK-----Y-----WLNWDKAL------------------------------------------------------------------------------------------------------------------TINNKG-----------------------------------------------------------------------------------------------------------------------------------------------------------------------------------------------------------------------------------------------------------------------------------------------------------------------------------------------------------------------------------------------------------------------------------------------------------------------------------------------------------------------------------------------------------------------------------------------------------------------------------------------------------------------------------------------------
>gene_2_774305141
-------------------------------------------------------MIIEKKLTGFNNKL-------------------------------------------------------------------------------KFDKLNY-----PKCSCG---------------NCPNFFWNMLNIGARGSGKTYCVCRLIAHYENNKIMKD---GTEYKLRTH--LIS-PTIQA----------NEIYK------SLKSIDFEK----------------------------------DAHDDYSDELLL------NIIEDIK-EEKKEYEKFLKYKQYYAIFMK-----------TPEEKLDKLYDKNPEIFTLLEEYDYQNPKDIPHEPPKVNIII-LDD---LLGSSAFT---RKTQSVLTN-AMIKN-RHL------------------GI-NFGILVQSIK-----SVP-KNIRMNCSVFQLATF---------------------KN-----------KKVVLEDM--YEEIS---------------------NI-------LTIEEFEKLYDHATEK---QY-G--CLFLD-----------------LTNG---KRF-----YQNLDNEL------------------------------------------------------------------------------------------------------------------FIQN-------------------------------------------------------------------------------------------------------------------------------------------------------------------------------------------------------------------------------------------------------------------------------------------------------------------------------------------------------------------------------------------------------------------------------------------------------------------------------------------------------------------------------------------------------------------------------------------------------------------------------------------------------------------------------------------------------
>gene_11_PLV-YSL4
------------------------------------------------------MVVIETKLDGFDGKL-------------------------------------------------------------------------------KYDKLNY-----PNCMCG---------------KCFKMYFNSLHIGARQSGKTYSVVKIIKHYETNKIMKD---GVEYKLRTH--LIS-PTIQA----------NEIYQ------SLNSLDMKK----------------------------------DTHENYTDKLIV------DIIDDIK-QRKAKYDDYLLYKKYYEKVMK-----------TPENKLDTLYEKEPEIFNLLEKYNFQNPKEIDHEPPELNIVV-LDD---LLGSDAFS---KKTKSVLTN-AMIKN-RHI------------------GV-VFMVLVQSIR-----AVP-KNIRLNCSVFQLATF---------------------KN-----------KKMILEDI--YEEVS---------------------NI-------IDIDGFEELYDHATAK---PY-G--SLIID-----------------TTNG---KRF-----LSNLDFEL------------------------------------------------------------------------------------------------------------------SLK--------------------------------------------------------------------------------------------------------------------------------------------------------------------------------------------------------------------------------------------------------------------------------------------------------------------------------------------------------------------------------------------------------------------------------------------------------------------------------------------------------------------------------------------------------------------------------------------------------------------------------------------------------------------------------------------------------
>gene_12_PLV-YSL2
------------------------------------------------------MVVVETKLEGFNNKL-------------------------------------------------------------------------------SFDKLNY-----PQCTCG---------------KCPRFFWNSLNIGARGSGKTYTIVQMIKHYEKNKIMKD---GIEYNIRTH--LIS-PTIQA----------NEIYQ------SLDSLDMKK----------------------------------DAHENYSDKLIL------DIIAGIK-ERKQKYEDYLLYKKYYEKVMR-----------TPENKLDKLYDENPDMFELLERYNYQHPSEIEHEKPEVNIII-LDD---LLGSDAFT---RRTKSTLVN-AMIKN-RHI------------------GV-CFALLVQSIR-----SVP-KNIRLNCSVFQLATF---------------------KN-----------KKMILEDI--YEEIS---------------------NV-------IGIDDFEELYDHATAK---PY-G--SLIID-----------------TTNG---KRF-----LSNFDAEL------------------------------------------------------------------------------------------------------------------ALASRTAP---------------------------------------------------------------------------------------------------------------------------------------------------------------------------------------------------------------------------------------------------------------------------------------------------------------------------------------------------------------------------------------------------------------------------------------------------------------------------------------------------------------------------------------------------------------------------------------------------------------------------------------------------------------------------------------------------
>gene_7_PLV-YSL5
------------------------------------------------------MVVVETKLEGFDNKL-------------------------------------------------------------------------------SFTKLNY-----PQCNCG---------------KCPRFFWNSLNIGARGSGKTYTIVQMIKHYEKNKIMRD---GVVYKLRTH--LIS-PTIQA----------NEIYQ------SLDSLDMDK----------------------------------DAHENYTDKLIL------DIIAGIK-ERKQKYEDYLLYKKYYEKVMK-----------TPENKLEKLYDDNPDMFNLLERYNYQNPSEIEHEKPEVNIVI-LDD---LLGSDAFT---RRTKSTLVN-AMIKN-RHI------------------GV-CFALLVQSIR-----SVP-KNIRLNCSVFQLATF---------------------KN-----------KKMILEDI--YEEIS---------------------NV-------IGIDDFEELYDHATAK---PY-G--SLIID-----------------TTNG---KRF-----LSNLDFEL------------------------------------------------------------------------------------------------------------------NLQPS------------------------------------------------------------------------------------------------------------------------------------------------------------------------------------------------------------------------------------------------------------------------------------------------------------------------------------------------------------------------------------------------------------------------------------------------------------------------------------------------------------------------------------------------------------------------------------------------------------------------------------------------------------------------------------------------------
>ATP_Guil3
-----------------------------------------------------MADIETIQIKYLDNKP-------------------------------------------------------------------------------KPFKKLI-----YPQTDP---------------NLPRPYCVCLAVGMRGSGKTYAVTKMISNFEKFGYIDPET-GDKVAIRTI--LFS-PTYDA----------NPVFT---VLNSLDDDDIIN----------------------------------EFTEEKLDEVLEDIK-----------REAEETEKYLKYKKAYLKFQK-----------TPLSKIESMDPEDLQMLFINDFKNPKDLPNKPRYPNGVVNNVILDD---CLGSNAFK---NSRKNSLVK-AILNS-RHM------------------RC-QFFICAQNLK-----AIN-KSIRVNTSVYVLFKF---------------------AS-----------KKIVMEDI--YENIS---------------------GL-------ITIENFERLYEFATSDN--PH-D--ALVVD-------------TTQKKENV-----F-----KLNFDKIL------------------------------------------------------------------------------------------------------------------RIKKSNDNNKHDGGNNSTNGNN-------------------------------------------------------------------------------------------------------------------------------------------------------------------------------------------------------------------------------------------------------------------------------------------------------------------------------------------------------------------------------------------------------------------------------------------------------------------------------------------------------------------------------------------------------------------------------------------------------------------------------------------------------------------------------------
>ATP_Guil1
------------------------------------------------------MEVQEHQIDGMNNKPK------------------------------------------------------------------------------PYRKAKF-----PESDNI---------------YLPKVFFSMLSVAQKNSGKTFNICKLFHHFEKWPLKDPED-GEIVPIRVV--WFS-PTTTSAN--------NSILE---TLSQLDRENDIV----------------------------------DEYEDHKLQERIDEVE----------TIRQEVQEYQEYLRAYKKWMK--------------VGENKLDFDDLLTLEKHNFEHPKDVFGDMKYKKVPCTVFVFDD---LAGTKAF----KNGRSVLNK-FLIAH-RHTSG----------------GI-NVIFTTQNMR-----SIP-PILRRNMDIYVM--F---------------------KN---------MNKKHVVETL--YEEVS---------------------GL-------LKLEEFEALYEHCMSQ---EY-G--CLIVD-------------NHPRCVKS---ARF-----KNGWDKVL------------------------------------------------------------------------------------------------------------------EIKK-------------------------------------------------------------------------------------------------------------------------------------------------------------------------------------------------------------------------------------------------------------------------------------------------------------------------------------------------------------------------------------------------------------------------------------------------------------------------------------------------------------------------------------------------------------------------------------------------------------------------------------------------------------------------------------------------------
>ATP_Guil2
------------------------------------------------------MDITEHQIPLLDNKPK------------------------------------------------------------------------------PYKKNKL-----PTSDNP---------------FLPPVYCSILAVASKNCGKTFGIAKLFHHYEKYPFYDPED-SKKIDIKVV--WFS-PTVQSKS--------NTILE------TVKQLDLEN----------------------------------DVVDEYSEDKLQEKIDEVQ-------QIKKDIEEYDQYKKAYSRWMK--------------VGEDRLTMDELELLYKYDFQEPDVAFGNLKYKKPPVVFFVFDD---LISDNKAFN--TKKNNKLSN-FLIKH-RHY------------------GI-NMIFTTQNLK-----SIP-KIVRNNIDVYMI--Y---------------------RC---------MNKKVIMEGI--YDEIS---------------------GL-------VKPEVFEQLYEHCIEE---KY-N--WLTVN-------------NHPRCPDG---GHF-----LRCWDRIL------------------------------------------------------------------------------------------------------------------EF---------------------------------------------------------------------------------------------------------------------------------------------------------------------------------------------------------------------------------------------------------------------------------------------------------------------------------------------------------------------------------------------------------------------------------------------------------------------------------------------------------------------------------------------------------------------------------------------------------------------------------------------------------------------------------------------------------
>gene_25_PLV-YSL6
-----------------------------------------------------MTEITEKKIDVNVKIR-------------------------------------------------------------------------------RHIKYNP-----PEPKNK---------------FLPPCWFSLMSCSVKNSGKTYNVIQLLTAYENSGITQD---GEECVMRTI--WFSGSTATSKN--------NSIVK----TLKSLAEEDIY----------------------------------DIDGSNVEKLKEAYDDCL--------QEKQQIEKYVEYEEIWKKWKR--------------VGEDKLSSLELLILDEKDFVAPNKLLDKPKYKRPRCVFMVFDD---LISNPAIF---NLRRGNFLNTLIPKH-RHDAPHLC-------------PL-NILLISQNFN-----SIP-PIIRKNIDIFVL--C---------------------KT---------ANTQKLLESI--GNEVG---------------------GV-------IGMKDLERLYFYATAI---QY-G--TLIIN-------------LHPREETR-----F-----RLGWDTEL------------------------------------------------------------------------------------------------------------------KIDDGMPCDCESKGKKKYSCGKTK-----------------------------------------------------------------------------------------------------------------------------------------------------------------------------------------------------------------------------------------------------------------------------------------------------------------------------------------------------------------------------------------------------------------------------------------------------------------------------------------------------------------------------------------------------------------------------------------------------------------------------------------------------------------------------------
>gene_3_774266903
-------------------------------------------------------MVKHTKLKTI-----------------------------------------------------------------------------------TDKITKFKKYTPPQSNNP---------------DLPPLYHIILSASTKGSGKTHNCCLLLQNYYDAGFKAET--GEPVQMRII--WVSGGTSRSKQNAI-----LDTLKGLKKEDRIDVDDNID----------------------------------DKLQEIYDDLL---------------AEKLEIEDYNKYASIYEKYIT------SRDFRNITDDELLLLFEKEFIDPKDDITRPMDEDGNILYQPRAVFLV-LDD---LISTDAF----STKKNNFINKLCVKS-RHDSDELC-------------PI-NLFIISQNLK-----SIP-PLIRRQSDIFVL--L---------------------KN---------SNKEMIVDAI--STEIG---------------------SH-------FTKEQVLKAYEYTSQI---QY-G--SLILD-------------IHKSTQDT---HRA-----KLNWDNLL------------------------------------------------------------------------------------------------------------------TLD--------------------------------------------------------------------------------------------------------------------------------------------------------------------------------------------------------------------------------------------------------------------------------------------------------------------------------------------------------------------------------------------------------------------------------------------------------------------------------------------------------------------------------------------------------------------------------------------------------------------------------------------------------------------------------------------------------
>gene_5_774297672
--------------------------------------------------------MKLKTIRTLTD---------------------------------------------------------------------------------KIRKHTK-----YEPPQPRNQ------------DLPPTFNIMLSASPKGGGKTYNTIQLLTNYEDSGFVAQD--GTDVKMRTI--WISGGTSRSKQ--------NSILD------TLKTLNDED----------------------------------RIDLEDDVDEYM-----RILYEDIK-EERDQIEAYNIYRKVYDKYMK------SKTLSNLTMEELTLLRWKDFIDPKIDPDAPRDNEDNLLYNPRMVFLV-LDD---MIGSDGYG---TARRNFINR-LSIKS-RHESEELV-------------GL-NLIFITQSFK-----AVP-AIIRKQSDLFVL--L---------------------KS--------AS-RQYIIDAI--AEEVG---------------------SH-------FSKEEILSYYDEIMKV---PY-G--SLILS-------------IHKKEKDD---NRV-----RMGWTQNI------------------------------------------------------------------------------------------------------------------QRDQKYLS---------------------------------------------------------------------------------------------------------------------------------------------------------------------------------------------------------------------------------------------------------------------------------------------------------------------------------------------------------------------------------------------------------------------------------------------------------------------------------------------------------------------------------------------------------------------------------------------------------------------------------------------------------------------------------------------------
>E9_Genau527182132
---------------------------------------------------MAHHSFTVKPVADFTNVHP------------------------------------------------------------------------------KWTDEDY-----PTPGHQ---------------DLPTMFWMGLWIGGRGSGKTYSCVRLLKLYEKFGLFLD---GRSCYQRII--LMS-PTLDA----------NPIWK------SLKHFDHEG----------------------------------GDYHEKYSDRLLNDIIRDVR------YEAKATKRYLKQKAAYKRAIQ--------AELHSEYGGKTKTISAEDYSLLASIGFEDPDNYKPTYDKPCVTFIVLDD---LAGSDAFK---LAGRSDLVE-KIIKN-RHI------------------RT-CFAILTQMGK-----GIIPRTIRVNSSFYVM--F---------------------KY---------P-GGDVIKDL--FEQVN---------------------AL-------VDKKQFKEMYTFATDQ---PH-G--SLIVF-------------IANQPRNG---SRF-----LIDWDKVLTETTQMSCENEPSDEELFLASSQLYSTLPRGIIQKAIHVYRRDKEKGFPLFNDLSAKDEERKAETRTMPTKSTYRVYLNSNDGFQNGGNVYDVTFSSLLTPLDANSEKNDGRWYIKVESFCLNSNTNQAASTPIAIVSNIANENGALSTGATHGVWNNNPSAVGSRNDMPLALVNTGGYYLSNSDGPGHRLSAGPQGFFASGNLKIRICYLDLTTMPTQANASWSLILGIYHSPE----------------------------------------------------------------------------------------------------------------------------------------------------------------------------------------------------------------------------------------------------------------------------------------------------------------------------------------------------------------------------------------------------------------------------------------------------------------------------------------------------------------------------------------------------------------------------------
>gene_14_PLV-INO1
----------------------------------------------------MSRPIELIPFSGEE----------------------------------------------------------------------------------SPISVEP--------------------------PLHRTSFFTILSGPPGSGKTSTALNLLIQNWA---------YRGKYDYVF--IVS-PSLPSF---------PQELI------AGIPEDQIY----------------------------------TE------------------------LDDNVLKEILTKIRSEEFSGK------------------------------------------------KVLIL-LDD---VVTEIGR----RGHNDELIR-LILNR-RHLTTHPGGPRG---------GFVSVIIATQKYN-----MIP-KRLRINATSTWM--F---------------------PT---------Q-SAAEKRNF--REDLT---------------------ES-------LSKQGFEDATQQAWWN---PH----APLIQ------LANGDWWATRAGSPG-----------ALDFYPLY----------------------------------------------------------------------------------------------------------------SDMIRYGEHRDPAIIREEDDDEFLERLLGSPNPIRSKRPRSRRRR----------------------------------------------------------------------------------------------------------------------------------------------------------------------------------------------------------------------------------------------------------------------------------------------------------------------------------------------------------------------------------------------------------------------------------------------------------------------------------------------------------------------------------------------------------------------------------------------------------------------------------------------------------------
>gene_25_PLV-RED1
------------------------------------------------------MDIKEIVNNDVNPVV-------------------------------------------------------------------------------PGFSCDE-----PLDSHRKDKIPY---------PLPNKHHFMAIVAPPRAGKSSLAVGLLSTKKNKKSKRKAL-YRGIWDKIY--LIA-PSSSMRSL---K---KNIFE------ELDGSQI--------------------------------------------------------------ADELNVETLERFEKQFEKSSA---------------------------------------------EDETSLLL-IDD---QAEQLKS----RENQFMLNK-LIQNR-RHK------------------KL-SIWILSQVMN-----KIP-LPTRKLIDNLIL--I-------------------GKPR-----------NLKEARSI--FEEMV---------------------F--------MEPKHADAIMDYTFQK---PH-D--NLMIN---------------TETGEL-----------FRNFNKLI------------------------------------------------------------------------------------------------------------------FSTDNKDERSEEESDTED-----------------------------------------------------------------------------------------------------------------------------------------------------------------------------------------------------------------------------------------------------------------------------------------------------------------------------------------------------------------------------------------------------------------------------------------------------------------------------------------------------------------------------------------------------------------------------------------------------------------------------------------------------------------------------------------
>gene_15_PLV-SPO1
-----------------------------------------------------MTEIIEKEFDKKINISGA-----------------------------------------------------------------------------KYTCDDIDKSIPKP-------------------LPQKGGFAMLICGKPGTGKTSLILSLVCKQGKA--------FNRKFDRVF--VFS-PSLITMD--------DDPFE------XXXEEQK--------------------------------------------------------------FEEATLENIQEVMDTIRDSGE------------------------------------------------KVLLI-LXD---XIXDIXGKGK-XXIENLLEK-IFFNR-RHLCGAG--------------GSCSVIATSQTYN-----KIS-PKLRKTASHYVF--Y---------------------DN---------K-QKKEIDSI--FDEVI---------------------L--------IPKKEYIDVLRYVYDK---KH-N--FMYID-------------NSLQENKQ----I------HKNFNPLE------------------------------------------------------------------------------------------------------------------IHSPNITTDYSEL----------------------------------------------------------------------------------------------------------------------------------------------------------------------------------------------------------------------------------------------------------------------------------------------------------------------------------------------------------------------------------------------------------------------------------------------------------------------------------------------------------------------------------------------------------------------------------------------------------------------------------------------------------------------------------------------
>gene_19_PLV-SPO2
------------------------------------------------------MSIREERLNDLEVKKTS-----------------------------------------------------------------------------FGVDKKD-----ASIPKP---------------LPRTYNHFLLITAKPRQGKTTLMYSLLTYRKSP--------YYRKFDKVY--VFS-PSLATSK--------DNRLK------SVADEQKFM----------------------------------E-------------------------MTEENLQQVYDEIEGSGE---------------------------------------------------RVLIL-ADD---VVNDVKKN---VGVTNLLSK-MMMNR-RHVCGASDDGDGC--------GL-SMWMTTQVFN-----KLP-RPLRATADYHIV--F---------------------KT---------T-NKKELDTI--FDEIV---------------------L--------LPRETFDAMNKYVFTD---KH-N--FILID-------------TNERYDRM-----Y-----HKNLNKRL------------------------------------------------------------------------------------------------------------------VFENVDEPTIPVER---------------------------------------------------------------------------------------------------------------------------------------------------------------------------------------------------------------------------------------------------------------------------------------------------------------------------------------------------------------------------------------------------------------------------------------------------------------------------------------------------------------------------------------------------------------------------------------------------------------------------------------------------------------------------------------------
>ATP-1_SM
-------------------------------------------------------------------------------------------------------------------------------------------------------------------------------------MELRNDAVYQVVGPSGCGKTLFVCNLLQSNL----------FKSKFNKIY--WHR---------------------------GADEEHGLT----------------------------------QNQ-----------------------FCKLKMTIIKGFDKNWSSRLH-----------------------------------------------QGDVII-IDD---LYQE-------ANKEKDFNN-LFTKIARHI------------------GV-TVIFITQNLFHQ---GGGHRTRNLNVQYLVI--F---------------------KN---------PRDATIIDFL--ARQAY---------------------P--------NDRKFLIDSFQDATKV---PH-G--YLFFD-------------FTQQCPDE---LRI-----RTDIFNEK-------------------------------------------------------------------------------------------------------------------GVTIYKQN--------------------------------------------------------------------------------------------------------------------------------------------------------------------------------------------------------------------------------------------------------------------------------------------------------------------------------------------------------------------------------------------------------------------------------------------------------------------------------------------------------------------------------------------------------------------------------------------------------------------------------------------------------------------------------------------------
>El_Caere308476515
-----------------------------------------------------MKTLDNSSFSFFVNMV----------------------------------------------------------------------------------------------------------------LRLSWQSTMLIVGPSGQGKSTLARQIVEQ------------RNQIFDVNS--RVC----------------FWYYD------TFESLPDSL----------------------------------KN------------------------RPDILLREGLPNMEELKKYKD-----------------------------------------------QQAMIV-IDD---LMTK-------IDQNSGMER-LVSVLAHHY------------------DM-TIIFLLHTIFY----SKVIRNLRLQASYIIL--F---------------------KN---------NADKSSVSCL--GAQLM---------------------P--------GECKTFLAIYKDATSL---PY-S--YLLID-------------LHKNCPEE---IRY-----RDNILPNK-------------------------------------------------------------------------------------------------------------------VTHVFTPKSKG-----------------------------------------------------------------------------------------------------------------------------------------------------------------------------------------------------------------------------------------------------------------------------------------------------------------------------------------------------------------------------------------------------------------------------------------------------------------------------------------------------------------------------------------------------------------------------------------------------------------------------------------------------------------------------------------------
>ATP-1_DYp
----------------------------------------------------------------------------------------------------------------------------------------------------MF-------------------------------RQFIHPYTMLICGPSGSGKTTFLENLINKKNDL--------FNVSIDRII--WCY------------------------------GEESAK------------------------------------------------------------PNFNNIEYFKGVPETIENETN-----------------------------------------------EPILLI-LDD---LMM--------GAFNKNVCE-LFTKGSHHR------------------NL-SVIVVTQNIFHK---SSHTRDISLNTKYIIA--F---------------------KN---------PRDKLQFQCL--ARQIY---------------------P--------ENPMELFRIYKEVTEQ---PH-G--YLLID-------------LTQGINDL---LRF-----RSDIFNSE---------------------------------------------------------------------------------------------------------------YTVCYSDEYGLQKEPKSLESEQTYIVCSQKGQQQTTEGNYKQW-------------------------------------------------------------------------------------------------------------------------------------------------------------------------------------------------------------------------------------------------------------------------------------------------------------------------------------------------------------------------------------------------------------------------------------------------------------------------------------------------------------------------------------------------------------------------------------------------------------------------------------------------------------------
>ATP-1_TCp
----------------------------------------------------------------------------------------------------------------------------------------------------------------MD-------------------LRFKSPFTAIVAGPTACGKTHFIIRFIKHLSLI--------CDTEFERVL--WFY-----------------DEWQ------PLYQNNDIN----------------------------------NN------------------------LQRIEFRQGVPDINEFDGVKA-------------------------------------------------TLII-LDD---LM---------REANGSVVD-IFTKGSHHR------------------NL-SVFNITQNLFYQ---GKGQRDISLNANYIVY--F---------------------KN---------PRDKAQINFL--ARQIF---------------------P--------ENIKFVQESYKDATMR---PH-G--YLLID-------------LKQNTPDD---FRI-----RTNILPDE------------------------------------------------------------------------------------------------------------------EPCYVYIPKKNYKYKSK------------------------------------------------------------------------------------------------------------------------------------------------------------------------------------------------------------------------------------------------------------------------------------------------------------------------------------------------------------------------------------------------------------------------------------------------------------------------------------------------------------------------------------------------------------------------------------------------------------------------------------------------------------------------------------------
>Polinton-8_NVi_8p
-----------------------------------------MARRGKSSWVSRWGVMTQERVSPGGAPWG------------------------------------------------------------------------------GDRGGQEGSWTAYSTFFVSVSLYAKMD------TCFMHPWTMICAGPTSAGKTVFVQRFLKHLDVL--------ANVKFDRII----------------------FYYS------EWQESYRVE------------------------------------------------------------NVEIEFREGLPRNEDYSNDPE-----------------------------------------------KRKLLI-IDD---LMRE-------SANNGTIID-LFSKGSHHR------------------NA-SVIYICQNIF-----HKGQRDISLNANYMVL--F---------------------KN---------PRDRAQIQHL--ARQLY---------------------P--------EDSKFLQEAYYDSTIK---PY-S--YLVID-------------LKQSTPEE---LRF-----RSCIFPDD------------------------------------------------------------------------------------------------------------------EYHYVYIPKYSSSQYSKLNVVX-------------------------------------------------------------------------------------------------------------------------------------------------------------------------------------------------------------------------------------------------------------------------------------------------------------------------------------------------------------------------------------------------------------------------------------------------------------------------------------------------------------------------------------------------------------------------------------------------------------------------------------------------------------------------------------
>El_Xenop301606877
----------------------------------------------------------------------------------------------------------------------------------------------------MD-------------------------------TRLQHPFSCILAGPSNSGKSYFVKQLLVNAETL--------LSHKPDNIV--WFY-----------------ACWQ------KLYDELSSS------------------------------------------------------------FPHIRFIEGLPQTFMDDDLFP---------------------------------------------PGKVNLTI-VDD---LMES-------ASENVEIEK-AFTKYVHHR------------------NL-SIMYLVQNVFCQ---GKKSRTINLNTKYMVL--F---------------------KN---------PRDKLQIITL--SRQMY---------------------P--------GKTRFFLEAFEDATSQ---PY-G--YLLVD-------------LRSNTPEE---LRL-----RTGLFPPS-------------------------------------------------------------------------------------------------------------------LPAVYVVKKNCSKK--------------------------------------------------------------------------------------------------------------------------------------------------------------------------------------------------------------------------------------------------------------------------------------------------------------------------------------------------------------------------------------------------------------------------------------------------------------------------------------------------------------------------------------------------------------------------------------------------------------------------------------------------------------------------------------------
>ATP-1_CIp
----------------------------------------------------------------------------------------------------------------------------------------------------------------MD-------------------VSFKHPFTMLITGPTGSGKSVFVKKFIANANVM--------LNQPPEKII--WAY-----------------GVWQ------QFYDT----------------------------------------------------------------ITNVTFVEGVPEVESFDGKQR-------------------------------------------------VLLI-VDD---LMGDS---------NSKLTD-IFTKFSHHL------------------NI-SVIFIVQNLF-----YKNQRTISLNAHYIIA--F---------------------KN--------PR-CATQIATL--AQQMY---------------------P--------GKTNFLKAAFADATKE---AY-G--YLLLD-------------FRQATDER---LRL-----RTRIFPGE-------------------------------------------------------------------------------------------------------------------IQDVYLPKV-------------------------------------------------------------------------------------------------------------------------------------------------------------------------------------------------------------------------------------------------------------------------------------------------------------------------------------------------------------------------------------------------------------------------------------------------------------------------------------------------------------------------------------------------------------------------------------------------------------------------------------------------------------------------------------------------
>Bp_Proba655447862
-------------------------------------------------------MIEDEFLPSIYETKLP-----------------------------------------------------------------------------KLPNADLKVVQAEPRKHPK--------------NLPKLHFLAYFCASRGSGKTTAIVNFIKKYD----------KAKSFDHIV--IYS-PTANN----------EPKYKHLIDHCKYATIELKD----------------------------------TFSHDDFGELRYKID-----------KRIEEYKKYERDLQMWKNFKH---------------YKGKWDDFNDDDLLRLHDLDFEKPTSEYKNGMPTHLIL-FDD---QQGNKDLYGTQGAKAAAMNS-FFILH-RH-------------------KLTSVIFSCQSFKGN---AVP-KSIRQNISCMCL--W---------------------RN---------K-SPEIQKEI--AKECC---------------------AM-------VDPMSFIDYWNYATED---SRHD--FLFVD------------YEAQEPFNI-----------RKNFNTLL------------------------------------------------------------------------------------------------------------------SNRPVKMKAKDI-----------------------------------------------------------------------------------------------------------------------------------------------------------------------------------------------------------------------------------------------------------------------------------------------------------------------------------------------------------------------------------------------------------------------------------------------------------------------------------------------------------------------------------------------------------------------------------------------------------------------------------------------------------------------------------------------
>E8_Physo348667317
---------------------------------------------------------MVNRIDNWGAALP------------------------------------------------------------------------------KEFRSDS-----LGDMKQ---------------LGIKKLFRGIILAPSNAGKTNLCYHIVKN------------APNVFSHLH--LIA----------------RN------------------------------------------------------------------------------PDQDLYNYMKEKPAGYITVYV--------------------------------------------PSTPPSLVI-IDD---YSSDK------KLQKDLFSH-YFIRG-RQK------------------RL-STLFLTHSWF-----ATD-KLTRLNSEYLWI--L---------------------IA---------N-SRRDLKMV--ISDFS---------------------LPD------LTLEQLIRAYNAATRE------KGQALLVD-------------NVRSVL-------------RYNFNEKP------------------------------------------------------------------------------------------------------------------IYLD-------------------------------------------------------------------------------------------------------------------------------------------------------------------------------------------------------------------------------------------------------------------------------------------------------------------------------------------------------------------------------------------------------------------------------------------------------------------------------------------------------------------------------------------------------------------------------------------------------------------------------------------------------------------------------------------------------
>E9_Micpu303273960
-----------------------------------------------------MVVICFLPYSSIKMRTQPV----------------------------------------------------------------------------GIAPFKDLGNPSFTVNTPS--------------HHISLNGIVLCVAKKQSGKTRFVSNLLYQLK----------QASCMDRIF--CLS-DTFDSNKKMMESREKLKRWK------AFNHSLDYR------------------------------------------------------------ITADLLEFFDPVTRQFEPPKH-----------------------------------------WLNGRKPVVGIF-ADD---IQSSS------LIGSKAFKN-LCIKC-RHIGAFQSGEPPI--------GC-SIFVCVQNYTASGNEGIP-KSIRGNINCCAC--W---------------------KS---------S-CWTEVDLL--ATELS---------------------GV-------IPKHQILQAYDYVMNKEPDNRHN--FLFID-------------LTPKKEHL---SPF-----RMNYTEWL------------------------------------------------------------------------------------------------------------------IPEKEQSST--------------------------------------------------------------------------------------------------------------------------------------------------------------------------------------------------------------------------------------------------------------------------------------------------------------------------------------------------------------------------------------------------------------------------------------------------------------------------------------------------------------------------------------------------------------------------------------------------------------------------------------------------------------------------------------------------
>gene_7_Mneg02326
--------------------------------------------------------MRNEPIGKYPTWL-------------------------------------------------------------------------------PKGKSAF-----AVPTPP---------------DMPKLHGLFILAGHRGAGKGVAITSML-RQMK---------RARCCDRVF--WLS-PTCQS----------NKAYL---DELGVKDADKHD----------------------------------SPDNGAID----------AVLAAVD-EEAREWQRYQEEKEVWAQLQR--------AMRRGGEAASLPPALLMRAERLGLLESEEPPKYRYSKDTPCVLHVVFDD---CQGTRLMSS--SGSKSKLTN-LCIRH-RHVGDGL--------------GV-TVWLCVQSWCASG--SVP-RAIRENCTGALV--W---------------------KT---------P-QAKMVEKM--VEELA---------------------TGR------EREGAFEEAYAVATEP---QH-G--FLYVD-------------LTTSDPSK----RY-----RSGWDAYI------------------------------------------------------------------------------------------------------------------VPDG-------------------------------------------------------------------------------------------------------------------------------------------------------------------------------------------------------------------------------------------------------------------------------------------------------------------------------------------------------------------------------------------------------------------------------------------------------------------------------------------------------------------------------------------------------------------------------------------------------------------------------------------------------------------------------------------------------
>gene_4_PLV-SAF6
---------------------------------------------------MKEVTVPNLKIKVPDGSP-------------------------------------------------------------------------------FTYETKP--------------------------ELPKAHQNCLVVAPRGQGKTTFCINLM--------------ERMPYDRTF--VVS-PSIKSN---------HALLS------RLKLDEEDI----------------------------------YEDADDISCLDKIKEQIE--------IERDELEKYEADKKKYKELMK--------LLAEDNVVGGSVKISDELLIKFYRDGAFEPPQHKWGGRMPCMAIL-FDD---CMGSQLF----TKGIRKLNA-MVIYH-RHLGQMKKGGAL---------GC-SLYFLVQSYKAQSG-GIS-KCIRGNTTSLAI------------------------GR---------TKSEKELDDI--AEECG---------------------AE-------VPKEIFYKIHTQATKD---SKFD--FLLID-------------FHKKEHHP---SMF-----RKNLDTFI------------------------------------------------------------------------------------------------------------------IPE--------------------------------------------------------------------------------------------------------------------------------------------------------------------------------------------------------------------------------------------------------------------------------------------------------------------------------------------------------------------------------------------------------------------------------------------------------------------------------------------------------------------------------------------------------------------------------------------------------------------------------------------------------------------------------------------------------
>gene_5_PLV-YSL3
--------------------------------------------MSDDEETKVTRKKSMKKIKGMEIVP-------------------------------------------------------------------------------PQSESGY-----YETDA----------------NLPKCHQNCVISAKRNSGKTTLAVNLI--------------EKMKYDYVI--AVS-PTLKSNKEIMSRLNVEHVFE------DVDDTGIVD----------------------------------NIKNIIN-------------------QEATDLETYLEDLKKYNKLMK-----------DIKSGKYMGNDDLLLQFFNDEDNMFLKPTHRWGGRRPRVACL-IDD---CLGSML-----YSKPRKLNS-LATYS-RHVGQLKEGGAI---------GI-SLYFLVQSYKAQVG-GLS-RVIRNQATTLVV--F---------------------KT---------K-DEVELEGI--YESVA---------------------GE-------IDKETFYKVYNYAIGEGN-NY-E--FLFID-------------FHPKKGQS----MF-----RKYLNEYI------------------------------------------------------------------------------------------------------------------YPEQLI-----------------------------------------------------------------------------------------------------------------------------------------------------------------------------------------------------------------------------------------------------------------------------------------------------------------------------------------------------------------------------------------------------------------------------------------------------------------------------------------------------------------------------------------------------------------------------------------------------------------------------------------------------------------------------------------------------
>gene_17_18_PLV-YSL1
-------------------------------------------------------MLSVQNVKGMQIVP-------------------------------------------------------------------------------PKNESGT-----YETPP----------------NMPRSGQVVVCVGKRKSGKSVAVVNLI--------------EKMGFDYTI--AVS-PTMNSNKELMERLNIEHVFD------DPDDLTCID----------------------------------KIKDIVN-------------------EEARDLERYRHEMKEYNKLMR-----------DIKNGNAVDDETMLKFFEHNELQEFIKPKHRWNGQKPRIAVL-FDD---MLGSMI-----YSRPRKVNA-LSTYS-RHL------------------GQ----------------LEEGGSIGVSLFFMII--F---------------------RT---------K-DNQELLDI--ADSCG---------------------GE-------ISKEQFMKVYDYAIETGGSHP----FLFID-------------LHKKENHA---SMF-----RVNFDKFI------------------------------------------------------------------------------------------------------------------IVPELKKTKK-------------------------------------------------------------------------------------------------------------------------------------------------------------------------------------------------------------------------------------------------------------------------------------------------------------------------------------------------------------------------------------------------------------------------------------------------------------------------------------------------------------------------------------------------------------------------------------------------------------------------------------------------------------------------------------------------
>gene_5_775492709
--------------------------------------------------------MKTTKVKGLDIIP-------------------------------------------------------------------------------PKSESGL-----YNTDL----------------YMPKMHQVCIAVGKRASGKSTAIINLI--------------ERMNFDYCI--AVS-PTMNSNKELMDRLKIEHTFE------DVDDPSVID----------------------------------KIKEIVK-------------------GEAEDLERYKEELKRYNKLMK-------------DLKEGKYMDDDLLLQFFSDENHFQKPEHRFNGEKPRIACI-FDD---MLGSGI-----YSRPRKLNG-LSTYS-RHLGQLKEGGAI---------GA-SLFFMIQSFKCQTG-GLN-KVIRNQCTSMLL--F---------------------KT---------K-DKQEMKDV--AESVS---------------------GE-------IDEELFNKVYDTAIGDGS-DY-P--FLFID-------------LHKKKEHP---SMF-----RQRLDNFI-------------------------------------------------------------------------------------------------------------------IPEELKKN--------------------------------------------------------------------------------------------------------------------------------------------------------------------------------------------------------------------------------------------------------------------------------------------------------------------------------------------------------------------------------------------------------------------------------------------------------------------------------------------------------------------------------------------------------------------------------------------------------------------------------------------------------------------------------------------------
>gene_7_775841825
---------------------VFGKKIRGIVASALYAFDGAHDIAHVFYCVLHNKIMRTQKLKGLDIVP-------------------------------------------------------------------------------PKETSGE-----YETDP----------------NMYKMHQVCIIVGKRQSGKTTALVSLL--------------EQMKYDRII--FVS-PTMKSN---------KEILS----RLKIDENDIFE----------------------------------DCDDPGVVDKIKKILD----------DEAKDLERYRDEMRRYNKLMK-------------AINSDHMPIDEEDMIAFFSDRDFMKPTHKYNGNKPRIAVV-FDD---CLGSGL-----YSRPRKLNA-LSTYS-RHLGQLSEGGSI---------GV-SLFFLIQSFKAQTG-GLN-KVIRNQCTSLML--F---------------------RT---------K-DKGELVDV--ADSVA---------------------GE-------IDQETFMDVYNEAIQDGENHE----FLSID-------------LHRKKNHP---SMF-----RRRFNEFL-------------------------------------------------------------------------------------------------------------------IPDASKKNITQ-----------------------------------------------------------------------------------------------------------------------------------------------------------------------------------------------------------------------------------------------------------------------------------------------------------------------------------------------------------------------------------------------------------------------------------------------------------------------------------------------------------------------------------------------------------------------------------------------------------------------------------------------------------------------------------------------
>gene_6_776425958
---------------------------------------------------------MVKTLKLLNGLV-------------------------------------------------------------------------------NKKVPNKLSIVRETPA-----------------HLPIFTQVWGWIGQRGSGKTSSLINLLLAYE----------KHNSLDRIF--LISPTAEANAFHHLKTLSPEDTYQ------DVDNVLDAI----------------------------------RDVHDKVV------------------EEGEEWEEFQLKKMVWDEFKK-------------LDEEDWEHMDNEIISLLEEMNWEKPKWKYAKEQKPSVLLI-LDD---LSHSKLYR---GNKDNIFCN-MLLRN-RHLGKI---------------GL-NIHLLTQTWRG----GIP-KYARNNLSQISL--Y---------------------RT---------M-DMKALKDM--WEETL--------------------QGT-------LTFEDFIALHKKATEE---QKHD--FLLID-------------YNKTSKHP---SMF-----RKNFNEFLI----------------------------------------------------------------------------------------------------------------------------------------------------------------------------------------------------------------------------------------------------------------------------------------------------------------------------------------------------------------------------------------------------------------------------------------------------------------------------------------------------------------------------------------------------------------------------------------------------------------------------------------------------------------------------------------------------------------------------------------------------------------------------------------------------------------------------
>gene_3_774019903
----------------------------------------------------MSSRYAVEVLPGGSD---------------------------------------------------------------------------------PVETPD---------------------------DFFKLPFVMLSVAKRMSGKTCSMSQFLHILN----------KMGRLDRVI--LVS-PTYENN---------KHYFK----GLPLNEEEDVL----------------------------------EPTLDAADKIMRIVE-----------EEARVYQEFHEQMKLWREIQR------------LIGNKGKKGGLHAPGLVDDVMQHVEKPTHKYGGRKPVVVAF-FDD---CQNTAA-----FSTKSSLSY-MTIKH-RHIGKTSEGSI----------GV-SLMYACQNYTSASG-GIP-KTIRGNTTILCV--F---------------------KN---------K-NMKELDII--AEECS---------------------GE-------VDVDTFMAVHEAATEG---DY-S--FLTID-------------LNRKSTHP---SMF-----RKCWNEWI------------------------------------------------------------------------------------------------------------TAQVVPSIDELTDVAGDDKSTENKQTKKDKKKTRASSDKRKRSGATPERENPSKKPVGGGPYTGKQQLAKAGRAKQKCPGPQM------------------------------------------------------------------------------------------------------------------------------------------------------------------------------------------------------------------------------------------------------------------------------------------------------------------------------------------------------------------------------------------------------------------------------------------------------------------------------------------------------------------------------------------------------------------------------------------------------------------------------
>gene_17_PLV-SAF1
-------------------------------------------------------MIKVKTIKEYNKSP-------------------------------------------------------------------------------TESISNA-----YDTKP----------------NAFQEPGIKLLVGTRGSGKSFTASKIMLQAV----------KDKTFDNII--FIT-PTFESN---------AGHFK----QFNISPENVIY----------------------------------PSRTAIS-----------EVIAKIE-QDRDDFENYLVEMEIYKRFKQDSKNKKTISMITTDNLNDYMTYGYINENGMMNRNITKPEWKYAIIRPPQTLLV-CDD---CLASSV-----MSQTEDFTK-LMIMN-RHIAPMSEAYGNRQAL-----GC-SVMLLVQSYTARQ--GVP-RSCRENCTDLIL--F---------------------TN---------K-SKDQMKKI--KDELA---------------------GA-------IDEHNFETACNYALKD---KH-D--NLTIT-------------FNPKCPTK----TF-----RKNLSSFV------------------------------------------------------------------------------------------------------------------VFGEDLNKCNCGGKMRKVLVKKEDENINK------------------------------------------------------------------------------------------------------------------------------------------------------------------------------------------------------------------------------------------------------------------------------------------------------------------------------------------------------------------------------------------------------------------------------------------------------------------------------------------------------------------------------------------------------------------------------------------------------------------------------------------------------------------------------
>PglobVV_509141016
-------------------------------------------------------MINIKNLNIYNGKP-------------------------------------------------------------------------------KQDVNNE-----YPVKE----------------GELRAPMLWYVAATRYSGKSYLISQYLKQAQTNR-------KNKTYNRVY--IIT-SSFKSN---------EAYFG------DYVNGEDVY----------------------------------EPVKGSIEEVLAEVD-----------KERDEFEDYLAQVEVYKEFKK--------SMRDKNDISLVDDEMMLRFDNYGFLDGNIPRWKYDVVEPPKSLLI-LDD---CLGSKV-----MSSSSGLMK-CGVMN-RHLSELKENHSGRSAC-----GL-AVIILSQSYRIAGGMGLS-RGIRENLSLMTV--F---------------------LN---------R-QPKIMEVL--KEEIG---------------------SS-------VDENKFQAAYDYATKE---KY-G--SLLVD-------------MKAFCECL----TF-----RKGLSKAI------------------------------------------------------------------------------------------------------------------IFPDQECSCGKCRKKKSNKAIDMKKTEDLEEIKNNIPSI--------------------------------------------------------------------------------------------------------------------------------------------------------------------------------------------------------------------------------------------------------------------------------------------------------------------------------------------------------------------------------------------------------------------------------------------------------------------------------------------------------------------------------------------------------------------------------------------------------------------------------------------------------------------
>gene_4_775479990
--------------------------------------------------------MKVKKLNVYNQDP-------------------------------------------------------------------------------SEGVNNE-----YPTTE----------------NAFRQPCLHYIVGQRTSGKSFLTSKILAQAH----------KDKTFNIIY--IVT-PSFKSN---------ESYFK------KYINESEVY----------------------------------EPTGDSIMKVIKRVE-----------EDRDEWEEHLAKKERYKDYQK------------KIKQKTPMRDEDLIEFEEFSFFDEPPKWKYSKEEPPKSLLI-LDD---VLGSPA-----ILQSSGLTR-IATLN-RHIAPLQENHSNRSAC-----GL-AVMILTQSYKMQS--GIS-RTLRENLSLLTL--F---------------------KN---------K-HEQQMKSI--KEELA---------------------NV-------VDEQLFQKAYQYATSE---KH-G--NLTID-------------FNPKCKTK----TF-----RKNLNEII------------------------------------------------------------------------------------------------------------------MFDELKCECKK------------------------------------------------------------------------------------------------------------------------------------------------------------------------------------------------------------------------------------------------------------------------------------------------------------------------------------------------------------------------------------------------------------------------------------------------------------------------------------------------------------------------------------------------------------------------------------------------------------------------------------------------------------------------------------------------
>gene_1_773861867
-------------------------------------------------MYNIMTDFTIKKLDIYD----------------------------------------------------------------------------------KKDEPKQGVSNAYETSP----------------NAISQPCLMYVSAVRNSGKSYAVSKMVRGLQ----------REKVFDSIK--IIT-PTFNSN---------KAYFG------DLIKDPELD--------------------------------VLEPTRDSIQRVIEMVE-----------ADRDEFEEHLEHLKEYHEFVK-----LLRQGADMSDDQVMKYIDLGFLNENFEKPIFKYEKFSGKLRPPQTLLI-LDD---ILSSPA-----VLQSSGLIK-LATLN-RHCAPLRETFGSLSRSPRSACGI-SVIIISQTYNMPQ--GIS-RTIRENITHLLL--F---------------------KN---------K-QEKQLAKI--KEELA---------------------SS-------VDVAKFDKAYEFATKD---RY-G--NLLVD-------------FNPKCPTK----TF-----RKNLNELL------------------------------------------------------------------------------------------------------------------IFNDDKQLCKCG-----------------------------------------------------------------------------------------------------------------------------------------------------------------------------------------------------------------------------------------------------------------------------------------------------------------------------------------------------------------------------------------------------------------------------------------------------------------------------------------------------------------------------------------------------------------------------------------------------------------------------------------------------------------------------------------------
>gene_5_773133574
------------------------------------------------------MKITTKKINLYGKDTEP-----------------------------------------------------------------------------SQGVSNE-----YKTSH----------------YAIRQPCLMYVSAVRNSGKSFAVSKLVAQAQ----------KEKTFDRIY--MIT-PTFLSN---------KTYFG------KMIDEEDVF----------------------------------EPTKDSIQ----------KVIDMVE-EERDEFEDYLRKAKLYKEFIQ-------ILKSKREFSDGEIMKFEELGFLDDEFDRPKWKYGDKNVRPPQSLLI-LDD---ILSSPA-----ILQSSGLTR-IATLN-RHIAPLAEPHSGRSAC-----GL-GVILISQTYSMPQ--GVS-RTLRENLTHLLI--F---------------------RN---------K-QEKQMGKI--REELG---------------------SA-------VDEDKFMTAYNMATKE---KY-G--NLLID-------------FNPRCGSM----TF-----RKNLNELL------------------------------------------------------------------------------------------------------------------IFDDDANQCQCGKK---------------------------------------------------------------------------------------------------------------------------------------------------------------------------------------------------------------------------------------------------------------------------------------------------------------------------------------------------------------------------------------------------------------------------------------------------------------------------------------------------------------------------------------------------------------------------------------------------------------------------------------------------------------------------------------------
>gene_8_PLV-RED2
----------------------------------------------------MTDKISTKKINLYGKDTDP-----------------------------------------------------------------------------KQGVSNE-----YPTSH----------------FAIRQPCLMYVSAVRNSGKSFCVSKMINQAQ----------KENTFDRIY--MIT-PTFLSN---------KSYFG------KFINEETDV----------------------------------FEPTKDSI---------QKVIECVE-EERDEFQEFIRKKKEYDLFIK---------ILKSKRDLTDDEIFRFEELGFLDEYLEEPKWKYKTIRPPQSCVI-LDD---ILSSPA-----ILQSSGLTK-IATLN-RHIAPLNQPYGNRSAC-----GL-AVILISQTYCMPQ--GVS-RTLRENLTHLLI--F---------------------KN---------K-QDKQMSKI--KEELG---------------------SA-------VDEDKFTQAYNMATKE---KY-G--NLLID-------------FNPKCPTM----TF-----RKNLNELL------------------------------------------------------------------------------------------------------------------IFPEHKAECHCDKK---------------------------------------------------------------------------------------------------------------------------------------------------------------------------------------------------------------------------------------------------------------------------------------------------------------------------------------------------------------------------------------------------------------------------------------------------------------------------------------------------------------------------------------------------------------------------------------------------------------------------------------------------------------------------------------------
>Ea_Polpa281203229
-------------------------------------------------FIKPLNSGSKNKLPVLGDD-----------------------------------------------------------------------------------------------------------------LFSLNSANIFICAPKKSGKTSVINKILEE------------CADIDTKVF--IFCATAYKD----------DNWITIIERLNKKNISNIVF----------------------------------TSIFDD--------------------ENKNRLKTLINRLKDEDEEDE---------------------------------------DIKKKYEYPEYIII-FDD---LSN--------ELKNKMIPQ-LMKIH-RHF------------------RM-KVIISSQNWK-----DTHSDIRKGNLDYILL--F---------------------RN---------I-PEDVLETI--YDENP---------------------SY-------IGYKKWITAYKYSTKE---PF-N--FFFYD---RNDIKLDIHILKMPPKRT---RRTQQGDGFLDWIKKG-----------------------------------------------------------NQWLKDKKFIDCLYHYKRIKILNECLGVELIRVLLILFDLLFNSCNYLNNMFSNTNFDHKFGICAMGSYKMSEKYHPYSSSDKEIKKRSNKYNSSIYEHFFKFIDSNDKNLIKMKCKYCQVFTFKYDKVDKKSVSSGLGWAHLENVRLSCHKESEIDWSYVAEQKRKKAETLALAISKPFSQGVSEELLIDLVIKKNLPFNLTEDERFKNFISSLRPEFNLVGGDTIKNRIIKRYDDQVVQLREYFKTMDSKISFCFDIWSVKDISFLGVTGHWIDSQFKARKCLLGMESLKSDKTEKFD------------------------------------------------------------------------------------------------------------------------------------------------------------------------------------------------------------------------------------------------------------------------------------------------------------------------------------------------------------------------------------------------------------------------------------------------------
>ze_Marse284504185
------------------------------------------------------MPPRKKESEGQKVLNIK-----------------------------------------------------------------------------PWDILNS-----YPSASY------------------------IVVGNPGSGKSNFSTSCA-YY-----------LRHRYPVAK--IVS-GTETE----------NQTFH------QYFPPLYIS----------------------------------TK------------------------YDANAELNYVGRQRKAKRDKK--------------------------------------------CKNSAAMHI-IDD---CADDPK-----ILRSPLMNS-FFKNGSRHW------------------DG-IFMLLAQA-------GLDIGVCRKSASYFVL--F---------------------YE---------A-SLVEREKL--WRNFG---------------------SKL------GTFKEFCDIMDQVCV----DH-A--CMVID--------------NRTQSKN---IED-----MLFWYRAP------------------------------------------------------------------------------------------------------------------HPIPKFKFGCKQYRKWSKERYNKNYEPPLI-----------------------------------------------------------------------------------------------------------------------------------------------------------------------------------------------------------------------------------------------------------------------------------------------------------------------------------------------------------------------------------------------------------------------------------------------------------------------------------------------------------------------------------------------------------------------------------------------------------------------------------------------------------------------------
>q2_Emihu347482349
-----------------------------------------------------MDAVPITRYDFA--------------------------------------------------------------------------------------------------------------------SQFPRHGTFAAIGRRACGKSRLILDVMYN------------LRDRFDLGI--AFT-TTTPM----------AEALA------EIMPRGCIF----------------------------------TE------------------------FNVDRIKTLLDEQELMMARKK-----------------------------------------------PRSVFLLLDD---CGFDTK-----SMNSAPMKE-LFMNG-RHK------------------YI-TFLCALQTPM-----ALK-PDMRMQIDIVVA--L---------------------KE---------N-QVANRRRL--HDAFF---------------------GVI------PSWHDFERLFMAFTQ----NY-G--ALLVD-------------QTVQSTDLTKVIYHYKA--QIDLPKFV------------------------------------------------------------------------------------------------------------------CISRKYVKIWEQIKKSQREVMMLKEKKIDEERKQKLVETAKQRGEKIRQVHTAVNARNGDPNAKIVLSSF-------------------------------------------------------------------------------------------------------------------------------------------------------------------------------------------------------------------------------------------------------------------------------------------------------------------------------------------------------------------------------------------------------------------------------------------------------------------------------------------------------------------------------------------------------------------------------------------------------------------------------------
>l2_Crisn323339208
------------------------------------------------MESTATINIREMKLSDL-----------------------------------------------------------------------------------RPTEQSM--------------------------KTDMGGTKLVVIGKPGSGKSTLIKALLEA------------KRALIPCAV--VIS-GSEEA----------NNFYK------GLVPDLFIY----------------------------------HK------------------------FCPAIIDKIHKRQIKAKAELG--------------------------------------------SKKSWLLVI-IDD---CMDNAK-----MFNSKEVIA-LFKNG-RHW------------------NV-FVVIANQYVM-----DLT-PNLRSSVDGVFL--F---------------------RE---------N-NTTYKDKM--YLNFA---------------------SVI------PTKKTFYHVMEAVTQ----DY-R--CMYID--------------NTKAYEN---WQD-----SVYWYKAP------------------------------------------------------------------------------------------------------------------FKTEVVPFGCKSYWQHAANKTGCGIPDCFDPVAVFGNLLLKKLPEDRGEQDDSRAQFEVEEAASTSSPRAAASPYSPDSADKINAPDFLTYVY--------------------------------------------------------------------------------------------------------------------------------------------------------------------------------------------------------------------------------------------------------------------------------------------------------------------------------------------------------------------------------------------------------------------------------------------------------------------------------------------------------------------------------------------------------------------------------------------------------------
>l4_Afrla8247735
------------------------------------------------------MEIQELSLTELRPVKP---------------------------------------------------------------------------------------------------------------DDEMGGMKLIVLGKPQRGKSVLIKSIIAA------------KRHIIPAAV--VIS-GSEEA----------NHFYS------KLLPNCFVY----------------------------------NK------------------------FDADIITRVKQRQRALKNVDP---------------------------------------------EHSWLMLI-FDD---CMDNAK-----MFNHEAVMD-LFKNG-RHW------------------NV-LVIIASQYIM-----DLN-ASLRCCIDGIFL--F---------------------TE---------T-SQTCVDKI--YKQFG---------------------GN-------IPKQTFHTLMEKVTQD---HT----CLYID-------------NTTTRQKW---EDM-----VRYYKAPL------------------------------------------------------------------------------------------------------------------LTDADVGFGFKDYKAGVV-----------------------------------------------------------------------------------------------------------------------------------------------------------------------------------------------------------------------------------------------------------------------------------------------------------------------------------------------------------------------------------------------------------------------------------------------------------------------------------------------------------------------------------------------------------------------------------------------------------------------------------------------------------------------------------------
>b1_Diapu327198742
-------------------------------------------------------MEDEFVINEFHPEIIA-----------------------------------------------------------------------------PNKHNYR--------------------------RVEQGGSKLVFIGKPGTGKSTLIRYIIYS------------KMDVIPVAV--AMN-GTEKS----------TGFYS------EMFPPLFVY----------------------------------DE------------------------YRDDVVTEFIKRQDHAKKNFS----------------------------------------------NPWAMLV-VDD---CTDNKN-----VFKSENQQG-LFKNG-RHW------------------KM-LYILSLQYCI-----DLP-PAMRTCVDGTFI--F---------------------RE---------T-NEKNLKNL--YDNFA---------------------GVF------PSFGLFKTYMEQVTG----DY-T--ALYID-------------QQNQATKD---WFD-----CVYFVKAP-------------------------------------------------------------------------------------------------------------------IVPEFKFGCKEYRAFAKDRTDKKFLVSPKEILEKIQEKYNEGANKMINRSADNESRTKLFDTADFSSF--------------------------------------------------------------------------------------------------------------------------------------------------------------------------------------------------------------------------------------------------------------------------------------------------------------------------------------------------------------------------------------------------------------------------------------------------------------------------------------------------------------------------------------------------------------------------------------------------------------------------------------
>l1_Invir109287966
-----------------------------------------------------MIELQDETTIKIKPL--------------------------------------------------------------------------------DLDMINP-----NPANFM---------------DPNQGGSKIFIIGKSGSGKSTLIRSLFYN------------KSQIIPVAQ--AMS-GTESE----------TGFYR------QFIPSAYIF----------------------------------DE------------------------YDSQALGNMIMRQKAARQYLA----------------------------------------------NPWTMLI-IDD---CMDETS-----VFNKTPQPA-LFKNG-RHW------------------KM-LYLVALQYAL-----DVK-PGIRSNIDGVFI--F---------------------RE---------S-NVAIRKRL--YDNYA---------------------GII------PTFQLFEKIMDEITK----DY-T--ALYIH-------------NVTTSNDW----RD-----CVFYYKAP---------------------------------------------------------------------------------------------------------------FENQHVDQFKFGCCEYRGYGAKILKPHLK---------------------------------------------------------------------------------------------------------------------------------------------------------------------------------------------------------------------------------------------------------------------------------------------------------------------------------------------------------------------------------------------------------------------------------------------------------------------------------------------------------------------------------------------------------------------------------------------------------------------------------------------------------------------------------
>n2_Acapo311977822
----------------------------------------------------------------------------------------------------------------------------------------------------MNYNKFE-----LMEFDL---------------NKMVIDPSIVMIAKRGSGKSWIVRDVMY-------------HYRHLPCGV--VIA-PTDRM----------NSFYK------YFFPDLFIH----------------------------------YE------------------------ITEAILKNILLRQQMIIDKQK-------------------------------------QKKKQGLKIDPSGILI-MDD---CLSQKKN----WSKIQEITE-ILMNG-RHY------------------RL-TYVLTMQTPL-----GLT-PDLRLNFDYIFL--L---------------------KD---------D-TQVNKKKL--YNNYA---------------------GMF------PSQLAFEKVLAKCTE-------GHKCMVID--------------NRKPADK---IQD-----KVFWFKAR--------------------------------------------------------------------------------------------------------------------DRKFSFGAREFKDMHKKYYNPEYGRDRYRKLMEGEDVLFGLKKNDTNLKVNLREIPTH-----------------------------------------------------------------------------------------------------------------------------------------------------------------------------------------------------------------------------------------------------------------------------------------------------------------------------------------------------------------------------------------------------------------------------------------------------------------------------------------------------------------------------------------------------------------------------------------------------------------------------------------------
>z2_Cafro310831328
----------------------------------------------------------MSKDVGFGASRL------------------------------------------------------------------------------RFKKFDL--------------------------NEMCEHATIALIAKRASGKSVLVKEIMK-------------KNASIPSSV--VIC-KTEKL----------NRSYG------KNIPDSYIY----------------------------------YD------------------------FDADILDRIFSRQKRLIADNE------------------------------------KRQAKKKTLKDDRVMLI-MDD---CMSDKK-----WVKDPTVLE-LFFNG-RHY------------------HI-SFILTMQYSK-----GIP-PGMRSNLDYIFL--L---------------------AE---------D-FYSRRKSL--YEDYA---------------------GMF------PSFDVFQQVFTELTD----NY-G--CMVIN-----------NRVHSKNIED-----------KVFWYKAN-------------------------------------------------------------------------------------------------------------------VEDDFHMGGKHYNKFHDKFYDPKWDKKIPLFNFNKSKTRKNKLNLIVEKEK-------------------------------------------------------------------------------------------------------------------------------------------------------------------------------------------------------------------------------------------------------------------------------------------------------------------------------------------------------------------------------------------------------------------------------------------------------------------------------------------------------------------------------------------------------------------------------------------------------------------------------------------------------
>q3_Felir38683659
------------------------------------------------------MDERTIKLSAFNAK-----------------------------------------------------------------------------------------------------------------AACSKHFNAVVIGKKHTGKSTLIKDILYNV-----------HKQKVPRIC--VFS-GTEES----------NGFYR------EFIPDLFIF----------------------------------DDS-----------------------MVEEKLTQIVESQKKIGMQKQ--------------------------------------LGECGDDVDSRIVVV-LDD---VGYKKN-----TLKCEILRQ-IFMNG-RHH------------------QI-SLIVACQYCM-----DLA-IDLRTNADYVFV--L---------------------KQ---------N-NMNSIKNL--HETYF---------------------GSF------EKKKDFQTVLEACTA----DY-Q--CLVLD-------------NTKPSTNTTD---------VCFWYKAK-------------------------------------------------------------------------------------------------------------------YGKEYKFGCPLLWEYHGRWYMSEKQRYQSQQKTKPSRSRTGTHQQQLVVHKATSGPAGNAAAGNAAAGTAGTAE--------------------------------------------------------------------------------------------------------------------------------------------------------------------------------------------------------------------------------------------------------------------------------------------------------------------------------------------------------------------------------------------------------------------------------------------------------------------------------------------------------------------------------------------------------------------------------------------------------------------------------
>q1_Parbu340025835
------------------------------------------------------MSYSITQFDP---------------------------------------------------------------------------------------------------------------------RSIKDGAIVGVVGRRGSGKSVIIKDLLYY------------KRNALPIGL--IMS-GTEAG----------NGYFS------SFVPEIFVY----------------------------------DD------------------------FNKDALEKLLERQKKAAKKGN----------------------------------------------MSKVFVV-LDD---LAFDTS-----IMKQPVMRY-IFMNG-RHL------------------NI-FLIFSSQYVA-----DLGPPAIRANIDILLV--C---------------------RE---------A-IQANRWRL--YNMFF---------------------GCF------ESFEDFNKVLNACTE----NY-G--VLVLD-------------NTKLSNDP-----------QDCVFHFK-----------------------------------------------------------------------------------------------------------------ASMRDNFKMGHRAFWKFSKERKRDDDSDDEADNGVRLIKSKDSKKR--------------------------------------------------------------------------------------------------------------------------------------------------------------------------------------------------------------------------------------------------------------------------------------------------------------------------------------------------------------------------------------------------------------------------------------------------------------------------------------------------------------------------------------------------------------------------------------------------------------------------------------------------------------
>q6_OrgLa322510542
------------------------------------------------------MTLNLKKFD-------------------------------------------------------------------------------------MKRITFL--------------------------KDENKGPVIVLIGRRDTGKSFLVRDLLF-------------HHVDIPIGT--VIS-GTEAG----------NGFYS------AHVPKLFIH----------------------------------DE------------------------YNTGIIENILKRQKAVMKQIN-----------------------------------KQIEIYKKSSIDARTFVI-LDD---CLYDNG-----WTRDKMMRL-LFMNG-RHW------------------KV-MLIITMQYPL-----GIP-PTLRTNIDYVFI--L---------------------RE---------P-YIANRKRI--YENYA---------------------GMF------PTFESFCQVMDQCTE----NY-E--CLVID-------------NNVKSNQL-----------QDQIFWYM-----------------------------------------------------------------------------------------------------------------AEHHRDFKLGSKEFWEMSKNLGSDDEEDQYNPGDYKSKKGPKISVNKTKW----------------------------------------------------------------------------------------------------------------------------------------------------------------------------------------------------------------------------------------------------------------------------------------------------------------------------------------------------------------------------------------------------------------------------------------------------------------------------------------------------------------------------------------------------------------------------------------------------------------------------------------------------------
>q4_Micsp313768295
-----------------------------------------------------MSKILVNKTRHYIRMNL------------------------------------------------------------------------------QLRKFKP--------------------------ETISDDRVCVFIGKRNTGKSTLVKDIMF-------------HKKHLPAGI--VLS-GTEEG----------NHFYS------DFIPDLFIY----------------------------------GD------------------------YDRDAIERVMARQRKLVGNGK---------------------------------------------TNCGAFML-LDD---CMYDSK-----FLKDTCIRQ-CFMNG-RHW------------------KI-FFMLTMQYVM-----DLP-PALRANVDYVFI--L---------------------RE---------N-IIQNREKL--YKSFF---------------------GIF------PSFDMFCKVMDACTE----NY-E--CLVLD-------------NTVKSNKI----QD-----CVFWYKAT-------------------------------------------------------------------------------------------------------------------IRKNFRVGGPDLWRLHKKMYNPRHLQQKEDDAKKATKKTNLKITKTK-----------------------------------------------------------------------------------------------------------------------------------------------------------------------------------------------------------------------------------------------------------------------------------------------------------------------------------------------------------------------------------------------------------------------------------------------------------------------------------------------------------------------------------------------------------------------------------------------------------------------------------------------------------
>u2_Amsmo9964464
----------------------------------------------------------------------------------------------------------------------------------------------------MSEFDYD--------------------------KLRAKPFNMAIIGKTGSGKTTFLKNLLLKI-----------GYGFYKFIY--LIT-SSEVNFKS-------NEYFK-------FIYPNHVF----------------------------------YLYSNNKDK-----------------DVKYLLQAYLEKIKNFSFEMN------------------------------------------QKCENFRTLVI-YDD---IG---------KDTKDKLSN-FTNVC-RHS------------------LV-SNIFLVHRLE-----HLD-TTTRDSLSYHVI------------------------NS-----------ESENMDLIPCNKNLR--------------------NSLLASVINIFKDREQSKYYIYCIIYDSVSY-S--CLISD----------DDLENIKNEDK-----------YVFYTDSV------------------------------------------------------------------------------------------------------------------IKSHILN----------------------------------------------------------------------------------------------------------------------------------------------------------------------------------------------------------------------------------------------------------------------------------------------------------------------------------------------------------------------------------------------------------------------------------------------------------------------------------------------------------------------------------------------------------------------------------------------------------------------------------------------------------------------------------------------------
>u2_Melsa9631462
----------------------------------------------------------------------------------------------------------------------------------------------------MKIKKFN-----FD-------------------TLKERPFNMSIVASTGQGKTTLLKYILNN------------LKFHFKFIY--LIT-NDDQGYRN-------NKYYK------YVYPNHVFY----------------------------------L-------------------------TKYEKPEYIVSKICEIKKFTN------------------------------------KTLNDKSYGEKFNTLII-FDD---VG---------NNFRNKLKN-FTNEC-RHA------------------FI-STIFLVHKEI-----HLD-PDTRDSMKFFVI------------------------NK-----------KTIDLKYIIPNTSIR---------------------KE-------ISKDIVPLLLQYEKKF---GL----YIVID------------NVHAELFYI-----------YISEDEMK------------------------------------------------------------------------------------------------------------------NLDNNYFLLSTESSMKQIILEKIKK----------------------------------------------------------------------------------------------------------------------------------------------------------------------------------------------------------------------------------------------------------------------------------------------------------------------------------------------------------------------------------------------------------------------------------------------------------------------------------------------------------------------------------------------------------------------------------------------------------------------------------------------------------------------------------
>E8_Phypa567968497
----------------------------------------------------------------------------------------------------------------------------------------------------MLNFYQS-----IPKSKLKKYPKN---------EHFELPFRMCIASPSGSGKSNTVLYII-AL-----------LSKCFTKIV--ICT-KTN------------ETLYD------HLKDTID--------------------------------------------------------------NVEVIEEGMVPAMGEYDSETS-------------------------------------------------KLVI-FDD---LVLEP------KKTQAQIGQ-YFIRG-RKK------------------GW-SMIYISQSYF-----GIP-KTIRINSQYVVL--G---------------------RN---------L-TQRDLAII--CRDFP---------------------SD-------MPVKEFIDLYKRVTSE---KMST---MSMD------------IIERKIYQN-----------VIEYICEM-----------------------------------------------------------------------------------------------------------------------------------------------------------------------------------------------------------------------------------------------------------------------------------------------------------------------------------------------------------------------------------------------------------------------------------------------------------------------------------------------------------------------------------------------------------------------------------------------------------------------------------------------------------------------------------------------------------------------------------------------------------------------------------------------------------------------------
>Polinton-3_NV_5
----------------------------------------------------------------------------------------------------------------------------------------------------MEE------------------------------LREKVPFHCIITGPTNCGKTKYLTEQLRGP-----------FRHVFEYIV--LIC-PTYAK----------NKSYR------RFAHGDKRF----------------------------------LVLSPDA-------------------SNTDEINELLTDCAVLFSGTN-------------------------------------------------TLLV-LDD---CAVSKDL----KQRSNKFID-LAFSG-RHD------------------GL-SVWVLTQQLT-----SIA-KPFRDNVACVVT--F---------------------HN---------P-SQIGTKTL--FEDYG---------------------GD-------LDVETRKKFVELLKTE---KY-SRLCFCLR----------------HPFQN-----------YLEIPATR-----------------------------------------------------------------------------------------------------------------------------------------------------------------------------------------------------------------------------------------------------------------------------------------------------------------------------------------------------------------------------------------------------------------------------------------------------------------------------------------------------------------------------------------------------------------------------------------------------------------------------------------------------------------------------------------------------------------------------------------------------------------------------------------------------------------------------
>Polinton-N1_NV_9
----------------------------------------------------------------------------------------------------------------------------------------------------M--------------------------------DPKNIPFNALIVGPTSCGKTQFVVDRLRGP-----------FRGKFDYIV--LMC-PTFVY----------NKTYD------GFGEGDNRL----------------------------------FVIA----------------------PEAGQIDILLRFVSALFEGTN-------------------------------------------------TLII-LDD---CAASKDV----KRRSDQLVN-LAFSA-RHV------------------GI-SVWVITQQLT-----SIT-KPFRENIAALVV--F---------------------YT---------P-SKADMKAI--LHDYG---------------------AE-------LSEEKMKEYMKALKTK---KFSKLEFCLRH------------PYTIALVER------------------------------------------------------------------------------------------------------------------------------------------------------------------------------------------------------------------------------------------------------------------------------------------------------------------------------------------------------------------------------------------------------------------------------------------------------------------------------------------------------------------------------------------------------------------------------------------------------------------------------------------------------------------------------------------------------------------------------------------------------------------------------------------------------------------------------------------------
>ALM_ORF11
----------------------------------------MLNFDEKGFAIAVEKNHKKSRIVYLDKDSNKVDISDDFLETTYGRQARTQKMKA------------------------------------------------------ILRNDIEDKIEEFTTNELQALGNSHFEVLPPSITDRIERDVFFISGKSGSGKSYFSAELLEKY-----------RRSGIKKIF--IIT-DIK------------DSKFG----KAKYLDINNIV----------------------------------VNSQDDFE------------------ERQKEYEKKMIKFKYMKNEMD--------DIRDIMNLELELKEMKPKRKGGKAGLSIIFDEDDIQEIFSDSVVL-FDD---YEKNKD-----KDKIELLRDHLLTKG-RHY------------------RC-SLIICNHKAQG----GQSFSLIKEEATDYVV--F---------------------SK-----------SLARTRHI-LFQDYL---------------------G--------FSTPQIKRVTRMLKKSRWVSFNTDDKYLIS--------------------------------QKEILTVE-----------------------------------------------------------------------------------------------------------------------------------------------------------------------------------------------------------------------------------------------------------------------------------------------------------------------------------------------------------------------------------------------------------------------------------------------------------------------------------------------------------------------------------------------------------------------------------------------------------------------------------------------------------------------------------------------------------------------------------------------------------------------------------------------------------------------------
>zf_Mavir326439163
------------------------------------MSINELKKGYPIAENKTLGRYSKSKLIYFDPSYEMD----------------------------------------------------------------------------DDEGTDYFHTNGKDLLEVIPPSIQ---------DKEIDSDRYFISGQSGSGKSTFVVQLIDKY-----------TRAGIKHFF--AITDKP-------------DRRFG----KIKYLDINDFV----------------------------------IPYENE--------------------DEEEKIKLYEKEKIKFKHLKK------FLEPEEVLKEELRINDLKVKKGPKKTGYQLRFSNEDIGEIFKDSVIF-FDD---YEKNKD-----VKLIEVLRDHLLTQG-RHY------------------KC-NMIIANHKTQG----GPSFGLIKQETTNYVI--F---------------------KK---------S-TSYQREGL--FKNYL---------------------G--------LKKRQRDLVDKLLLK----SR----WVCYN-------------IDNHLTIS---QKA-----VVNTDTIK-----------------------------------------------------------------------------------------------------------------------------------------------------------------------------------------------------------------------------------------------------------------------------------------------------------------------------------------------------------------------------------------------------------------------------------------------------------------------------------------------------------------------------------------------------------------------------------------------------------------------------------------------------------------------------------------------------------------------------------------------------------------------------------------------------------------------------
>gene_8_785254660
---------------------------------------------------MKTKVLKHLTLNPIHKPQAHI----------------------------------------------------------------------------RESPDGL--------------------------PTLDKAPLLSACGSRGSGKSMTMTNLLRLYQDFPQKD----GKKTWDRVF--VIS-PTYEEN---------AHYWK----FLDIDDDDAYL----------------------------------TPSINSVNEVVAKID-----------EDIEEYKEYLEKKQEAIKVLK----------KLMEYGIERLTDRELLLLYEINFDIKNLTWKYDREVPPCFCLI-IDD---CSHSKIFS---NSGTNKFSN-LALRN-RHK------------------NT-TIAMMVQSYKT----GVPKFLRQGNLSCLML--W---------------------RI---------Y-DQKLIDDI--YQEVS---------------------ND-------LTKDEWEKLFQYATDD---EH-GHSHLTIF-------------FDLPKNEG----KY-----RKNLNEII------------------------------------------------------------------------------------------------------------------SIDDVKKLKDN------------------------------------------------------------------------------------------------------------------------------------------------------------------------------------------------------------------------------------------------------------------------------------------------------------------------------------------------------------------------------------------------------------------------------------------------------------------------------------------------------------------------------------------------------------------------------------------------------------------------------------------------------------------------------------------------
>ATP-2_TCp
------------------------------------------------MCKVFLFVFCKSTMKLVQQKDLL-----------------------------------------------------------------------------KISNHDYSVCVPYQHFPKHNT------------LFNNSVKRGLVVGRSGCGKTNVILSLLLHP-----------NRLRFTDIY--LFS-KTLQ-----------QPKYQ-------FLKSVLAP------------------------------------------------------------LDKVGYYEYEDGAEIPPPKEI----------------------------------------------KPYSIII-FDD---VV---------TCNQNIIRD-YFCFG-RHY------------------NI-DCIFISQTYS-----SIQKQLIRDNANFIII--F---------------------PQ-----------DVLNLKHI--FNDHV---------------------GTD------MSFETFQKMCSQCWQK---PY-G--FVTID-------------KDAEQDNG----RY-----RNGFDQFI------------------------------------------------------------------------------------------------------------------KI---------------------------------------------------------------------------------------------------------------------------------------------------------------------------------------------------------------------------------------------------------------------------------------------------------------------------------------------------------------------------------------------------------------------------------------------------------------------------------------------------------------------------------------------------------------------------------------------------------------------------------------------------------------------------------------------------------
>El_Acypi328724379
----------------------------------------------------MNLIEQKDKLDVINVDVQVV----------------------------------------------------------------------------KKPSRHG--------------------------SLLPDTIRAILVGPSGSGKTNIMYNLITHA-----------NGLRFENIY--LYSKTSNQE---------------------KYVLIKKII----------------------------------DD------------------------IKGANFFIFTSADKVIKPNLT----------------------------------------------KKNSIII-FDD---VI---------CGPQSVIRE-YFSMG-RHS------------------GASSVFYLAQTYS-----KISKQLVRDNANFLMI--L---------------------KQ-----------DDTNLRHI--FNDHS---------------------STD------MDFSEFRKISHLCWNHS--DY-G--FMVID-------------KTREMNEG----RY-----RCGFHTFI------------------------------------------------------------------------------------------------------------------KIK--------------------------------------------------------------------------------------------------------------------------------------------------------------------------------------------------------------------------------------------------------------------------------------------------------------------------------------------------------------------------------------------------------------------------------------------------------------------------------------------------------------------------------------------------------------------------------------------------------------------------------------------------------------------------------------------------------
>Polinton-3_NVi_2p
------------------------------------------------------MDLQEQSLKL------------------------------------------------------------------------------------PVINFDT-----LTESNPKRYKRHG--------NLLPDSIRAVFCGPSNCGKTNALLSLIIHP-----------NGLKFENIY--VYS-KSLN-----------QSKYK-------FLEKLIEP------------------------------------------------------------LEGIQYLPFGEHDLVVSPDEA----------------------------------------------RANSIFV-FDD---IA---------CEKQDNVKA-FYCMG-RHK------------------NV-DCFYLCQSYA-----QVPKHLVRDNVNLIIL--F---------------------RQ-----------DDMNLKHV--YNDHV---------------------NTD------MSYQRFKDLCSSCWNS---NH-G--FLVID-------------KDSKINDG----RY-----RKGFDKFIINMEYSTVRLESDKMADFNQQIAVLREVEKARNAIKRKHTLLKSQKIDFEKAVNDSVKPIVDPLEKLIHVTETTNHMKEKSEPKVETGRKKKLKIEKVEKKDDIAEDSEGDIEVDTEDDIKFESALSESEEEDLEETIKNKKKVSLKKKILKRLLKIKKNEIEDEYIDLLLNGQMQTLDTVYGVRRMRNDKLKVGDSFIDFDDNFITIGRKKYKKRPGLIQLLFMKNPDQSLITAEDMKDYDEILNDTNAHRKYYLPHEAIRVQDSKKYTHYISKSMKEVKLKKGKGLSSISYKVARKNAYMDYIYWDDPNELVDRLRLLTAETAAGNQSHINEIQSIIEELREAEYIYIYLLICRVELSLSIKMSIDVFGRQLIRTDTVRGPPGQGFKLTADGQFDLENHKLCNVADATEANDVITLKVMKENVKLESEKIIHDFNQILNDKKLDTIGNDVSEIKKSIIELYDKIKVIEFFINENSSTTTTTTRAHFMIKMKESLVEEIHKPARRNYPRRSFKIRDIDETWQADLVEMLPYANENKGFKYMLTVIDIFSKFAWTVPIKQKSGKYVTKAMKSILVKNRVPRNLQTDRGKEFYNKEFQQLMKNFKINLYSTYSNMKASICERFNRTLKSKMWKRFSLRGNYKWIDILQDITLQYNKSKHRTIGMKPIDVNSTHVKEILTRLAAQKKLRQHKEAKFKVNDKVRVSKSKQLFEKGYTPNWSTEIFTVYKVSNTVPRTYHLKDYQDKPIAGGFYEEELLKTRYPDIYLVEKVLKKRGNKLYVKWLGFDNSHNSWINKNDVX
>ATP-1_CBp
----------------------------------------------------MKSDFTDYSIQNY-----------------------------------------------------------------------------------YSKRNNN--------------------------PLLPSSLRACIIGKSGCGKTNLLMNLLLDEYCGE-------DYLDYDNLY--IFS----------------TTLFQ------PCYQALING----------------------------------FANG----------------------LSKKEIRECFRTQNFMVDKKE-----------------------NKEISIHISENCDDIPDPSSIDPNRKTLII-FDD---LM---------LEKQNKIEQ-YYTRG-RHN------------------NI-DCFYISQNYI-----KLPKNTIRENANFFIV--F---------------------SQ-----------DKMNLEYI--YRDHC---------------------GE-------VDKPTFLEMVTEIWKE---KH-N--FFTID-------------KTSDSDNG--KFRK-----MLKYFFVL-----------------------------------------------------------------------------------------------------------------------------------------------------------------------------------------------------------------------------------------------------------------------------------------------------------------------------------------------------------------------------------------------------------------------------------------------------------------------------------------------------------------------------------------------------------------------------------------------------------------------------------------------------------------------------------------------------------------------------------------------------------------------------------------------------------------------------
>Polinton-1_HM_6p
------------------------------------------------------MEIIDLSWNVN-----------------------------------------------------------------------------------KSKRHNN--------------------------ELLPKSIRGIIVGKSGCGKTTLLLNLLLRP-----------GWLDYNHLQ--VFG----------------KSLFQ-----PEYKILKNSF----------------------------------ENKLPKEVI-----------------LKLFELQDQINKNNVNPEFII--------------KNISRDLKDKTDIECQFFETAEDVPEPENLNCIKNNLMI-FDD---LQ---------LTKQNKCEK-YYIRG-RHS------------------NV-DCFYLAQNYF-----ELPRRTIRENANFICL--F---------------------KQ-----------DSKNVNHI--YNDHV---------------------SND------MKLDEFKKFCNEAWSK---KH-G--FVVID-------------LSSDLLNG----KY-----RSGLDLFY------------------------------------------------------------------------------------------------------------------YPTSLWNRX--------------------------------------------------------------------------------------------------------------------------------------------------------------------------------------------------------------------------------------------------------------------------------------------------------------------------------------------------------------------------------------------------------------------------------------------------------------------------------------------------------------------------------------------------------------------------------------------------------------------------------------------------------------------------------------------------
>ATP_AS_JRYD01113155
----------------------------------------------------------------------------------------------------------------------------------------------------------------------------------------------------AHG-----------------------------------------------------------------------------------------------------------------------------------------------------------------------------------------------------------TLLL-FDD---CNTIQNDKIK-KYLENLISD-ILEVG-RKL------------------GI-YVIITNHLIIPNEK-KFA-RTVLNEIQYLTV--F--------------------PKS---------G-SSQQIRYT--LKTYF---------------------G--------LTDKQTSKILSLDSR----------WVRIS-------------KSYPMYVL-----------YDHGSYIL-----------------------------------------------------------------------------------------------------------------------------------------------------------------------------------------------------------------------------------------------------------------------------------------------------------------------------------------------------------------------------------------------------------------------------------------------------------------------------------------------------------------------------------------------------------------------------------------------------------------------------------------------------------------------------------------------------------------------------------------------------------------------------------------------------------------------------
>gene_10_ProtbacL05_523613919
------------------------------------------------------MSDEPTNKNSLDDMEIY-----------------------------------------------------------------------------PVIVEDD-----DKNNSISHRKFD---------VLLKPPFNAILYGSSQTGKTTGLVNIITRQGKEGGMYGPDSKARVFDDII--IIS-STLMS----------DDVIQ------PVLDLTTAT----------------------------------YDY-----------------------YDDDIIKGIVELQRQRKDRGE----------------------------------------------KKNVLII-MDD---IVTM-------IKPSAHIFK-AMTNA-RHD------------------RI-SIMILVQNVRG----TLP-PVARSNAHMVFA--W---------------------RL---------H-SMKERIKL--FEELG---------------------FL-------DNEDEVERMYNTCTKD---PY-N--FMYVN----------AKKLKVYKNLT-----------DNIWSRYL-------------------------------------------------------------------------------------------------------------------ENGQYAPAYSGKKTKMEIEE--------------------------------------------------------------------------------------------------------------------------------------------------------------------------------------------------------------------------------------------------------------------------------------------------------------------------------------------------------------------------------------------------------------------------------------------------------------------------------------------------------------------------------------------------------------------------------------------------------------------------------------------------------------------------------------
>Ec_Tetth18481472
----------------------------------------------------------------------------------------------------------------------------------------------------MESQFDKT----IQKVEN---------------LNIKQDSSILIAGQRRSGKTVLCINLLLYLT----------EKYSYQSII--LFS-DTGGIET--------NSAFD-------FIDKNFI-------------------------------------------------------------FESRQLDEIIPKLMKYQEKEK-------------------------------------------KKNKQKYMIIVLDD---INL--------NKRSKLLDD-LYSKS-RHY------------------NI-MVITLVQYSK-----IVITNIIRSNIDILFM--S---------------------KQ-----------NNSGLESM--YECIN---------------------TE-------LDKREFYRFIRENTIN---NQ----FVFYN-------------LHDNVNKL---KIV-----KADFFQLE------------------------------------------------------------------------------------------------------------------NKGKKKQKIKL------------------------------------------------------------------------------------------------------------------------------------------------------------------------------------------------------------------------------------------------------------------------------------------------------------------------------------------------------------------------------------------------------------------------------------------------------------------------------------------------------------------------------------------------------------------------------------------------------------------------------------------------------------------------------------------------
>YSLV7
------------------------------------MSLLIEKLGKKGAKKILGRPVAIIQEKLSGKPVGFLKCM-------------------------------------------------------------------------DTLEGGGEELVELPPDLEFKMCPE---------TRENLVNSLFITGPAGSGKSTICADYL--------------RA--FDQLF--DV-----------------DPEYK------IIISADNID----------------------------------DPAFEGIPHLRI--------------CVDDEFAENPLTLDDLTNKTG----------------------------------------------AKKSVVV-FDD---IEGIVDKKRL-KALEGLVES-CLTCG-RKR------------------GINTLFISHRSAN-----GKQTRMILTELNGVVW--F---------------------PQ--------LG-TSRNLTYM--LTHHL---------------------SIPEEMRNYLKNSDWGRNITLLTSV---PQ-----MLLG-------------QHRAAIYN-----------HDDVSATF------------------------------------------------------------------------------------------------------------------KKKSIIDKKRAQMDAEECLGLR-------------------------------------------------------------------------------------------------------------------------------------------------------------------------------------------------------------------------------------------------------------------------------------------------------------------------------------------------------------------------------------------------------------------------------------------------------------------------------------------------------------------------------------------------------------------------------------------------------------------------------------------------------------------------------------
>ATP_AS_JTFN01020458
---------------------------------------------------------------------------------------------------------------------------------------------------------------------------------------------------SGCGKTVLCRSFIDEYN----------REFPFNKVY--LFS-----------------------------LKPSDVS------------------------------------------------------------LEDKNIVRIPVRLDILKDITI--------------------------------------------DTLKDSLVI-FDD---CDESNEDAGTEQKEIFRIRNDILQLG-RDR------------------RI-FCIVTTHLACR----GNPTKVILSECKKIIS--F---------------------PN---------RVPLKQFKYL--FEQYG---------------------NL-------QDRKDITKLWKLKSR----------WVCVS------------KEHPRHVVY-----------ENGCYTLP-----------------------------------------------------------------------------------------------------------------------------------------------------------------------------------------------------------------------------------------------------------------------------------------------------------------------------------------------------------------------------------------------------------------------------------------------------------------------------------------------------------------------------------------------------------------------------------------------------------------------------------------------------------------------------------------------------------------------------------------------------------------------------------------------------------------------------
>ATP_Gut_AUXO011975871
------------------------------------------------------LAVSPDGDRVTKEE--------------------------------------------------------------------------------LESERTI-----FSHELI---------------PIYGERLSYFIAGPPGCGKSTTAAQIL--------------SFFPHSPIF--LFS---------------------------DVIEDRA--------------------------------------------------------------FDGLNIKRMKMQADLLSELKP-----------------------------------------EMLSAKGDCWVV-FDD-IDKIRDPKTS---KALIALMDN-IIANG-RSHGGH---------------TI-NVIATSHSLSD----YRKTKYMIENCEYWVI--F---------------------PS---------KTISSQLKRL--LSKMD------------------------------LDSTEIKK-YDRCFIHQSVPS----FLVTD---------------------------------DFITILD-----------------------------------------------------------------------------------------------------------------------------------------------------------------------------------------------------------------------------------------------------------------------------------------------------------------------------------------------------------------------------------------------------------------------------------------------------------------------------------------------------------------------------------------------------------------------------------------------------------------------------------------------------------------------------------------------------------------------------------------------------------------------------------------------------------------------------
>ATP_Gut_AUXO012213446
----------------------------------------------MLVVTNKFLPIRGKRFKGKKGDKPVADTEGGDLAYYVTSRGGKAMTDD------------------------------------------------------DEYDDEDDDEIDSAPLDFTHEKPQASITGADWRPCFNDRMTMFIAGTPGAGKSYLAKQMIQ-------------LLPPTIPIL--LFT---------------------------ALEENDGNF----------------------------------DE------------------------LGKDRMYKIKMKPDVLSKINL--------------------------------------AEIRERSKSPQTILL-FDD---VDKIRDPKVQ-NATFALMND-ALANGRGHQKHDGNG------------DV-HVICTSHSAND----YQKTKYTFENSNYVAL--F---------------------PG---------TTPPLQMYRM--FDKMG------------------------------LEKELCQKMIRLARMQ------KIRSIIIH-------------KVVPMYMI-----------FGDKIMLL-----------------------------------------------------------------------------------------------------------------------------------------------------------------------------------------------------------------------------------------------------------------------------------------------------------------------------------------------------------------------------------------------------------------------------------------------------------------------------------------------------------------------------------------------------------------------------------------------------------------------------------------------------------------------------------------------------------------------------------------------------------------------------------------------------------------------------
>ATP_Gut_AUXO014598981
---------------------------------------------MIVVSDSTKKKMKSRCLAETPERERA-----------------------------------------------------------------------------YYIDPRDVKEFSIEFDESKTSGTAPSGEEWYPSILDNGRLTVFIPGNPGAGKSYLAAELIET------------LPANYDIL---LFT---------------------------ALEEEDGNF----------------------------------SS------------------------FKKRLYKIKMTEENLARMTLS-----------------------------------------EIRRVSKHPVLL-FDD---IDKIRDKKVE-RRLFELLED-ALANGRGHVRHDGEG------------DV-HVIVTSHALND----YRKTKYTLENSDYVAL--F---------------------PG---------STTYAQLTRL--FEKMG------------------------------LSKELCDFVYEKGKKC------AVRRVIIR-------------KVAPMYII-----------VGDTITLI-----------------------------------------------------------------------------------------------------------------------------------------------------------------------------------------------------------------------------------------------------------------------------------------------------------------------------------------------------------------------------------------------------------------------------------------------------------------------------------------------------------------------------------------------------------------------------------------------------------------------------------------------------------------------------------------------------------------------------------------------------------------------------------------------------------------------------
>ATP_Gut_AUXO014937588
--------------------------------------------VRENFEGMIVYGVPKKPVLPFDLLATTEL---------------------------------------------------------------------------GEKAYYVPSSVIPTKGDEDVECKSREGDDWFPVVTKPQRLTAFLPGNPGAGKSYLANELIR-------------LVPPHTNVL--LFT---------------------------ALEGDDGNF----------------------------------AQL-----------------------KREGRLFKVRMDAEMLKNMTL----------------------------------------DTIRSRSPETLLL-FDD---VDAIRDPTLA-KEVFKLMED-ALFNGRGHACHDGRG------------DI-HVIATSHALND----YRKTKYTLENADYVAV--F---------------------PQ---------STTYKQLLLL--FSKIG------------------------------LSKELCDKVVKAGKN-------GVRRVIIK-------------KSAPMYII-----------IGSTISLL-----------------------------------------------------------------------------------------------------------------------------------------------------------------------------------------------------------------------------------------------------------------------------------------------------------------------------------------------------------------------------------------------------------------------------------------------------------------------------------------------------------------------------------------------------------------------------------------------------------------------------------------------------------------------------------------------------------------------------------------------------------------------------------------------------------------------------
>YSLV5
----------MATLSFAKGEGLPVALVRGGAYDGEILYLGGDLSGMKKPRIAINRHKYSADLKHLKPSERPKMIAKLEEALKKGIEADKLVGES------------------------------------------------------AETKALYQRILDDSTSTKLVELDDDGLFEVLPNPDPKKREVWYIAGQSGSGKSYIAKQLAGFYH----------KLFPERGVY--LVS---------------------------KLNEDETLD----------------------------------ALKF----------------------LKRINIQSFVDDYPALEEFRS-------------------------------------------------CMII-FDDYDTLTGDAD-----KVVSKIIDD-LAIQG-RHT------------------NT-TMLCLSHYLTN----YKKTRLLLNEATNLVV--Y---------------------PL---------STSYHALRYL--LKNYV---------------------G--------VDEEDLKRHRKLGSR----------WLMYK-------------KGYPQVMI-----------CQKQAEILHT---------------------------------------------------------------------------------------------------------------------------------------------------------------------------------------------------------------------------------------------------------------------------------------------------------------------------------------------------------------------------------------------------------------------------------------------------------------------------------------------------------------------------------------------------------------------------------------------------------------------------------------------------------------------------------------------------------------------------------------------------------------------------------------------------------------------------
>YSLV6
-----------------------------------------------MSKILLNLEGNGETIAIIKKEKQKDATVFLG----------------------------------------------------------------------ENSKFGTDDLILEGADERFQLVP----------NVSRERNCHAIFGQAGSGKSFWCCEYIKNWI----------KVHPKRQIY--LFT---------------------------TITSDIGCL------------------------------------------------------------KDIKKIKIVQLNNDFAHDDIP-------------------------------------------MEDLKQSLCL-FDD---IDNIRDKQLK-KKLFQTLND-TLQVG-RKF------------------EI-DVLITFHVATA----GNDTKIILNECNSVSF-NY---------------------KT---------F-GNRALKYL--LDAYL---------------------G--------LDKKQIERIKKLEGRM---------ITVLK-------------TYPKLVLS-----------EKELYVLE-----------------------------------------------------------------------------------------------------------------------------------------------------------------------------------------------------------------------------------------------------------------------------------------------------------------------------------------------------------------------------------------------------------------------------------------------------------------------------------------------------------------------------------------------------------------------------------------------------------------------------------------------------------------------------------------------------------------------------------------------------------------------------------------------------------------------------
>YSLV2
--------------------------------------------------MALNTDKVGATLAVIKDDPKMKNTIISV----------------------------------------------------------------------STEDLGGTKYQHIKLNNGKFQPIG---------DWNKERSVGYIVGASGSGKSYFIMEWVKEYK----------KKYKKNPIY--LFS---------------------------SLDEDETLD----------------------------------TIH-----------------------PQRILLDDVFLKEQIDLEQYR------------------------------------------------DACVI-FDD---CDTIHHKKI--KEKVYTIMNMMLNTG-RHY------------------NI-TIWCVNHTATGS---KMETKIILNEAHYIVY--F---------------------PV---------N-MNRQLAYM--LENYC---------------------G--------LDKKQLAYLKNLGSR----------WICIY-------------KHFPQVVIAEKQMFL----LNQLADVK-----------------------------------------------------------------------------------------------------------------------------------------------------------------------------------------------------------------------------------------------------------------------------------------------------------------------------------------------------------------------------------------------------------------------------------------------------------------------------------------------------------------------------------------------------------------------------------------------------------------------------------------------------------------------------------------------------------------------------------------------------------------------------------------------------------------------------
>vi_Spuvi195982534
----------------------------------------MLSFLNLNKDSKPFAKIAGGKFKGKKAYVN------------------------------------------------------------------------------EESDKGKNELVVPEGKFVPY-------------PNPMYREVIYIAGQSGSGKSTYAAQYIYHYK----------KLFPKNKVF--VFS---------------------------RLKMAEILV----------------------------------SLG-----------------------CIEIPIDDELQDMDAIRDIKD-------------------------------------------------ALCL-FDD---IDTIKEKHL--RNTVYDIQNDILETG-RHN------------------NI-YIIVTSHLINGND--KKNTRTILNEAHKVTF--F---------------------PK---------S-GAYGITYF--LKNYI---------------------G--------LPKKQIDNVLEIKSR----------WITIN-------------KGYPLFIF-----------YENGAKTL-----------------------------------------------------------------------------------------------------------------------------------------------------------------------------------------------------------------------------------------------------------------------------------------------------------------------------------------------------------------------------------------------------------------------------------------------------------------------------------------------------------------------------------------------------------------------------------------------------------------------------------------------------------------------------------------------------------------------------------------------------------------------------------------------------------------------------
>YSLV3
-----------------------------------------MNEFNLVKEGRPLCKVIGGKLNGTIISVAP-----------------------------------------------------------------------------KGDVNKHAFSVVRLPDESKFMVVP---------DYKKERDIIYITGASGSGKTTFTAGYITEYK----------KTYKNNEIY--VFS---------------------------ALKEDEV--------------------------------------------------------------LDKLGLKRIKVDTNLLSDPLT-------------------------------------------IDDFKNSLVI-FDD-IDVIGDKKLR---EAVYKILNS-ILETG-RHT------------------KT-SCINTNHLPTA----KNETRRILNEAHAIVY--F---------------------PH---------SGSVRGINYL--LTDYV---------------------G--------LTKEDIQLIKGMKSRWC--------CIFKN-------------YPQIAMTE-----------RQLWFVGD-------------------------------------------------------------------------------------------------------------------TDD-------------------------------------------------------------------------------------------------------------------------------------------------------------------------------------------------------------------------------------------------------------------------------------------------------------------------------------------------------------------------------------------------------------------------------------------------------------------------------------------------------------------------------------------------------------------------------------------------------------------------------------------------------------------------------------------------------
>YSLV4
---------------------------------------MNFENQGQPISIIKNSKSKDKKFSPILFVTDK-----------------------------------------------------------------------------KESAIRPFDTLTLGENDGEFQPIP---------NPETERQILYITXASGSGKSYYTKQYCMEYR----------RLFPKNPIY--LFS---------------------------SINEDSSID----------------------------------EIKG----------------------LQRVKLTPELLEDELTSADFK------------------------------------------------DSLVI-FDD-TDCLTDKKMK---LKVTGILNS-ILETG-RHT------------------NT-YCIYTSHLPCA----GNDTKRILNEAHAITF--F---------------------PH---------SLGGRSLKYL--LEGYL---------------------G--------LDKAQIKKIKSLKSR----------WVSVL-------------KTYPQVVV---SEK-----EAYLVSLE-----------------------------------------------------------------------------------------------------------------------------------------------------------------------------------------------------------------------------------------------------------------------------------------------------------------------------------------------------------------------------------------------------------------------------------------------------------------------------------------------------------------------------------------------------------------------------------------------------------------------------------------------------------------------------------------------------------------------------------------------------------------------------------------------------------------------------
>vi_OrgLa322510450
-------------------------------------MLNFESVGNPIAKIIDKRNTKKEQIVYLSDPELD-----------------------------------------------------------------------------GEVRNGYTTIDLEPHQSFQQV------------ASNKERDILYITGASGSGKSYYSAEYIKQYI----------KKHPRNEVM--LFS----------------------------SVGDDAVL------------------------------------------------------------DKIKKVKRFKIHDDDFVGEQF------------------------------------------SIDDFKDSLLI-FDD-VDCISSKPI----LKKVYEILDKALTTG-RHT------------------GT-SVVYTTHTACN----GKATKLILTESHSVTF--F---------------------MN---------AMGGKSSKYL--LDSYL---------------------G--------LDKKQIEKLKNVKSR----------WTTIM-------------KSYPQLVL---TQR-----KLTFSKDL-----------------------------------------------------------------------------------------------------------------------------------------------------------------------------------------------------------------------------------------------------------------------------------------------------------------------------------------------------------------------------------------------------------------------------------------------------------------------------------------------------------------------------------------------------------------------------------------------------------------------------------------------------------------------------------------------------------------------------------------------------------------------------------------------------------------------------
>YSLV1
--------------------------------------MNFEDVGAPLVKVVFDKNPKKNKTISVDSTNSSV----------------------------------------------------------------------------REIISEYRCLPAESIQQIP--------------NKKSERQILYITGASGSGKSYYTMNYVNEYK----------KMYPKNELY--LLS---------------------------SVEPDGSAI------------------------------------------------------------DKIKGLKRFKLDEAFIKEQFT-------------------------------------------INDFKNCLLV-MDD-CDCISSKVL----KMKIKSILDLVLDTG-RHT------------------NT-SMIYTSHIANA----GMETKHILSEAHSITI--F---------------------PK---------TLGGRAMKYL--LDNYL---------------------G--------LDKQQIKKLKRLESR----------WVTII-------------KSYPMIVIGEKQAF-----MLNNDEDD-----------------------------------------------------------------------------------------------------------------------------------------------------------------------------------------------------------------------------------------------------------------------------------------------------------------------------------------------------------------------------------------------------------------------------------------------------------------------------------------------------------------------------------------------------------------------------------------------------------------------------------------------------------------------------------------------------------------------------------------------------------------------------------------------------------------------------

#########################
 pDNAP original alignment
#########################
>1_Caeel379657271
-----------------------------------------------------------------------------------------------------------------------------------------------------------------------------------------------------------------------------------------------------------------------------------------------------------------------------------------------------------------------------------------------------------------------------RANNAY---------------------------------------------------------------------------------------------------------------------------------------------------------------------------------------------------------------------------------------------------------------------------------------------------------------------------------------------------------------------------------------------------IVAHNGGSYDHVML----------LAELDRQA-----------GINSQDPKMLVNGMKIISADFK-------------------CGKR------------------KLYFRD--SLQYLQ-M--GLAKMP-----GAFGL------------------TGEA------------------------KGFFPHLYN----HPQNYDKI------------------------LPTLPPRE------YYAPKFMNSDTVLE------FEKWYTENYNN--------GFK------LHDELL-KYCRSDVRI-------LVLTLVRFIKMCQNTF-------------------------NDWNPLVNSRTLASYVMF--VLKNEYMKPGDVGFIPENGYGTGSNSRIGLKYLQWIEKKNPSLHLKYQLRGGEHKIEANGRTYFADGFNEKTNEVFEVY----------------------------------------------GCFHHGCPRCFPESDQKHPLRKDVTFL-DLYEDTLRREHDLKNAGYKVRSKWVCEIDDEMTRDPEMKKFIDLNQHDKGIHPRDGLFGGRT-QVFRSL-----------------------VTATQMFS------LQY----------------------------YDFVSMYPYLNAGGT-----PYPT--GN-PTIITDNLPHAGEELR-------------------------------YRGL----VK-CDVLPPKSA----RIGILPQRIHK---------------KLMFPVCRSCAVNQNIKGACTHRKISERYISGTW-----TTD-------EVKKAVSK------G-YRVLKY-HA------I-----MHWDDDKW--VKGGF------------LADYIKP-LLAIK---HQSSGWPKDDMTQDEKQEHIDNIFKKDGVKLDINMV-KPNKALRSLAKIFLNSA-WGKFAQNPMKTE------TRLI--------YKKDGLAFTK-------FFNDVKYEP------------------TAIIPFGSNK-----------------------------------------YFISRKPRRDFLGGV----------------------------------------------PFTNLAIAAITTSAGRLLLLE--AM----EKVGIEN-----------------LIYCDTDSLIFKQI------------------QGMDPLGD---------------------MKGTQ-----LGALT------NEIPEGK---------------------------------------------KLVEVVCMTP---KVYSLKME--------------------------------------------------------------------------------------------------------------------------------------------------------------------------------DVNGELDYTVKAKGMTLNYGNAQIINH----------------------------------------------------------------------------------------------------------------
>1_Caere308470751
------------------------------------------------------------------------------------------------------------------------------------------------------------------------------------------------------------------------------------------------------------------------------------------------------------------------------------------------------------------------------------------------------------------------------------------HHRGAV--------------------------------------------------------------------------------------------------------------------------------------------------------------------------------------------------------------------------------------------------------------------------------------------------------------------------------------------------------------------------------------AVAHNASGYDGQFI----------LENLIASN----------KASPK----LVMDGTKLIFMEYN-----------------------------------------GVKLLD--SIRYLS-M--SLSSLG-----KTFNV------------------DSV-------------------------KGDFPVLFI----KPKNYTYV------------------------GPL-PDDH------HYAMDNKSSVVKEQ------LSTFLSAQRAE------------GKIFNFVEEIF-KYCYNDVYI-------LATSMGLF---EREFE--KITN-------------------VCLLEEST--TAASAAAL--VFRRNHLDSEKPIVLDVKPSISMNASEISQKYLAWFTSKEGVQLNMSTTYGEEKIGRYRVDGFVPQCPKYPQGLIIEFF---------------------------------GCYWHAHDCTYSEESMIGCESAKEIRLKDEERLSALREFH-------------------PVKVVWECEVKKKLQRNPEMAAFFQDYEAVGLLHCERALTGGRT-EVFRL------------------------YANNEGKT------LRY----------------------------ADVVSLYPTVMKHD------PFPI--GA-PENVP------KNSMD------------VPMRKPSDL----------TFRW-FLSCK---VLPPRHL----KLPVLPIKDNG---------------KLLFGLYKKCCRDSNQHDCEHSD--NDRSFSGTF-----TTV-------ELQKALSL------G-YEITEV-FH------VKTGIWWIHVILFLQGVKYENWVQNDESGRGGLFTSYINQ-MMEEK---IYSTGWPANVTSDAQKDAYCKAYFDKEQIHLTDYSRFSKNPGKRAVAKLMLNSL-WGKFAQRVDRET------TCIV---------TDPAIFW---------NIVYDTTLV------------------ISDVLCVNDA-----------------------------------------LIIKYRKQAETLESF----------------------------------------------KTSAMQLAALTTSYARLRLYR--FM----ELVGAEN-----------------IMYTDTDSIIYAVP---------------------EGSVD-----------------PLRGEIGPY-----LGQLT------DELDG-----------------------------------------------AMTEFVTLGP---KTYCYKEV--------------------------------------------------------------------------------------------------------------------------------------------------------------------------------STDESLKVVRKAKGITVNSVVKNLMSF----------------------------------------------------------------------------------------------------------------
>1_Danre27802860
-------------------------------------------------------------------------------------------------------------------------------------------------------------------------------------------------------------------------------------------------------------------------------------------------------------------------------------------------------------------------------------------------------KYRNYT-------------------------------------------------------------------------------------------------------------------------------------------------------------------------------------------------------------------------------------------------------------------------------------------------------------------------------------------------------------------------------------------------------------------------WVAHNASGFDNFIL----------LEYFVRMG-----------IPPK----ITMRGCRLIFMFDR---------------------TY------------------KQRFLD--SYLFMP-M--RLSKTP-----EAFQL------------------DNIE------------------------KGYFPHVFN----RAENDCYI------------------------GPY-PEKH------FYGYETMSDKERSD------FDAWYCTVSGK--------VFD------FKKELA-KYGKNDVVL-------LRKACIKY---RHEFI--LCTD-------------------LDPFTF-T--TLAGCCMG--VYKSKFLPKDTLALTRNDGYTNQNKTYSNASIEWLEYV--------------------------------AKSRSIEIQHALNGGEVSFGKYHVDGFYDDGRVKKAFDFLGCFYHGCDRCYNPYDINPLSKLSYGVLRRQVNDRCEILQRMY-----------------GLQVEFMWECDWKAAKNSDVGVMDFMSTYKRPERLKPRDALFGGRV-NAFKLY-----------------------HKTSDDEK------VFY----------------------------RDITSLYPFVQSTK------SYPV--GH-PKIIF------KDFEN-------------------------------LENY-FGFIK-AEVIPPRGL----FHPVLPYRTGG---------------RLMFPLCRSCAEEQNQDTPCQHADKERALT-GCW-----VSV-------ELSKAVER------G-YVVSEV-YE------V-----WHFSQRSD--TL---------------FSDYVKT-FLQFK---QESSGFPEDVVTDEEKESYVKDYFEKEGVKLNIDNI-TFNAARRSINKQILNSL-WGRFSLKSQLPS------SELI--------SDPEQFARHIFAKGHDINYFSFLSDS------------------IALVQYTQPY---------------------------------------------GKGKSTRDTNV---------------------------------------------------FLGAFTTCYGRLELYD--LL-----EKLGER-----------------VLYCDTDSVIYTYR---------------------DGEYD--------------------PPLGPY-----LGELT------DELDGGD---------------------------------------------YINIFASSGP---KSYGYSTA------------------------------------------------------------------------------------------------------------------------------------------------------------------------------------KGKVCMKAKGITLNTVNSQAIRL----------------------------------------------------------------------------------------------------------------
>1_Nasvi345496918
-----------------------------------------------------------------------------------------------------------------------------------------------------------------------------------------------------------------------------------------------------------------------------------------------------------------------------------------------------------------------------------------------------ASKPKNIKQFV----------------------------------------------------------------------------------------------------------------------------------------------------------------------------------------------------------------------------------------------------------------------------------------------------------------------------------------------------------------------------------------------------------------------CIAHNSKSFDAQFI----------LKYFVEKT----------NITPK----VKMNGTSIMLMTIGE----------------------------------------GLKFVD--SLNYFH-M--KLSDLP-----KAFGF------------------SDDLI-----------------------KGTFPHLFN----KKEYNNYE------------------------GTI-PDEK------FFSPDSMGVHEREK------FQSWHKEMRES------------NYVFKFQTEIL-KYCKTDVDI-------LRKACSAF---RKSFV--EVGG-------------------TCPFVEAS--TIASACSK--VFRKNFLKRDEISIIPPGGYRKKNTHSKESLEWLLFKEKETGFDIQHAGKGAEVRLTENILVDGYYESVTGDRYVFQYHGCFYHGCTSCYKGTERLISVHGTNFEEKYTRTLNMSARIVKAGYILTEIWGC----DFKKIKSNFPTDIKRYI-----------------------------------------DNHPLLWSDTLNPRDAFYGGRTKNTVNL------------------------AEVKEGET------IDY----------------------------VDICSLYPYICKTG------KFPI--GH-PDIFV------GDECR--------------QLTGDNN----------CLSSRVEGLVKCRILPPRDL----FLPVLPVRMHK---------------RLMFPLCRTCCENLEQEDCNHECLKDKELT-GTW-----VSE-------ELKKAVSL------G-YKITAI-YE------IWQYKVKQYNPEKNESGL---------------FVDYINT-FLKLK---QQASGYPSDCNDAQSRENYISEYERKEGIKLDKEKI-AKNPGLRFLAKLCLNSF-WDKFGQRENMGV------TEII--------KDQVKLIE---------ILQSSDRTL------------------KNVLHVNQET-----------------------------------------FYINWAYTDDNYKPS----------------------------------------------SVTNVSIAAYTTAQARLKLYS--YL-----EKLGRR-----------------VLYYDTDSCIYLNK-------------------NTPGEYK--------------------VPTGCF-----LGDMT------DELESYGVKS------------------------------------------YIKSFVTAGP---KFYSYKVK--------------------------------------------------------------------------------------------------------------------------------------------------------------------------------KTDGSTHEVCKVKGISLNYSTNSKINH----------------------------------------------------------------------------------------------------------------
>1_Strpu72077346
------------------------------------------------------------------------------------------------------------------------------------------------------------------------------------------------------------------------------------------------------------------------------------------------------------------------------------------------------------------------------------------------------------------------------------------ENRGAT--------------------------------------------------------------------------------------------------------------------------------------------------------------------------------------------------------------------------------------------------------------------------------------------------------------------------------------------------------------------------------------FIAHNFKSYDGIFI----------QEFLYRNC-----------IIPR----LILAGGKIMSMTVP---------------------NN------------------GIRFID--SLNFLP-M--PLSALP-----ATFGI------------------EEVK------------------------KGFFPHFFN----IDANMDYR------------------------GPM-PDAK------YYYPDSMSSKKREE------FLTWYDGEVSS------GREFI------MSEEIH-AYCVSDVDI-------LRRCCLQF---RTLFK--EVTKLCEF------D--------LGVDPLTKCITIAAACHL--VFRRNYLQKDAIAIIPPRGYAPEDIQSNKAIRWLTHVAEEERVYIRHARNEGEVRVGKYKLDG-------YCEENKTVY------------------------------EFNGCYWHGCARCYSFDTDSGRRGVQKTMGELHLDTLAKKKYV-------------QHILKDWNYITMWECHWDEEIGKTIPQHIKRRLPNPIPLDPRQAFYGGRTNASCML------------------------YECQEGER------IKY----------------------------VDFTSLYPSINKYG------SYPL--GH-PRVIT------DNFED-------------------------------VSEY-YGLIR-CKVLPPQNL----FHPVLPLKVNG---------------KLMFPLCLTCAETNQQTPCHHSDG-ERMLR-STW-----VSL-------ELEKAVEK------G-YIVTEI-ES------V-----WHFCNKSK--FNDEKPFLERSREDFGLFTGFVNT-FLKIK---QEASGWPDWCRTQEEKAKYISDYKKHEGIELDPEKI-VKNKGLRSLAKLMLNSF-WGRFGMRNNLPE------TSII--------FDPAQLYE---------LLTSDEVEV------------------NDLNFVNDDV------------------------------------------VEVRTVRRDEFEKV---------------------------------------------SSKANVVIAAFTTAQARMKLYD--VL-----DRLGER-----------------VLYYDTDSILYIER------------------LHVPGEWC--------------------PPLGDY-----LGELT------DEID--GK--------------------------------------------HITSFVSGGP---KNYAYKLN------------------------------------------------------------------------------------------------------------------------------------------------------------------------------------TGETTCKVKGITLNYKNSQVINF----------------------------------------------------------------------------------------------------------------
>1_Xentr301606879
----------------------------------------------------------------------------------------------------------------------------------------------------------------------------------------------------------------------------------------------------------------------------------------------------------------------------------------------------------------------------------------------------------------------------------------------------------------------------------------------------------------------------------------------------------------------------------------------------------------------------------------------------------------------------------------------------------------------------------------VFDHYT----------------------------------------------------------------------------------------FIAHNAGRYDSYFI----------VQELIREK----------LQIQ-----IINQGGKLLCVTLP---------------------DL------------------KMRFID--SLNFLP-M--KLSKLP-----EAMGF------------------SGS-------------------------KGYFPHFFN----TEQNQNYI------------------------GPM-PSIK------FYGTDYMMPGEKNE------FMTWYTEHKDD--------TFN------FQKELK-AYCKQDVEV-------LRKACECY---RDRIM--AMTKKKRTYYCKRKKRRVVVRRSIDPFQL-V--TLASVCMA--MYRFKFIPLNTIAIVPGDNYHKTQKRFSTPAIQWLLY-------------------------V-------AHTENIPIQHALRGGERRVGRYFLDGYAFVDGKHVAFEFQGCFYHGCPVCYNEADSNDVTNSTYGQ----------LYYTFL--------VKKRYLQECGFIIRLMWEHEWHEMLEKDERLKEFIHKMQFPIPLDPRDALYGGRT-NAIKLY-----------------------HKVEDGEN------INY----------------------------YDFTSLYPFVNKTK------TYPV--GH-PKIIY------ENFGY-------------------------------IKKY-FGLAK-VKVYPPRDL----FFPVLPMKLNK---------------KLMFPLCYTCALNCQAELCTHSDE-QRSLT-GTW-----TTM-------ELEVAIEK------G-YRIAQI-YE------I-----WHFDNSSN--DL---------------FTQYINL-HLRDK---QEASGYPNWCTDAAKKKQYIAAFYEKEGIQLRADKI-AVNPTKRQISKLFLNSL-WGKFGQRSNLPH------TSIV--------TDPDELFK---------LAFLPYYEL------------------SEVNFINDET-----------------------------------------AAVNWKYSKERYTIN----------------------------------------------KNTNIFIACFTTAYARLELYK--LL-----DRLQER-----------------CLYHDTDSVIFVSK---------------------EGDWN--------------------PPLGDY-----LGELT------SEVP--NNT-------------------------------------------HITEFVSAGP---KTYGYRLN------------------------------------------------------------------------------------------------------------------------------------------------------------------------------------TGKTTLKVKGITLNVANTQVINF----------------------------------------------------------------------------------------------------------------
>ALM_ORF05
------------------------------------------------------------------------------------------------------------------------------------------------------------------------------------------------------------------------------------------------------------------------------------------------------------------------------------------------------------------------------METPNYFEELKQ-----------LEVNLPENSLEIGGNLAEMMSFEFIEPKTLNEQNIEYMKTFIK----------------------------------------------------------------------------------------------------------------DEIDDYENKLFYVRATF----GNELEGGFFDFGLNDGWDSFNDLSLGDPRFLYLHVNLSLIF--------------AFDIFFVEKPSEEGGNDKYNMCLYKSLKSIL------------------------------------------------------------NESLKLKNKG-------------------------------------------------------------------------------------IKNCVGVDFEDKVP----------VSKLYKLE--------DKIKTNI----IVSGDVEYMGAQKY-------------------NQSA------------------YLKLEKGHYTPIVS----TNDKCS-----KFFKD------------------EIP-------------------------VEIVSYDRSE-----------------------------------RYQ-PKKA------KFSHLVLQ-----------SRDDY------------------------LKKKPL-QTTYEEITK-------QYDELKQL------------SK---G------K--------FNPYNF-I--SIPQMAYS--IFYKNF-------------------------------------------------------------------SGVKPD------------------------------------------------PIEP---------------HEALWI------------------------------------------------------TRANNGGFR-----------------------------VAKVGIYKK------GYS----------------------------YDINRFYPSLQSQL------NIPI--NK-PEFQI------LEELP---------------EII-------------SIGV-Y-RVD----IEQHQFFSRNKFNLYTQYSIR------------------------------------------------------QAR-------EMGLKITL---IKDG-CFNSMI-YK------G-----KNISTKRL-------------------TKDYQEL--YELS---KKVK-----------------------------------------LAKLIMNSV-WGSVCEKTKKIS------KLQN-------------------------DNIKSISVN------------------DTIQRFNNSF-----------------------------------------LITQYSNVKPFKSNF--------------------------------------------------ARMGMFLTSKGRYELYK--II-----SKHQDK-----------------IIYAHTDGFISTKR--------------------------------------------LKIQQGQN-----MGELR------------------------------FEG--------------------------KYENLEIKN---KNYKSFSSFK-------------------------------------------------------------------------------------------------------------------------------------------------------------------------------------------------------------------------------------------------------------------------------------------------------------------------
>DNAP_Gut_AUXO014937588
---------------------------QQQQQQQQQQQQQQQGAPADPVNFPDDSAIVASQAEARRMDVNGNMSQSGRLMLPYDESRRDGLLYLKHIIREMQEEGIVDGSGSFFRLAVFNEKMGDPDVRARWRSMLRDLNNNALNPESTIWKARIVSGASRADDPLLVLKGTNFDTWRLLTDTIFLYVVYCFWNQWNRQRGSGDRLYRAFYGATARGPTT-----------------------------------------------------------------PVPGVPLPIWIRDNGEVSLRWLIEIAIQLFTKLREALGDTVNTLQGSDSGMVMSFRAMRDVDSMFRLHLEHALGVRPGQRWLPEVYQPIMDKL-----------FSKRGLMTVSNTDKDDELCMFHAILLGLLRMGLDRRSFANDIRDGYLISPQVLYTKARCAPLINPSPMIVDSIRFIVHVVDYLYTHQRDPEAYYDIGLPIMSMKELLSVQEFCSFAK--------------------RLEEGILDKPDQCALDVYVMDTCKSKRIFPAYISPRGTDTRIELLVISSKDIHGVVHSHTFLITDKRWVFHNAEGKIFKTCSKCHQVFWNQSMLSCHKCGEAEAEAKNDGMAPNTSDTPEDSEYVGCCRKCNLL--------------------FHSQFFYDFHKKHCLMRYRSGSKHIRLVEYGDGATPTMRGVDPKDETHNSYSLLFADFESSIDPETGEHVFMSYGLYDCDKEVFFIGYDLKEFFSRILQRAETSDEDVR-----------------VFFHNAMNYDANYI----------LREFIQAD----SRAYEGWSVKA----MMETMNKLQRLSFT--------------KRGKKKKYI------------------TVTIGD--TFKFLT-L--SLERLVASMRTGDLLK------------------DKQTFSRFFREFGKKYKVSDEQIALVLRKNLFPYKFFT---SSVKLDTDIAEFARVF----------------EATDENVP------LFGTNVTKES----------LSEQQEQVLEV---------MGVYRCKTARDYHD-IYLMCDVMQ-------LADIFSVV---CDRFK--TTHH-------------------IDLTEY-M--GMPSASWA--AFLRF-----------------------------------------------------------------KPDLSLQLY-------------------------------------------------NNT---------------FYAEFF------------------------------------------------------QDMMRGGVT-SAPLRY-----------------------AKSDDTHT------IVY----------------------------LDVNGLYPYVMQEF------KYPL--GD-FKWRP------SIAVD---------QLDAYFAYLEQK----------SAGA-CLMVD-LH-SSDELKRRTDDYPFAPEHRCV------KDEYLTPQHEYLPYIKKWLKVNGSESVKAFIGLVGTHYDKKEY---PVHWR-------LLQWYMKH------G-MEVKKVHFV------------IEFTESDY-------------------LKGYIHH-NIELR---NQCS-----------------------------------DELSKTAYKLCGNSI-YGKTCENPLNRC------SCEI--------LRNRESL----------EGLLETGKV------------------VSIKPIDEDN-----------------------------------------SIVRLDGEEVILDRP--------------------------------------------------SYIGACVLEMAKLHMYR--IFYDDLSTLFKKV----------------ELIYTDTDSFIVRLE--------------HERGQDVIDMMN-----------------RDKEMIGKL-----GGQLK------SETGKD----------------------------------------------YIDEVIALRS---KFYGYVTK---------------------------EGHFGKRAKGVTRSAQDEYMTWETYQ---------------------------------------------------------------------KMVFDLAVVD---------------------------------------TVNEGIDRYNFTMRSAEHLKRISGLDGKRYICDDGIHTHAFGHPDIPSE-----------------------------------------------------------------------------------------------
>DNAP_Gut_AUXO016736138
-------------MEIEVKFPAPPYKFPITFSVKKKRGGEDSEAIQGKIIKILVFLGQIVNVLIDPAFVSVYFIGMKENILNIIKGRRIDYNFTMMFRYTHLYDFCYIQQSDDDFRLLMIDIDDVEKPTREVAIFKGISADISVKNIERKIAKKVRGVDVAKIDLTSDMVDEDGEREVSTDFDMPDPTFMGFDDFEDEAESVPESAPAPAPAPAPALDLELEAWLEKAIVGTRI---------------------------------------------------SVTKDGRGNLVVDKMNTRFQRAYLMFYDGYRLMEDGTTANLQGTEGGGYLIMFFFGVLAGLYRKVIVTERDKVLISTNISLVFKFKYSKKGNPPVEKDITIKIPKDAYITPGGRLKTFNSWLSFWILGKYPEKFKDPDRDGNPTNNL--IDKLFISVLQRGVGLRTWDQYDPQKVNPDIVFLECRSVTCKINESRARTPVANRRRRATTRIGAENLFWQGIYYPEDRLKKYAKCWPNMVFFKGEHGCVQRAINCKCAPWRSEPYICNCTKEGDYYDVKLEDIVRITKEKPIIAIAIFIKTKSDREKDKQWRTFSVIGCNELFYEQENGKILFVNVPEFNSGRGHCALWVNPKTDKKGFLEYADKGDFNRLIHLLCETDLYVCPMCGDVINYKIRKIHYRMHINPNTCEYCGLSFQTDIKLINHKRYHCKCPRYLAKIDLQEELKGFVEKKDSKEIVNIYADLESAITDTGEHVNILAGWCDDVSHKVHIEDSIEKMITSWVRLPAKELR------------IYFHNGEGYDFHFL----------ITVFCNMP------GKKVEKFEV----VNDSSEKIRYFSVY-------------------YKGK------------------ILHFRD--TFAFVG-S--SLEKWVKSTRDSGYEF------------------PCFSKTFPADKRTELLK-----------KNPFPYNAIK---SREDLERPFTDLLG------------------WTVAPNAEELFCFKFNREELIE------------IRRWLAKIHID------------FNWFKVKDYYS-DYLRCDVSQ-------LCDVFEFF---VKTVK--SEYD-------------------LDAHQY-F--GTPGLTWA--AWLKQN------------------------------------------------------------------KFKIEAI-------------------------------------------------TDP---------------ELYDIV------------------------------------------------------NSSIRGGQTGAMTRYYD----------------------SDEEPDTF------VCD----------------------------LDCNSLYATVMLKF------KFPC--HGWKKILP------DQLDRLNNPHGPPLPIKTYLNLWHQE----------GKSG-FVELDMVVKDDPKFYS---YVPVASKRSLE--------------GIYEYQAMAEYAAMYGTKISNITFSGLTQVV-GNHDHYCCHTR-------LLLWYLEH------EVIEIKKI-HN------V-----ILGVDEPV-------------------FRDYVQH-NLDKR---KEFA----------------------------------DDPIKKMLYKLMNNSL-YGKTYEDVTRRS------------------NFQLKK-----------REDIDEEKV------------------YREVETFNDW-----------------------------------------VLYEEVNLVCEINKP--------------------------------------------------FFLGAAITEFSKLWMYK--FFYDFVRVKFPDT----------------EVMYTDTDALTIKFHGISSLRDLALAINTDDTEEEIGQVID-------TSNFSNPLEGERHNKHNNE-----PGLFK------SETGEG----------------------------------------------RIMKMVALRA---KTYIMECD---------------------------DGSVKMSVKGCPMQEKKRLNFETFKEVL-------------------------------------------------------------------MGRREPYTIE---------------------------------------YNALRTERHRVFSKDLERVVLSADDRKRYIAEDKIHTFPLFSKEHLDHIGKVTLPHL---------------------------------------------------------------------------------------
>DNAP_Gut_AUXO017923253
MGRDRVARSVARTNARRPRIIVTDVDEDSDLEAPSRQRARSDSHPATEDDGIYASNYYITPVEVITFLENHPEVYERIDDTPYLNLLSLRDLIENLLSTDRSLYVPFWRGTRDGQDFLMNEIKKLTMVSKEDAKRHTWMFPHLIGLSGSTLSIPSNDVYDLPIYVMLYILLRLSQIAEKSPSFTVNYLLGVDDDIT-----------------------------------------------------------------------------------------TYPMYDDDNSPITVIDGRITDNDLFKIYMEIMKRFVSFYPEGESTWNGSEGSGTRIMLLNNGGKVRMRLKIDPIETASVSRAHGWTQQVEDLL-----------TNSVGTAVMSVRNKTDNKCLLYCIIMGLITKIKDGYARVFGLN----------KVMVDSNEVYCKGMFMFSAGDAGDKVAETIRKLSILLMPPDYSSGPVTPLAAMVEDIDRKAGTMISTAEFRKEFEDIENKLIPEDVCGVDVYGIDFNVNPHIYPLYVSKRREKVIELLCVTPLDTRCSHYALIVNMERLLKNSGGKQFFTCSRCGACFYHRRLLNEHQCPVALQTGAYPLGQLHLEGGYHFSDKYAREGIDRIVYTCSKCRLAFTDDFSAEYHKQHCFMEGKTGYRHIQLVSYKDEEHPMLRGEEVDEEDEAKFMSKTRILYADFESSITPETGEHVFMSFGIYNWSI---------------------DEYKCGYTMKDFFDYILKTAFEGEEENIF----------------IYFHNAMGYDANFI----------LRHVMKTP------EFSLWGIRV----IMKSSNRLQKLVFH---------------AKLGDKVR------------------NIHIGD--SFHFLS-L--SLERLVESIRKDDIDMNIENFERFFVIFRRKYPWVKDEDINHILR-----------------KNIFPYKFFT---DSSKLDVTIDEFRKIF----------------EPKEENLK------FFGERVT-------------VEELEKGFEDT------QNVIEIFRCTNARDYHD-LYLCCDVMQ-------LADIFNRS---MEILW--ESHK-------------------IHLPRY-I--GMPSATWA--AFLRYN-----------------------------------------------------------------SSMEIPLY-------------------------------------------------ENT---------------FFAEFF------------------------------------------------------KGMLRGGLTSAVVRR------------------------AKRDENHS------IIY----------------------------LDVNGLYPFVMQKY------KYPC--AN-LQFVP--LGWEGKELC-------SVRLKEQFEMFERN----------SMGM-CYCVD--LEIPDYLKEITDMYPFAPEHRRI----FKEYFSDFDRKEMTPFLKRWSAANNGAKMQEFTGLVCTLYPKEKY---NVHWQ-------LLKFYLEH------G-AYVTKV-HF------G-----VSFDEGYY-------------------LDGYIRM-NIEIR---NTRK-----------------------------------DELGKKLYKDCGNCT-YGKTLENPMKRN------TFEI--------VRDKVKL----------QGLIQEGKI------------------AAITPIDDLG-----------------------------------------WVVRMDGDDIILDKP--------------------------------------------------TYVGACVCEYSKLHMYI--LLYDKLMKIFPSVPGELERGCQ--------LIYTDTDSFIVKVR-----------HPPDEHITCPEELFA-------------YIKRKDQSLIGGV-----GGQVK------SETGEDD---------------------------------------------TIDEIVALRS---KVYAYRTI---------------------------KGHIGKRAKGTTHDAQEMQLDWETYVKAVESLTS-------------------------------------------------------------INTRNVQFLR---------------------------------------KTFLINSIDVFRQSLSVNDGKRFICKDGIHTHAFGYPLPLSEIV----------------------------------------------------------------------------------------------------
>E2_Giain559178763
MEPPRLTRSEALAKARAARRANQERAQKLREERIARLQAARERRNQPTDLPIDLPTDELPIEPPRKLTRSEALAKAREARSNKRAHSAALKEQRSERLRAYHQRRREERQQLQGFQDNDTPADEQTAYEVIERFQNELTNTIRQNELFSEILDKLSPTVDRISDEGVDDAIAYINTNPTATITFNYAKSLEDLEPADLESLYRLMLTPQAPFYRHTLRQAVYASYAEALRRIRVN--------------------------------------------------LLPGLVAQSRFAHEGKVHMVTPAYIAFMNGQYDNIGPDSHILPYKQDEEITQENMYTIFPPEAIVSFRRVTKRTKSNRRKAGWAPWVNKLGFLNLSR-------YQIDTTQHDLSKEEAKEHCLIYALRMSKQVSEDVLKALAMEIY--------------------GHNLTFIALRQLCDKFGISLRVTDYEREKPRALHFGPRDKEIWL------------------------------GVLDEHFFINEPLWVSEWVLSNPAEAERTGSQGHLGWHYKKDGEFILSDPNHTRTVGDLLRKMKAMNHLVPIPADDATLLSRNYYAMKHISPTDLSYPEQACTPIRPRSSEASSYTLFFADFETTTDG---------------------------------------------------------DQHLPYMLCCVCENGQELTLHS----------------------------YETTASNVKGVWTKKLTRMMVFVSENTPPEHQAV-----------VYFHNL-NYDMAFI----------IPYIHAKN------KFDVVEVNN----RIIGFSVYCGVTGQ-----------------------------------------MATFRD--SYALIS-S--PLRDFG-----KMFDL-----------------------------------------------EIFPYEFY----STVNFTKYPI----------------------NRV-PVGD------YTSYYDDAQELRDH------LTRLSLITTDG--------------TVDAHLYSQ-HYCLLDCNV-------LRKGVVKF---REQLR--EVTG-------------------LDCCDF-L--TLPSIAYN--YLISKG----------------------------------------------------------------VFEGCYDI---------------------------------------------------SA---------------QPQHFI------------------------------------------------------RKCVLGGRC-MLCRN------------------------EKQDVEGD------IAD----------------------------FDAVSLYPSAMARIY-----TLP---GK-PKIVD------PSVHT--------------LDWLREH----------ASGF-FVEAT--IPDVPHWL----DFLLIPHNSKH------------GIKEYLNEP--------------------GTFFLDDL---------------SLDNICTF------HKVPPASITIH-----RG-----YYYDEGKN--YQ---------------IRSVISE-LFNKR---RELK---------------------------------AQKNPLEKIYKLLMNSC-YGKSIIKPITER------TQVV--------NETELDN----------ILHWEASAM------------------IAYRQAGDKY-----------------------------------------IVNTSLNILRAKSFP---------------------------------------------------TFGVHVLAMSKRIMSE--VM-----CLAQDL--SIP------------IYYTDTDSMHLPSG----------------SIPQLEQEFR---------------SKYDRELIGEE-----LGQFH------TDFPANPATKLPT---------------------------------------TSKRFIGVGK---KTYVDKLVDPQG-----------------------NISYFTRMKGVPNHVIFKTAEE-------------------------------------------------------------------------EFGNDPLALY---------------------------------------KTLYDGNPVTFDLLRNRVSFQLNRDLTYTTRREFKRRVKF--------------------------------------------------------------------------------------------------------
>Ea_Dicfa328871352
--------------------------------------------------------------------------------------------------------------------------------------------------------------------------------------------------------------------------------------------------------------------------------------------------------------------------------------------------------------------------------------------------------------------------------------------------------------------------------------------------------------------------------------------------------------------------------------------------------------------------------------------------------------------------------------------------------------------------------------------------------------------------------------------------------------------------------------ESLKEAIGLDRTAL----------VPLNKIHE--------IESKLPSSFKIVVSGNQGCTYTSTT-----------------------------------------RENAKKEIRLKLTK-AHFTVDKK------RDYKV----------------------------------------------HGVSPF-------EKKPIVYQ------------------------YLDDGNVK------LYNGIEYSNCT---------RKELEVNRRNT------------------------LSCPNSYTK-------LRSGLN-----LKQSY-------------------------FNLYKTGG--SITKAAYH--LFLESN------------------------------------------------------------------PTIHPDY-------------------------------------------------IEQ---------------DEGEWI------------------------------------------------------SACSSGPLV-WSEHG----------------------------YQGP------LYK----------------------------YDVRKMYAAIMKYRAF----LVPIKRGQ-FKKMT------TQELN-------------------------------DASF----------IPPGIYKATVNGNHKCFKTNK-----------------------------------------RNYY-THY---------------DLGFAKQL------G--LEFNL-IQEENQPNA-----LLYDGDKKINGSTL-------------FKSYIEQ-VMKWI---DKSK---------------------------------NEDKEIQMMVKGLYQKL-WGFMGKKVYKKR------TV----------KSKTINTYNQDNLKQELNDCDYVEST------------------KPINDTNLHQ-------------------------------------------IKFHNSQHIYDTH-------------------------------------------------WARIVPFIISRGRSMVGN--IM-----LPHIDN-----------------IKRVHTDGFYSVVE------------------LSFEKNGR---------------QNLDNVKMGND-----IGNIS------FE--------------------------------------------------GFNQNATIHK--------------------------------------------------------------------------------------------------------------------------------------------------------------------------------------------------------------------------------------------------------------------------------------------------------------------------------------
>Ea_Entin471195520
-----------------------------MNTDKEQYRLKNFYNFTNTYSEDDILNCFTIKAGTIKAASTKINNKECRKELIAMGIETRDLYLHYKAKLEAQLKRMKDNKKSTIKLEQPFLSKVFNKLNKTDKQTFGLINKKATLIKDLDEEKIQKELDKKNLEWSLNNISFDDIEDNDDLMREDMYKKFEEELRINAERKNYFKELKEKEQYENNMEEYKDMIEEIEDHTKINTKVTYDRVNKIIKADFRCGFREKLKRIQLVREYFIDLIKSVPSTTEIVYKYLLSQDGWKTYMLNTKDAIDEFLNSVSEESMCFINKQEVNDSIDSTFYVQQTIPEPLFILELKISPYHYTEDLIHQYKTTGGSFFPYHYKPEFEIFGQYLAKAQIFSSLIDENGKVRSEFDLNCFTYALKQANVDDETLELVLIHCRG---------------------RYQKAKMLDELCKSAHIRIRIDRECTDNNKKHDKNRKIDYYGCELKDAKYNLEMFLYRDS-------------LMKGDHYILNIDIPITPFYLKNREEINNWTITHNKSIKSMFNKQRYNKNKQCYEVKPGAKTTIKLSDLILYIRDHNGFEPYSLSDVLHLKSDLSEYVLQSLNTLEYLPFETRKIEIKENKRKEV------------------------------DHSYWYADFEASTQ-----------------GYHNPYCVCYSKRGEDKIYNK-----------------------------YGKDCAYDFLCDLPHNAV---------------------------CYFHNL-KYDGSFL----------AKYGVNRC--------------------IKKGGKIMQMTLK-------------------FKGK------------------QLTFKD--SLALIT-A--PLSAFP-----KMFGL------------------SNIQ------------------------KEIYPYNYY----SKDNIIHNI-----------------------GNILEADL------YETKQWNKDQFDLF------INNIDSIEDCR----------IDDFHFNMELYCK-FYCNQDVRI-------LKQGHSKF---RDMCL--EYLN-------------------IDIDKV-I--SAASLANT--YFKHNVY---------------------------------------------------------------SKINNLKEY--------------------------------------------------GG---------------KVREFI------------------------------------------------------QGAIYGGRC-MTRDN------------------------KKWYVNDE------LYD----------------------------YDACSLYPSAINRL------KLAT--GS-PIVIS------ENMLN----------NDYLLNHLMDEQQLEPTESKFISAF-LVDIE--ITKVNKKL----HFPLIVKKTKQ-------------GNKNVNEL--------------------CSMRVDNI---------------LLEDLIKF------Q-QIEYKI-IR------G-----YYWTGNKS--DL---------------LSNEMAK-LYNLR---RDFK---------------------------------KQGNPVQEVFKLIMNSS-YGKTIQKPIKSE------LVYK--------QISVKNKKNEIQYDADRYLKKNSLLV------------------KSFYDVADNI----------------------------------------RCFETIKSFDDFFVPN---------------------------------------------------LIGVQTLTMSKRIMNE--VM-----CLAEDL--NIP------------IYYQDTDSMHILKS----------------RINELENEYF---------------KKYNRVLRGSD-----MGQFH------PDFDELSGDV------------------------------------------TSIESYFLGK---KAYCDKLTNENN-----------------------EIEHHLRLKGIPNNLLN------------------------------------------------------------------------------CQYEDPLELY---------------------------------------KKLYDGESFNFNLLQLRPSFEFTKDFKIKSRSQFCRNIKFNSELGSF-------------------------------------------------------------------------------------------------
>El_Cerbi607356156
--------------------------------------------------------------------------------------------------------------------------------------------------------------------------------------------------------------------------------------------------------------------------------------------------------MHAGCRIKLPEEIKTKKAVVNVQSKDNACFTWSVVTALYPAKEHVDRPSSYPHYTMVLNLQGIEFPVSLKQIKKIELLNDIS-----------VNVYTIQAKKKKKEEKLTIVLIRLADEKKCTHVNLLYMPDPQD--------------------------NNVGHFACIKNLSRLVSSQLSKKNGQKYMCDRCLHYFHTNEKL-------------------------EAHTGDCQQMNDCAIILPNEEDKWLSFTNYNRKERIPFVVYDDLECILQKTEEDDPKLYQRHQVSSIGYYVRCNYDASLSGYRSRRDTDCIAWFVEQLKDLAHRVKSILSRNVPMVELTQDECEKFN----------------------------------------------------------SATHCHICEKPFASDDTRVRDH----------------------------SHLTGLYRRPAHANCNLNYKDSYTIP-------------------IVFHNFSGYDSHFI----------IKEIATAF---------EGNVDV----LPINKEKYISFTKH---------VNESDDDKKYRNHV------------------QLRFID--SLRFLN-S--SLDKLSSFLNKDKLRI------------------VRSEFAHLSTDDFDLLTR----------KGVFPYEYVD---CVEKLED-------------------------TRLPPRES------FYSSLTGNT-----------VSESDYAHAVS--------VWQRFIIRTLGEYSD-LYLKTDVLL-------LADVFENF---RDSCI--NSYD-------------------LDPTYY-Y--TLPGFTWD-AMLKHTR----------------------------------------------------------------INFELITDI-------------------------------------------------------------------DMVMFV------------------------------------------------------ERGIRGGLS-QYSHRYAQANNKYVQSY------------DPSNPSSY------LMY----------------------------FDVNNLYGWAMCQ-------PLPY--AN-FRWVD---DVSNFNVN---------------AVTPDL----------SKGY-ILEVD--LEYPRHLHDAHADLPFCPMRDKP---------PGSRQDKLLATL------------------HDKKWY-------VIHYR-------NLQQCTRH------G-LRVTKI-HR------V-----LEFAQSPW-------------------LREYIEL-NTRFR---AAAK-----------------------------------NDFEKNLYKLMNNAV-FGKTMENVRNHV------DVKL--------LTKWNGRYGA-------EAMIAKPNF------------------HSRSVFSENL-----------------------------------------VAIEMHKLEVKFNKP--------------------------------------------------IYVGMCILDISKVCLYE--FHHEYMLPLYHDK---------------FKVVYTDTDSLIYHIE----------CEDVYDQMKRDIPRFD--------TSDYAPDNIYSIPLMNKK----VPGLMK------DENNGT----------------------------------------------IMTEFVGLRA---KMYALKVD---------------------------GKKDTKKAKSVKTNVVARTITFDDYMQC-------------------------------------------------------------------LKDRIEMTRD---------------------------------------QSRIQSKLHNVYTVRETEIALSPYDDKRYIVPESTNTLPWGYYRVPV-------------------------------------------------------------------------------------------------
>El_Lackl74627258
--------------------------------------------------------------------------------------------------------------------------------------------------------------------------------------------------------------------------------------------------------------------------------------------------------------------------------------------------------------------------------------------------------------------------------------------------------------------------------------------------------------------------------------------------------------------------------------------------------------------------------------------------------------------------------------------------------------------------------------------------------------------------------------------------------------------------------------LYAWFGSGYDYQHV----------LPYFKKKC-----------IKDK----YIIKNNMITYSELY-------------------FKHS------------------KIILKD--PFLFIL-T--SLDKAA-----KAFNV------------------IN--------------------------KGSFPHSLIK---DWPDLQKIYPHWI-------------------KTQRKIIE------FKHDNKLNIKINTT------LEEDNITNNST-----------------IIEKAI-EYCSIDVIA-------MKQVWQKF---KKLVK--ENLQ-------------------ISISEKTF--TLSQLSMK--IMEASL------------------------------------------------------------------DRNIELY------------------------------------------------VPTS---------------EEYQFI------------------------------------------------------RNSIYGGRV-AAKNG---------------------------TYNEE------IVY----------------------------ADVVSLYPSAMKLL------EHSY--GK-PSKVF------SINFN-------------------------------KHGI-YDVTLIHKSNSKPNH----YLEFVPRRIDK---------------KLIWSW-------------------FKEHR-GTY-----HTY-------DLLIAIQE------G--FEIIC-HS------G-----IEYPNKGY--I----------------FNNFIDK-LYTLKDIHTNCK-------------------------------CKEQPCPIRMVAKIALNGGGYGKFVQKPIDKE------VYIV----KRDVVAGECENLSQNENGEICIGKRIVKKP------------------KFFNLDGEDY----------------------------------------DKMIIERDDDPIYSTQ----------------------------------------------------CGVSILSASRYRLYN--LC----KKFEGLE-----------------IIYSDTDSIFVRKN-------------------TIDWELF-------------------KNTCGKN-----LGELD------STID--KTKNA-----------------------------------------IIHYMLIGGP---KMYAFQYKNNKN-----------------------NIITKLHCKGVPTFMLSI------------------------------------------------------------------------------------------------------------------------------------------------------------------------------------------------------------------------------------------------------------------------------
>El_Morve672816830
----------------------------------------------------------------------------------------------------------------------------------------------------------------------------------------------------------------------------------------------------------------------------------------------------------------------------------------------------------------MYRDGCVDRAIQGNRLEFLSRRKHLP-----------SGDGIKFRDVMGVDEPYDILYDDRLVPYLSPKSTTTTCWFVYT-------------------------------------------------------------------------------------------------------------NGHVGLLVHEEYLAEKSVFALRKLSKKTVLHRIQSKNVDDDPINIVTADIESYRQLMSPGSSNIYEHEPLLIGQYNGKKFIRFRGENALEDYCQYLSDANKNWL-----------------------------------------------------------------------------------------------------------------------------------------------------------------IWFHNGGRYDVHFL----------FAPILKFC------NTTLDRPME----LRDLRGNLLEVKAR------------------LDNGH------------------TITFRD--SCSLIP-E--SLAKLA-----KDMGV-------------------------------------------------------------------------------------------TRKMEDID--------------------------IKNVSREDMLT------------------SPKIL-EYNRLDCVS-------LHEVLEKY---QSTST--KAFG-------------------TNPLHH-V--SASSFAKK--IFFSQY----------------------------------------------------------------YDEDKYPLY------------------------------------------------IYPR---------------HVRDFI------------------------------------------------------AGAYSGGRN-EVFHR-------------------------GRFRDVP------IVP----------------------------YDFTTFYPSVGTQ-------PIPY--GA-PKWLDNLGNIKGKDAM---------------KKFLEA----------SPGFYEVDIL----STPRN-----KVPLHGIIHDH---------------KYVFPH-------------------------FVNCNTKIFSM-------ELLLGLSV------G--YRYRL-LR------G-----YTQPLAPI-------------------CAKFFKR-MTKVR---AKAK--------------------------------RKGLGALDKTGKTTTNAA-YGYFGFNPYDRN------VLRM-------------------------YGENMVEHV------------------ESLADGGQLS-----------------------------------YRKEGNAYICYERTDILLSDI-------------------------------------------------NVSVAAAITSYARMKLWE--LL--QDITDIGGS-----------------IYYCDTDSVYSSID--------------IQEHPVLGPKWC-------------------GKGNGSN-----MGELK------RELPKGE---------------------------------------------YIVDAVFVGC---KTYGYVTN---------------------------KGRYHTKSKGTKNPKPM------------------------------------------------------------------------------EKPIKDGELY---------------------------------------DDPYEDYGRDVEEYGRNKDIKR--------------------------------------------------------------------------------------------------------------------------
>El_Plasp114177228
----------------------------------------------------------------------------------------------------------------------------------------------------------------------------------------------------------------------------------------------------------------------------------------------------------------------------------------------------------------------------------------------------------MYLTQDINPEQLIMFSIGRILIPKYHNYT-----------------------------------------------------------------------------------------------------------------------------------------------------------------------------------------------------------------------------------------------------------------------------------------------------------------------------------------------------------------------------------------------IYIHNLKMFDVHFL----------IKAIGKTD----------WKTNV----IMDDNNNIISLKLW----------------KYNKSWI------------------HLKLKD--SLLLLN-T--SLYNLG-----KQINT------------------EYR-------------------------KDNFPYSFM----TSETIYYK------------------------GVC-PPDK------YWNKPPKNR-----------VQIWDARVETL------------------------KYLENDLKT-------LYEVINKY---ADEIF--KKYQ-------------------INITDH-N--TISSLSLK--IFQSNF----------------------------------------------------------------YDMSKNTLQ------------------------------------------------TLTG---------------ISETQI------------------------------------------------------RHAYRGGMV-MVNKR----------------------------EIEK------GYL----------------------------YDVNSLYPYAMLN-------PMPM--GH-PELSN------DKELN--------------------N----------YFGFVYVEVS------PPNT----NIPILPTPIEY---------------------------------------KEGQKFKGWY-----FSE-------ELKNAQKY------G--YKIKL-FG------G-----YKFKKQYKM------------------FDTFVKT-FYQMK---------------------------------------VEGDSTNRMVAKTMLNSL-YGRLGMKEQYIS------AYFV--------NKKDAE-----------QVLKNKEAI------------------LEWEYDNKML-------------------------------------IRTQTRELSNKIKNKLERP----------------------------------------------TPASIQIAAAITAYARIFMSK--YI---------QK-----------------SHYTDTDSIVVSKP-----------------------------------------------LPKRE-----IGV------------------------------------------------------------SCITVICVSS----------------------------------------------------------------------------------------------------------------------------------------------------------------------------------------------CRFNILFPRRFLCS--------------------------------------------------------------------------------------------------------------------------
>El_Stemi675369472
------------------------------------------------------------------------------------------------------------------------------------------------------------------------------------------------------------------------------------------------------------------------------------------------------MNISWQNHRHRLSHYKPHESTIQLGNVTCPVPVHKIASIEKLNKLRINVFGYEDEEVFPLHVSKHTNEDCVNLLLISEEDRQHY-----------CLIRNMSRLLGNVNKHNGCHHICYRCLHRFQKEETLKEHLKYC----------------------------------------------------------------------------------------------SEHSIQHVKMLEEGENILSFTNIQFQHRVPFIVYADFESLIVPMDSAQQCENISFTNKIAQHQPCGYAYVLIGPNSTVMKPVTVYRGDNAAEHFVQSLIQVKKELVGQLTHVAPMIFTEKDEQNFL-----------------------------------------------------------SATQCYICKNALGKDRVRDP------------------------------CHITGQYRGALHSVCNLQYKLKKCIP-------------------VIFHTLKNYDAHHI----------LQGLKTVK---------DHEVKV----IATSMEKYISFSLA-----------------NREDKV------------------SLQFVD--SFQFLN-T--SLEKLVNNMKEENFPI------------------LTKHFGKEECELLCR-------------KDLYPYEYMS---SFKKFEET------------------------CLP-PKEA------FYSVLGEEH-----------ISDEDYSHAIK--------VWETFKLHTLGDYHD-LYVKSDVML-------LADVFENF---RNLCM--KNYE-------------------LDCAHV-M--TSPRLAWQ-ACLKMNG----------------------------------------------------------------IELELLTDL-------------------------------------------------------------------DMHLFI------------------------------------------------------ERGIRGGIS-MISHRWAEANNKYLPHY------------DPSKPSSY------IIY----------------------------LDANNLYGWAMSQ-------PLPY--GG-FQWVS------PSAID----------IEAILSSPEDG----------AVGY-ILEVD--LEYPQELHDLHNEYPLAPEKCCI---------TTEELSPYSLSLLQKEGRTNPGNIQKLVPNLKKKQN-YVL-----HYR-------NLKYYLEK------G-LKLTKV-HK------I-----LKFLQKPW-------------------LSPYIQF-NTEER---KKVN-----------------------------------TTFEKNFFKLMNNSV-YGKTMENVRNRV------DIQI--------VNNVRKA----------QRLVAAPSF------------------KEFRIFDDDL-----------------------------------------VGIQRVKNVITLNRP--------------------------------------------------IYVGFAILELSKLHMYE--FHYDHMKRNYGSR---------------AQLLFTDTDSLTYSVQ-----------------TEDIYKDMK---------------RIRYKATNQKP-----AGLLQ------TLVPAQRF--------------------------------------------ETIAVDLLGPLPKTSDGMKWI---------------------------FIVEDCITKWVELFPLKEA----------------------------------------------------------------------------AAKECALTLL---------------------------------------NEVFLRYGLPRRLISDNGTQFVSAIMQQLLLKHFRFPFRWNEILFTVYLVCRR-------------------------------------------------------------------------------------------
>El_Trica642940022
MENNLPNYYINNYDPEPLIVDEPSASTNLEDPSGSENNPSGSENNEVGPDEILLQLNQRGACELPPLIKIDSLIQKKEYKIRNLIRLKTKTGWGVICEIDEENNQQQATSLGEKKKYEYYISRVKTLFTHFQEKISSSTKYGKGLQQDIRQKISFVKISSAFNNRLRTYLISNNYYIEPKYFFEHCKEILIIKFEKILRKLGAFKINI-----------------------------------------------------------------------------ILNCIYQLKVTKEHAFRSFNTQNQSVFHSEEIPSILENLFDAILNQMDDFTENKSGEALESIENLMISINKLSIFNISQNEEEEEEDTTSHSSDSGGTYIPLPIELKRKGSCFINIFNNDNYCFVYSILAALFPVNHSKYERVESYP------------------SNVHEILNLKNIEMPVKIKDISKFEKQNPTISINVFKFNEKTRQIDGPIYHTKNVKEKHINLLYLTKNNINTNGHYCLITNLAKACGSSISKNEHQIFFCDRCLQHIPSKSKDKIDRHKRDCSTFPAVKTSLPEPNSPESLLHFSQFKSLLRLPFVIYADFECLTVPLDTCYPNTKNSFTNPYQKHVAYSIAYFIKCSFDSKLDSFKTYRGEKPQEWFISEL--------KEICKFVNNILLKQKKILNKPLSELEKELHETTNNCNLCGYNFTDNNKKVI------------------------------HHNHLTGEFISTICNNCNLQIQISNKLP-----------------VFLHNLSGYDAHLF----------ITEFINNF----------SNTEI----IPLNHENYISFSGI-------------------HCNM------------------KITFLD--SFRFLP-T--SLDKLVSFLKPNQFSL------------------MKAFFPNVTDNVFQLLLK----------KGVFPYDYI----TSLSVFED------------------------TQLPTKPQ------FFNRMINKH-----------ISDKDYFHAQN--------VWEKFGIKTLGEYSD-LYLKCDVIQ-------LADVFENF---RDLTM--KYYQ-------------------LDAASF-Y--TSPGLSWAAALKITKV--------------------------------------------------------------------KLELF-------------------------------------------------TDS---------------EMFLFI------------------------------------------------------EKSIRGGIT-QAVHRYAECNNTHYSKTY-----------DPTKPIDY------LFY----------------------------IDANNLYGWALSQ-------KLPI--GN-FHWLS------TNEIN--------EIFAEPQKLNTND----------NKGF-ILEVD--LYYDKSIHDEHDDFPFCPEPRNS---------------KLMCTL-------------------YDKQN-YVI-----HYK-------NLLQCIKY------G-LQIKKI-HR------V-----LTFDQDAW-------------------LKPYIEF-NTKLR---MEAK-----------------------------------NEFEKGFFKLLINSI-FGKTLESDRKKR------KIVL--------VKNWKQA----------RKYILKPEF------------------KNVKILNKNL-----------------------------------------VSIELNKTEIKMKRP--------------------------------------------------IYVGFTVLELSKIIMYD--FHYDFINKQIKNYFQSK-------------LLYMDTDSFIYKMT----------CKKENYSLYDLIRDFA---NSKFDTSDYDVNNIWNIPLVNKK----IPGLMK------DELNGK----------------------------------------------ILTEFITLRP---KVYDYKVN---------------------------GEVKEPKIKGIKKSAVIIDFVDNVDNDSYRITN--------------------------------------------------------------TRKIEFNDIY---------------------------------------ECLFNNTVGYVNFNTIRSINHELFSVNINKLGLNALDNKRYILDDLISTHAWGHYSIP--------------------------------------------------------------------------------------
>Ew_Triva123464239
[truncated: 123,037 more chars]
